# Supplementary material for: Haplotyping the Vitis collinear core genome with rhAmpSeq improves marker transferability in a diverse genus
Source: Nat Commun. 2020 Jan 21;11:413. doi: 10.1038/s41467-019-14280-1 (PMC6972940; doi:10.1038/s41467-019-14280-1)
Supplement: Supplementary file 4 — Supplementary dataset 1 [file 41467_2019_14280_MOESM4_ESM.xlsx]

## Sheet: Sheet1
Marker_Name	Chromosome	Position(bp)	ForwardPrimer_Name	ForwardPrimer_Sequence_wRNA-blocker	ReversePrimer_Name	ReversePrimer_Sequence_wRNA-blocker	KeyFile_ForwardPrimer_name	KeyFile_ForwardPrimer_Sequence	KeyFile_ReversePrimer_Name	KeyFile_ReversePrimer_Sequence
1_93619	1	93619	rs_Noirv2.chr1_93619.28.57.1.SP1	/rhSeq-f/CATGTTCTTGTTCTTGGAGAAATGrCCCTT/GT2/	rs_Noirv2.chr1_93619.226.255.-1.SP2	/rhSeq-r/TATTTTGCAGCTTTGTTAAGGGTArGAGAC/GT1/	rh_chr1_93619_F	CATGTTCTTGTTCTTGGAGAAATG	rh_chr1_93619_R	TATTTTGCAGCTTTGTTAAGGGTA
1_268616	1	268616	rs_Noirv2.chr1_268616.31.55.1.SP1	/rhSeq-f/AGGTCTCAAGGATCACCTGrCACCA/GT2/	rs_Noirv2.chr1_268616.205.230.-1.SP2	/rhSeq-r/AAGAGCATTTAGCCATTCGCrAAAGG/GT4/	rh_chr1_268616_F	AGGTCTCAAGGATCACCTG	rh_chr1_268616_R	AAGAGCATTTAGCCATTCGC
1_334737	1	334737	rs_Noirv2.chr1_334737.93.117.1.SP1	/rhSeq-f/CTCCTTTCACCCTCCAATCrCTTCT/GT1/	rs_Noirv2.chr1_334737.284.307.-1.SP2	/rhSeq-r/AGGCTTGAGGAGATCGTGrGACAA/GT1/	rh_chr1_334737_F	CTCCTTTCACCCTCCAATC	rh_chr1_334737_R	AGGCTTGAGGAGATCGTG
1_443667	1	443667	rs_Noirv2.chr1_443667.21.51.1.SP1	/rhSeq-f/GAGTTTGAAGAAAGTTCTAACACCTrCAAGA/GT2/	rs_Noirv2.chr1_443667.231.262.-1.SP2	/rhSeq-r/AAGTTTTTGGATGTCTCTAAGAACCArGATTT/GT3/	rh_chr1_443667_F	GAGTTTGAAGAAAGTTCTAACACCT	rh_chr1_443667_R	AAGTTTTTGGATGTCTCTAAGAACCA
1_547952	1	547952	rs_Noirv2.chr1_547952.169.194.1.SP1	/rhSeq-f/TGAATGACACAGCCACAGATrGCAAA/GT2/	rs_Noirv2.chr1_547952.361.387.-1.SP2	/rhSeq-r/GGTCTCTTGGCTTACCAAAACrGTGCT/GT2/	rh_chr1_547952_F	TGAATGACACAGCCACAGAT	rh_chr1_547952_R	GGTCTCTTGGCTTACCAAAAC
1_631086	1	631086	rs_Noirv2.chr1_631086.96.120.1.SP1	/rhSeq-f/GTCCTTCATCAGTGGGAAGrCTGTG/GT2/	rs_Noirv2.chr1_631086.316.341.-1.SP2	/rhSeq-r/CATATGAAGGCCAACACTGTrCATCA/GT1/	rh_chr1_631086_F	GTCCTTCATCAGTGGGAAG	rh_chr1_631086_R	CATATGAAGGCCAACACTGT
1_741516	1	741516	rs_Noirv2.chr1_741516.98.120.1.SP1	/rhSeq-f/GGGTCTCTGGCTTTCAGrCTTTC/GT1/	rs_Noirv2.chr1_741516.274.297.-1.SP2	/rhSeq-r/CGTTCTACCTCACCTTGCrCCTAA/GT3/	rh_chr1_741516_F	GGGTCTCTGGCTTTCAG	rh_chr1_741516_R	CGTTCTACCTCACCTTGC
1_1060803	1	1060803	rs_Noirv2.chr1_1060803.127.155.1.SP1	/rhSeq-f/GCCCATGTCTTACTCTTTCACTArGTAGT/GT2/	rs_Noirv2.chr1_1060803.307.336.-1.SP2	/rhSeq-r/CTGCTGGAAAATAAGAGTCCATACrCATCT/GT3/	rh_chr1_1060803_F	GCCCATGTCTTACTCTTTCACTA	rh_chr1_1060803_R	CTGCTGGAAAATAAGAGTCCATAC
1_1170229	1	1170229	rs_Noirv2.chr1_1170229.91.117.1.SP1	/rhSeq-f/CTCCTATTGCCATACCAACATrCTGCA/GT2/	rs_Noirv2.chr1_1170229.306.331.-1.SP2	/rhSeq-r/CATGAACATGAATCCCAGCTrGCACA/GT4/	rh_chr1_1170229_F	CTCCTATTGCCATACCAACAT	rh_chr1_1170229_R	CATGAACATGAATCCCAGCT
1_1304008	1	1304008	rs_Noirv2.chr1_1304008.27.53.1.SP1	/rhSeq-f/CACCTGGACTTGTATCAATCCrGAGTT/GT3/	rs_Noirv2.chr1_1304008.234.261.-1.SP2	/rhSeq-r/CAAATCCGATGATCCATCTGATrGATTC/GT4/	rh_chr1_1304008_F	CACCTGGACTTGTATCAATCC	rh_chr1_1304008_R	CAAATCCGATGATCCATCTGAT
1_1400565	1	1400565	rs_Noirv2.chr1_1400565.91.117.1.SP1	/rhSeq-f/GGGATGCCACTAACATGAGAArGTGAA/GT4/	rs_Noirv2.chr1_1400565.294.321.-1.SP2	/rhSeq-r/TACTAGCAACGGCATCAGAAAGrCTCAC/GT3/	rh_chr1_1400565_F	GGGATGCCACTAACATGAGAA	rh_chr1_1400565_R	TACTAGCAACGGCATCAGAAAG
1_1482273	1	1482273	rs_Noirv2.chr1_1482273.52.84.1.SP1	/rhSeq-f/CATACCTATGAGGTTATAAATGTCCATrGTGTT/GT1/	rs_Noirv2.chr1_1482273.278.310.-1.SP2	/rhSeq-r/CACTAATCGTACTATCTGTTACTACTTrCCTAG/GT2/	rh_chr1_1482273_F	CATACCTATGAGGTTATAAATGTCCAT	rh_chr1_1482273_R	CACTAATCGTACTATCTGTTACTACTT
1_1623606	1	1623606	rs_Noirv2.chr1_1623606.142.165.1.SP1	/rhSeq-f/GTTCAGTCAGCCTGCTTTrCTTCT/GT3/	rs_Noirv2.chr1_1623606.361.385.-1.SP2	/rhSeq-r/TGCTCCCATCCTTCATACArCACTG/GT4/	rh_chr1_1623606_F	GTTCAGTCAGCCTGCTTT	rh_chr1_1623606_R	TGCTCCCATCCTTCATACA
1_1879893	1	1879893	rs_Noirv2.chr1_1879893.23.50.1.SP1	/rhSeq-f/TTTCTACCATGAGAGATGCCTArCCGGC/GT3/	rs_Noirv2.chr1_1879893.249.277.-1.SP2	/rhSeq-r/GTACAAGCTGCATACTCTCAGTArCCTTT/GT3/	rh_chr1_1879893_F	TTTCTACCATGAGAGATGCCTA	rh_chr1_1879893_R	GTACAAGCTGCATACTCTCAGTA
1_1999515	1	1999515	rs_Noirv2.chr1_1999515.66.94.1.SP1	/rhSeq-f/TTTGGCTCCTTTTCCTTTAGGATrGAGAT/GT2/	rs_Noirv2.chr1_1999515.279.306.-1.SP2	/rhSeq-r/GAAAGCTACACATGCTGAAACTrGAAAG/GT4/	rh_chr1_1999515_F	TTTGGCTCCTTTTCCTTTAGGAT	rh_chr1_1999515_R	GAAAGCTACACATGCTGAAACT
1_2145831	1	2145831	rs_Noirv2.chr1_2145831.132.160.1.SP1	/rhSeq-f/CTCCTTCTTCAATCTTGCATAGArCAGAC/GT4/	rs_Noirv2.chr1_2145831.329.358.-1.SP2	/rhSeq-r/TGAGGTAATTCCCAGATTGATCATrGGTGA/GT4/	rh_chr1_2145831_F	CTCCTTCTTCAATCTTGCATAGA	rh_chr1_2145831_R	TGAGGTAATTCCCAGATTGATCAT
1_2306205	1	2306205	rs_Noirv2.chr1_2306205.37.65.1.SP1	/rhSeq-f/CTTCCCCTAGTGATTAAATGGTGrCTTGG/GT2/	rs_Noirv2.chr1_2306205.258.286.-1.SP2	/rhSeq-r/CTGGAATGGAATAATCTGCAGTArCCATG/GT4/	rh_chr1_2306205_F	CTTCCCCTAGTGATTAAATGGTG	rh_chr1_2306205_R	CTGGAATGGAATAATCTGCAGTA
1_2424927	1	2424927	rs_Noirv2.chr1_2424927.173.197.1.SP1	/rhSeq-f/AAAACCTAGAGCATGCCATrATGTG/GT2/	rs_Noirv2.chr1_2424927.347.372.-1.SP2	/rhSeq-r/GAGAATGGCATCGTTGAAGGrCTGAG/GT4/	rh_chr1_2424927_F	AAAACCTAGAGCATGCCAT	rh_chr1_2424927_R	GAGAATGGCATCGTTGAAGG
1_2618562	1	2618562	rs_Noirv2.chr1_2618562.73.99.1.SP1	/rhSeq-f/CCAAACCGATGGTCACTTCATrAATAT/GT4/	rs_Noirv2.chr1_2618562.245.272.-1.SP2	/rhSeq-r/GGTTTCCAAGAATGCCAATTGArCTTCG/GT3/	rh_chr1_2618562_F	CCAAACCGATGGTCACTTCAT	rh_chr1_2618562_R	GGTTTCCAAGAATGCCAATTGA
1_2718543	1	2718543	rs_Noirv2.chr1_2718543.98.124.1.SP1	/rhSeq-f/CTGTATTCTCATCCACGTCTCrGAGTC/GT1/	rs_Noirv2.chr1_2718543.296.321.-1.SP2	/rhSeq-r/TGTGGGAGATCAATCTAGGGrCCGCA/GT3/	rh_chr1_2718543_F	CTGTATTCTCATCCACGTCTC	rh_chr1_2718543_R	TGTGGGAGATCAATCTAGGG
1_2822616	1	2822616	rs_Noirv2.chr1_2822616.77.111.1.SP1	/rhSeq-f/TTTCTTTCCATCTTGAATATGTTTTCACArCTTAC/GT4/	rs_Noirv2.chr1_2822616.288.320.-1.SP2	/rhSeq-r/CGTAGTCAAACCATGATCTCAACATAArCATCA/GT1/	rh_chr1_2822616_F	TTTCTTTCCATCTTGAATATGTTTTCACA	rh_chr1_2822616_R	CGTAGTCAAACCATGATCTCAACATAA
1_2955463	1	2955463	rs_Noirv2.chr1_2955463.27.51.1.SP1	/rhSeq-f/TTCTCTGTCTCCCTTCTCCrCAACT/GT3/	rs_Noirv2.chr1_2955463.248.272.-1.SP2	/rhSeq-r/TTGGTGTACCCGATTGATGrGAGTG/GT2/	rh_chr1_2955463_F	TTCTCTGTCTCCCTTCTCC	rh_chr1_2955463_R	TTGGTGTACCCGATTGATG
1_3008587	1	3008587	rs_Noirv2.chr1_3008587.140.169.1.SP1	/rhSeq-f/AATGTACTCTGCATCTTCATCATTrCAGCC/GT2/	rs_Noirv2.chr1_3008587.343.373.-1.SP2	/rhSeq-r/CACATGTTACCATATTGTGAACATTrCTTAA/GT4/	rh_chr1_3008587_F	AATGTACTCTGCATCTTCATCATT	rh_chr1_3008587_R	CACATGTTACCATATTGTGAACATT
1_3077430	1	3077430	rs_Noirv2.chr1_3077430.17.44.1.SP1	/rhSeq-f/GAGATTCACAACTTGCAGCAATrGTGAG/GT3/	rs_Noirv2.chr1_3077430.208.236.-1.SP2	/rhSeq-r/TTTCTATGACCAAGCACCAGAAArGCATG/GT4/	rh_chr1_3077430_F	GAGATTCACAACTTGCAGCAAT	rh_chr1_3077430_R	TTTCTATGACCAAGCACCAGAAA
1_3142598	1	3142598	rs_Noirv2.chr1_3142598.57.82.1.SP1	/rhSeq-f/CTTGTGGTAGCAAGAACAGTrGAGAG/GT2/	rs_Noirv2.chr1_3142598.231.257.-1.SP2	/rhSeq-r/TGGAAACACTAGATTGGTCCTrCTGCT/GT2/	rh_chr1_3142598_F	CTTGTGGTAGCAAGAACAGT	rh_chr1_3142598_R	TGGAAACACTAGATTGGTCCT
1_3325315	1	3325315	rs_Noirv2.chr1_3325315.51.73.1.SP1	/rhSeq-f/ACCGTTAACTCTCCCGTrGACGT/GT3/	rs_Noirv2.chr1_3325315.248.269.-1.SP2	/rhSeq-r/GTTTCCGTCCGTGTCGrGTGAC/GT1/	rh_chr1_3325315_F	ACCGTTAACTCTCCCGT	rh_chr1_3325315_R	GTTTCCGTCCGTGTCG
1_3523735	1	3523735	rs_Noirv2.chr1_3523735.169.193.1.SP1	/rhSeq-f/CAATCTTCAACCTCGTGGTrCCAGT/GT3/	rs_Noirv2.chr1_3523735.355.379.-1.SP2	/rhSeq-r/AGATGCCCTGTATCATTGCrCCTCC/GT3/	rh_chr1_3523735_F	CAATCTTCAACCTCGTGGT	rh_chr1_3523735_R	AGATGCCCTGTATCATTGC
1_3758335	1	3758335	rs_Noirv2.chr1_3758335.112.142.1.SP1	/rhSeq-f/GGTGCTAATATATAGCCAGAATCCTrGAACA/GT2/	rs_Noirv2.chr1_3758335.317.349.-1.SP2	/rhSeq-r/AGGGATAAAATTCTGAATTCAGTTCCTrGTTGT/GT1/	rh_chr1_3758335_F	GGTGCTAATATATAGCCAGAATCCT	rh_chr1_3758335_R	AGGGATAAAATTCTGAATTCAGTTCCT
1_3875541	1	3875541	rs_Noirv2.chr1_3875541.10.36.1.SP1	/rhSeq-f/TGTGTGATCACGGATAAAGGArAGAAA/GT4/	rs_Noirv2.chr1_3875541.232.257.-1.SP2	/rhSeq-r/ATGAGGAGATTGCCAAGAAGrCTTGC/GT4/	rh_chr1_3875541_F	TGTGTGATCACGGATAAAGGA	rh_chr1_3875541_R	ATGAGGAGATTGCCAAGAAG
1_3959025	1	3959025	rs_Noirv2.chr1_3959025.163.189.1.SP1	/rhSeq-f/CCCATCTTGAGGAGTACCTTTrCTCAA/GT4/	rs_Noirv2.chr1_3959025.362.389.-1.SP2	/rhSeq-r/GGTAAGGACAAAGTAAACCTGCrCATGC/GT1/	rh_chr1_3959025_F	CCCATCTTGAGGAGTACCTTT	rh_chr1_3959025_R	GGTAAGGACAAAGTAAACCTGC
1_4330482	1	4330482	rs_Noirv2.chr1_4330482.114.139.1.SP1	/rhSeq-f/TTTCCTATGGATCAGGCCTArCTTCG/GT1/	rs_Noirv2.chr1_4330482.332.356.-1.SP2	/rhSeq-r/AAGGTGCGACTTTATCCAGrAATTG/GT3/	rh_chr1_4330482_F	TTTCCTATGGATCAGGCCTA	rh_chr1_4330482_R	AAGGTGCGACTTTATCCAG
1_4445423	1	4445423	rs_Noirv2.chr1_4445423.95.116.1.SP1	/rhSeq-f/TTTCACCACCACCTCCrGGCAA/GT3/	rs_Noirv2.chr1_4445423.303.325.-1.SP2	/rhSeq-r/CAGCAATCACCAGCGTTrGAACT/GT1/	rh_chr1_4445423_F	TTTCACCACCACCTCC	rh_chr1_4445423_R	CAGCAATCACCAGCGTT
1_4517681	1	4517681	rs_Noirv2.chr1_4517681.155.181.1.SP1	/rhSeq-f/TGAAAAGGTGGTGCTCAAAAArGAAAA/GT4/	rs_Noirv2.chr1_4517681.349.375.-1.SP2	/rhSeq-r/ATGTATGCCAACTCCTTCTGGrGTTTA/GT1/	rh_chr1_4517681_F	TGAAAAGGTGGTGCTCAAAAA	rh_chr1_4517681_R	ATGTATGCCAACTCCTTCTGG
1_4613003	1	4613003	rs_Noirv2.chr1_4613003.74.101.1.SP1	/rhSeq-f/TGTAATATCCTGTTTGGTTGCCrGAGAA/GT4/	rs_Noirv2.chr1_4613003.267.293.-1.SP2	/rhSeq-r/TGATCAAAAGACTGCACAGTGrCCAAA/GT3/	rh_chr1_4613003_F	TGTAATATCCTGTTTGGTTGCC	rh_chr1_4613003_R	TGATCAAAAGACTGCACAGTG
1_4681418	1	4681418	rs_Noirv2.chr1_4681418.25.53.1.SP1	/rhSeq-f/GTCTCTATACTATTGGGTGTTGGrCTTTG/GT2/	rs_Noirv2.chr1_4681418.214.241.-1.SP2	/rhSeq-r/CACATTTCAATTTTAGGCTGCCrAAACT/GT3/	rh_chr1_4681418_F	GTCTCTATACTATTGGGTGTTGG	rh_chr1_4681418_R	CACATTTCAATTTTAGGCTGCC
1_4913189	1	4913189	rs_Noirv2.chr1_4913189.60.84.1.SP1	/rhSeq-f/CGTAGGCATCGTACGAATCrGAAAG/GT4/	rs_Noirv2.chr1_4913189.256.277.-1.SP2	/rhSeq-r/GCTGGAACGCCCAAAGrCCTTA/GT1/	rh_chr1_4913189_F	CGTAGGCATCGTACGAATC	rh_chr1_4913189_R	GCTGGAACGCCCAAAG
1_5045973	1	5045973	rs_Noirv2.chr1_5045973.128.157.1.SP1	/rhSeq-f/GATACTGTTCTTGCAACATCCTTCrCTTCA/GT2/	rs_Noirv2.chr1_5045973.315.345.-1.SP2	/rhSeq-r/CAGGGATGCATTAGAAGTTAGACAArGAACT/GT3/	rh_chr1_5045973_F	GATACTGTTCTTGCAACATCCTTC	rh_chr1_5045973_R	CAGGGATGCATTAGAAGTTAGACAA
1_5191317	1	5191317	rs_Noirv2.chr1_5191317.89.116.1.SP1	/rhSeq-f/GGTTGGTAGTTTCATTGACCAArGGTCA/GT4/	rs_Noirv2.chr1_5191317.266.294.-1.SP2	/rhSeq-r/GCCTCATAGGTCTTTCAATAGGArATCTT/GT1/	rh_chr1_5191317_F	GGTTGGTAGTTTCATTGACCAA	rh_chr1_5191317_R	GCCTCATAGGTCTTTCAATAGGA
1_5368350	1	5368350	rs_Noirv2.chr1_5368350.22.45.1.SP1	/rhSeq-f/AGTGGCGTTCTCGACTAArCTTCG/GT4/	rs_Noirv2.chr1_5368350.237.260.-1.SP2	/rhSeq-r/CTTCCAAACACGTCAGCTrCCTTC/GT4/	rh_chr1_5368350_F	AGTGGCGTTCTCGACTAA	rh_chr1_5368350_R	CTTCCAAACACGTCAGCT
1_5610096	1	5610096	rs_Noirv2.chr1_5610096.150.180.1.SP1	/rhSeq-f/GCATTTTCCCTCTAAGGATCATCTCrCAATT/GT3/	rs_Noirv2.chr1_5610096.337.368.-1.SP2	/rhSeq-r/CAGAAGCAAAAGTAGGAAAACCCTATrCAAAT/GT3/	rh_chr1_5610096_F	GCATTTTCCCTCTAAGGATCATCTC	rh_chr1_5610096_R	CAGAAGCAAAAGTAGGAAAACCCTAT
1_5702431	1	5702431	rs_Noirv2.chr1_5702431.137.162.1.SP1	/rhSeq-f/CAAGATACAACCTCATGCCTrGTAAC/GT4/	rs_Noirv2.chr1_5702431.332.356.-1.SP2	/rhSeq-r/GCAGACAAGCCTCCAATATrCTGAT/GT1/	rh_chr1_5702431_F	CAAGATACAACCTCATGCCT	rh_chr1_5702431_R	GCAGACAAGCCTCCAATAT
1_5782424	1	5782424	rs_Noirv2.chr1_5782424.99.130.1.SP1	/rhSeq-f/GAGGAACATCTTGCTAATGAATCTATrCCTTG/GT1/	rs_Noirv2.chr1_5782424.321.350.-1.SP2	/rhSeq-r/GCTTATCAATTGTCGAAACAACAArGAAGC/GT1/	rh_chr1_5782424_F	GAGGAACATCTTGCTAATGAATCTAT	rh_chr1_5782424_R	GCTTATCAATTGTCGAAACAACAA
1_5860561	1	5860561	rs_Noirv2.chr1_5860561.156.179.1.SP1	/rhSeq-f/CTCAAGTTGCATTTGGGCrGACTC/GT1/	rs_Noirv2.chr1_5860561.331.355.-1.SP2	/rhSeq-r/CCATGACACCTTGACCAAArGAAAG/GT2/	rh_chr1_5860561_F	CTCAAGTTGCATTTGGGC	rh_chr1_5860561_R	CCATGACACCTTGACCAAA
1_5940848	1	5940848	rs_Noirv2.chr1_5940848.147.171.1.SP1	/rhSeq-f/TCAATGCACTCCAACCTCTrCCCTA/GT1/	rs_Noirv2.chr1_5940848.339.364.-1.SP2	/rhSeq-r/TCTGATTTGGCTACCGAGTTrCTCAG/GT1/	rh_chr1_5940848_F	TCAATGCACTCCAACCTCT	rh_chr1_5940848_R	TCTGATTTGGCTACCGAGTT
1_6034925	1	6034925	rs_Noirv2.chr1_6034925.26.52.1.SP1	/rhSeq-f/GGAGTGTTTATCCGATTCATGrCCAGA/GT3/	rs_Noirv2.chr1_6034925.227.254.-1.SP2	/rhSeq-r/GAAGTTTATTCACATGCTGCTTrCACCT/GT2/	rh_chr1_6034925_F	GGAGTGTTTATCCGATTCATG	rh_chr1_6034925_R	GAAGTTTATTCACATGCTGCTT
1_6215954	1	6215954	rs_Noirv2.chr1_6215954.111.139.1.SP1	/rhSeq-f/CCTTCTTTTGTGATCTAGTGCAGrCCAAT/GT2/	rs_Noirv2.chr1_6215954.297.326.-1.SP2	/rhSeq-r/AAATTGATTAAGCATCTGAGGACArCTAGC/GT1/	rh_chr1_6215954_F	CCTTCTTTTGTGATCTAGTGCAG	rh_chr1_6215954_R	AAATTGATTAAGCATCTGAGGACA
1_6320667	1	6320667	rs_Noirv2.chr1_6320667.151.181.1.SP1	/rhSeq-f/CTGAAACAAACAGAATAGTAAGGATrCCACA/GT4/	rs_Noirv2.chr1_6320667.368.396.-1.SP2	/rhSeq-r/GAAGTAATAGTCCTTAGCAACTGrCAGCT/GT3/	rh_chr1_6320667_F	CTGAAACAAACAGAATAGTAAGGAT	rh_chr1_6320667_R	GAAGTAATAGTCCTTAGCAACTG
1_6615924	1	6615924	rs_Noirv2.chr1_6615924.103.131.1.SP1	/rhSeq-f/TTTTGAAAGTTCACCTACTTGCArCAAGG/GT3/	rs_Noirv2.chr1_6615924.330.357.-1.SP2	/rhSeq-r/AGAAAGTTTGGAAAGCTCTGATrGCGAA/GT1/	rh_chr1_6615924_F	TTTTGAAAGTTCACCTACTTGCA	rh_chr1_6615924_R	AGAAAGTTTGGAAAGCTCTGAT
1_6763976	1	6763976	rs_Noirv2.chr1_6763976.130.159.1.SP1	/rhSeq-f/CATCTTCAATTTGCTTTGGCATTTrGTGGA/GT1/	rs_Noirv2.chr1_6763976.346.376.-1.SP2	/rhSeq-r/TGTATAATGCGAGTGTAACAGCTTTrCTTCT/GT1/	rh_chr1_6763976_F	CATCTTCAATTTGCTTTGGCATTT	rh_chr1_6763976_R	TGTATAATGCGAGTGTAACAGCTTT
1_6875844	1	6875844	rs_Noirv2.chr1_6875844.112.137.1.SP1	/rhSeq-f/GGTCAACACCATTCTGGATGrCAATC/GT4/	rs_Noirv2.chr1_6875844.287.312.-1.SP2	/rhSeq-r/CCCTTCTTTTCATGTCGCTTrCCATT/GT1/	rh_chr1_6875844_F	GGTCAACACCATTCTGGATG	rh_chr1_6875844_R	CCCTTCTTTTCATGTCGCTT
1_6966756	1	6966756	rs_Noirv2.chr1_6966756.39.70.1.SP1	/rhSeq-f/CAAGGTTAATCATGTCTTTGGCTTATrCATTC/GT1/	rs_Noirv2.chr1_6966756.208.239.-1.SP2	/rhSeq-r/GTAGGTAATCCAAATTTCAATCTTGCrCAAAC/GT4/	rh_chr1_6966756_F	CAAGGTTAATCATGTCTTTGGCTTAT	rh_chr1_6966756_R	GTAGGTAATCCAAATTTCAATCTTGC
1_7092210	1	7092210	rs_Noirv2.chr1_7092210.44.70.1.SP1	/rhSeq-f/CACGAACTGGACATACGTTTTrAATTG/GT1/	rs_Noirv2.chr1_7092210.222.247.-1.SP2	/rhSeq-r/ACTAGGAGATGGGATCATGGrGAGTG/GT4/	rh_chr1_7092210_F	CACGAACTGGACATACGTTTT	rh_chr1_7092210_R	ACTAGGAGATGGGATCATGG
1_7243488	1	7243488	rs_Noirv2.chr1_7243488.52.76.1.SP1	/rhSeq-f/AGCCGCTACATACTGGTTCrCCATC/GT4/	rs_Noirv2.chr1_7243488.234.259.-1.SP2	/rhSeq-r/TCACCGAAGTTGAAAACAGCrCGGAA/GT4/	rh_chr1_7243488_F	AGCCGCTACATACTGGTTC	rh_chr1_7243488_R	TCACCGAAGTTGAAAACAGC
1_7377641	1	7377641	rs_Noirv2.chr1_7377641.41.71.1.SP1	/rhSeq-f/CACCTGTAAGACAAGACAAATTTGCrCAATT/GT4/	rs_Noirv2.chr1_7377641.269.299.-1.SP2	/rhSeq-r/CTCATTGCTTATGTCCATAATTGCTrAAATG/GT4/	rh_chr1_7377641_F	CACCTGTAAGACAAGACAAATTTGC	rh_chr1_7377641_R	CTCATTGCTTATGTCCATAATTGCT
1_7478412	1	7478412	rs_Noirv2.chr1_7478412.21.47.1.SP1	/rhSeq-f/CCACGGCAAATAGCAACAAAArCAAGA/GT4/	rs_Noirv2.chr1_7478412.242.268.-1.SP2	/rhSeq-r/CCAAGAACAGCAAAATTCGCArGTAGT/GT2/	rh_chr1_7478412_F	CCACGGCAAATAGCAACAAAA	rh_chr1_7478412_R	CCAAGAACAGCAAAATTCGCA
1_7567870	1	7567870	rs_Noirv2.chr1_7567870.3.30.1.SP1	/rhSeq-f/TCAATAACAGGTCGCCTAGTAGrCCAAG/GT2/	rs_Noirv2.chr1_7567870.210.238.-1.SP2	/rhSeq-r/GGCTTTAAAACAGTTCCCAAAGArAAATG/GT2/	rh_chr1_7567870_F	TCAATAACAGGTCGCCTAGTAG	rh_chr1_7567870_R	GGCTTTAAAACAGTTCCCAAAGA
1_7643877	1	7643877	rs_Noirv2.chr1_7643877.132.160.1.SP1	/rhSeq-f/CCTCCAGATGGATCTTTTGATCTrCATGA/GT3/	rs_Noirv2.chr1_7643877.305.332.-1.SP2	/rhSeq-r/GACCATGATCTCGATACGACTTrCTTGA/GT4/	rh_chr1_7643877_F	CCTCCAGATGGATCTTTTGATCT	rh_chr1_7643877_R	GACCATGATCTCGATACGACTT
1_7710739	1	7710739	rs_Noirv2.chr1_7710739.34.62.1.SP1	/rhSeq-f/CGACAACAGTTGAATCATTTCCTrCAAGA/GT2/	rs_Noirv2.chr1_7710739.261.288.-1.SP2	/rhSeq-r/AAAATGGCCTTTTCCGAATCAGrAACAG/GT4/	rh_chr1_7710739_F	CGACAACAGTTGAATCATTTCCT	rh_chr1_7710739_R	AAAATGGCCTTTTCCGAATCAG
1_8017533	1	8017533	rs_Noirv2.chr1_8017533.155.183.1.SP1	/rhSeq-f/CTTGTGGACATCATGAATCCCTArCATCA/GT2/	rs_Noirv2.chr1_8017533.339.368.-1.SP2	/rhSeq-r/GAATTCGACTCTTGTTTCGATAGGrCGTGA/GT3/	rh_chr1_8017533_F	CTTGTGGACATCATGAATCCCTA	rh_chr1_8017533_R	GAATTCGACTCTTGTTTCGATAGG
1_8217621	1	8217621	rs_Noirv2.chr1_8217621.54.84.1.SP1	/rhSeq-f/GTTTTACATGAGGGCTTTTGTATGTrGTATC/GT2/	rs_Noirv2.chr1_8217621.266.297.-1.SP2	/rhSeq-r/TGCTCTAGATAATTTTGACTTGCCATrCTTGA/GT1/	rh_chr1_8217621_F	GTTTTACATGAGGGCTTTTGTATGT	rh_chr1_8217621_R	TGCTCTAGATAATTTTGACTTGCCAT
1_8371555	1	8371555	rs_Noirv2.chr1_8371555.148.173.1.SP1	/rhSeq-f/TCCAGATCCAAGCGTAGAATrGTGGT/GT1/	rs_Noirv2.chr1_8371555.323.347.-1.SP2	/rhSeq-r/GGTGCTTACGATTTTGGCTrGTGAA/GT2/	rh_chr1_8371555_F	TCCAGATCCAAGCGTAGAAT	rh_chr1_8371555_R	GGTGCTTACGATTTTGGCT
1_8477332	1	8477332	rs_Noirv2.chr1_8477332.23.49.1.SP1	/rhSeq-f/GGTTCAGTTTCTTCAACACCTrCTCCG/GT1/	rs_Noirv2.chr1_8477332.208.233.-1.SP2	/rhSeq-r/CAGCTCCATATTTGTTTGGGrCCTGG/GT1/	rh_chr1_8477332_F	GGTTCAGTTTCTTCAACACCT	rh_chr1_8477332_R	CAGCTCCATATTTGTTTGGG
1_9063579	1	9063579	rs_Noirv2.chr1_9063579.100.125.1.SP1	/rhSeq-f/AACCCATTGACCCTATCCAArCACGT/GT3/	rs_Noirv2.chr1_9063579.281.307.-1.SP2	/rhSeq-r/GCGTAACCGTACTTGTGAAACrGTGTT/GT4/	rh_chr1_9063579_F	AACCCATTGACCCTATCCAA	rh_chr1_9063579_R	GCGTAACCGTACTTGTGAAAC
1_9183554	1	9183554	rs_Noirv2.chr1_9183554.162.190.1.SP1	/rhSeq-f/CACCTATGCATTCTTTGTTCACArCCTTA/GT3/	rs_Noirv2.chr1_9183554.360.389.-1.SP2	/rhSeq-r/GAGAACCAAATATAAGGACTCCAArCAAAG/GT3/	rh_chr1_9183554_F	CACCTATGCATTCTTTGTTCACA	rh_chr1_9183554_R	GAGAACCAAATATAAGGACTCCAA
1_9254255	1	9254255	rs_Noirv2.chr1_9254255.76.102.1.SP1	/rhSeq-f/GCAGTTAATCCATACTGTGCCrCACCT/GT1/	rs_Noirv2.chr1_9254255.254.281.-1.SP2	/rhSeq-r/CCATCTTTGTACACTTCCCAATrCAGAG/GT2/	rh_chr1_9254255_F	GCAGTTAATCCATACTGTGCC	rh_chr1_9254255_R	CCATCTTTGTACACTTCCCAAT
1_9320212	1	9320212	rs_Noirv2.chr1_9320212.164.190.1.SP1	/rhSeq-f/TTGAACACAACAAACTGAAGTrGGCTT/GT1/	rs_Noirv2.chr1_9320212.353.377.-1.SP2	/rhSeq-r/TCCTCAACTCAAGATGGATrATGAC/GT1/	rh_chr1_9320212_F	TTGAACACAACAAACTGAAGT	rh_chr1_9320212_R	TCCTCAACTCAAGATGGAT
1_9388753	1	9388753	rs_Noirv2.chr1_9388753.126.154.1.SP1	/rhSeq-f/CTTTTGGAACCTGAGTCATACCTrGAAAT/GT2/	rs_Noirv2.chr1_9388753.334.366.-1.SP2	/rhSeq-r/TCTACTTCTTTGTTCTATATGAGGACArACCAT/GT1/	rh_chr1_9388753_F	CTTTTGGAACCTGAGTCATACCT	rh_chr1_9388753_R	TCTACTTCTTTGTTCTATATGAGGACA
1_9696161	1	9696161	rs_Noirv2.chr1_9696161.127.156.1.SP1	/rhSeq-f/CTCTCATTTGGCACACTATAATCArCCCTC/GT1/	rs_Noirv2.chr1_9696161.321.351.-1.SP2	/rhSeq-r/GTAAGAACAAAACTGTAAGCATGGArCCCAC/GT1/	rh_chr1_9696161_F	CTCTCATTTGGCACACTATAATCA	rh_chr1_9696161_R	GTAAGAACAAAACTGTAAGCATGGA
1_9762687	1	9762687	rs_Noirv2.chr1_9762687.128.151.1.SP1	/rhSeq-f/GCCTTTAAGCCCTGTTCCrCGTTA/GT2/	rs_Noirv2.chr1_9762687.348.373.-1.SP2	/rhSeq-r/AGGGTTTCGTAACAACACCTrCTTCA/GT4/	rh_chr1_9762687_F	GCCTTTAAGCCCTGTTCC	rh_chr1_9762687_R	AGGGTTTCGTAACAACACCT
1_9997807	1	9997807	rs_Noirv2.chr1_9997807.153.184.1.SP1	/rhSeq-f/GCTTAGAAACTAAAACAATGTGGTCCrCAGAT/GT2/	rs_Noirv2.chr1_9997807.355.385.-1.SP2	/rhSeq-r/ATATTAGAAGCCCCAATTTCCCTTTrGGAAG/GT2/	rh_chr1_9997807_F	GCTTAGAAACTAAAACAATGTGGTCC	rh_chr1_9997807_R	ATATTAGAAGCCCCAATTTCCCTTT
1_10143990	1	10143990	rs_Noirv2.chr1_10143990.67.95.1.SP1	/rhSeq-f/GATATCAATGAAAAGCACGATCCrGGAGT/GT1/	rs_Noirv2.chr1_10143990.271.298.-1.SP2	/rhSeq-r/GTTCCTTTTCCAGTCGCATATTrATTCT/GT2/	rh_chr1_10143990_F	GATATCAATGAAAAGCACGATCC	rh_chr1_10143990_R	GTTCCTTTTCCAGTCGCATATT
1_10197542	1	10197542	rs_Noirv2.chr1_10197542.3.30.1.SP1	/rhSeq-f/CTCCACCTTCATCTCACAGATTrCATCT/GT4/	rs_Noirv2.chr1_10197542.215.240.-1.SP2	/rhSeq-r/GGTCTTAGCAAAGCCCTCTCrCTAAT/GT1/	rh_chr1_10197542_F	CTCCACCTTCATCTCACAGATT	rh_chr1_10197542_R	GGTCTTAGCAAAGCCCTCTC
1_10270991	1	10270991	rs_Noirv2.chr1_10270991.28.60.1.SP1	/rhSeq-f/CACAAGACAAAACATCAACTAGAATTGrCCCAA/GT4/	rs_Noirv2.chr1_10270991.216.249.-1.SP2	/rhSeq-r/CTGGAATGGATAGAAAGTTTCAATATTCrCGAGG/GT2/	rh_chr1_10270991_F	CACAAGACAAAACATCAACTAGAATTG	rh_chr1_10270991_R	CTGGAATGGATAGAAAGTTTCAATATTC
1_10327568	1	10327568	rs_Noirv2.chr1_10327568.80.109.1.SP1	/rhSeq-f/CATGTGGATGTAATTGTTTTGGATrGAAGT/GT2/	rs_Noirv2.chr1_10327568.276.306.-1.SP2	/rhSeq-r/GCAACTGTAGCTGATAGACAAATAArGTTGA/GT4/	rh_chr1_10327568_F	CATGTGGATGTAATTGTTTTGGAT	rh_chr1_10327568_R	GCAACTGTAGCTGATAGACAAATAA
1_10502666	1	10502666	rs_Noirv2.chr1_10502666.65.91.1.SP1	/rhSeq-f/TCTAAACTGATCCATGGTCTGrGGAAG/GT4/	rs_Noirv2.chr1_10502666.254.281.-1.SP2	/rhSeq-r/TGAATTATGGTTTCAGTCGAGTrCTCTC/GT1/	rh_chr1_10502666_F	TCTAAACTGATCCATGGTCTG	rh_chr1_10502666_R	TGAATTATGGTTTCAGTCGAGT
1_10608149	1	10608149	rs_Noirv2.chr1_10608149.18.42.1.SP1	/rhSeq-f/TCTGCATGTAGTTGGCCACrCTCAT/GT2/	rs_Noirv2.chr1_10608149.205.229.-1.SP2	/rhSeq-r/TGAACTGACTGACCAGCTTrGTTCC/GT4/	rh_chr1_10608149_F	TCTGCATGTAGTTGGCCAC	rh_chr1_10608149_R	TGAACTGACTGACCAGCTT
1_10668596	1	10668596	rs_Noirv2.chr1_10668596.71.97.1.SP1	/rhSeq-f/TTCCATTGCAATTAAGCAACGrCCGCT/GT3/	rs_Noirv2.chr1_10668596.244.271.-1.SP2	/rhSeq-r/GCTATTTGAGCAACAATGCAACrGTGCT/GT1/	rh_chr1_10668596_F	TTCCATTGCAATTAAGCAACG	rh_chr1_10668596_R	GCTATTTGAGCAACAATGCAAC
1_10871127	1	10871127	rs_Noirv2.chr1_10871127.154.181.1.SP1	/rhSeq-f/CCTGGATTAACCAAACAGCATTrCTCAC/GT1/	rs_Noirv2.chr1_10871127.343.369.-1.SP2	/rhSeq-r/AGAGTTGCCCTTATGGACATGrGATGC/GT4/	rh_chr1_10871127_F	CCTGGATTAACCAAACAGCATT	rh_chr1_10871127_R	AGAGTTGCCCTTATGGACATG
1_11081651	1	11081651	rs_Noirv2.chr1_11081651.159.187.1.SP1	/rhSeq-f/CCTTCTCTTCTCTTGATCACTTGrCTTCC/GT3/	rs_Noirv2.chr1_11081651.351.380.-1.SP2	/rhSeq-r/TTACCATGTTGCTTGTTTAACTGTrCGTTT/GT1/	rh_chr1_11081651_F	CCTTCTCTTCTCTTGATCACTTG	rh_chr1_11081651_R	TTACCATGTTGCTTGTTTAACTGT
1_11409494	1	11409494	rs_Noirv2.chr1_11409494.136.161.1.SP1	/rhSeq-f/CTTCTAAGATCCGGAACGCTrCCCAT/GT1/	rs_Noirv2.chr1_11409494.338.364.-1.SP2	/rhSeq-r/TCACAGTTCTAACCAAGCTCTrCACAC/GT2/	rh_chr1_11409494_F	CTTCTAAGATCCGGAACGCT	rh_chr1_11409494_R	TCACAGTTCTAACCAAGCTCT
1_11721015	1	11721015	rs_Noirv2.chr1_11721015.157.189.1.SP1	/rhSeq-f/GTAGGAGTAAAAAGTTCTTCAATAACTrAAAAC/GT1/	rs_Noirv2.chr1_11721015.341.371.-1.SP2	/rhSeq-r/GAATTCTTTCCCCATTTGACCATAArGGATT/GT1/	rh_chr1_11721015_F	GTAGGAGTAAAAAGTTCTTCAATAACT	rh_chr1_11721015_R	GAATTCTTTCCCCATTTGACCATAA
1_11933074	1	11933074	rs_Noirv2.chr1_11933074.136.161.1.SP1	/rhSeq-f/TCTTTGGTAGTGCTTCATGGrGTGAG/GT2/	rs_Noirv2.chr1_11933074.358.384.-1.SP2	/rhSeq-r/TGAAAATTGAGGCTGCATAGTrCAGTG/GT1/	rh_chr1_11933074_F	TCTTTGGTAGTGCTTCATGG	rh_chr1_11933074_R	TGAAAATTGAGGCTGCATAGT
1_12209767	1	12209767	rs_Noirv2.chr1_12209767.31.58.1.SP1	/rhSeq-f/TCTGACATCACCGAGTAATCTGrCAACA/GT3/	rs_Noirv2.chr1_12209767.206.234.-1.SP2	/rhSeq-r/CAACAATGATACCGAGAGTGATGrCAAGT/GT1/	rh_chr1_12209767_F	TCTGACATCACCGAGTAATCTG	rh_chr1_12209767_R	CAACAATGATACCGAGAGTGATG
1_12424864	1	12424864	rs_Noirv2.chr1_12424864.45.72.1.SP1	/rhSeq-f/AGGGTTGATGGTTTCAAACTTGrCAGAA/GT2/	rs_Noirv2.chr1_12424864.270.299.-1.SP2	/rhSeq-r/CAATGAATAAGCTTTCATATGCCGrAAAAA/GT2/	rh_chr1_12424864_F	AGGGTTGATGGTTTCAAACTTG	rh_chr1_12424864_R	CAATGAATAAGCTTTCATATGCCG
1_12562013	1	12562013	rs_Noirv2.chr1_12562013.41.66.1.SP1	/rhSeq-f/GCCAAGGAGATGCCATGTAArGCATA/GT4/	rs_Noirv2.chr1_12562013.265.291.-1.SP2	/rhSeq-r/GCAGTTGAAGGCGTTTGATTTrGAATC/GT4/	rh_chr1_12562013_F	GCCAAGGAGATGCCATGTAA	rh_chr1_12562013_R	GCAGTTGAAGGCGTTTGATTT
1_12633525	1	12633525	rs_Noirv2.chr1_12633525.132.159.1.SP1	/rhSeq-f/GTCTTCTCTTTCTCTGCCTTTTrCGACA/GT2/	rs_Noirv2.chr1_12633525.331.357.-1.SP2	/rhSeq-r/CCCAAACCGATATGACGACTArGAATC/GT4/	rh_chr1_12633525_F	GTCTTCTCTTTCTCTGCCTTTT	rh_chr1_12633525_R	CCCAAACCGATATGACGACTA
1_12754531	1	12754531	rs_Noirv2.chr1_12754531.96.121.1.SP1	/rhSeq-f/AATCAACCTCAGCCCTTGAArGTAAG/GT2/	rs_Noirv2.chr1_12754531.281.307.-1.SP2	/rhSeq-r/AACATGGATTGCAGATCTTGArCTGGG/GT4/	rh_chr1_12754531_F	AATCAACCTCAGCCCTTGAA	rh_chr1_12754531_R	AACATGGATTGCAGATCTTGA
1_12827804	1	12827804	rs_Noirv2.chr1_12827804.41.65.1.SP1	/rhSeq-f/CTTCTCAAACACCCTTCGCrCTTCC/GT4/	rs_Noirv2.chr1_12827804.262.287.-1.SP2	/rhSeq-r/CAGAGAAGGCGTGAAGTAGArGAAGA/GT4/	rh_chr1_12827804_F	CTTCTCAAACACCCTTCGC	rh_chr1_12827804_R	CAGAGAAGGCGTGAAGTAGA
1_12892148	1	12892148	rs_Noirv2.chr1_12892148.28.55.1.SP1	/rhSeq-f/GAAGTGGCTATGTGTACTCAAGrCAAGA/GT2/	rs_Noirv2.chr1_12892148.249.277.-1.SP2	/rhSeq-r/AGTCTAGGAAGAGGAAGCAAAATrGCCTT/GT4/	rh_chr1_12892148_F	GAAGTGGCTATGTGTACTCAAG	rh_chr1_12892148_R	AGTCTAGGAAGAGGAAGCAAAAT
1_12994384	1	12994384	rs_Noirv2.chr1_12994384.94.126.1.SP1	/rhSeq-f/TCATTTTGGCAATTTGAAGTAAGAGCTrGACTG/GT4/	rs_Noirv2.chr1_12994384.283.315.-1.SP2	/rhSeq-r/ACAAGTATACAACCTGCTTCAAAAAGGrCTTGG/GT2/	rh_chr1_12994384_F	TCATTTTGGCAATTTGAAGTAAGAGCT	rh_chr1_12994384_R	ACAAGTATACAACCTGCTTCAAAAAGG
1_13061028	1	13061028	rs_Noirv2.chr1_13061028.77.106.1.SP1	/rhSeq-f/GTATCCAGGCAAATATCTGTTGAGrGTCAT/GT1/	rs_Noirv2.chr1_13061028.301.329.-1.SP2	/rhSeq-r/GTTAGTCACTTGCCCATCATTTArGATCT/GT4/	rh_chr1_13061028_F	GTATCCAGGCAAATATCTGTTGAG	rh_chr1_13061028_R	GTTAGTCACTTGCCCATCATTTA
1_13380398	1	13380398	rs_Noirv2.chr1_13380398.109.134.1.SP1	/rhSeq-f/TCAGTGGCCTAACACAAAGArCACAA/GT3/	rs_Noirv2.chr1_13380398.312.338.-1.SP2	/rhSeq-r/CACCTCTTCCACCTTAGATCTrGTAGA/GT4/	rh_chr1_13380398_F	TCAGTGGCCTAACACAAAGA	rh_chr1_13380398_R	CACCTCTTCCACCTTAGATCT
1_13579877	1	13579877	rs_Noirv2.chr1_13579877.15.44.1.SP1	/rhSeq-f/TCTCTCCAGATGGACTAAAGAATTrGGAAG/GT4/	rs_Noirv2.chr1_13579877.226.253.-1.SP2	/rhSeq-r/GAATCCTGCCCATCTTCTTAACrCTTGT/GT4/	rh_chr1_13579877_F	TCTCTCCAGATGGACTAAAGAATT	rh_chr1_13579877_R	GAATCCTGCCCATCTTCTTAAC
1_14682355	1	14682355	rs_Noirv2.chr1_14682355.87.118.1.SP1	/rhSeq-f/CCTCAGTAAATACTTATGACTTGCGTrATGTT/GT4/	rs_Noirv2.chr1_14682355.275.307.-1.SP2	/rhSeq-r/GAAATGNGTCAACTGAAAGGTGAACAGrAATAA/GT1/	rh_chr1_14682355_F	CCTCAGTAAATACTTATGACTTGCGT	rh_chr1_14682355_R	GAAATGNGTCAACTGAAAGGTGAACAG
1_14789269	1	14789269	rs_Noirv2.chr1_14789269.156.188.1.SP1	/rhSeq-f/TGAACGACAAAATAATGGTATTCATTGrGATGC/GT3/	rs_Noirv2.chr1_14789269.345.374.-1.SP2	/rhSeq-r/AGCATATATTCTCCACAAACACTTrCATCC/GT3/	rh_chr1_14789269_F	TGAACGACAAAATAATGGTATTCATTG	rh_chr1_14789269_R	AGCATATATTCTCCACAAACACTT
1_15601127	1	15601127	rs_Noirv2.chr1_15601127.141.167.1.SP1	/rhSeq-f/CATTATCATGGAACCGTAGCArGAACG/GT2/	rs_Noirv2.chr1_15601127.350.376.-1.SP2	/rhSeq-r/GGTAGCTTGCTCTAGTCAAAArGGACA/GT4/	rh_chr1_15601127_F	CATTATCATGGAACCGTAGCA	rh_chr1_15601127_R	GGTAGCTTGCTCTAGTCAAAA
1_16657949	1	16657949	rs_Noirv2.chr1_16657949.91.117.1.SP1	/rhSeq-f/GTATTCTCCATAGTGCAGCAArGAGGA/GT2/	rs_Noirv2.chr1_16657949.313.339.-1.SP2	/rhSeq-r/CCATGCTTCTCGTGAGTACAArAATAG/GT1/	rh_chr1_16657949_F	GTATTCTCCATAGTGCAGCAA	rh_chr1_16657949_R	CCATGCTTCTCGTGAGTACAA
1_16914460	1	16914460	rs_Noirv2.chr1_16914460.26.52.1.SP1	/rhSeq-f/TCTCAGACGAACATGATAGCTrCTGGA/GT4/	rs_Noirv2.chr1_16914460.242.269.-1.SP2	/rhSeq-r/ACAACCTGAAGATCACCCATATrGCATA/GT4/	rh_chr1_16914460_F	TCTCAGACGAACATGATAGCT	rh_chr1_16914460_R	ACAACCTGAAGATCACCCATAT
1_17053165	1	17053165	rs_Noirv2.chr1_17053165.160.189.1.SP1	/rhSeq-f/CTACATTAAATTTTCCGCCCTTACrCAGAG/GT3/	rs_Noirv2.chr1_17053165.365.392.-1.SP2	/rhSeq-r/CTTATTGAGGGCAACACTTAACrCATGC/GT3/	rh_chr1_17053165_F	CTACATTAAATTTTCCGCCCTTAC	rh_chr1_17053165_R	CTTATTGAGGGCAACACTTAAC
1_17438406	1	17438406	rs_Noirv2.chr1_17438406.38.68.1.SP1	/rhSeq-f/CTGATTTTGCTTATGCTGCAGTATArCAAGT/GT2/	rs_Noirv2.chr1_17438406.212.243.-1.SP2	/rhSeq-r/AGAAGGTAGGACAATGTTAATAATCCrCAAGG/GT4/	rh_chr1_17438406_F	CTGATTTTGCTTATGCTGCAGTATA	rh_chr1_17438406_R	AGAAGGTAGGACAATGTTAATAATCC
1_17642169	1	17642169	rs_Noirv2.chr1_17642169.147.174.1.SP1	/rhSeq-f/TTGTGGCAAATCTTAGAGGTAGrCAACT/GT1/	rs_Noirv2.chr1_17642169.332.361.-1.SP2	/rhSeq-r/AAGCCAAAGTTCTGTAATCTCATTrCATTA/GT1/	rh_chr1_17642169_F	TTGTGGCAAATCTTAGAGGTAG	rh_chr1_17642169_R	AAGCCAAAGTTCTGTAATCTCATT
1_17835220	1	17835220	rs_Noirv2.chr1_17835220.81.109.1.SP1	/rhSeq-f/CTAAGGGATTTGCAAGAACAGTCrGAGAG/GT4/	rs_Noirv2.chr1_17835220.266.292.-1.SP2	/rhSeq-r/CTCTGACACAAAGCAATAGGCrCAACC/GT2/	rh_chr1_17835220_F	CTAAGGGATTTGCAAGAACAGTC	rh_chr1_17835220_R	CTCTGACACAAAGCAATAGGC
1_18659545	1	18659545	rs_Noirv2.chr1_18659545.155.187.1.SP1	/rhSeq-f/CTAACAATGAACTTGGTTCTTTCAAATrCATGG/GT2/	rs_Noirv2.chr1_18659545.340.373.-1.SP2	/rhSeq-r/CTAGAAAACAGAAATTACTAATCCAAGTrGAAGG/GT4/	rh_chr1_18659545_F	CTAACAATGAACTTGGTTCTTTCAAAT	rh_chr1_18659545_R	CTAGAAAACAGAAATTACTAATCCAAGT
1_18751108	1	18751108	rs_Noirv2.chr1_18751108.109.135.1.SP1	/rhSeq-f/GAAACATGTCTTCAATGCCCArCTGTG/GT4/	rs_Noirv2.chr1_18751108.328.355.-1.SP2	/rhSeq-r/CCCTTTTTACTTGGTGAACCTCrCCACA/GT4/	rh_chr1_18751108_F	GAAACATGTCTTCAATGCCCA	rh_chr1_18751108_R	CCCTTTTTACTTGGTGAACCTC
1_18877141	1	18877141	rs_Noirv2.chr1_18877141.57.89.1.SP1	/rhSeq-f/TAGTTCTCAAATAGATCCTAAACTTCCrCAACC/GT1/	rs_Noirv2.chr1_18877141.279.310.-1.SP2	/rhSeq-r/AGAACACATTTCAACTAAAGACAAAArGGGAA/GT3/	rh_chr1_18877141_F	TAGTTCTCAAATAGATCCTAAACTTCC	rh_chr1_18877141_R	AGAACACATTTCAACTAAAGACAAAA
1_19421864	1	19421864	rs_Noirv2.chr1_19421864.82.108.1.SP1	/rhSeq-f/GCTATTGGAATACCGAAGAGGrCCCTT/GT3/	rs_Noirv2.chr1_19421864.270.296.-1.SP2	/rhSeq-r/TAGGAATGTCAACTCCACCATrCCTTT/GT2/	rh_chr1_19421864_F	GCTATTGGAATACCGAAGAGG	rh_chr1_19421864_R	TAGGAATGTCAACTCCACCAT
1_19567235	1	19567235	rs_Noirv2.chr1_19567235.25.52.1.SP1	/rhSeq-f/AGCAAAGCACCAACTCCATAATrCTACA/GT4/	rs_Noirv2.chr1_19567235.250.275.-1.SP2	/rhSeq-r/GGGAGTAGTTGACTTGGGTTrGAAAA/GT2/	rh_chr1_19567235_F	AGCAAAGCACCAACTCCATAAT	rh_chr1_19567235_R	GGGAGTAGTTGACTTGGGTT
1_19658817	1	19658817	rs_Noirv2.chr1_19658817.129.152.1.SP1	/rhSeq-f/GGAGACACAGGGAAACATrCCTCA/GT4/	rs_Noirv2.chr1_19658817.307.332.-1.SP2	/rhSeq-r/GGGAAGGATCTCTGTAGACArAGACA/GT4/	rh_chr1_19658817_F	GGAGACACAGGGAAACAT	rh_chr1_19658817_R	GGGAAGGATCTCTGTAGACA
1_19775332	1	19775332	rs_Noirv2.chr1_19775332.143.171.1.SP1	/rhSeq-f/AACTTTCCACATGGACTCTTTAArGCATA/GT4/	rs_Noirv2.chr1_19775332.332.361.-1.SP2	/rhSeq-r/TCCATGAAGGAATATCCTGAAAACrCCTAG/GT4/	rh_chr1_19775332_F	AACTTTCCACATGGACTCTTTAA	rh_chr1_19775332_R	TCCATGAAGGAATATCCTGAAAAC
1_20000089	1	20000089	rs_Noirv2.chr1_20000089.162.196.1.SP1	/rhSeq-f/CTTGAATTTCCTTTAAAATCGAAAAGTAArGAGGA/GT4/	rs_Noirv2.chr1_20000089.341.375.-1.SP2	/rhSeq-r/ATTTGAATAGTTATTACATCGAGCATAATrGATCC/GT1/	rh_chr1_20000089_F	CTTGAATTTCCTTTAAAATCGAAAAGTAA	rh_chr1_20000089_R	ATTTGAATAGTTATTACATCGAGCATAAT
1_20297007	1	20297007	rs_Noirv2.chr1_20297007.29.58.1.SP1	/rhSeq-f/CTCAGGCTGCAATATGTATTTCATrCCTTT/GT3/	rs_Noirv2.chr1_20297007.232.260.-1.SP2	/rhSeq-r/GATCTTTGTTGTAAATGCACCTTrCAATG/GT4/	rh_chr1_20297007_F	CTCAGGCTGCAATATGTATTTCAT	rh_chr1_20297007_R	GATCTTTGTTGTAAATGCACCTT
1_20434288	1	20434288	rs_Noirv2.chr1_20434288.141.165.1.SP1	/rhSeq-f/TACAATACCCACCAGGGAArCTCCT/GT4/	rs_Noirv2.chr1_20434288.350.373.-1.SP2	/rhSeq-r/CAAATCACTCCTCCTCGTrGCCTA/GT1/	rh_chr1_20434288_F	TACAATACCCACCAGGGAA	rh_chr1_20434288_R	CAAATCACTCCTCCTCGT
1_20624760	1	20624760	rs_Noirv2.chr1_20624760.77.104.1.SP1	/rhSeq-f/ATGGTTGCATCATCTTCTTCTArGAGCA/GT1/	rs_Noirv2.chr1_20624760.267.294.-1.SP2	/rhSeq-r/GACTTAGGATTCAAGAGGAACCrCCAAT/GT1/	rh_chr1_20624760_F	ATGGTTGCATCATCTTCTTCTA	rh_chr1_20624760_R	GACTTAGGATTCAAGAGGAACC
1_20722844	1	20722844	rs_Noirv2.chr1_20722844.32.53.1.SP1	/rhSeq-f/AGGAGAGATGGTGGTGrGTGCA/GT2/	rs_Noirv2.chr1_20722844.209.235.-1.SP2	/rhSeq-r/TGTGATTATGGCTGCTAAAACrCCAAG/GT1/	rh_chr1_20722844_F	AGGAGAGATGGTGGTG	rh_chr1_20722844_R	TGTGATTATGGCTGCTAAAAC
1_20843669	1	20843669	rs_Noirv2.chr1_20843669.168.196.1.SP1	/rhSeq-f/TCAAATTTTACTCTCCCTTGCTTrCTCCA/GT1/	rs_Noirv2.chr1_20843669.344.371.-1.SP2	/rhSeq-r/TTTTGTGAGGCTGAACATCAATrGGCTA/GT1/	rh_chr1_20843669_F	TCAAATTTTACTCTCCCTTGCTT	rh_chr1_20843669_R	TTTTGTGAGGCTGAACATCAAT
1_20914451	1	20914451	rs_Noirv2.chr1_20914451.33.61.1.SP1	/rhSeq-f/ACAAAAGCTTTCATTCTAAGCATrGTGGA/GT1/	rs_Noirv2.chr1_20914451.207.235.-1.SP2	/rhSeq-r/CACATGCAACCTTCACAGTAATTrCACTT/GT3/	rh_chr1_20914451_F	ACAAAAGCTTTCATTCTAAGCAT	rh_chr1_20914451_R	CACATGCAACCTTCACAGTAATT
1_20986109	1	20986109	rs_Noirv2.chr1_20986109.90.118.1.SP1	/rhSeq-f/GTCACAAACCATCAAGAGACTAGrGACCT/GT1/	rs_Noirv2.chr1_20986109.261.290.-1.SP2	/rhSeq-r/CATTTCATGGTGATTTTGCTTGATrCTCAA/GT4/	rh_chr1_20986109_F	GTCACAAACCATCAAGAGACTAG	rh_chr1_20986109_R	CATTTCATGGTGATTTTGCTTGAT
1_21185705	1	21185705	rs_Noirv2.chr1_21185705.119.148.1.SP1	/rhSeq-f/GCTCAAAACTTGGTGATATTCTTGrGTGTT/GT2/	rs_Noirv2.chr1_21185705.290.318.-1.SP2	/rhSeq-r/AAAATCAACTTCTCCCTCTTCACrCCACT/GT4/	rh_chr1_21185705_F	GCTCAAAACTTGGTGATATTCTTG	rh_chr1_21185705_R	AAAATCAACTTCTCCCTCTTCAC
1_21277450	1	21277450	rs_Noirv2.chr1_21277450.41.67.1.SP1	/rhSeq-f/AAAGTGATCCATGAACCAGATrGCCTT/GT2/	rs_Noirv2.chr1_21277450.248.274.-1.SP2	/rhSeq-r/GTATTGTGATCCCATATGCCArATTGA/GT1/	rh_chr1_21277450_F	AAAGTGATCCATGAACCAGAT	rh_chr1_21277450_R	GTATTGTGATCCCATATGCCA
1_21821786	1	21821786	rs_Noirv2.chr1_21821786.32.59.1.SP1	/rhSeq-f/CTCAAAGACCTAGGGTTGTTACrGCCAT/GT1/	rs_Noirv2.chr1_21821786.256.282.-1.SP2	/rhSeq-r/TGGCGTTTTGTGAATTAAACArAGCAG/GT2/	rh_chr1_21821786_F	CTCAAAGACCTAGGGTTGTTAC	rh_chr1_21821786_R	TGGCGTTTTGTGAATTAAACA
1_21945869	1	21945869	rs_Noirv2.chr1_21945869.2.27.1.SP1	/rhSeq-f/GGGACCACAGGAGATAGTTTrCAGCA/GT1/	rs_Noirv2.chr1_21945869.211.235.-1.SP2	/rhSeq-r/CAACCCAAGTGCATCATCGrCTAGA/GT4/	rh_chr1_21945869_F	GGGACCACAGGAGATAGTTT	rh_chr1_21945869_R	CAACCCAAGTGCATCATCG
1_22123159	1	22123159	rs_Noirv2.chr1_22123159.133.157.1.SP1	/rhSeq-f/GGTTTGGTGCATGATGAGArCCTTT/GT2/	rs_Noirv2.chr1_22123159.349.374.-1.SP2	/rhSeq-r/CACAGAGAAGTAAGGGCATTrGAGAA/GT1/	rh_chr1_22123159_F	GGTTTGGTGCATGATGAGA	rh_chr1_22123159_R	CACAGAGAAGTAAGGGCATT
1_22193391	1	22193391	rs_Noirv2.chr1_22193391.53.77.1.SP1	/rhSeq-f/TAGACTGATCCGCATCCAGrCCTCA/GT3/	rs_Noirv2.chr1_22193391.239.263.-1.SP2	/rhSeq-r/TCTTTCCTCGCCCTATGTTrGGTTG/GT3/	rh_chr1_22193391_F	TAGACTGATCCGCATCCAG	rh_chr1_22193391_R	TCTTTCCTCGCCCTATGTT
1_22284028	1	22284028	rs_Noirv2.chr1_22284028.164.192.1.SP1	/rhSeq-f/TTACATTCCTCATCAACCTCACArCTCAA/GT3/	rs_Noirv2.chr1_22284028.353.382.-1.SP2	/rhSeq-r/ACAAGGAGAAAGCATAAGAAATCArCCAAC/GT1/	rh_chr1_22284028_F	TTACATTCCTCATCAACCTCACA	rh_chr1_22284028_R	ACAAGGAGAAAGCATAAGAAATCA
1_22352558	1	22352558	rs_Noirv2.chr1_22352558.61.93.1.SP1	/rhSeq-f/CTGCAATTGATCAGGTAATATAATCGTrCTCTC/GT4/	rs_Noirv2.chr1_22352558.232.263.-1.SP2	/rhSeq-r/TTCACAGGGCATAAAACTCAAATCTArGTTCT/GT2/	rh_chr1_22352558_F	CTGCAATTGATCAGGTAATATAATCGT	rh_chr1_22352558_R	TTCACAGGGCATAAAACTCAAATCTA
1_22424733	1	22424733	rs_Noirv2.chr1_22424733.28.53.1.SP1	/rhSeq-f/TGGCATCTGTCACAGACTCArCAAAA/GT4/	rs_Noirv2.chr1_22424733.208.234.-1.SP2	/rhSeq-r/AGTCTGTCATCGTCCTTCTCArGATCA/GT2/	rh_chr1_22424733_F	TGGCATCTGTCACAGACTCA	rh_chr1_22424733_R	AGTCTGTCATCGTCCTTCTCA
1_22582321	1	22582321	rs_Noirv2.chr1_22582321.100.127.1.SP1	/rhSeq-f/TCTCCGACCAAACAACAACAAArCACAA/GT4/	rs_Noirv2.chr1_22582321.274.301.-1.SP2	/rhSeq-r/GGCGTTAGGGCAAAAGAATTAArAAAAC/GT4/	rh_chr1_22582321_F	TCTCCGACCAAACAACAACAAA	rh_chr1_22582321_R	GGCGTTAGGGCAAAAGAATTAA
1_22701079	1	22701079	rs_Noirv2.chr1_22701079.107.138.1.SP1	/rhSeq-f/TAACTACTAAGAAAGAGGTCACATTTrGGCTG/GT2/	rs_Noirv2.chr1_22701079.329.359.-1.SP2	/rhSeq-r/GGTTGGTTNTATTCTCTACTCCATTrATTGG/GT2/	rh_chr1_22701079_F	TAACTACTAAGAAAGAGGTCACATTT	rh_chr1_22701079_R	GGTTGGTTNTATTCTCTACTCCATT
1_22874519	1	22874519	rs_Noirv2.chr1_22874519.24.52.1.SP1	/rhSeq-f/GATGGTTTTTCATTGCATGTGTTrAAACA/GT1/	rs_Noirv2.chr1_22874519.219.248.-1.SP2	/rhSeq-r/GAGAGATTGACGNAGACTTTATGTrACAAG/GT4/	rh_chr1_22874519_F	GATGGTTTTTCATTGCATGTGTT	rh_chr1_22874519_R	GAGAGATTGACGNAGACTTTATGT
1_22974826	1	22974826	rs_Noirv2.chr1_22974826.127.158.1.SP1	/rhSeq-f/CCACATTGCCATAGAAATCCTTTAAArCTTCC/GT3/	rs_Noirv2.chr1_22974826.339.371.-1.SP2	/rhSeq-r/TCAGTCTAGATGATTAGTTGTTTGCTTrGATGC/GT4/	rh_chr1_22974826_F	CCACATTGCCATAGAAATCCTTTAAA	rh_chr1_22974826_R	TCAGTCTAGATGATTAGTTGTTTGCTT
1_23051638	1	23051638	rs_Noirv2.chr1_23051638.111.138.1.SP1	/rhSeq-f/GGTTGTCCTGTTTTGATTTCACrCGAGA/GT1/	rs_Noirv2.chr1_23051638.295.321.-1.SP2	/rhSeq-r/GAGATCAACTTCTCGGTCAATrAGAAC/GT1/	rh_chr1_23051638_F	GGTTGTCCTGTTTTGATTTCAC	rh_chr1_23051638_R	GAGATCAACTTCTCGGTCAAT
1_23108100	1	23108100	rs_Noirv2.chr1_23108100.86.114.1.SP1	/rhSeq-f/CCCATATTGAATTGCCATACGTTrCCTTT/GT3/	rs_Noirv2.chr1_23108100.257.288.-1.SP2	/rhSeq-r/CTCTTTTGTGAAATTGGTAAAGGAATrCCAAG/GT2/	rh_chr1_23108100_F	CCCATATTGAATTGCCATACGTT	rh_chr1_23108100_R	CTCTTTTGTGAAATTGGTAAAGGAAT
1_23329538	1	23329538	rs_Noirv2.chr1_23329538.20.46.1.SP1	/rhSeq-f/AGGGTAAATAGCAGCCTGATArCAGAG/GT2/	rs_Noirv2.chr1_23329538.236.261.-1.SP2	/rhSeq-r/TGGTTGCTAGATGTCCAAACrCTCAG/GT2/	rh_chr1_23329538_F	AGGGTAAATAGCAGCCTGATA	rh_chr1_23329538_R	TGGTTGCTAGATGTCCAAAC
1_23665313	1	23665313	rs_Noirv2.chr1_23665313.127.161.1.SP1	/rhSeq-f/ACAAATAAATCAAAACACCAATATAATCArGACAC/GT4/	rs_Noirv2.chr1_23665313.305.334.-1.SP2	/rhSeq-r/AAACTTCTGTTGACTTCTAGTCTTrCAATG/GT1/	rh_chr1_23665313_F	ACAAATAAATCAAAACACCAATATAATCA	rh_chr1_23665313_R	AAACTTCTGTTGACTTCTAGTCTT
1_23733091	1	23733091	rs_Noirv2.chr1_23733091.143.171.1.SP1	/rhSeq-f/GTTCTCTAGGATTTGGTGATTGArAAGAA/GT1/	rs_Noirv2.chr1_23733091.320.348.-1.SP2	/rhSeq-r/CCAACCCTTGACCAAAGAAAATArCCTTT/GT3/	rh_chr1_23733091_F	GTTCTCTAGGATTTGGTGATTGA	rh_chr1_23733091_R	CCAACCCTTGACCAAAGAAAATA
1_23872484	1	23872484	rs_Noirv2.chr1_23872484.53.84.1.SP1	/rhSeq-f/TAAGTAGTCACGTTGAAACATCAGTArAGCTA/GT4/	rs_Noirv2.chr1_23872484.222.253.-1.SP2	/rhSeq-r/TTTCACCTTGGCTGTATATATGAATGrGATGG/GT4/	rh_chr1_23872484_F	TAAGTAGTCACGTTGAAACATCAGTA	rh_chr1_23872484_R	TTTCACCTTGGCTGTATATATGAATG
1_24215944	1	24215944	rs_Noirv2.chr1_24215944.22.49.1.SP1	/rhSeq-f/GCAGCCTTCATAGATTGTTGATrGAATC/GT3/	rs_Noirv2.chr1_24215944.213.240.-1.SP2	/rhSeq-r/GTATTGAATAGCTAGAGTGCCArGGTTT/GT3/	rh_chr1_24215944_F	GCAGCCTTCATAGATTGTTGAT	rh_chr1_24215944_R	GTATTGAATAGCTAGAGTGCCA
2_10978	2	10978	rs_Noirv2.chr2_10978.42.70.1.SP1	/rhSeq-f/GATGAGAGTATTGGTTTAGTGCGrGGAAA/GT2/	rs_Noirv2.chr2_10978.265.293.-1.SP2	/rhSeq-r/TTCAGACCGATGTAACTAAGGTTrCCATT/GT1/	rh_chr2_10978_F	GATGAGAGTATTGGTTTAGTGCG	rh_chr2_10978_R	TTCAGACCGATGTAACTAAGGTT
2_116408	2	116408	rs_Noirv2.chr2_116408.158.182.1.SP1	/rhSeq-f/GAGTTCTTGGTGTTGTCCCrGCTTC/GT1/	rs_Noirv2.chr2_116408.347.371.-1.SP2	/rhSeq-r/GATCTTAAACGTCGACGGTrGCCAG/GT1/	rh_chr2_116408_F	GAGTTCTTGGTGTTGTCCC	rh_chr2_116408_R	GATCTTAAACGTCGACGGT
2_328355	2	328355	rs_Noirv2.chr2_328355.158.186.1.SP1	/rhSeq-f/CCACACATCATGGCATNTATTCCrCTTAT/GT1/	rs_Noirv2.chr2_328355.335.361.-1.SP2	/rhSeq-r/CCTTGGTTCACAAAACCAGAGrCAGAG/GT3/	rh_chr2_328355_F	CCACACATCATGGCATNTATTCC	rh_chr2_328355_R	CCTTGGTTCACAAAACCAGAG
2_583705	2	583705	rs_Noirv2.chr2_583705.7.33.1.SP1	/rhSeq-f/CAAAATCTGAACCAGCAACTGrCCTGT/GT1/	rs_Noirv2.chr2_583705.219.244.-1.SP2	/rhSeq-r/GTGCAGGAGTTGAGGTATTGrCTGGA/GT4/	rh_chr2_583705_F	CAAAATCTGAACCAGCAACTG	rh_chr2_583705_R	GTGCAGGAGTTGAGGTATTG
2_681324	2	681324	rs_Noirv2.chr2_681324.134.158.1.SP1	/rhSeq-f/AAGCATGAGCTGGTGTTTCrGTGTG/GT2/	rs_Noirv2.chr2_681324.322.346.-1.SP2	/rhSeq-r/CTGAGCTGCACAACTGAAArCTTCC/GT4/	rh_chr2_681324_F	AAGCATGAGCTGGTGTTTC	rh_chr2_681324_R	CTGAGCTGCACAACTGAAA
2_854531	2	854531	rs_Noirv2.chr2_854531.88.113.1.SP1	/rhSeq-f/GCAACTGGCTAAGTCCAAAGrCATTT/GT2/	rs_Noirv2.chr2_854531.266.292.-1.SP2	/rhSeq-r/GAATAAATGTCGCAAAGCACCrCAAGT/GT1/	rh_chr2_854531_F	GCAACTGGCTAAGTCCAAAG	rh_chr2_854531_R	GAATAAATGTCGCAAAGCACC
2_953454	2	953454	rs_Noirv2.chr2_953454.169.193.1.SP1	/rhSeq-f/CCATTCAGGGATACATGTGrCAAGG/GT3/	rs_Noirv2.chr2_953454.376.401.-1.SP2	/rhSeq-r/ATATAACGGAACCATCCAGGrGCTTG/GT4/	rh_chr2_953454_F	CCATTCAGGGATACATGTG	rh_chr2_953454_R	ATATAACGGAACCATCCAGG
2_1080658	2	1080658	rs_Noirv2.chr2_1080658.153.181.1.SP1	/rhSeq-f/CATTGGCTGATGACATTTACTTGrCGGTT/GT3/	rs_Noirv2.chr2_1080658.355.383.-1.SP2	/rhSeq-r/TTTGGATGAGAGACATGATAGTTrGGTAC/GT4/	rh_chr2_1080658_F	CATTGGCTGATGACATTTACTTG	rh_chr2_1080658_R	TTTGGATGAGAGACATGATAGTT
2_1503264	2	1503264	rs_Noirv2.chr2_1503264.157.182.1.SP1	/rhSeq-f/CCATTCTCAACCTCCAACACrCAAAG/GT2/	rs_Noirv2.chr2_1503264.374.400.-1.SP2	/rhSeq-r/GTACTGCATCAACCAGAAGAArGGAAG/GT4/	rh_chr2_1503264_F	CCATTCTCAACCTCCAACAC	rh_chr2_1503264_R	GTACTGCATCAACCAGAAGAA
2_1626662	2	1626662	rs_Noirv2.chr2_1626662.80.110.1.SP1	/rhSeq-f/AAAGGCCTATTTGGGAGTATTTATGrGAGAG/GT4/	rs_Noirv2.chr2_1626662.295.325.-1.SP2	/rhSeq-r/GTTCTCAAAAGCTATTTGATGGCTTrCTATT/GT1/	rh_chr2_1626662_F	AAAGGCCTATTTGGGAGTATTTATG	rh_chr2_1626662_R	GTTCTCAAAAGCTATTTGATGGCTT
2_1755729	2	1755729	rs_Noirv2.chr2_1755729.13.38.1.SP1	/rhSeq-f/CAATTAACAAACGTGCCCCTrCACAT/GT1/	rs_Noirv2.chr2_1755729.221.247.-1.SP2	/rhSeq-r/TCATTACCGTTGAAACCCTTGrGAGCA/GT4/	rh_chr2_1755729_F	CAATTAACAAACGTGCCCCT	rh_chr2_1755729_R	TCATTACCGTTGAAACCCTTG
2_1876931	2	1876931	rs_Noirv2.chr2_1876931.89.113.1.SP1	/rhSeq-f/GTCTGTGCTGAAGAAGACGrCTCAA/GT2/	rs_Noirv2.chr2_1876931.308.333.-1.SP2	/rhSeq-r/GTATGGAACTACACGGCTTCrCTTTG/GT4/	rh_chr2_1876931_F	GTCTGTGCTGAAGAAGACG	rh_chr2_1876931_R	GTATGGAACTACACGGCTTC
2_2122762	2	2122762	rs_Noirv2.chr2_2122762.8.34.1.SP1	/rhSeq-f/GCAAAATCTGGGATAGAAGCTrGAGAA/GT2/	rs_Noirv2.chr2_2122762.216.242.-1.SP2	/rhSeq-r/GAAGGTAAAGATGGACGACAGrGTAAG/GT4/	rh_chr2_2122762_F	GCAAAATCTGGGATAGAAGCT	rh_chr2_2122762_R	GAAGGTAAAGATGGACGACAG
2_2263163	2	2263163	rs_Noirv2.chr2_2263163.64.91.1.SP1	/rhSeq-f/TGTGGTTGCTTTCTAAAAGGTTrGATGG/GT1/	rs_Noirv2.chr2_2263163.277.303.-1.SP2	/rhSeq-r/AGATGATTTTGGGTTCACCACrCACGC/GT1/	rh_chr2_2263163_F	TGTGGTTGCTTTCTAAAAGGTT	rh_chr2_2263163_R	AGATGATTTTGGGTTCACCAC
2_2348470	2	2348470	rs_Noirv2.chr2_2348470.8.33.1.SP1	/rhSeq-f/CAATACTTGGATCCCGTCTGrCCTGT/GT1/	rs_Noirv2.chr2_2348470.217.242.-1.SP2	/rhSeq-r/GCGTTGTGAAGCATCGTAAArGTTCG/GT2/	rh_chr2_2348470_F	CAATACTTGGATCCCGTCTG	rh_chr2_2348470_R	GCGTTGTGAAGCATCGTAAA
2_2688648	2	2688648	rs_Noirv2.chr2_2688648.18.46.1.SP1	/rhSeq-f/TTGAGGTTAGCAACTTATGTGATrGGTGA/GT4/	rs_Noirv2.chr2_2688648.222.251.-1.SP2	/rhSeq-r/AATGTATTCCAGAGCAAGTTAGAArGGTCA/GT4/	rh_chr2_2688648_F	TTGAGGTTAGCAACTTATGTGAT	rh_chr2_2688648_R	AATGTATTCCAGAGCAAGTTAGAA
2_2787199	2	2787199	rs_Noirv2.chr2_2787199.155.183.1.SP1	/rhSeq-f/CAACATAGGCATTGCTTACTACTrGCTAC/GT4/	rs_Noirv2.chr2_2787199.334.362.-1.SP2	/rhSeq-r/GTAGGTGTGTTCAAATTATGGGTrCGATC/GT3/	rh_chr2_2787199_F	CAACATAGGCATTGCTTACTACT	rh_chr2_2787199_R	GTAGGTGTGTTCAAATTATGGGT
2_2912460	2	2912460	rs_Noirv2.chr2_2912460.138.167.1.SP1	/rhSeq-f/GTATGGCATTATCTGGATGGATTTrCATTG/GT2/	rs_Noirv2.chr2_2912460.346.373.-1.SP2	/rhSeq-r/TTATGAGGCAGCTTAAAGTCTCrCATCC/GT3/	rh_chr2_2912460_F	GTATGGCATTATCTGGATGGATTT	rh_chr2_2912460_R	TTATGAGGCAGCTTAAAGTCTC
2_3061567	2	3061567	rs_Noirv2.chr2_3061567.149.174.1.SP1	/rhSeq-f/TGCTACAGAATACAAGGCCTrGACTG/GT2/	rs_Noirv2.chr2_3061567.349.374.-1.SP2	/rhSeq-r/CCAACACTACCCCTGAAGATrGTTTG/GT1/	rh_chr2_3061567_F	TGCTACAGAATACAAGGCCT	rh_chr2_3061567_R	CCAACACTACCCCTGAAGAT
2_3271376	2	3271376	rs_Noirv2.chr2_3271376.104.129.1.SP1	/rhSeq-f/GAACGTGCAATTCTCGAATGrGAAAG/GT4/	rs_Noirv2.chr2_3271376.327.352.-1.SP2	/rhSeq-r/CAAGCGATTGTGACTCCAATrCCTAT/GT2/	rh_chr2_3271376_F	GAACGTGCAATTCTCGAATG	rh_chr2_3271376_R	CAAGCGATTGTGACTCCAAT
2_3371243	2	3371243	rs_Noirv2.chr2_3371243.134.162.1.SP1	/rhSeq-f/CCTGTTCAACCAAAGACATACAArAAATG/GT4/	rs_Noirv2.chr2_3371243.308.336.-1.SP2	/rhSeq-r/GTTCTCTAGGAATGAAACCTGTTrCCAAA/GT4/	rh_chr2_3371243_F	CCTGTTCAACCAAAGACATACAA	rh_chr2_3371243_R	GTTCTCTAGGAATGAAACCTGTT
2_3474971	2	3474971	rs_Noirv2.chr2_3474971.149.175.1.SP1	/rhSeq-f/ATACGAACCAACTCCATCACArGATTC/GT1/	rs_Noirv2.chr2_3474971.349.375.-1.SP2	/rhSeq-r/CCCACTGACATAATCACAACCrCTTTT/GT3/	rh_chr2_3474971_F	ATACGAACCAACTCCATCACA	rh_chr2_3474971_R	CCCACTGACATAATCACAACC
2_3531507	2	3531507	rs_Noirv2.chr2_3531507.49.74.1.SP1	/rhSeq-f/CCAACCTAACCTTGATGAGCrCTCCT/GT1/	rs_Noirv2.chr2_3531507.250.275.-1.SP2	/rhSeq-r/ATAGTGACAGGAACAGTGGGrCACCT/GT1/	rh_chr2_3531507_F	CCAACCTAACCTTGATGAGC	rh_chr2_3531507_R	ATAGTGACAGGAACAGTGGG
2_3665247	2	3665247	rs_Noirv2.chr2_3665247.7.35.1.SP1	/rhSeq-f/GAAATAAACCTCCAAATCCAAGCrCAAAC/GT3/	rs_Noirv2.chr2_3665247.212.239.-1.SP2	/rhSeq-r/GTGGGTTGCATTTGATTTATGTrGGGAA/GT4/	rh_chr2_3665247_F	GAAATAAACCTCCAAATCCAAGC	rh_chr2_3665247_R	GTGGGTTGCATTTGATTTATGT
2_3759497	2	3759497	rs_Noirv2.chr2_3759497.78.104.1.SP1	/rhSeq-f/TGCTAAAACGGAAGTTCTGGArAGAGA/GT4/	rs_Noirv2.chr2_3759497.255.281.-1.SP2	/rhSeq-r/AATCCAAAGTAAATTCCCCGTrCAGAC/GT3/	rh_chr2_3759497_F	TGCTAAAACGGAAGTTCTGGA	rh_chr2_3759497_R	AATCCAAAGTAAATTCCCCGT
2_3959655	2	3959655	rs_Noirv2.chr2_3959655.48.77.1.SP1	/rhSeq-f/GATGAATGAATGAACAAGACGAGTrATGTG/GT1/	rs_Noirv2.chr2_3959655.238.266.-1.SP2	/rhSeq-r/GAGATTTGAACCTGTGTCTAGAArGTGCA/GT4/	rh_chr2_3959655_F	GATGAATGAATGAACAAGACGAGT	rh_chr2_3959655_R	GAGATTTGAACCTGTGTCTAGAA
2_4094938	2	4094938	rs_Noirv2.chr2_4094938.122.148.1.SP1	/rhSeq-f/GCTTCAAAAATGACCAATGCArGCGTG/GT3/	rs_Noirv2.chr2_4094938.306.331.-1.SP2	/rhSeq-r/CAAAGACATTGCCAATGCTGrGTGAG/GT3/	rh_chr2_4094938_F	GCTTCAAAAATGACCAATGCA	rh_chr2_4094938_R	CAAAGACATTGCCAATGCTG
2_4224825	2	4224825	rs_Noirv2.chr2_4224825.47.76.1.SP1	/rhSeq-f/TAGGATGACTGCTTTTCCAACCTArGAAAA/GT4/	rs_Noirv2.chr2_4224825.258.286.-1.SP2	/rhSeq-r/CGATGTACACTTGCTAGTAGCAArCTAGT/GT4/	rh_chr2_4224825_F	TAGGATGACTGCTTTTCCAACCTA	rh_chr2_4224825_R	CGATGTACACTTGCTAGTAGCAA
2_4288608	2	4288608	rs_Noirv2.chr2_4288608.51.81.1.SP1	/rhSeq-f/GTGGTCCTTTTCTTTGATCTCAATTrCTTTC/GT1/	rs_Noirv2.chr2_4288608.236.267.-1.SP2	/rhSeq-r/CCACCATCTTTTTGCTTAAGATCTATrGACCA/GT4/	rh_chr2_4288608_F	GTGGTCCTTTTCTTTGATCTCAATT	rh_chr2_4288608_R	CCACCATCTTTTTGCTTAAGATCTAT
2_4497054	2	4497054	rs_Noirv2.chr2_4497054.85.113.1.SP1	/rhSeq-f/TGGCAATAGAATTACTGGGATCArACAAA/GT4/	rs_Noirv2.chr2_4497054.289.318.-1.SP2	/rhSeq-r/CCCAACATAGTGATGGTAATCATGrGTGAT/GT3/	rh_chr2_4497054_F	TGGCAATAGAATTACTGGGATCA	rh_chr2_4497054_R	CCCAACATAGTGATGGTAATCATG
2_4599939	2	4599939	rs_Noirv2.chr2_4599939.76.102.1.SP1	/rhSeq-f/TGAACCAGATTGAGTCAGCTArGAGGA/GT4/	rs_Noirv2.chr2_4599939.253.276.-1.SP2	/rhSeq-r/TCAATGCAGTATCGGCAGrCCTGC/GT2/	rh_chr2_4599939_F	TGAACCAGATTGAGTCAGCTA	rh_chr2_4599939_R	TCAATGCAGTATCGGCAG
2_4703733	2	4703733	rs_Noirv2.chr2_4703733.11.42.1.SP1	/rhSeq-f/GCATTAATTATGTTTTTGTGCCAGACrCCAAT/GT4/	rs_Noirv2.chr2_4703733.231.260.-1.SP2	/rhSeq-r/GGTTCTCCTGCTTTCTATCTTTTArGTTTC/GT1/	rh_chr2_4703733_F	GCATTAATTATGTTTTTGTGCCAGAC	rh_chr2_4703733_R	GGTTCTCCTGCTTTCTATCTTTTA
2_4825658	2	4825658	rs_Noirv2.chr2_4825658.167.196.1.SP1	/rhSeq-f/CAACCTTGACTCATCAGTACAGAArGAAAG/GT1/	rs_Noirv2.chr2_4825658.364.394.-1.SP2	/rhSeq-r/GCTGAGTTCGAGATTGATAAAGAGGrCTTTG/GT4/	rh_chr2_4825658_F	CAACCTTGACTCATCAGTACAGAA	rh_chr2_4825658_R	GCTGAGTTCGAGATTGATAAAGAGG
2_5870753	2	5870753	rs_Noirv2.chr2_5870753.159.190.1.SP1	/rhSeq-f/GTTCCTTAGATCAGTGAGTTCATATCrCAATC/GT4/	rs_Noirv2.chr2_5870753.366.396.-1.SP2	/rhSeq-r/AGGAATCGTATCTGAATGAAGTAGArCTACC/GT4/	rh_chr2_5870753_F	GTTCCTTAGATCAGTGAGTTCATATC	rh_chr2_5870753_R	AGGAATCGTATCTGAATGAAGTAGA
2_5966830	2	5966830	rs_Noirv2.chr2_5966830.32.58.1.SP1	/rhSeq-f/GAATTTCAATCTTAGTGGCCCrCTCCC/GT3/	rs_Noirv2.chr2_5966830.209.234.-1.SP2	/rhSeq-r/GCATTTGCCAGTCTGGATTTrGGTGA/GT1/	rh_chr2_5966830_F	GAATTTCAATCTTAGTGGCCC	rh_chr2_5966830_R	GCATTTGCCAGTCTGGATTT
2_6129731	2	6129731	rs_Noirv2.chr2_6129731.124.149.1.SP1	/rhSeq-f/ACTAAACCGATGTGGGATCTrCATCA/GT4/	rs_Noirv2.chr2_6129731.297.323.-1.SP2	/rhSeq-r/GGGTGTGATGGTGATATAGGArATTAC/GT3/	rh_chr2_6129731_F	ACTAAACCGATGTGGGATCT	rh_chr2_6129731_R	GGGTGTGATGGTGATATAGGA
2_6241099	2	6241099	rs_Noirv2.chr2_6241099.107.132.1.SP1	/rhSeq-f/GGCAACCTTGGACAAGTATTrCATTG/GT2/	rs_Noirv2.chr2_6241099.304.330.-1.SP2	/rhSeq-r/CTTGAAGAAGTAGGGTGAGTCrCAGAG/GT2/	rh_chr2_6241099_F	GGCAACCTTGGACAAGTATT	rh_chr2_6241099_R	CTTGAAGAAGTAGGGTGAGTC
2_6490761	2	6490761	rs_Noirv2.chr2_6490761.158.185.1.SP1	/rhSeq-f/CCTCTGTTTGGGTGATGAAAAArGTTGA/GT2/	rs_Noirv2.chr2_6490761.373.401.-1.SP2	/rhSeq-r/AGATCCCCACCTATACTATGAAArAGAAA/GT2/	rh_chr2_6490761_F	CCTCTGTTTGGGTGATGAAAAA	rh_chr2_6490761_R	AGATCCCCACCTATACTATGAAA
2_6781830	2	6781830	rs_Noirv2.chr2_6781830.81.108.1.SP1	/rhSeq-f/ACAAACACATGGGAGTTCTTGArGTAGC/GT1/	rs_Noirv2.chr2_6781830.267.293.-1.SP2	/rhSeq-r/GACGGTTTCTTCTGGTGAAAArCTCTG/GT3/	rh_chr2_6781830_F	ACAAACACATGGGAGTTCTTGA	rh_chr2_6781830_R	GACGGTTTCTTCTGGTGAAAA
2_7412824	2	7412824	rs_Noirv2.chr2_7412824.9.39.1.SP1	/rhSeq-f/CCAGAAACTATTCATTGAAGCCATTrGATAT/GT4/	rs_Noirv2.chr2_7412824.205.237.-1.SP2	/rhSeq-r/AATTTCTTCCCAGTAAGAAAAAGAGCTrAAAAA/GT2/	rh_chr2_7412824_F	CCAGAAACTATTCATTGAAGCCATT	rh_chr2_7412824_R	AATTTCTTCCCAGTAAGAAAAAGAGCT
2_7474244	2	7474244	rs_Noirv2.chr2_7474244.170.197.1.SP1	/rhSeq-f/GCTCTCATCTTGCCATTAGATTrGCCTC/GT4/	rs_Noirv2.chr2_7474244.348.378.-1.SP2	/rhSeq-r/TTGGGCATAAGAAACAATTACTTTTrATATG/GT2/	rh_chr2_7474244_F	GCTCTCATCTTGCCATTAGATT	rh_chr2_7474244_R	TTGGGCATAAGAAACAATTACTTTT
2_7588304	2	7588304	rs_Noirv2.chr2_7588304.149.177.1.SP1	/rhSeq-f/TCTTGTACCATTTGAGATGTGTGrGAGCA/GT1/	rs_Noirv2.chr2_7588304.323.348.-1.SP2	/rhSeq-r/TTAAAGAAAGCCTGTGCACGrGTTGT/GT1/	rh_chr2_7588304_F	TCTTGTACCATTTGAGATGTGTG	rh_chr2_7588304_R	TTAAAGAAAGCCTGTGCACG
2_7651035	2	7651035	rs_Noirv2.chr2_7651035.67.96.1.SP1	/rhSeq-f/AAACCAACATTCTCTATTCCATGTrCCCTA/GT1/	rs_Noirv2.chr2_7651035.259.289.-1.SP2	/rhSeq-r/GAGTAGATAAATCAAGTGGAAAAGCrCCAAC/GT4/	rh_chr2_7651035_F	AAACCAACATTCTCTATTCCATGT	rh_chr2_7651035_R	GAGTAGATAAATCAAGTGGAAAAGC
2_7919124	2	7919124	rs_Noirv2.chr2_7919124.66.97.1.SP1	/rhSeq-f/CATGTGAACTCATGAAAGGCATTTTCrCTTTT/GT3/	rs_Noirv2.chr2_7919124.245.277.-1.SP2	/rhSeq-r/CCAAAATCTGTATTGATGGTGTAATGTrCTGCA/GT2/	rh_chr2_7919124_F	CATGTGAACTCATGAAAGGCATTTTC	rh_chr2_7919124_R	CCAAAATCTGTATTGATGGTGTAATGT
2_7999319	2	7999319	rs_Noirv2.chr2_7999319.12.41.1.SP1	/rhSeq-f/GACAGAAACAACTCCAATAAGGAArCAGAG/GT1/	rs_Noirv2.chr2_7999319.217.245.-1.SP2	/rhSeq-r/CAGTTCACAATACTGGCAATGTCrCATGA/GT4/	rh_chr2_7999319_F	GACAGAAACAACTCCAATAAGGAA	rh_chr2_7999319_R	CAGTTCACAATACTGGCAATGTC
2_8110161	2	8110161	rs_Noirv2.chr2_8110161.74.98.1.SP1	/rhSeq-f/CCTGCTCAAACATTCACGTrCCGAA/GT2/	rs_Noirv2.chr2_8110161.278.301.-1.SP2	/rhSeq-r/GTCCCGAACTGCTGATTGrCCAGT/GT1/	rh_chr2_8110161_F	CCTGCTCAAACATTCACGT	rh_chr2_8110161_R	GTCCCGAACTGCTGATTG
2_8206685	2	8206685	rs_Noirv2.chr2_8206685.116.144.1.SP1	/rhSeq-f/TGTGTACATAGTAGAGTCACCATrGTGTG/GT2/	rs_Noirv2.chr2_8206685.338.366.-1.SP2	/rhSeq-r/GATGCAAAACCTCTTGATAGCATrCATAG/GT1/	rh_chr2_8206685_F	TGTGTACATAGTAGAGTCACCAT	rh_chr2_8206685_R	GATGCAAAACCTCTTGATAGCAT
2_8319548	2	8319548	rs_Noirv2.chr2_8319548.10.39.1.SP1	/rhSeq-f/ATGCCAACTTAGATTGTGACATAArCTTGC/GT4/	rs_Noirv2.chr2_8319548.208.236.-1.SP2	/rhSeq-r/CATCCAGAAGGGAGTATATTCCTrCAAGA/GT1/	rh_chr2_8319548_F	ATGCCAACTTAGATTGTGACATAA	rh_chr2_8319548_R	CATCCAGAAGGGAGTATATTCCT
2_8433331	2	8433331	rs_Noirv2.chr2_8433331.103.127.1.SP1	/rhSeq-f/GGTTGATGGATGGAAGTGTrCTTGC/GT4/	rs_Noirv2.chr2_8433331.309.335.-1.SP2	/rhSeq-r/ACCATGGTGTTTCTTTCATGArAATCC/GT1/	rh_chr2_8433331_F	GGTTGATGGATGGAAGTGT	rh_chr2_8433331_R	ACCATGGTGTTTCTTTCATGA
2_8487996	2	8487996	rs_Noirv2.chr2_8487996.116.146.1.SP1	/rhSeq-f/GATCTCAGTGCATGATTACAATCTArCCACA/GT4/	rs_Noirv2.chr2_8487996.322.351.-1.SP2	/rhSeq-r/GCTTGATGCCTATTTTACTGGATTrCTGCA/GT3/	rh_chr2_8487996_F	GATCTCAGTGCATGATTACAATCTA	rh_chr2_8487996_R	GCTTGATGCCTATTTTACTGGATT
2_8579012	2	8579012	rs_Noirv2.chr2_8579012.4.31.1.SP1	/rhSeq-f/TGATTTTGTAAGGGAATCGCTCrCAGTC/GT2/	rs_Noirv2.chr2_8579012.222.248.-1.SP2	/rhSeq-r/GGCAAGCAAACAGACCATAAArGCTAA/GT1/	rh_chr2_8579012_F	TGATTTTGTAAGGGAATCGCTC	rh_chr2_8579012_R	GGCAAGCAAACAGACCATAAA
2_8709614	2	8709614	rs_Noirv2.chr2_8709614.37.68.1.SP1	/rhSeq-f/GCCTAATTTGCATAATCTAATTTGGGrATTGA/GT2/	rs_Noirv2.chr2_8709614.260.292.-1.SP2	/rhSeq-r/GGTGAATCATTTGATAACTATATTGGCrAACTT/GT2/	rh_chr2_8709614_F	GCCTAATTTGCATAATCTAATTTGGG	rh_chr2_8709614_R	GGTGAATCATTTGATAACTATATTGGC
2_9074768	2	9074768	rs_Noirv2.chr2_9074768.59.90.1.SP1	/rhSeq-f/ATCTGCTGATCCATTATTTTGTAGATrGGTTC/GT4/	rs_Noirv2.chr2_9074768.286.316.-1.SP2	/rhSeq-r/GGCATAATATGATAAGCAATTGCTGrCAAAC/GT4/	rh_chr2_9074768_F	ATCTGCTGATCCATTATTTTGTAGAT	rh_chr2_9074768_R	GGCATAATATGATAAGCAATTGCTG
2_9127853	2	9127853	rs_Noirv2.chr2_9127853.1.26.1.SP1	/rhSeq-f/CCCAGAGGTTTGAAGGAATTrGACCC/GT1/	rs_Noirv2.chr2_9127853.207.230.-1.SP2	/rhSeq-r/AACACTTGCAGGCTTCTTrCTTGC/GT3/	rh_chr2_9127853_F	CCCAGAGGTTTGAAGGAATT	rh_chr2_9127853_R	AACACTTGCAGGCTTCTT
2_10104598	2	10104598	rs_Noirv2.chr2_10104598.127.154.1.SP1	/rhSeq-f/AAGAACTTCACCCCTAATCATGrCAACA/GT3/	rs_Noirv2.chr2_10104598.303.331.-1.SP2	/rhSeq-r/ACAGTAAAATAGGCTCTTGCTTTrCAGAA/GT4/	rh_chr2_10104598_F	AAGAACTTCACCCCTAATCATG	rh_chr2_10104598_R	ACAGTAAAATAGGCTCTTGCTTT
2_10312496	2	10312496	rs_Noirv2.chr2_10312496.19.46.1.SP1	/rhSeq-f/ACAACATCCACTTGCTTATTTTrCAAGC/GT4/	rs_Noirv2.chr2_10312496.232.260.-1.SP2	/rhSeq-r/AGCTCGAACATCTTCAAACATTTrCCACC/GT3/	rh_chr2_10312496_F	ACAACATCCACTTGCTTATTTT	rh_chr2_10312496_R	AGCTCGAACATCTTCAAACATTT
2_11004272	2	11004272	rs_Noirv2.chr2_11004272.136.164.1.SP1	/rhSeq-f/ATGCCCAAAGTTATATTCTTCCArCCTTC/GT4/	rs_Noirv2.chr2_11004272.332.357.-1.SP2	/rhSeq-r/GGTGGGTGCTCATACTAAAArAAGAT/GT1/	rh_chr2_11004272_F	ATGCCCAAAGTTATATTCTTCCA	rh_chr2_11004272_R	GGTGGGTGCTCATACTAAAA
2_13029837	2	13029837	rs_Noirv2.chr2_13029837.47.79.1.SP1	/rhSeq-f/GCTTCTTAAAATCTTTTGCATCTTTCTrCCTAC/GT4/	rs_Noirv2.chr2_13029837.264.296.-1.SP2	/rhSeq-r/TGGTTGGTTAGGTTATTCAAAAGATTCrCACAA/GT2/	rh_chr2_13029837_F	GCTTCTTAAAATCTTTTGCATCTTTCT	rh_chr2_13029837_R	TGGTTGGTTAGGTTATTCAAAAGATTC
2_13537760	2	13537760	rs_Noirv2.chr2_13537760.98.126.1.SP1	/rhSeq-f/ACTTTGCTAAACCTGACAATTGArCAGTG/GT1/	rs_Noirv2.chr2_13537760.271.298.-1.SP2	/rhSeq-r/CACAGCTCCTTCAGTAATTTTCrCATCC/GT1/	rh_chr2_13537760_F	ACTTTGCTAAACCTGACAATTGA	rh_chr2_13537760_R	CACAGCTCCTTCAGTAATTTTC
2_13969416	2	13969416	rs_Noirv2.chr2_13969416.56.89.1.SP1	/rhSeq-f/CCCACTTTTCTTCTTAAATCTTCAAATTrCTTCA/GT1/	rs_Noirv2.chr2_13969416.262.296.-1.SP2	/rhSeq-r/CCATACAANAAGGCATTTGAAATTGTATArAAGAA/GT4/	rh_chr2_13969416_F	CCCACTTTTCTTCTTAAATCTTCAAATT	rh_chr2_13969416_R	CCATACAANAAGGCATTTGAAATTGTATA
2_14184207	2	14184207	rs_Noirv2.chr2_14184207.145.173.1.SP1	/rhSeq-f/CATCAAGATTTCTCTCATGGTATrCAGAG/GT3/	rs_Noirv2.chr2_14184207.369.399.-1.SP2	/rhSeq-r/TGTTCGCTTGAGTATGTAATTAGTCrGTATC/GT1/	rh_chr2_14184207_F	CATCAAGATTTCTCTCATGGTAT	rh_chr2_14184207_R	TGTTCGCTTGAGTATGTAATTAGTC
2_14239122	2	14239122	rs_Noirv2.chr2_14239122.78.107.1.SP1	/rhSeq-f/GTGTATTCAAATGACATGTCGTTGrCTCTC/GT4/	rs_Noirv2.chr2_14239122.253.281.-1.SP2	/rhSeq-r/CTATGGATTGGGTCATTGTTGATrGAAAG/GT1/	rh_chr2_14239122_F	GTGTATTCAAATGACATGTCGTTG	rh_chr2_14239122_R	CTATGGATTGGGTCATTGTTGAT
2_14464718	2	14464718	rs_Noirv2.chr2_14464718.24.53.1.SP1	/rhSeq-f/CCCATATTTGAACTTGGCAAGTAArCTCAT/GT1/	rs_Noirv2.chr2_14464718.230.261.-1.SP2	/rhSeq-r/TGTCATTGTGAGTTAGAACATTAAGArAATGG/GT2/	rh_chr2_14464718_F	CCCATATTTGAACTTGGCAAGTAA	rh_chr2_14464718_R	TGTCATTGTGAGTTAGAACATTAAGA
2_14873799	2	14873799	rs_Noirv2.chr2_14873799.154.188.1.SP1	/rhSeq-f/GATGGTATTATACTTACCTTAGCTTCAATrGTAAG/GT2/	rs_Noirv2.chr2_14873799.362.396.-1.SP2	/rhSeq-r/CGTAGACTAAAAGATTTTCTGGAATCAAArGAGTC/GT3/	rh_chr2_14873799_F	GATGGTATTATACTTACCTTAGCTTCAAT	rh_chr2_14873799_R	CGTAGACTAAAAGATTTTCTGGAATCAAA
2_16603629	2	16603629	rs_Noirv2.chr2_16603629.37.65.1.SP1	/rhSeq-f/GGTCTAAAGAAACAAGCACAAGArCTCTC/GT3/	rs_Noirv2.chr2_16603629.211.239.-1.SP2	/rhSeq-r/GCTAGGAAGGAAAACTTGAGATGrCCAAG/GT4/	rh_chr2_16603629_F	GGTCTAAAGAAACAAGCACAAGA	rh_chr2_16603629_R	GCTAGGAAGGAAAACTTGAGATG
2_16657933	2	16657933	rs_Noirv2.chr2_16657933.88.116.1.SP1	/rhSeq-f/GATAGTCAAGTACCTGAAAAGCCrCACAT/GT3/	rs_Noirv2.chr2_16657933.266.293.-1.SP2	/rhSeq-r/TGTTCCAATAGGATTTTGGGTTrGCTGA/GT2/	rh_chr2_16657933_F	GATAGTCAAGTACCTGAAAAGCC	rh_chr2_16657933_R	TGTTCCAATAGGATTTTGGGTT
2_16741500	2	16741500	rs_Noirv2.chr2_16741500.83.111.1.SP1	/rhSeq-f/CTGTGGAAATATTCAAGGCATGTrATGTG/GT1/	rs_Noirv2.chr2_16741500.305.330.-1.SP2	/rhSeq-r/CTGGTCAAGCCTCCTAACTTrCTCTA/GT1/	rh_chr2_16741500_F	CTGTGGAAATATTCAAGGCATGT	rh_chr2_16741500_R	CTGGTCAAGCCTCCTAACTT
2_17012389	2	17012389	rs_Noirv2.chr2_17012389.150.175.1.SP1	/rhSeq-f/GATGCAAAAGAGGAGAAGCCrGATTC/GT4/	rs_Noirv2.chr2_17012389.374.399.-1.SP2	/rhSeq-r/ATGTCTGCCTTGTAGGTCTCrCCATG/GT2/	rh_chr2_17012389_F	GATGCAAAAGAGGAGAAGCC	rh_chr2_17012389_R	ATGTCTGCCTTGTAGGTCTC
2_17246760	2	17246760	rs_Noirv2.chr2_17246760.36.64.1.SP1	/rhSeq-f/ATCCCACTCTCCTTTCTATTGAGrGGTTG/GT1/	rs_Noirv2.chr2_17246760.233.260.-1.SP2	/rhSeq-r/GCTATGATTCTGCTGTGAGAGTrACTCG/GT4/	rh_chr2_17246760_F	ATCCCACTCTCCTTTCTATTGAG	rh_chr2_17246760_R	GCTATGATTCTGCTGTGAGAGT
2_17347640	2	17347640	rs_Noirv2.chr2_17347640.94.120.1.SP1	/rhSeq-f/GTTTCAAACATCCCTCTCACTrCTACC/GT4/	rs_Noirv2.chr2_17347640.313.338.-1.SP2	/rhSeq-r/GAATCCCTTCAAACCCTACTrGCATC/GT2/	rh_chr2_17347640_F	GTTTCAAACATCCCTCTCACT	rh_chr2_17347640_R	GAATCCCTTCAAACCCTACT
2_17478449	2	17478449	rs_Noirv2.chr2_17478449.28.52.1.SP1	/rhSeq-f/GAACCAGGGTCCAACATATrCTAGT/GT3/	rs_Noirv2.chr2_17478449.211.234.-1.SP2	/rhSeq-r/CAACCCCACCTTCATCTCrCTATC/GT3/	rh_chr2_17478449_F	GAACCAGGGTCCAACATAT	rh_chr2_17478449_R	CAACCCCACCTTCATCTC
2_17720094	2	17720094	rs_Noirv2.chr2_17720094.38.65.1.SP1	/rhSeq-f/CGTTCAATACACAGAGAATGGGrCCCAA/GT4/	rs_Noirv2.chr2_17720094.219.244.-1.SP2	/rhSeq-r/CATGCTTCAACAACCAAAGCrAGTGA/GT1/	rh_chr2_17720094_F	CGTTCAATACACAGAGAATGGG	rh_chr2_17720094_R	CATGCTTCAACAACCAAAGC
2_17785364	2	17785364	rs_Noirv2.chr2_17785364.56.81.1.SP1	/rhSeq-f/TCCTTGACACACTTCATGGCrCAATT/GT1/	rs_Noirv2.chr2_17785364.246.272.-1.SP2	/rhSeq-r/ATGCGAGATACGAAAAGCCTArGTTGA/GT1/	rh_chr2_17785364_F	TCCTTGACACACTTCATGGC	rh_chr2_17785364_R	ATGCGAGATACGAAAAGCCTA
2_17916691	2	17916691	rs_Noirv2.chr2_17916691.90.117.1.SP1	/rhSeq-f/GGTCATTATCTGCTCCATCAAGrGACTC/GT4/	rs_Noirv2.chr2_17916691.278.306.-1.SP2	/rhSeq-r/CTGAAGAAAGAAAGGTCAAATGGrCAACG/GT4/	rh_chr2_17916691_F	GGTCATTATCTGCTCCATCAAG	rh_chr2_17916691_R	CTGAAGAAAGAAAGGTCAAATGG
2_18194652	2	18194652	rs_Noirv2.chr2_18194652.33.60.1.SP1	/rhSeq-f/GTCTTCTCATCTTGCTTGCATGrCAGAC/GT4/	rs_Noirv2.chr2_18194652.221.247.-1.SP2	/rhSeq-r/GGACCAAGCCAACAATGGTTArCTTCT/GT1/	rh_chr2_18194652_F	GTCTTCTCATCTTGCTTGCATG	rh_chr2_18194652_R	GGACCAAGCCAACAATGGTTA
2_18448449	2	18448449	rs_Noirv2.chr2_18448449.142.167.1.SP1	/rhSeq-f/TCATACCTACAACGAGCCAGrCTGAA/GT3/	rs_Noirv2.chr2_18448449.321.345.-1.SP2	/rhSeq-r/TTGTGAGGTCTGCAAGCATrACTTT/GT1/	rh_chr2_18448449_F	TCATACCTACAACGAGCCAG	rh_chr2_18448449_R	TTGTGAGGTCTGCAAGCAT
2_18557687	2	18557687	rs_Noirv2.chr2_18557687.104.130.1.SP1	/rhSeq-f/TGACCAGTGTATCATTGCATTrGCATG/GT1/	rs_Noirv2.chr2_18557687.324.350.-1.SP2	/rhSeq-r/GACAGGAATTGGAATCCGATArGAAGG/GT2/	rh_chr2_18557687_F	TGACCAGTGTATCATTGCATT	rh_chr2_18557687_R	GACAGGAATTGGAATCCGATA
3_177780	3	177780	rs_Noirv2.chr3_177780.141.168.1.SP1	/rhSeq-f/CCTTCCTCACAAAACTACTCGTrGATTC/GT3/	rs_Noirv2.chr3_177780.343.369.-1.SP2	/rhSeq-r/CCCGGGTTTTTCTCAGAAAATrGCTAT/GT4/	rh_chr3_177780_F	CCTTCCTCACAAAACTACTCGT	rh_chr3_177780_R	CCCGGGTTTTTCTCAGAAAAT
3_271381	3	271381	rs_Noirv2.chr3_271381.96.127.1.SP1	/rhSeq-f/GGCCAAATTTGAAGAACAATTTTAACrCACTC/GT1/	rs_Noirv2.chr3_271381.268.298.-1.SP2	/rhSeq-r/TTATATCTCCACTAATGCACCATGTrCACTT/GT1/	rh_chr3_271381_F	GGCCAAATTTGAAGAACAATTTTAAC	rh_chr3_271381_R	TTATATCTCCACTAATGCACCATGT
3_342741	3	342741	rs_Noirv2.chr3_342741.114.141.1.SP1	/rhSeq-f/GAACCGATCTGCAATCTTTGTGrCGACA/GT4/	rs_Noirv2.chr3_342741.287.313.-1.SP2	/rhSeq-r/CTACTGCAGCAATTCTTCTCCrCATGC/GT3/	rh_chr3_342741_F	GAACCGATCTGCAATCTTTGTG	rh_chr3_342741_R	CTACTGCAGCAATTCTTCTCC
3_441478	3	441478	rs_Noirv2.chr3_441478.63.90.1.SP1	/rhSeq-f/CCATGATGAACCAGAACTCATTrGAAGA/GT3/	rs_Noirv2.chr3_441478.283.309.-1.SP2	/rhSeq-r/TCTCAAATCTGACCCTTCCATrCAGCT/GT1/	rh_chr3_441478_F	CCATGATGAACCAGAACTCATT	rh_chr3_441478_R	TCTCAAATCTGACCCTTCCAT
3_609816	3	609816	rs_Noirv2.chr3_609816.35.65.1.SP1	/rhSeq-f/TTCTTCCACCATGTTAGTTTAGGATrGTCAT/GT2/	rs_Noirv2.chr3_609816.212.240.-1.SP2	/rhSeq-r/ACACCTAGTTGGTCATATTTTGCrACCAT/GT2/	rh_chr3_609816_F	TTCTTCCACCATGTTAGTTTAGGAT	rh_chr3_609816_R	ACACCTAGTTGGTCATATTTTGC
3_736742	3	736742	rs_Noirv2.chr3_736742.123.145.1.SP1	/rhSeq-f/TACCTGAACCACCCCGTrCTTCA/GT4/	rs_Noirv2.chr3_736742.302.324.-1.SP2	/rhSeq-r/GAGACTCCACGTGGCAGrCGTCT/GT3/	rh_chr3_736742_F	TACCTGAACCACCCCGT	rh_chr3_736742_R	GAGACTCCACGTGGCAG
3_931142	3	931142	rs_Noirv2.chr3_931142.167.192.1.SP1	/rhSeq-f/TTAGTGCAGGCATCAGCATTrGTAGG/GT1/	rs_Noirv2.chr3_931142.374.401.-1.SP2	/rhSeq-r/CGGGAAAATCAGAATCAATGGTrCTTGC/GT3/	rh_chr3_931142_F	TTAGTGCAGGCATCAGCATT	rh_chr3_931142_R	CGGGAAAATCAGAATCAATGGT
3_1041616	3	1041616	rs_Noirv2.chr3_1041616.16.43.1.SP1	/rhSeq-f/AAGAAGCATAGCCTCATCTATTrGCAGA/GT1/	rs_Noirv2.chr3_1041616.211.237.-1.SP2	/rhSeq-r/GAATTTTCCATGGATGACACCrAAGTG/GT2/	rh_chr3_1041616_F	AAGAAGCATAGCCTCATCTATT	rh_chr3_1041616_R	GAATTTTCCATGGATGACACC
3_1252454	3	1252454	rs_Noirv2.chr3_1252454.93.118.1.SP1	/rhSeq-f/CAACTGAAAAGCAACTCCAGrGAAAC/GT4/	rs_Noirv2.chr3_1252454.274.300.-1.SP2	/rhSeq-r/AAAAGAACAGTACAGAAGGGArGCTCT/GT1/	rh_chr3_1252454_F	CAACTGAAAAGCAACTCCAG	rh_chr3_1252454_R	AAAAGAACAGTACAGAAGGGA
3_1497682	3	1497682	rs_Noirv2.chr3_1497682.32.58.1.SP1	/rhSeq-f/TGCTGAAGTGTCTGGTTTCATrCTCCT/GT3/	rs_Noirv2.chr3_1497682.210.235.-1.SP2	/rhSeq-r/TTCATAACCTCCCTGCTGGTrGATGT/GT2/	rh_chr3_1497682_F	TGCTGAAGTGTCTGGTTTCAT	rh_chr3_1497682_R	TTCATAACCTCCCTGCTGGT
3_1559837	3	1559837	rs_Noirv2.chr3_1559837.161.188.1.SP1	/rhSeq-f/AACCACTTTTCTAAAGCAAAGArATCAA/GT2/	rs_Noirv2.chr3_1559837.336.362.-1.SP2	/rhSeq-r/GCAGTAAGCCTGTAAAGGTAArCACTT/GT3/	rh_chr3_1559837_F	AACCACTTTTCTAAAGCAAAGA	rh_chr3_1559837_R	GCAGTAAGCCTGTAAAGGTAA
3_1725150	3	1725150	rs_Noirv2.chr3_1725150.139.168.1.SP1	/rhSeq-f/CACCCTGAAATCTTTTAGAAATCTrCACAG/GT4/	rs_Noirv2.chr3_1725150.315.345.-1.SP2	/rhSeq-r/GAAAGGTGTTGATTTCTATGCAATTrCGTGT/GT1/	rh_chr3_1725150_F	CACCCTGAAATCTTTTAGAAATCT	rh_chr3_1725150_R	GAAAGGTGTTGATTTCTATGCAATT
3_1842464	3	1842464	rs_Noirv2.chr3_1842464.42.71.1.SP1	/rhSeq-f/TGTGGCAACTTTAAACTGAAAATArCCCTC/GT4/	rs_Noirv2.chr3_1842464.266.296.-1.SP2	/rhSeq-r/CATATGTCTATGGAACCATTCATTGrCATGT/GT2/	rh_chr3_1842464_F	TGTGGCAACTTTAAACTGAAAATA	rh_chr3_1842464_R	CATATGTCTATGGAACCATTCATTG
3_1905301	3	1905301	rs_Noirv2.chr3_1905301.146.175.1.SP1	/rhSeq-f/CTACTCACTTTGATTGTTGCAAATrAGAAN/GT2/	rs_Noirv2.chr3_1905301.353.383.-1.SP2	/rhSeq-r/CCGAAATCTCACAATATCAAGTTATrCAACT/GT1/	rh_chr3_1905301_F	CTACTCACTTTGATTGTTGCAAAT	rh_chr3_1905301_R	CCGAAATCTCACAATATCAAGTTAT
3_1999793	3	1999793	rs_Noirv2.chr3_1999793.36.63.1.SP1	/rhSeq-f/GTTGAGTTTTGGAAAGACATGTrGGTGC/GT2/	rs_Noirv2.chr3_1999793.243.269.-1.SP2	/rhSeq-r/CTCCACTTCCCTTCTAACAACrCAAGG/GT2/	rh_chr3_1999793_F	GTTGAGTTTTGGAAAGACATGT	rh_chr3_1999793_R	CTCCACTTCCCTTCTAACAAC
3_2101673	3	2101673	rs_Noirv2.chr3_2101673.71.100.1.SP1	/rhSeq-f/CAATACATGTTCCACAAACTGACTrCCATT/GT1/	rs_Noirv2.chr3_2101673.269.301.-1.SP2	/rhSeq-r/TGACTTCTAACTNGAGTTCTTTTGTTTrCTTTT/GT3/	rh_chr3_2101673_F	CAATACATGTTCCACAAACTGACT	rh_chr3_2101673_R	TGACTTCTAACTNGAGTTCTTTTGTTT
3_2314233	3	2314233	rs_Noirv2.chr3_2314233.139.163.1.SP1	/rhSeq-f/CTCCATCATAGACCGGTCCrCATCT/GT3/	rs_Noirv2.chr3_2314233.352.379.-1.SP2	/rhSeq-r/GGCAGGTAAACCACAACTATACrCCTAG/GT4/	rh_chr3_2314233_F	CTCCATCATAGACCGGTCC	rh_chr3_2314233_R	GGCAGGTAAACCACAACTATAC
3_2430113	3	2430113	rs_Noirv2.chr3_2430113.104.130.1.SP1	/rhSeq-f/CCACCTCTCTTAACATCCTGArCTGTG/GT2/	rs_Noirv2.chr3_2430113.280.306.-1.SP2	/rhSeq-r/TCAATCAAGTATGCGCAGAAGrGCGAG/GT2/	rh_chr3_2430113_F	CCACCTCTCTTAACATCCTGA	rh_chr3_2430113_R	TCAATCAAGTATGCGCAGAAG
3_2548013	3	2548013	rs_Noirv2.chr3_2548013.18.47.1.SP1	/rhSeq-f/TGGTTACTTCGTATGTTTGATTTGrGTTGA/GT4/	rs_Noirv2.chr3_2548013.212.238.-1.SP2	/rhSeq-r/ATTGACCATATNTCCAATAGCrCCCCA/GT4/	rh_chr3_2548013_F	TGGTTACTTCGTATGTTTGATTTG	rh_chr3_2548013_R	ATTGACCATATNTCCAATAGC
3_2671385	3	2671385	rs_Noirv2.chr3_2671385.77.111.1.SP1	/rhSeq-f/ATTGTGTACAATTCAAAATTTTAATGGTTrCACCA/GT1/	rs_Noirv2.chr3_2671385.302.335.-1.SP2	/rhSeq-r/TGAAGGAATCTACTTTAATGAGAGATACrCCTGC/GT1/	rh_chr3_2671385_F	ATTGTGTACAATTCAAAATTTTAATGGTT	rh_chr3_2671385_R	TGAAGGAATCTACTTTAATGAGAGATAC
3_2764075	3	2764075	rs_Noirv2.chr3_2764075.27.60.1.SP1	/rhSeq-f/GCAATTACACCATTGATTATTACAAGTArGGGAA/GT4/	rs_Noirv2.chr3_2764075.256.286.-1.SP2	/rhSeq-r/AAAATATTCCCTTTTGGACTTCAAArGAGCT/GT1/	rh_chr3_2764075_F	GCAATTACACCATTGATTATTACAAGTA	rh_chr3_2764075_R	AAAATATTCCCTTTTGGACTTCAAA
3_2901369	3	2901369	rs_Noirv2.chr3_2901369.140.164.1.SP1	/rhSeq-f/TACATGTTTGAGGGAGACCrCACAC/GT2/	rs_Noirv2.chr3_2901369.362.387.-1.SP2	/rhSeq-r/CAGATCAAAGTCATTGCCATrCAATG/GT2/	rh_chr3_2901369_F	TACATGTTTGAGGGAGACC	rh_chr3_2901369_R	CAGATCAAAGTCATTGCCAT
3_3143022	3	3143022	rs_Noirv2.chr3_3143022.59.89.1.SP1	/rhSeq-f/GACCCAATAACTCTTTCTCACATCTrCATGC/GT3/	rs_Noirv2.chr3_3143022.239.270.-1.SP2	/rhSeq-r/CCCTGCACAAAAACTCAAAATTTAGArCCCAA/GT4/	rh_chr3_3143022_F	GACCCAATAACTCTTTCTCACATCT	rh_chr3_3143022_R	CCCTGCACAAAAACTCAAAATTTAGA
3_3251513	3	3251513	rs_Noirv2.chr3_3251513.114.147.1.SP1	/rhSeq-f/GATGAAGAAAATGTTAGGATTCAATCAArGTAGT/GT3/	rs_Noirv2.chr3_3251513.304.336.-1.SP2	/rhSeq-r/GCCTACCATGAAACAAAATTTATTCACrCTTCT/GT1/	rh_chr3_3251513_F	GATGAAGAAAATGTTAGGATTCAATCAA	rh_chr3_3251513_R	GCCTACCATGAAACAAAATTTATTCAC
3_3385014	3	3385014	rs_Noirv2.chr3_3385014.101.130.1.SP1	/rhSeq-f/GTGCCTTGCATTATTTTGCTTTAArGGTTT/GT3/	rs_Noirv2.chr3_3385014.285.313.-1.SP2	/rhSeq-r/CTCTGTCAAATCTTGCCATCATTrGAGCA/GT3/	rh_chr3_3385014_F	GTGCCTTGCATTATTTTGCTTTAA	rh_chr3_3385014_R	CTCTGTCAAATCTTGCCATCATT
3_3488939	3	3488939	rs_Noirv2.chr3_3488939.93.122.1.SP1	/rhSeq-f/TGATTAATGTTCCGATTCACATCTrCCATC/GT1/	rs_Noirv2.chr3_3488939.299.328.-1.SP2	/rhSeq-r/TTCACAAGTTCAGACAAAATCAACrGGTTC/GT1/	rh_chr3_3488939_F	TGATTAATGTTCCGATTCACATCT	rh_chr3_3488939_R	TTCACAAGTTCAGACAAAATCAAC
3_3633235	3	3633235	rs_Noirv2.chr3_3633235.105.136.1.SP1	/rhSeq-f/GCCATCTGATTGAAATTTGAAATGACrGACGT/GT1/	rs_Noirv2.chr3_3633235.277.307.-1.SP2	/rhSeq-r/GCATCTTTAGCTCAGAAATGGATTArGACTG/GT3/	rh_chr3_3633235_F	GCCATCTGATTGAAATTTGAAATGAC	rh_chr3_3633235_R	GCATCTTTAGCTCAGAAATGGATTA
3_3781609	3	3781609	rs_Noirv2.chr3_3781609.142.170.1.SP1	/rhSeq-f/GGTTAACTGCTTCACTTGAGAATrGATGT/GT1/	rs_Noirv2.chr3_3781609.341.368.-1.SP2	/rhSeq-r/ATGAATTCCAAGACATACCACCrCTGCT/GT2/	rh_chr3_3781609_F	GGTTAACTGCTTCACTTGAGAAT	rh_chr3_3781609_R	ATGAATTCCAAGACATACCACC
3_3905978	3	3905978	rs_Noirv2.chr3_3905978.132.158.1.SP1	/rhSeq-f/AAGATCTTAATGCGAGACCGTrGCTCC/GT4/	rs_Noirv2.chr3_3905978.327.353.-1.SP2	/rhSeq-r/CTTGCAAGCAGTTCGATGATTrCTTGG/GT1/	rh_chr3_3905978_F	AAGATCTTAATGCGAGACCGT	rh_chr3_3905978_R	CTTGCAAGCAGTTCGATGATT
3_4019281	3	4019281	rs_Noirv2.chr3_4019281.51.82.1.SP1	/rhSeq-f/CCAGTTTATCTAAATGTGTATGACTTrGACAG/GT3/	rs_Noirv2.chr3_4019281.234.263.-1.SP2	/rhSeq-r/GATTAGAACAGTTACACATCAACArGTGTA/GT4/	rh_chr3_4019281_F	CCAGTTTATCTAAATGTGTATGACTT	rh_chr3_4019281_R	GATTAGAACAGTTACACATCAACA
3_4088612	3	4088612	rs_Noirv2.chr3_4088612.159.188.1.SP1	/rhSeq-f/GGTTCATTGTGATATTGGCATTCArGTAAG/GT2/	rs_Noirv2.chr3_4088612.366.394.-1.SP2	/rhSeq-r/CAAAAGTATGCAGCTGAAAAGGGrCTTAC/GT3/	rh_chr3_4088612_F	GGTTCATTGTGATATTGGCATTCA	rh_chr3_4088612_R	CAAAAGTATGCAGCTGAAAAGGG
3_4217957	3	4217957	rs_Noirv2.chr3_4217957.90.118.1.SP1	/rhSeq-f/GCTCCCTTATGATTACTTTGGTGrCATGA/GT2/	rs_Noirv2.chr3_4217957.317.346.-1.SP2	/rhSeq-r/CCAATGTACACAAGTGGTATACCArAAAAG/GT4/	rh_chr3_4217957_F	GCTCCCTTATGATTACTTTGGTG	rh_chr3_4217957_R	CCAATGTACACAAGTGGTATACCA
3_4315306	3	4315306	rs_Noirv2.chr3_4315306.51.74.1.SP1	/rhSeq-f/ACAAGCACGCAGTTCTGTrGCCTG/GT2/	rs_Noirv2.chr3_4315306.235.260.-1.SP2	/rhSeq-r/TGCCACTGTACACAATCCACrCTCTG/GT4/	rh_chr3_4315306_F	ACAAGCACGCAGTTCTGT	rh_chr3_4315306_R	TGCCACTGTACACAATCCAC
3_4565569	3	4565569	rs_Noirv2.chr3_4565569.164.190.1.SP1	/rhSeq-f/CATGGTAGATGCAGTTCACTTrCCCAA/GT2/	rs_Noirv2.chr3_4565569.366.392.-1.SP2	/rhSeq-r/CTTCTGTAAAATGCCCACCTTrCATCC/GT1/	rh_chr3_4565569_F	CATGGTAGATGCAGTTCACTT	rh_chr3_4565569_R	CTTCTGTAAAATGCCCACCTT
3_4822693	3	4822693	rs_Noirv2.chr3_4822693.108.137.1.SP1	/rhSeq-f/GTCCATTTTCCATCTCTTAAACCArCAGCA/GT4/	rs_Noirv2.chr3_4822693.327.357.-1.SP2	/rhSeq-r/CAATTCAAGATGCCCATCGAATATCrGCACA/GT3/	rh_chr3_4822693_F	GTCCATTTTCCATCTCTTAAACCA	rh_chr3_4822693_R	CAATTCAAGATGCCCATCGAATATC
3_4920649	3	4920649	rs_Noirv2.chr3_4920649.93.122.1.SP1	/rhSeq-f/GACAAGTCATTGCATCAAGATCTArCAAGG/GT3/	rs_Noirv2.chr3_4920649.264.296.-1.SP2	/rhSeq-r/GTAGTTATTCATTTGTCTTCTCTTCATrGATTT/GT1/	rh_chr3_4920649_F	GACAAGTCATTGCATCAAGATCTA	rh_chr3_4920649_R	GTAGTTATTCATTTGTCTTCTCTTCAT
3_4988294	3	4988294	rs_Noirv2.chr3_4988294.95.118.1.SP1	/rhSeq-f/CCCAGCCTCCAATTTGTTrCATCA/GT4/	rs_Noirv2.chr3_4988294.308.331.-1.SP2	/rhSeq-r/CCATGGTAGAGGCAGAGTrCCACA/GT2/	rh_chr3_4988294_F	CCCAGCCTCCAATTTGTT	rh_chr3_4988294_R	CCATGGTAGAGGCAGAGT
3_5155501	3	5155501	rs_Noirv2.chr3_5155501.162.185.1.SP1	/rhSeq-f/GATTCAAGCTGCAGCAGTrGAAGT/GT4/	rs_Noirv2.chr3_5155501.378.401.-1.SP2	/rhSeq-r/GCCGTGGATGTAGATGAGrGATTG/GT2/	rh_chr3_5155501_F	GATTCAAGCTGCAGCAGT	rh_chr3_5155501_R	GCCGTGGATGTAGATGAG
3_5232850	3	5232850	rs_Noirv2.chr3_5232850.7.35.1.SP1	/rhSeq-f/AACCCTAACTCCTCTTTGTTGTArCAGGT/GT4/	rs_Noirv2.chr3_5232850.213.242.-1.SP2	/rhSeq-r/GCAGAGACAGAGCTTCTTACATAGrGTAGA/GT2/	rh_chr3_5232850_F	AACCCTAACTCCTCTTTGTTGTA	rh_chr3_5232850_R	GCAGAGACAGAGCTTCTTACATAG
3_5413458	3	5413458	rs_Noirv2.chr3_5413458.103.125.1.SP1	/rhSeq-f/CTATGCCGGTTGGTGTTrCATCA/GT3/	rs_Noirv2.chr3_5413458.301.323.-1.SP2	/rhSeq-r/GGCAAAGTTGGTCTCCCrATCAA/GT4/	rh_chr3_5413458_F	CTATGCCGGTTGGTGTT	rh_chr3_5413458_R	GGCAAAGTTGGTCTCCC
3_5507072	3	5507072	rs_Noirv2.chr3_5507072.155.180.1.SP1	/rhSeq-f/GCAAGGAACACGCTTCTTATrAAACC/GT1/	rs_Noirv2.chr3_5507072.377.401.-1.SP2	/rhSeq-r/CAAGGCCAGAGCATTGAAGrGTGAC/GT2/	rh_chr3_5507072_F	GCAAGGAACACGCTTCTTAT	rh_chr3_5507072_R	CAAGGCCAGAGCATTGAAG
3_5583374	3	5583374	rs_Noirv2.chr3_5583374.137.165.1.SP1	/rhSeq-f/TGATGTAGTTTTGCTTCCTTGTCrCTGAC/GT1/	rs_Noirv2.chr3_5583374.308.337.-1.SP2	/rhSeq-r/AGCAAACTTAAACTAACAGCACATrGTGTT/GT3/	rh_chr3_5583374_F	TGATGTAGTTTTGCTTCCTTGTC	rh_chr3_5583374_R	AGCAAACTTAAACTAACAGCACAT
3_5699986	3	5699986	rs_Noirv2.chr3_5699986.76.101.1.SP1	/rhSeq-f/CCAATTCCCGAGAAAAACCArGGAAA/GT4/	rs_Noirv2.chr3_5699986.292.317.-1.SP2	/rhSeq-r/TTTCCTGGAAATGGAGAGGArGAGAC/GT4/	rh_chr3_5699986_F	CCAATTCCCGAGAAAAACCA	rh_chr3_5699986_R	TTTCCTGGAAATGGAGAGGA
3_5797319	3	5797319	rs_Noirv2.chr3_5797319.73.96.1.SP1	/rhSeq-f/CACCGAGTCTGACCTCTTrCCTGA/GT2/	rs_Noirv2.chr3_5797319.263.286.-1.SP2	/rhSeq-r/CTCGTTTCATCTTCCGGCrGAGCT/GT2/	rh_chr3_5797319_F	CACCGAGTCTGACCTCTT	rh_chr3_5797319_R	CTCGTTTCATCTTCCGGC
3_5885034	3	5885034	rs_Noirv2.chr3_5885034.41.62.1.SP1	/rhSeq-f/AGCTCGCAGAGAGTTTrCAGGG/GT4/	rs_Noirv2.chr3_5885034.218.242.-1.SP2	/rhSeq-r/AGGTCCTTTTCCTCAACAArCCAGC/GT1/	rh_chr3_5885034_F	AGCTCGCAGAGAGTTT	rh_chr3_5885034_R	AGGTCCTTTTCCTCAACAA
3_6000617	3	6000617	rs_Noirv2.chr3_6000617.20.46.1.SP1	/rhSeq-f/GAGAACTTCAAGGTCAAGAGTrCTCGA/GT3/	rs_Noirv2.chr3_6000617.228.254.-1.SP2	/rhSeq-r/ACGTATCTTCGACATCACTCArCCCAT/GT4/	rh_chr3_6000617_F	GAGAACTTCAAGGTCAAGAGT	rh_chr3_6000617_R	ACGTATCTTCGACATCACTCA
3_6222769	3	6222769	rs_Noirv2.chr3_6222769.70.101.1.SP1	/rhSeq-f/AGGAAAAGATCATGATAGCTTGCAAArCCATA/GT1/	rs_Noirv2.chr3_6222769.283.314.-1.SP2	/rhSeq-r/AGCTCTTTATCAACTGATACATTCCTrCTGGA/GT3/	rh_chr3_6222769_F	AGGAAAAGATCATGATAGCTTGCAAA	rh_chr3_6222769_R	AGCTCTTTATCAACTGATACATTCCT
3_6426810	3	6426810	rs_Noirv2.chr3_6426810.19.49.1.SP1	/rhSeq-f/CTATGGTGCTTTTTACATGGCAATArGATAG/GT1/	rs_Noirv2.chr3_6426810.239.267.-1.SP2	/rhSeq-r/CAAGTTTTGCTTCTTTTGGAGTTrCTTCC/GT4/	rh_chr3_6426810_F	CTATGGTGCTTTTTACATGGCAATA	rh_chr3_6426810_R	CAAGTTTTGCTTCTTTTGGAGTT
3_6650857	3	6650857	rs_Noirv2.chr3_6650857.13.39.1.SP1	/rhSeq-f/ATTTTCCTTGGACCCAAACAArCGGCT/GT4/	rs_Noirv2.chr3_6650857.225.250.-1.SP2	/rhSeq-r/GACAAGTTCGACCCTTCTTGrGAACG/GT4/	rh_chr3_6650857_F	ATTTTCCTTGGACCCAAACAA	rh_chr3_6650857_R	GACAAGTTCGACCCTTCTTG
3_6848850	3	6848850	rs_Noirv2.chr3_6848850.125.151.1.SP1	/rhSeq-f/AGGGTGCAGGAAATAATAGTTrGCAAC/GT1/	rs_Noirv2.chr3_6848850.300.328.-1.SP2	/rhSeq-r/GAATCAAGCTTCCACTGATTAAArATTTG/GT1/	rh_chr3_6848850_F	AGGGTGCAGGAAATAATAGTT	rh_chr3_6848850_R	GAATCAAGCTTCCACTGATTAAA
3_6986623	3	6986623	rs_Noirv2.chr3_6986623.102.127.1.SP1	/rhSeq-f/CAGCATTGGAACCACAGTATrATTTC/GT1/	rs_Noirv2.chr3_6986623.278.304.-1.SP2	/rhSeq-r/GATTCCAAATCCAAGCCAAATrGGTAA/GT4/	rh_chr3_6986623_F	CAGCATTGGAACCACAGTAT	rh_chr3_6986623_R	GATTCCAAATCCAAGCCAAAT
3_7073085	3	7073085	rs_Noirv2.chr3_7073085.30.57.1.SP1	/rhSeq-f/GCTTGTAACTCATCACCTAGACrCTTTG/GT1/	rs_Noirv2.chr3_7073085.253.280.-1.SP2	/rhSeq-r/ATGACAAGTAATCACTGATCCArAACAA/GT1/	rh_chr3_7073085_F	GCTTGTAACTCATCACCTAGAC	rh_chr3_7073085_R	ATGACAAGTAATCACTGATCCA
3_7155917	3	7155917	rs_Noirv2.chr3_7155917.43.73.1.SP1	/rhSeq-f/GATAGTGTTCCAAACATCTAGTGTTrCAGAT/GT2/	rs_Noirv2.chr3_7155917.210.242.-1.SP2	/rhSeq-r/GCGTGTTTATTCTCTATCTCTTTTCAGrCAATC/GT2/	rh_chr3_7155917_F	GATAGTGTTCCAAACATCTAGTGTT	rh_chr3_7155917_R	GCGTGTTTATTCTCTATCTCTTTTCAG
3_7220808	3	7220808	rs_Noirv2.chr3_7220808.165.197.1.SP1	/rhSeq-f/GATTGTGACTCCATAATGGTATATCACrGAGAG/GT2/	rs_Noirv2.chr3_7220808.337.370.-1.SP2	/rhSeq-r/GATCCACAATTCAAGTTTAAACCTGTATrGATCA/GT1/	rh_chr3_7220808_F	GATTGTGACTCCATAATGGTATATCAC	rh_chr3_7220808_R	GATCCACAATTCAAGTTTAAACCTGTAT
3_7472345	3	7472345	rs_Noirv2.chr3_7472345.72.100.1.SP1	/rhSeq-f/CTTTGCCTTGTACATCAATACACrCAGGG/GT1/	rs_Noirv2.chr3_7472345.260.289.-1.SP2	/rhSeq-r/GCTCCATTTCTTGTTTGAAAAAGArGGCTG/GT3/	rh_chr3_7472345_F	CTTTGCCTTGTACATCAATACAC	rh_chr3_7472345_R	GCTCCATTTCTTGTTTGAAAAAGA
3_7742797	3	7742797	rs_Noirv2.chr3_7742797.41.69.1.SP1	/rhSeq-f/TGCAATCAGGAGAGAAGATAAATrGAGGG/GT4/	rs_Noirv2.chr3_7742797.243.271.-1.SP2	/rhSeq-r/TTGATGGATGATTCTTGCATTTTrCGGAG/GT3/	rh_chr3_7742797_F	TGCAATCAGGAGAGAAGATAAAT	rh_chr3_7742797_R	TTGATGGATGATTCTTGCATTTT
3_8256808	3	8256808	rs_Noirv2.chr3_8256808.138.162.1.SP1	/rhSeq-f/GGTTCCCTTGTGACTCAATrGAAGT/GT4/	rs_Noirv2.chr3_8256808.333.356.-1.SP2	/rhSeq-r/TCGTCGAGTATCTGCCTGrGCTAT/GT2/	rh_chr3_8256808_F	GGTTCCCTTGTGACTCAAT	rh_chr3_8256808_R	TCGTCGAGTATCTGCCTG
3_8428406	3	8428406	rs_Noirv2.chr3_8428406.122.147.1.SP1	/rhSeq-f/TACAGTGGATTGCTTGCATGrCCATC/GT1/	rs_Noirv2.chr3_8428406.344.372.-1.SP2	/rhSeq-r/AACAGTTTTGATCCCTAGAAAGTrCATGC/GT4/	rh_chr3_8428406_F	TACAGTGGATTGCTTGCATG	rh_chr3_8428406_R	AACAGTTTTGATCCCTAGAAAGT
3_8604250	3	8604250	rs_Noirv2.chr3_8604250.115.143.1.SP1	/rhSeq-f/CCATTTCCTGCCATGAGAAAATTrGTACG/GT1/	rs_Noirv2.chr3_8604250.335.363.-1.SP2	/rhSeq-r/CCCTTGTTTGGCTCTTTTCAATArCTAGT/GT1/	rh_chr3_8604250_F	CCATTTCCTGCCATGAGAAAATT	rh_chr3_8604250_R	CCCTTGTTTGGCTCTTTTCAATA
3_8738055	3	8738055	rs_Noirv2.chr3_8738055.16.45.1.SP1	/rhSeq-f/CAACTACCTTGAAATGGGCTATTArGCAAG/GT4/	rs_Noirv2.chr3_8738055.239.271.-1.SP2	/rhSeq-r/TGTTTGTCATACTAATTTTTGGCTTTTrATTAG/GT1/	rh_chr3_8738055_F	CAACTACCTTGAAATGGGCTATTA	rh_chr3_8738055_R	TGTTTGTCATACTAATTTTTGGCTTTT
3_9162339	3	9162339	rs_Noirv2.chr3_9162339.119.149.1.SP1	/rhSeq-f/CAGAGGATTTGAAGAGAGAGTAGACrGAGGA/GT4/	rs_Noirv2.chr3_9162339.343.372.-1.SP2	/rhSeq-r/TTGGCGATTGAGATTAGAGACTTGrCGATG/GT2/	rh_chr3_9162339_F	CAGAGGATTTGAAGAGAGAGTAGAC	rh_chr3_9162339_R	TTGGCGATTGAGATTAGAGACTTG
3_9224651	3	9224651	rs_Noirv2.chr3_9224651.84.110.1.SP1	/rhSeq-f/GAAACTCTTCGACCTCATCATrCTCTC/GT4/	rs_Noirv2.chr3_9224651.292.318.-1.SP2	/rhSeq-r/GAAGTAAATGAGATGTGGCGArGTCAG/GT2/	rh_chr3_9224651_F	GAAACTCTTCGACCTCATCAT	rh_chr3_9224651_R	GAAGTAAATGAGATGTGGCGA
3_9374964	3	9374964	rs_Noirv2.chr3_9374964.104.130.1.SP1	/rhSeq-f/TAGCAGGTCTGTTCATGGATTrCATCA/GT1/	rs_Noirv2.chr3_9374964.324.349.-1.SP2	/rhSeq-r/TTAATCTCCCTGCACTCCTCrCATCA/GT1/	rh_chr3_9374964_F	TAGCAGGTCTGTTCATGGATT	rh_chr3_9374964_R	TTAATCTCCCTGCACTCCTC
3_9592447	3	9592447	rs_Noirv2.chr3_9592447.115.138.1.SP1	/rhSeq-f/ATGGCAAAGCACCAATTCrCCTTG/GT2/	rs_Noirv2.chr3_9592447.293.316.-1.SP2	/rhSeq-r/ATGAAAAGGTGCATCCCCrATAGC/GT4/	rh_chr3_9592447_F	ATGGCAAAGCACCAATTC	rh_chr3_9592447_R	ATGAAAAGGTGCATCCCC
3_10121298	3	10121298	rs_Noirv2.chr3_10121298.158.183.1.SP1	/rhSeq-f/TACTTCCACACCCCTCGAATrCAAGG/GT2/	rs_Noirv2.chr3_10121298.375.401.-1.SP2	/rhSeq-r/CTGTGTGGAAAACGTACACTCrGCTGT/GT2/	rh_chr3_10121298_F	TACTTCCACACCCCTCGAAT	rh_chr3_10121298_R	CTGTGTGGAAAACGTACACTC
3_10197802	3	10197802	rs_Noirv2.chr3_10197802.26.56.1.SP1	/rhSeq-f/GATCTTGGTATCCCTTTATCACGTArATAAA/GT4/	rs_Noirv2.chr3_10197802.252.280.-1.SP2	/rhSeq-r/GTTGGAAGAAGGAACATGTACTTrGTAAT/GT4/	rh_chr3_10197802_F	GATCTTGGTATCCCTTTATCACGTA	rh_chr3_10197802_R	GTTGGAAGAAGGAACATGTACTT
3_10580137	3	10580137	rs_Noirv2.chr3_10580137.144.172.1.SP1	/rhSeq-f/ATCATCATTTGGTCAATGCTATCrGACAC/GT4/	rs_Noirv2.chr3_10580137.370.397.-1.SP2	/rhSeq-r/CACAAGTAAGCCAAAGTTGTTTrCTGCA/GT1/	rh_chr3_10580137_F	ATCATCATTTGGTCAATGCTATC	rh_chr3_10580137_R	CACAAGTAAGCCAAAGTTGTTT
3_11252155	3	11252155	rs_Noirv2.chr3_11252155.39.69.1.SP1	/rhSeq-f/GTCCAGAAATTACTCACATATACCTrGTAAC/GT4/	rs_Noirv2.chr3_11252155.223.253.-1.SP2	/rhSeq-r/GGTATGGTACACTAGAGGAGATTTTrCTGTC/GT3/	rh_chr3_11252155_F	GTCCAGAAATTACTCACATATACCT	rh_chr3_11252155_R	GGTATGGTACACTAGAGGAGATTTT
3_11293038	3	11293038	rs_Noirv2.chr3_11293038.5.37.1.SP1	/rhSeq-f/GAGAAATTGTTAAGGAAGATGCTTTTTrAGTTT/GT1/	rs_Noirv2.chr3_11293038.228.261.-1.SP2	/rhSeq-r/GTCACAATCCATTGATCATATTCTCTTArCATTG/GT1/	rh_chr3_11293038_F	GAGAAATTGTTAAGGAAGATGCTTTTT	rh_chr3_11293038_R	GTCACAATCCATTGATCATATTCTCTTA
3_13319654	3	13319654	rs_Noirv2.chr3_13319654.130.164.1.SP1	/rhSeq-f/CTTTATATCNTTGCCAATGAGACTAGTTTrAATTA/GT1/	rs_Noirv2.chr3_13319654.352.382.-1.SP2	/rhSeq-r/ACAAATTTCACATGTAAGGCTAGAGrGGTTG/GT4/	rh_chr3_13319654_F	CTTTATATCNTTGCCAATGAGACTAGTTT	rh_chr3_13319654_R	ACAAATTTCACATGTAAGGCTAGAG
3_13417139	3	13417139	rs_Noirv2.chr3_13417139.34.60.1.SP1	/rhSeq-f/CCAGATGTATGCAATGACTCCrCATGA/GT2/	rs_Noirv2.chr3_13417139.227.253.-1.SP2	/rhSeq-r/CACTGGGACAGGGTAGTAATArCTTGA/GT1/	rh_chr3_13417139_F	CCAGATGTATGCAATGACTCC	rh_chr3_13417139_R	CACTGGGACAGGGTAGTAATA
3_14442063	3	14442063	rs_Noirv2.chr3_14442063.88.116.1.SP1	/rhSeq-f/CTGAATACACAACCTACTGAGTArCTGAC/GT4/	rs_Noirv2.chr3_14442063.268.297.-1.SP2	/rhSeq-r/AATTAGAATCCTTTCAATCCAACCrGGTCA/GT4/	rh_chr3_14442063_F	CTGAATACACAACCTACTGAGTA	rh_chr3_14442063_R	AATTAGAATCCTTTCAATCCAACC
3_14850509	3	14850509	rs_Noirv2.chr3_14850509.75.103.1.SP1	/rhSeq-f/TTGAAAACTGAGAAGTGGGATGTrCTTAG/GT2/	rs_Noirv2.chr3_14850509.278.305.-1.SP2	/rhSeq-r/TACAGCTTCAAAATGACTGGGArGAATC/GT1/	rh_chr3_14850509_F	TTGAAAACTGAGAAGTGGGATGT	rh_chr3_14850509_R	TACAGCTTCAAAATGACTGGGA
3_15846197	3	15846197	rs_Noirv2.chr3_15846197.84.116.1.SP1	/rhSeq-f/CAATCTTGGTACTAACAACTTCAAGAArCAGTT/GT3/	rs_Noirv2.chr3_15846197.252.284.-1.SP2	/rhSeq-r/GTGCCATTCATGCTTATTAGTTAAGTArGACAT/GT2/	rh_chr3_15846197_F	CAATCTTGGTACTAACAACTTCAAGAA	rh_chr3_15846197_R	GTGCCATTCATGCTTATTAGTTAAGTA
3_15938806	3	15938806	rs_Noirv2.chr3_15938806.4.31.1.SP1	/rhSeq-f/CCCTAGGGTACTCATACAGATTrGTAGC/GT4/	rs_Noirv2.chr3_15938806.213.238.-1.SP2	/rhSeq-r/AAGAAGGCTCTGTACGATGArCGAAC/GT1/	rh_chr3_15938806_F	CCCTAGGGTACTCATACAGATT	rh_chr3_15938806_R	AAGAAGGCTCTGTACGATGA
3_17712785	3	17712785	rs_Noirv2.chr3_17712785.124.153.1.SP1	/rhSeq-f/GTTAAGTCAACACATCCAATTGTTrCCATC/GT3/	rs_Noirv2.chr3_17712785.328.358.-1.SP2	/rhSeq-r/GTTTTCTAACCAGAATTGATTTTCGrGTTGG/GT1/	rh_chr3_17712785_F	GTTAAGTCAACACATCCAATTGTT	rh_chr3_17712785_R	GTTTTCTAACCAGAATTGATTTTCG
3_17950996	3	17950996	rs_Noirv2.chr3_17950996.158.187.1.SP1	/rhSeq-f/AGTTCATATTCCTCTACACTGAAArAGGGA/GT4/	rs_Noirv2.chr3_17950996.359.384.-1.SP2	/rhSeq-r/CATTCCCATCACACCTTCATrCCCAT/GT3/	rh_chr3_17950996_F	AGTTCATATTCCTCTACACTGAAA	rh_chr3_17950996_R	CATTCCCATCACACCTTCAT
3_18324978	3	18324978	rs_Noirv2.chr3_18324978.151.180.1.SP1	/rhSeq-f/AGCATCCATCTTTTTGTCTAAGAArACCAA/GT4/	rs_Noirv2.chr3_18324978.347.375.-1.SP2	/rhSeq-r/GCTGGATGAAGAACATGTTTTCArGGATT/GT3/	rh_chr3_18324978_F	AGCATCCATCTTTTTGTCTAAGAA	rh_chr3_18324978_R	GCTGGATGAAGAACATGTTTTCA
3_19133207	3	19133207	rs_Noirv2.chr3_19133207.34.63.1.SP1	/rhSeq-f/CTTATCAAGTGTACCTTTCTGAGCrCTTCC/GT1/	rs_Noirv2.chr3_19133207.215.243.-1.SP2	/rhSeq-r/TCAAAGGATCCAACTTCCTAGTTrCCCAA/GT1/	rh_chr3_19133207_F	CTTATCAAGTGTACCTTTCTGAGC	rh_chr3_19133207_R	TCAAAGGATCCAACTTCCTAGTT
3_19297395	3	19297395	rs_Noirv2.chr3_19297395.152.182.1.SP1	/rhSeq-f/CAAAATCAAAGAACTAGTTCCTAGCrCCATG/GT2/	rs_Noirv2.chr3_19297395.319.351.-1.SP2	/rhSeq-r/AAATTACAGAAAGAGGTCTGACTATATrGAGGA/GT4/	rh_chr3_19297395_F	CAAAATCAAAGAACTAGTTCCTAGC	rh_chr3_19297395_R	AAATTACAGAAAGAGGTCTGACTATAT
3_19365074	3	19365074	rs_Noirv2.chr3_19365074.49.75.1.SP1	/rhSeq-f/GCTGCTAATCTTTTGGTGTGTrGCTAT/GT3/	rs_Noirv2.chr3_19365074.225.251.-1.SP2	/rhSeq-r/CAGTTACTAACACCGGATTGGrCAAAG/GT3/	rh_chr3_19365074_F	GCTGCTAATCTTTTGGTGTGT	rh_chr3_19365074_R	CAGTTACTAACACCGGATTGG
3_19690734	3	19690734	rs_Noirv2.chr3_19690734.167.193.1.SP1	/rhSeq-f/ACCTATAGCAAGGACTCTGTTrGGTGA/GT1/	rs_Noirv2.chr3_19690734.354.380.-1.SP2	/rhSeq-r/ACAAAGACTGCAACTTCCTTTrCCAAG/GT3/	rh_chr3_19690734_F	ACCTATAGCAAGGACTCTGTT	rh_chr3_19690734_R	ACAAAGACTGCAACTTCCTTT
4_130509	4	130509	rs_Noirv2.chr4_130509.24.53.1.SP1	/rhSeq-f/CTTCTAAACAGACAAATCAGGACArGGTTT/GT1/	rs_Noirv2.chr4_130509.241.271.-1.SP2	/rhSeq-r/GACTAAATTGGCTGACGATATCAATrGCTCT/GT4/	rh_chr4_130509_F	CTTCTAAACAGACAAATCAGGACA	rh_chr4_130509_R	GACTAAATTGGCTGACGATATCAAT
4_597184	4	597184	rs_Noirv2.chr4_597184.38.67.1.SP1	/rhSeq-f/GAATTTTATGACGGGACAAGATCTrGTCAG/GT1/	rs_Noirv2.chr4_597184.215.243.-1.SP2	/rhSeq-r/TCAAAATCACTGCATCAGAATGGrCGAGC/GT4/	rh_chr4_597184_F	GAATTTTATGACGGGACAAGATCT	rh_chr4_597184_R	TCAAAATCACTGCATCAGAATGG
4_700172	4	700172	rs_Noirv2.chr4_700172.10.35.1.SP1	/rhSeq-f/CGCTCATGAAATACAACCAGrCCTGA/GT2/	rs_Noirv2.chr4_700172.214.238.-1.SP2	/rhSeq-r/AGCTGAGAGAGAATGGACTrGTGGT/GT2/	rh_chr4_700172_F	CGCTCATGAAATACAACCAG	rh_chr4_700172_R	AGCTGAGAGAGAATGGACT
4_1028787	4	1028787	rs_Noirv2.chr4_1028787.42.67.1.SP1	/rhSeq-f/AAACAACACAGGTCACACAGrCTTGG/GT4/	rs_Noirv2.chr4_1028787.242.268.-1.SP2	/rhSeq-r/CGTCCACAGTCTTCAACTTTTrGTTCA/GT4/	rh_chr4_1028787_F	AAACAACACAGGTCACACAG	rh_chr4_1028787_R	CGTCCACAGTCTTCAACTTTT
4_1187713	4	1187713	rs_Noirv2.chr4_1187713.145.172.1.SP1	/rhSeq-f/ACCCTATAGAAACCAGTCTGGTrCCACA/GT1/	rs_Noirv2.chr4_1187713.343.371.-1.SP2	/rhSeq-r/ACACAGTTCTTGTCAAGTGGTTCrCCAAG/GT2/	rh_chr4_1187713_F	ACCCTATAGAAACCAGTCTGGT	rh_chr4_1187713_R	ACACAGTTCTTGTCAAGTGGTTC
4_1307469	4	1307469	rs_Noirv2.chr4_1307469.168.193.1.SP1	/rhSeq-f/GTGAGATGAAATCAGCAGCArCTATC/GT4/	rs_Noirv2.chr4_1307469.343.367.-1.SP2	/rhSeq-r/CTCGGGCTTGAAGGAAGAArGACAT/GT1/	rh_chr4_1307469_F	GTGAGATGAAATCAGCAGCA	rh_chr4_1307469_R	CTCGGGCTTGAAGGAAGAA
4_1391400	4	1391400	rs_Noirv2.chr4_1391400.62.86.1.SP1	/rhSeq-f/CAGATGGGTCACCTATGGTrCGAGA/GT1/	rs_Noirv2.chr4_1391400.251.274.-1.SP2	/rhSeq-r/CGGGTTGGGACATGATAGrGCACA/GT4/	rh_chr4_1391400_F	CAGATGGGTCACCTATGGT	rh_chr4_1391400_R	CGGGTTGGGACATGATAG
4_1584867	4	1584867	rs_Noirv2.chr4_1584867.167.192.1.SP1	/rhSeq-f/TGGTTATGGTGCCTCAAGTArCAGTG/GT1/	rs_Noirv2.chr4_1584867.373.398.-1.SP2	/rhSeq-r/ATCCCAGAGACTGCCATTTTrCCATG/GT1/	rh_chr4_1584867_F	TGGTTATGGTGCCTCAAGTA	rh_chr4_1584867_R	ATCCCAGAGACTGCCATTTT
4_1715906	4	1715906	rs_Noirv2.chr4_1715906.130.156.1.SP1	/rhSeq-f/AGACAGACTTTCCAAGCAAACrCCACA/GT4/	rs_Noirv2.chr4_1715906.314.339.-1.SP2	/rhSeq-r/CCTTTCCTAAGCTCAACGATrGAAGG/GT4/	rh_chr4_1715906_F	AGACAGACTTTCCAAGCAAAC	rh_chr4_1715906_R	CCTTTCCTAAGCTCAACGAT
4_1855396	4	1855396	rs_Noirv2.chr4_1855396.86.112.1.SP1	/rhSeq-f/AATGTCATCAGGCATAGGAGArCGAGA/GT3/	rs_Noirv2.chr4_1855396.258.285.-1.SP2	/rhSeq-r/GAGTTGGATTGAATATGCTGCArGTTCA/GT3/	rh_chr4_1855396_F	AATGTCATCAGGCATAGGAGA	rh_chr4_1855396_R	GAGTTGGATTGAATATGCTGCA
4_1972782	4	1972782	rs_Noirv2.chr4_1972782.47.75.1.SP1	/rhSeq-f/AGCCATTAATGAGCTTGTTGTCTrCTAGA/GT4/	rs_Noirv2.chr4_1972782.226.256.-1.SP2	/rhSeq-r/CCACTTGAAGAAGTAAAGGATGAAGrGTCTT/GT2/	rh_chr4_1972782_F	AGCCATTAATGAGCTTGTTGTCT	rh_chr4_1972782_R	CCACTTGAAGAAGTAAAGGATGAAG
4_2096842	4	2096842	rs_Noirv2.chr4_2096842.59.87.1.SP1	/rhSeq-f/TCCCTCTCTTGGTATAGTTATGTrGGATG/GT1/	rs_Noirv2.chr4_2096842.281.309.-1.SP2	/rhSeq-r/GAAATGAAAACAAACCTAGAGGCrCAATG/GT3/	rh_chr4_2096842_F	TCCCTCTCTTGGTATAGTTATGT	rh_chr4_2096842_R	GAAATGAAAACAAACCTAGAGGC
4_2200518	4	2200518	rs_Noirv2.chr4_2200518.162.188.1.SP1	/rhSeq-f/CGACTGGTTAGAAATGGTCTGrCGACA/GT4/	rs_Noirv2.chr4_2200518.369.393.-1.SP2	/rhSeq-r/CCCAAAGAACTGAGTGTGTrCTTGG/GT4/	rh_chr4_2200518_F	CGACTGGTTAGAAATGGTCTG	rh_chr4_2200518_R	CCCAAAGAACTGAGTGTGT
4_2563214	4	2563214	rs_Noirv2.chr4_2563214.30.61.1.SP1	/rhSeq-f/GAATAACCCCATTTCATTTCCCTTTTrCTGGT/GT1/	rs_Noirv2.chr4_2563214.252.282.-1.SP2	/rhSeq-r/AGCAATGTTGACAAAGATTACCCATrCTAGT/GT2/	rh_chr4_2563214_F	GAATAACCCCATTTCATTTCCCTTTT	rh_chr4_2563214_R	AGCAATGTTGACAAAGATTACCCAT
4_2783868	4	2783868	rs_Noirv2.chr4_2783868.148.179.1.SP1	/rhSeq-f/AGGATCTGTTATGTTCAAGTTTAGACrGTGCT/GT3/	rs_Noirv2.chr4_2783868.354.385.-1.SP2	/rhSeq-r/CTAGAGACACTTAACCAAACTAGACTrCATGA/GT4/	rh_chr4_2783868_F	AGGATCTGTTATGTTCAAGTTTAGAC	rh_chr4_2783868_R	CTAGAGACACTTAACCAAACTAGACT
4_2840486	4	2840486	rs_Noirv2.chr4_2840486.18.43.1.SP1	/rhSeq-f/TTGAACCCAATCCCATCTGArCCAAA/GT2/	rs_Noirv2.chr4_2840486.227.253.-1.SP2	/rhSeq-r/GAAGATGCAGCACATACTCTTrAACAA/GT2/	rh_chr4_2840486_F	TTGAACCCAATCCCATCTGA	rh_chr4_2840486_R	GAAGATGCAGCACATACTCTT
4_2919507	4	2919507	rs_Noirv2.chr4_2919507.160.186.1.SP1	/rhSeq-f/TAGCAAGAAACTCCATGGACTrCAATG/GT2/	rs_Noirv2.chr4_2919507.342.368.-1.SP2	/rhSeq-r/TGATTCTGAGCTACCTGCAATrGACTA/GT1/	rh_chr4_2919507_F	TAGCAAGAAACTCCATGGACT	rh_chr4_2919507_R	TGATTCTGAGCTACCTGCAAT
4_3098243	4	3098243	rs_Noirv2.chr4_3098243.91.120.1.SP1	/rhSeq-f/ACCACCATTCATGTTCAAACAAATrCATCA/GT4/	rs_Noirv2.chr4_3098243.274.304.-1.SP2	/rhSeq-r/AGGCAGTATATAATCATTCCAATCCrCACAC/GT4/	rh_chr4_3098243_F	ACCACCATTCATGTTCAAACAAAT	rh_chr4_3098243_R	AGGCAGTATATAATCATTCCAATCC
4_3237352	4	3237352	rs_Noirv2.chr4_3237352.32.56.1.SP1	/rhSeq-f/GGCCTTGAGAGTGTTCGATrCAATG/GT2/	rs_Noirv2.chr4_3237352.253.278.-1.SP2	/rhSeq-r/ACTTTGCTATCACAACCCCArCATGG/GT1/	rh_chr4_3237352_F	GGCCTTGAGAGTGTTCGAT	rh_chr4_3237352_R	ACTTTGCTATCACAACCCCA
4_3504483	4	3504483	rs_Noirv2.chr4_3504483.130.157.1.SP1	/rhSeq-f/GCATGGTTTAATAAGACTTGCTrGGTAT/GT3/	rs_Noirv2.chr4_3504483.349.375.-1.SP2	/rhSeq-r/GTTATGACCCTGAAGATGACCrATGAG/GT3/	rh_chr4_3504483_F	GCATGGTTTAATAAGACTTGCT	rh_chr4_3504483_R	GTTATGACCCTGAAGATGACC
4_3597502	4	3597502	rs_Noirv2.chr4_3597502.6.35.1.SP1	/rhSeq-f/ACTGTACAAACACATAAGGCAATTrCAACC/GT4/	rs_Noirv2.chr4_3597502.206.234.-1.SP2	/rhSeq-r/CAGCCTGTTGTTTATGTTGAAAGrGTCTG/GT1/	rh_chr4_3597502_F	ACTGTACAAACACATAAGGCAATT	rh_chr4_3597502_R	CAGCCTGTTGTTTATGTTGAAAG
4_3661349	4	3661349	rs_Noirv2.chr4_3661349.134.161.1.SP1	/rhSeq-f/GGTTTGAATCTGTGGTCTGTTTrCGTTG/GT3/	rs_Noirv2.chr4_3661349.336.365.-1.SP2	/rhSeq-r/TGCGAAAAATAAAAGAAAATCGCArCTCTG/GT4/	rh_chr4_3661349_F	GGTTTGAATCTGTGGTCTGTTT	rh_chr4_3661349_R	TGCGAAAAATAAAAGAAAATCGCA
4_3729570	4	3729570	rs_Noirv2.chr4_3729570.145.176.1.SP1	/rhSeq-f/CCACTTCATTCATCTGCATTTACATArCCAAA/GT4/	rs_Noirv2.chr4_3729570.356.384.-1.SP2	/rhSeq-r/GGTTGTTCTACATTGAGAAGAGGrATTCG/GT3/	rh_chr4_3729570_F	CCACTTCATTCATCTGCATTTACATA	rh_chr4_3729570_R	GGTTGTTCTACATTGAGAAGAGG
4_3801978	4	3801978	rs_Noirv2.chr4_3801978.76.102.1.SP1	/rhSeq-f/CAGCAGGCATAACTCCATATArGGGAT/GT1/	rs_Noirv2.chr4_3801978.282.307.-1.SP2	/rhSeq-r/ACACTAGGGTGCTTTTTGTGrCTTCC/GT1/	rh_chr4_3801978_F	CAGCAGGCATAACTCCATATA	rh_chr4_3801978_R	ACACTAGGGTGCTTTTTGTG
4_3893714	4	3893714	rs_Noirv2.chr4_3893714.166.195.1.SP1	/rhSeq-f/CAAGCAAGTTTAACTCTTTCCTTTrCCGTA/GT4/	rs_Noirv2.chr4_3893714.341.368.-1.SP2	/rhSeq-r/GACAATTCCCAACACTCCTAACrCTCCA/GT1/	rh_chr4_3893714_F	CAAGCAAGTTTAACTCTTTCCTTT	rh_chr4_3893714_R	GACAATTCCCAACACTCCTAAC
4_4032151	4	4032151	rs_Noirv2.chr4_4032151.145.173.1.SP1	/rhSeq-f/TATTGCAGACTATGTGGCTCAGArGGTCT/GT2/	rs_Noirv2.chr4_4032151.330.358.-1.SP2	/rhSeq-r/GTGGTTTAGGTTCACTTCTTCCTrCAGGT/GT4/	rh_chr4_4032151_F	TATTGCAGACTATGTGGCTCAGA	rh_chr4_4032151_R	GTGGTTTAGGTTCACTTCTTCCT
4_4246018	4	4246018	rs_Noirv2.chr4_4246018.148.172.1.SP1	/rhSeq-f/GACTTTGTCCCAGCAACATrGAGAA/GT1/	rs_Noirv2.chr4_4246018.338.361.-1.SP2	/rhSeq-r/CAGGTAGTGCTTGGCTTCrGGTAA/GT4/	rh_chr4_4246018_F	GACTTTGTCCCAGCAACAT	rh_chr4_4246018_R	CAGGTAGTGCTTGGCTTC
4_4437478	4	4437478	rs_Noirv2.chr4_4437478.12.42.1.SP1	/rhSeq-f/CCACTCAAGAAGAATGCAACTAAATrGGGAA/GT1/	rs_Noirv2.chr4_4437478.232.261.-1.SP2	/rhSeq-r/CCACGACTTACTCTCCAAAATCTArCTGTG/GT4/	rh_chr4_4437478_F	CCACTCAAGAAGAATGCAACTAAAT	rh_chr4_4437478_R	CCACGACTTACTCTCCAAAATCTA
4_4596235	4	4596235	rs_Noirv2.chr4_4596235.53.79.1.SP1	/rhSeq-f/AGGGCAGTCTTTCTAAACAGGrCAGGA/GT3/	rs_Noirv2.chr4_4596235.233.259.-1.SP2	/rhSeq-r/TTGGCAATCTTGAAAAGTGGCrCGGAA/GT2/	rh_chr4_4596235_F	AGGGCAGTCTTTCTAAACAGG	rh_chr4_4596235_R	TTGGCAATCTTGAAAAGTGGC
4_4759072	4	4759072	rs_Noirv2.chr4_4759072.77.102.1.SP1	/rhSeq-f/TTGTCATCTTTGTGCAGCAArCTAGG/GT1/	rs_Noirv2.chr4_4759072.281.307.-1.SP2	/rhSeq-r/ATGAGGATAGTAGAAGGGCAGrGGTGA/GT1/	rh_chr4_4759072_F	TTGTCATCTTTGTGCAGCAA	rh_chr4_4759072_R	ATGAGGATAGTAGAAGGGCAG
4_4948818	4	4948818	rs_Noirv2.chr4_4948818.103.132.1.SP1	/rhSeq-f/CCTTCCTTACCTCCTCTTTCATTArGCAGA/GT1/	rs_Noirv2.chr4_4948818.276.304.-1.SP2	/rhSeq-r/TAGCCTCCTCCTCTCTCATTATTrGCCTA/GT3/	rh_chr4_4948818_F	CCTTCCTTACCTCCTCTTTCATTA	rh_chr4_4948818_R	TAGCCTCCTCCTCTCTCATTATT
4_5125331	4	5125331	rs_Noirv2.chr4_5125331.18.45.1.SP1	/rhSeq-f/GTTTTTGAGGCATGAACAAAGTrCCTCA/GT4/	rs_Noirv2.chr4_5125331.231.257.-1.SP2	/rhSeq-r/CAACAAAGGGATGTGATGTGArGGTTA/GT1/	rh_chr4_5125331_F	GTTTTTGAGGCATGAACAAAGT	rh_chr4_5125331_R	CAACAAAGGGATGTGATGTGA
4_5338718	4	5338718	rs_Noirv2.chr4_5338718.134.161.1.SP1	/rhSeq-f/AGGCTCAAGTGACAAAACAGTTrCGATT/GT4/	rs_Noirv2.chr4_5338718.335.361.-1.SP2	/rhSeq-r/CTGAAAGCAAGTGACCATACGrCATGA/GT3/	rh_chr4_5338718_F	AGGCTCAAGTGACAAAACAGTT	rh_chr4_5338718_R	CTGAAAGCAAGTGACCATACG
4_5421554	4	5421554	rs_Noirv2.chr4_5421554.167.195.1.SP1	/rhSeq-f/AGGACTAACTTCTGGATTTGTGTrCTGAC/GT4/	rs_Noirv2.chr4_5421554.345.372.-1.SP2	/rhSeq-r/GATGAGTGAGGAGAAAAAGGCArGTGAA/GT2/	rh_chr4_5421554_F	AGGACTAACTTCTGGATTTGTGT	rh_chr4_5421554_R	GATGAGTGAGGAGAAAAAGGCA
4_5638153	4	5638153	rs_Noirv2.chr4_5638153.33.60.1.SP1	/rhSeq-f/CATACTTAAAACCAGGTCCCAArCCAAG/GT2/	rs_Noirv2.chr4_5638153.255.282.-1.SP2	/rhSeq-r/GACGTTACAATGTTTGATGGGTrGCATT/GT1/	rh_chr4_5638153_F	CATACTTAAAACCAGGTCCCAA	rh_chr4_5638153_R	GACGTTACAATGTTTGATGGGT
4_6044777	4	6044777	rs_Noirv2.chr4_6044777.129.155.1.SP1	/rhSeq-f/GTACCCTGAAAGTTGACATCArCTACC/GT4/	rs_Noirv2.chr4_6044777.315.342.-1.SP2	/rhSeq-r/TGAACAGATGGAAAAGAGAAGGrCAGTG/GT1/	rh_chr4_6044777_F	GTACCCTGAAAGTTGACATCA	rh_chr4_6044777_R	TGAACAGATGGAAAAGAGAAGG
4_6188563	4	6188563	rs_Noirv2.chr4_6188563.59.85.1.SP1	/rhSeq-f/CTGTTTGGTTGCTGAGGAAATrCTGAA/GT2/	rs_Noirv2.chr4_6188563.270.296.-1.SP2	/rhSeq-r/CACAATAAGACTGAGACCACCrCAGGA/GT4/	rh_chr4_6188563_F	CTGTTTGGTTGCTGAGGAAAT	rh_chr4_6188563_R	CACAATAAGACTGAGACCACC
4_6277410	4	6277410	rs_Noirv2.chr4_6277410.57.85.1.SP1	/rhSeq-f/CTAACTCTGGAATTGATTAGGCArCGATG/GT4/	rs_Noirv2.chr4_6277410.278.306.-1.SP2	/rhSeq-r/TGCATCCTTGTAAGTTGATAGTGrGTGCC/GT4/	rh_chr4_6277410_F	CTAACTCTGGAATTGATTAGGCA	rh_chr4_6277410_R	TGCATCCTTGTAAGTTGATAGTG
4_6583166	4	6583166	rs_Noirv2.chr4_6583166.49.80.1.SP1	/rhSeq-f/GCCATTGTTAGAAACTACAAAAGCAArGCAAG/GT3/	rs_Noirv2.chr4_6583166.260.289.-1.SP2	/rhSeq-r/GCTGGTGCTTCATTCTATCTTTCTrCGTCT/GT4/	rh_chr4_6583166_F	GCCATTGTTAGAAACTACAAAAGCAA	rh_chr4_6583166_R	GCTGGTGCTTCATTCTATCTTTCT
4_6678764	4	6678764	rs_Noirv2.chr4_6678764.4.30.1.SP1	/rhSeq-f/ACCACAGAGACATGCAATTACrGTGCT/GT1/	rs_Noirv2.chr4_6678764.223.249.-1.SP2	/rhSeq-r/AAGCAAATGGATCAACCCAATrATACG/GT4/	rh_chr4_6678764_F	ACCACAGAGACATGCAATTAC	rh_chr4_6678764_R	AAGCAAATGGATCAACCCAAT
4_6752086	4	6752086	rs_Noirv2.chr4_6752086.70.93.1.SP1	/rhSeq-f/CAGCCAAACCTCCGATAGrCACCA/GT2/	rs_Noirv2.chr4_6752086.283.307.-1.SP2	/rhSeq-r/CTCAAACTCCGAGTCAACCrGGGTT/GT3/	rh_chr4_6752086_F	CAGCCAAACCTCCGATAG	rh_chr4_6752086_R	CTCAAACTCCGAGTCAACC
4_6834788	4	6834788	rs_Noirv2.chr4_6834788.17.42.1.SP1	/rhSeq-f/TAGGCCTTGCTCTTTGTCTArGTGAC/GT3/	rs_Noirv2.chr4_6834788.216.240.-1.SP2	/rhSeq-r/GTAGCCATCAAGCAGCAAArGTTCT/GT4/	rh_chr4_6834788_F	TAGGCCTTGCTCTTTGTCTA	rh_chr4_6834788_R	GTAGCCATCAAGCAGCAAA
4_6949649	4	6949649	rs_Noirv2.chr4_6949649.38.66.1.SP1	/rhSeq-f/TCGATCTCAGAGTTGGTCTATTArCAAGG/GT1/	rs_Noirv2.chr4_6949649.259.286.-1.SP2	/rhSeq-r/ACTATTGCAGAAGCCATGATACrGAGGA/GT3/	rh_chr4_6949649_F	TCGATCTCAGAGTTGGTCTATTA	rh_chr4_6949649_R	ACTATTGCAGAAGCCATGATAC
4_7003711	4	7003711	rs_Noirv2.chr4_7003711.64.89.1.SP1	/rhSeq-f/ATAACATGCTCTGCCAAGTCrCCTTC/GT3/	rs_Noirv2.chr4_7003711.268.294.-1.SP2	/rhSeq-r/GCAATGGTCACTACTTGGATArCAGGA/GT2/	rh_chr4_7003711_F	ATAACATGCTCTGCCAAGTC	rh_chr4_7003711_R	GCAATGGTCACTACTTGGATA
4_7185718	4	7185718	rs_Noirv2.chr4_7185718.79.108.1.SP1	/rhSeq-f/GTGTTTGATGTGAGAACTGGAAAArGTGAT/GT2/	rs_Noirv2.chr4_7185718.292.321.-1.SP2	/rhSeq-r/CAATCCTGGCAAAGTACTTATCTTrCTTTG/GT3/	rh_chr4_7185718_F	GTGTTTGATGTGAGAACTGGAAAA	rh_chr4_7185718_R	CAATCCTGGCAAAGTACTTATCTT
4_7614182	4	7614182	rs_Noirv2.chr4_7614182.96.126.1.SP1	/rhSeq-f/CACAGAGTGATGTAATTGTGTATGTrATTTG/GT1/	rs_Noirv2.chr4_7614182.298.329.-1.SP2	/rhSeq-r/CTGGGATTCAATAGATTTAACTGCAGrCACGA/GT2/	rh_chr4_7614182_F	CACAGAGTGATGTAATTGTGTATGT	rh_chr4_7614182_R	CTGGGATTCAATAGATTTAACTGCAG
4_7771974	4	7771974	rs_Noirv2.chr4_7771974.20.44.1.SP1	/rhSeq-f/TGGCCTTGGATCATTCTCTrCTTTC/GT4/	rs_Noirv2.chr4_7771974.232.255.-1.SP2	/rhSeq-r/GGGCTTGTGCCAAAGATArGTTTT/GT2/	rh_chr4_7771974_F	TGGCCTTGGATCATTCTCT	rh_chr4_7771974_R	GGGCTTGTGCCAAAGATA
4_7897242	4	7897242	rs_Noirv2.chr4_7897242.59.84.1.SP1	/rhSeq-f/ATTCCTCATTGCTGGAGTCArCTTCA/GT1/	rs_Noirv2.chr4_7897242.238.263.-1.SP2	/rhSeq-r/ATGCTGCTTGTCTGGAAGTTrGATCA/GT3/	rh_chr4_7897242_F	ATTCCTCATTGCTGGAGTCA	rh_chr4_7897242_R	ATGCTGCTTGTCTGGAAGTT
4_8778482	4	8778482	rs_Noirv2.chr4_8778482.3.33.1.SP1	/rhSeq-f/AGGATGGCTCTGGTATCACATAAAGrGTTTA/GT1/	rs_Noirv2.chr4_8778482.217.249.-1.SP2	/rhSeq-r/AGCATCCGAGTTATTTGGAATGATTATrCTTGC/GT4/	rh_chr4_8778482_F	AGGATGGCTCTGGTATCACATAAAG	rh_chr4_8778482_R	AGCATCCGAGTTATTTGGAATGATTAT
4_8965154	4	8965154	rs_Noirv2.chr4_8965154.98.132.1.SP1	/rhSeq-f/CTTCCTATGATTATGATGCACCAATTAGArGAATC/GT1/	rs_Noirv2.chr4_8965154.298.331.-1.SP2	/rhSeq-r/TGAAGTTGGATTTTCATATTCAACCACArCCAAT/GT4/	rh_chr4_8965154_F	CTTCCTATGATTATGATGCACCAATTAGA	rh_chr4_8965154_R	TGAAGTTGGATTTTCATATTCAACCACA
4_9107108	4	9107108	rs_Noirv2.chr4_9107108.86.112.1.SP1	/rhSeq-f/ATAAGACCTTGAGTGGCACTTrGAAGA/GT1/	rs_Noirv2.chr4_9107108.309.334.-1.SP2	/rhSeq-r/CTGAGAGGCCAAACTTTTCArGTTGT/GT4/	rh_chr4_9107108_F	ATAAGACCTTGAGTGGCACTT	rh_chr4_9107108_R	CTGAGAGGCCAAACTTTTCA
4_9358331	4	9358331	rs_Noirv2.chr4_9358331.91.118.1.SP1	/rhSeq-f/CCAAGTTAGTCTAGTGGAAGATrAAGCT/GT1/	rs_Noirv2.chr4_9358331.297.326.-1.SP2	/rhSeq-r/CTAGTCTCAACTAAATTCTCCTTGrGGCTT/GT1/	rh_chr4_9358331_F	CCAAGTTAGTCTAGTGGAAGAT	rh_chr4_9358331_R	CTAGTCTCAACTAAATTCTCCTTG
4_9417403	4	9417403	rs_Noirv2.chr4_9417403.28.58.1.SP1	/rhSeq-f/CCCCTTTCTCTATTATGCATTCAATrCATCA/GT1/	rs_Noirv2.chr4_9417403.255.285.-1.SP2	/rhSeq-r/CAAATATCTCCTTCTTCACACTCTCrCTCAA/GT3/	rh_chr4_9417403_F	CCCCTTTCTCTATTATGCATTCAAT	rh_chr4_9417403_R	CAAATATCTCCTTCTTCACACTCTC
4_9541495	4	9541495	rs_Noirv2.chr4_9541495.99.126.1.SP1	/rhSeq-f/GTGGGTTAACCAAGGCTAATACrATGTG/GT4/	rs_Noirv2.chr4_9541495.277.304.-1.SP2	/rhSeq-r/CTAGCAGTGAACAAATGCCTTArGATCA/GT2/	rh_chr4_9541495_F	GTGGGTTAACCAAGGCTAATAC	rh_chr4_9541495_R	CTAGCAGTGAACAAATGCCTTA
4_9602051	4	9602051	rs_Noirv2.chr4_9602051.143.173.1.SP1	/rhSeq-f/GCTCCTCATTATTTGCTCTGTTATTrGCATT/GT1/	rs_Noirv2.chr4_9602051.315.344.-1.SP2	/rhSeq-r/CCAAGTATCATGTAGAGAACAGAGrGAAGC/GT1/	rh_chr4_9602051_F	GCTCCTCATTATTTGCTCTGTTATT	rh_chr4_9602051_R	CCAAGTATCATGTAGAGAACAGAG
4_9681702	4	9681702	rs_Noirv2.chr4_9681702.92.118.1.SP1	/rhSeq-f/CTCCCTGTGGAACATAATTCArCACAA/GT2/	rs_Noirv2.chr4_9681702.310.337.-1.SP2	/rhSeq-r/TTGCAGATGAGTTGCTAAAGTGrAAAAG/GT2/	rh_chr4_9681702_F	CTCCCTGTGGAACATAATTCA	rh_chr4_9681702_R	TTGCAGATGAGTTGCTAAAGTG
4_9800666	4	9800666	rs_Noirv2.chr4_9800666.120.149.1.SP1	/rhSeq-f/GATGTTTCCATGTGGAAGAACCTTrCAAAA/GT2/	rs_Noirv2.chr4_9800666.347.376.-1.SP2	/rhSeq-r/CTCCATGGATCTCTGCCTTAATTTrGTTTC/GT3/	rh_chr4_9800666_F	GATGTTTCCATGTGGAAGAACCTT	rh_chr4_9800666_R	CTCCATGGATCTCTGCCTTAATTT
4_10789218	4	10789218	rs_Noirv2.chr4_10789218.39.64.1.SP1	/rhSeq-f/GCAGCAGACTTTTTGTCTTCrCTGTT/GT1/	rs_Noirv2.chr4_10789218.223.248.-1.SP2	/rhSeq-r/GCATTGACGAGAAGGAGAATrGTTTG/GT2/	rh_chr4_10789218_F	GCAGCAGACTTTTTGTCTTC	rh_chr4_10789218_R	GCATTGACGAGAAGGAGAAT
4_11031511	4	11031511	rs_Noirv2.chr4_11031511.34.56.1.SP1	/rhSeq-f/GGTTCTTTTCGGCCACCrGGAAA/GT2/	rs_Noirv2.chr4_11031511.229.252.-1.SP2	/rhSeq-r/CAAGACGACTTCAGGCCArGATGA/GT1/	rh_chr4_11031511_F	GGTTCTTTTCGGCCACC	rh_chr4_11031511_R	CAAGACGACTTCAGGCCA
4_11238026	4	11238026	rs_Noirv2.chr4_11238026.53.85.1.SP1	/rhSeq-f/AGTTTTAGGGAAATTAGTTGTCCAATArGTGGC/GT1/	rs_Noirv2.chr4_11238026.279.309.-1.SP2	/rhSeq-r/CACTTTGTATTAGTGGCTTTCAGTTrCAGTG/GT3/	rh_chr4_11238026_F	AGTTTTAGGGAAATTAGTTGTCCAATA	rh_chr4_11238026_R	CACTTTGTATTAGTGGCTTTCAGTT
4_11802988	4	11802988	rs_Noirv2.chr4_11802988.2.31.1.SP1	/rhSeq-f/GGTCCTCTAAACTGAACATGCTTArGTGAT/GT2/	rs_Noirv2.chr4_11802988.207.237.-1.SP2	/rhSeq-r/GGGAATTTCCTATCTTGACAGTGAArGATTT/GT2/	rh_chr4_11802988_F	GGTCCTCTAAACTGAACATGCTTA	rh_chr4_11802988_R	GGGAATTTCCTATCTTGACAGTGAA
4_14162870	4	14162870	rs_Noirv2.chr4_14162870.65.93.1.SP1	/rhSeq-f/ACACCACTTTTCATACCCTAAAGrCATGA/GT1/	rs_Noirv2.chr4_14162870.254.279.-1.SP2	/rhSeq-r/CTCATCAAGAGCTTCTGGATrGTGTT/GT1/	rh_chr4_14162870_F	ACACCACTTTTCATACCCTAAAG	rh_chr4_14162870_R	CTCATCAAGAGCTTCTGGAT
4_14745243	4	14745243	rs_Noirv2.chr4_14745243.57.89.1.SP1	/rhSeq-f/CTTATGGATTTCGAAATGCCTATTATGrGATGG/GT4/	rs_Noirv2.chr4_14745243.258.291.-1.SP2	/rhSeq-r/CTGTGAGANGAATACTCATCTTATTTTArAAATT/GT4/	rh_chr4_14745243_F	CTTATGGATTTCGAAATGCCTATTATG	rh_chr4_14745243_R	CTGTGAGANGAATACTCATCTTATTTTA
4_14809627	4	14809627	rs_Noirv2.chr4_14809627.106.134.1.SP1	/rhSeq-f/GGTAGTCATCCTTCCCTCTACTGrCATAT/GT2/	rs_Noirv2.chr4_14809627.285.312.-1.SP2	/rhSeq-r/CCATTCAATCCATCCATGACCArAATAC/GT4/	rh_chr4_14809627_F	GGTAGTCATCCTTCCCTCTACTG	rh_chr4_14809627_R	CCATTCAATCCATCCATGACCA
4_14964966	4	14964966	rs_Noirv2.chr4_14964966.97.122.1.SP1	/rhSeq-f/GGTTGGCTGAATAATTGGCTrGTAGA/GT1/	rs_Noirv2.chr4_14964966.283.307.-1.SP2	/rhSeq-r/GTTTCACAACCCTCTTGCArGAACT/GT2/	rh_chr4_14964966_F	GGTTGGCTGAATAATTGGCT	rh_chr4_14964966_R	GTTTCACAACCCTCTTGCA
4_16315879	4	16315879	rs_Noirv2.chr4_16315879.121.153.1.SP1	/rhSeq-f/TTTGTTATAGCTGTCAATTAAGTGGTArGAAGC/GT3/	rs_Noirv2.chr4_16315879.301.332.-1.SP2	/rhSeq-r/CATAGGCTTTGTGATCTAAACATCTArCAGAG/GT4/	rh_chr4_16315879_F	TTTGTTATAGCTGTCAATTAAGTGGTA	rh_chr4_16315879_R	CATAGGCTTTGTGATCTAAACATCTA
4_16491374	4	16491374	rs_Noirv2.chr4_16491374.73.98.1.SP1	/rhSeq-f/ATGAATAGCTAGCCAACCGGrGACAC/GT4/	rs_Noirv2.chr4_16491374.291.317.-1.SP2	/rhSeq-r/GTATCCCTAATCTGCAGCCACrGTTGA/GT4/	rh_chr4_16491374_F	ATGAATAGCTAGCCAACCGG	rh_chr4_16491374_R	GTATCCCTAATCTGCAGCCAC
4_17799573	4	17799573	rs_Noirv2.chr4_17799573.45.70.1.SP1	/rhSeq-f/ATGTTGACAGAACGTTCAGGrCAAGC/GT3/	rs_Noirv2.chr4_17799573.222.248.-1.SP2	/rhSeq-r/AATTGCAGTACAACTGAAGCArCAGCT/GT2/	rh_chr4_17799573_F	ATGTTGACAGAACGTTCAGG	rh_chr4_17799573_R	AATTGCAGTACAACTGAAGCA
4_17980355	4	17980355	rs_Noirv2.chr4_17980355.124.154.1.SP1	/rhSeq-f/GCATTAAAGACATGGTGTGAATCATrCTCCA/GT3/	rs_Noirv2.chr4_17980355.311.341.-1.SP2	/rhSeq-r/TGATAAGGCTAATTCCGTCAACAAArGCTTT/GT2/	rh_chr4_17980355_F	GCATTAAAGACATGGTGTGAATCAT	rh_chr4_17980355_R	TGATAAGGCTAATTCCGTCAACAAA
4_18311071	4	18311071	rs_Noirv2.chr4_18311071.111.139.1.SP1	/rhSeq-f/CACAAGCTTATCCTCCAAATCATrCTTCC/GT4/	rs_Noirv2.chr4_18311071.313.342.-1.SP2	/rhSeq-r/AGTTAAAGGGCTCTTGATCAAGAArGGAGA/GT1/	rh_chr4_18311071_F	CACAAGCTTATCCTCCAAATCAT	rh_chr4_18311071_R	AGTTAAAGGGCTCTTGATCAAGAA
4_18700982	4	18700982	rs_Noirv2.chr4_18700982.2.32.1.SP1	/rhSeq-f/GGTGCTGTTTCTTACTGAGTTGATArGGTAT/GT1/	rs_Noirv2.chr4_18700982.224.254.-1.SP2	/rhSeq-r/TAGCTCCCATTTTCAAACAGATAGTrGTGCA/GT1/	rh_chr4_18700982_F	GGTGCTGTTTCTTACTGAGTTGATA	rh_chr4_18700982_R	TAGCTCCCATTTTCAAACAGATAGT
4_19017335	4	19017335	rs_Noirv2.chr4_19017335.100.126.1.SP1	/rhSeq-f/TTACAAGCAGTACGAAACACArGAGAC/GT3/	rs_Noirv2.chr4_19017335.290.317.-1.SP2	/rhSeq-r/TGTAAGGTGGTATTGGAGAGTArCTAGG/GT2/	rh_chr4_19017335_F	TTACAAGCAGTACGAAACACA	rh_chr4_19017335_R	TGTAAGGTGGTATTGGAGAGTA
4_19487535	4	19487535	rs_Noirv2.chr4_19487535.166.195.1.SP1	/rhSeq-f/CATTGATTTTCTGTATGATGCCTGrCTGCT/GT2/	rs_Noirv2.chr4_19487535.346.375.-1.SP2	/rhSeq-r/GTTAAAGGCATCAGTCACAGAAAArCAACA/GT1/	rh_chr4_19487535_F	CATTGATTTTCTGTATGATGCCTG	rh_chr4_19487535_R	GTTAAAGGCATCAGTCACAGAAAA
4_19762446	4	19762446	rs_Noirv2.chr4_19762446.83.108.1.SP1	/rhSeq-f/GCTCACCGTTCTTTGTGATGrCTAAG/GT2/	rs_Noirv2.chr4_19762446.264.289.-1.SP2	/rhSeq-r/CGTAGACCTTTTTCGTCCTGrGGTAA/GT3/	rh_chr4_19762446_F	GCTCACCGTTCTTTGTGATG	rh_chr4_19762446_R	CGTAGACCTTTTTCGTCCTG
4_19892780	4	19892780	rs_Noirv2.chr4_19892780.93.121.1.SP1	/rhSeq-f/TTCATGATATCTGCAGGTGTACTrCCAAC/GT1/	rs_Noirv2.chr4_19892780.280.308.-1.SP2	/rhSeq-r/GTCTCAGCAAGTTAGAGTTGTCTrCAAAG/GT2/	rh_chr4_19892780_F	TTCATGATATCTGCAGGTGTACT	rh_chr4_19892780_R	GTCTCAGCAAGTTAGAGTTGTCT
4_20004123	4	20004123	rs_Noirv2.chr4_20004123.56.84.1.SP1	/rhSeq-f/CAGTTAAATTCTGTTGGGCTTCTrGTTGT/GT1/	rs_Noirv2.chr4_20004123.239.268.-1.SP2	/rhSeq-r/CGTAAATTCTCAATCGCTTTCAAGrGAATG/GT1/	rh_chr4_20004123_F	CAGTTAAATTCTGTTGGGCTTCT	rh_chr4_20004123_R	CGTAAATTCTCAATCGCTTTCAAG
4_20436338	4	20436338	rs_Noirv2.chr4_20436338.98.126.1.SP1	/rhSeq-f/GTTGTTTCTTGTGGTTAGCTTTGrCCTTG/GT1/	rs_Noirv2.chr4_20436338.294.322.-1.SP2	/rhSeq-r/GCCACATTTATGTAGTCACATCArCCACA/GT1/	rh_chr4_20436338_F	GTTGTTTCTTGTGGTTAGCTTTG	rh_chr4_20436338_R	GCCACATTTATGTAGTCACATCA
4_20739437	4	20739437	rs_Noirv2.chr4_20739437.39.65.1.SP1	/rhSeq-f/ACAATTGAGAACTGGCACAAArGGAAC/GT4/	rs_Noirv2.chr4_20739437.218.243.-1.SP2	/rhSeq-r/ATAATCAGGACTGGCTGCTTrGAGAC/GT4/	rh_chr4_20739437_F	ACAATTGAGAACTGGCACAAA	rh_chr4_20739437_R	ATAATCAGGACTGGCTGCTT
4_20837957	4	20837957	rs_Noirv2.chr4_20837957.115.142.1.SP1	/rhSeq-f/GATGAGGATTCCAATCATGGTTrCACAC/GT2/	rs_Noirv2.chr4_20837957.323.351.-1.SP2	/rhSeq-r/AAGTGCCTCCTAATAACTCTTCTrCCTAG/GT4/	rh_chr4_20837957_F	GATGAGGATTCCAATCATGGTT	rh_chr4_20837957_R	AAGTGCCTCCTAATAACTCTTCT
4_21070680	4	21070680	rs_Noirv2.chr4_21070680.120.146.1.SP1	/rhSeq-f/TGAGGTAAAATTCCCCTGATGrCAGCA/GT4/	rs_Noirv2.chr4_21070680.292.319.-1.SP2	/rhSeq-r/GTGAGATTGTACCCTGTTCTTTrGCCAG/GT1/	rh_chr4_21070680_F	TGAGGTAAAATTCCCCTGATG	rh_chr4_21070680_R	GTGAGATTGTACCCTGTTCTTT
4_21130734	4	21130734	rs_Noirv2.chr4_21130734.124.154.1.SP1	/rhSeq-f/GATTCATCTTCTCTTTCCTGAGTTGrATTTC/GT4/	rs_Noirv2.chr4_21130734.353.382.-1.SP2	/rhSeq-r/CTTTTATCAGCAGGTATCAAGGAGrCAAGA/GT4/	rh_chr4_21130734_F	GATTCATCTTCTCTTTCCTGAGTTG	rh_chr4_21130734_R	CTTTTATCAGCAGGTATCAAGGAG
4_21238665	4	21238665	rs_Noirv2.chr4_21238665.134.161.1.SP1	/rhSeq-f/AAGCCCTTCCTTTGCTAAAATGrCTAGG/GT4/	rs_Noirv2.chr4_21238665.354.382.-1.SP2	/rhSeq-r/AGGGCTTGATTCACTTGCATATTrCTCTT/GT3/	rh_chr4_21238665_F	AAGCCCTTCCTTTGCTAAAATG	rh_chr4_21238665_R	AGGGCTTGATTCACTTGCATATT
4_22039056	4	22039056	rs_Noirv2.chr4_22039056.70.94.1.SP1	/rhSeq-f/TCCTCTACCTTGTCTGTGGrGAATG/GT2/	rs_Noirv2.chr4_22039056.268.291.-1.SP2	/rhSeq-r/AAGCCCAACACCCTTTGTrCAAAA/GT2/	rh_chr4_22039056_F	TCCTCTACCTTGTCTGTGG	rh_chr4_22039056_R	AAGCCCAACACCCTTTGT
4_22127549	4	22127549	rs_Noirv2.chr4_22127549.95.124.1.SP1	/rhSeq-f/GACAATCTTTAGATGGACAAGGTGrGATGT/GT3/	rs_Noirv2.chr4_22127549.267.297.-1.SP2	/rhSeq-r/CCTCATGAACACATTCAGAATATCTrGCAGC/GT4/	rh_chr4_22127549_F	GACAATCTTTAGATGGACAAGGTG	rh_chr4_22127549_R	CCTCATGAACACATTCAGAATATCT
4_22215506	4	22215506	rs_Noirv2.chr4_22215506.99.128.1.SP1	/rhSeq-f/AAAGAAATCTGAGATTGAAGCTCTrGGTCA/GT4/	rs_Noirv2.chr4_22215506.316.346.-1.SP2	/rhSeq-r/GAAATTTCTCAATCCTAGCTTCGTTrCTCTT/GT2/	rh_chr4_22215506_F	AAAGAAATCTGAGATTGAAGCTCT	rh_chr4_22215506_R	GAAATTTCTCAATCCTAGCTTCGTT
4_22272053	4	22272053	rs_Noirv2.chr4_22272053.116.141.1.SP1	/rhSeq-f/CACTCTCCTGCTACAAACATrCCTAC/GT1/	rs_Noirv2.chr4_22272053.322.347.-1.SP2	/rhSeq-r/GGTTGACATGGAGATGTGTTrGAGGT/GT2/	rh_chr4_22272053_F	CACTCTCCTGCTACAAACAT	rh_chr4_22272053_R	GGTTGACATGGAGATGTGTT
4_22331368	4	22331368	rs_Noirv2.chr4_22331368.140.168.1.SP1	/rhSeq-f/AAGCAAACCTTATTTTGCCCATArCACCA/GT1/	rs_Noirv2.chr4_22331368.314.343.-1.SP2	/rhSeq-r/CACTCTTGTGGGAAAGATTTACTTrGCACT/GT4/	rh_chr4_22331368_F	AAGCAAACCTTATTTTGCCCATA	rh_chr4_22331368_R	CACTCTTGTGGGAAAGATTTACTT
4_22548287	4	22548287	rs_Noirv2.chr4_22548287.48.74.1.SP1	/rhSeq-f/CACCTAGAATACTGCTTCCACrCTTGA/GT1/	rs_Noirv2.chr4_22548287.223.250.-1.SP2	/rhSeq-r/CTCAAAATCTTGCTTCCGGTTTrGAAAT/GT4/	rh_chr4_22548287_F	CACCTAGAATACTGCTTCCAC	rh_chr4_22548287_R	CTCAAAATCTTGCTTCCGGTTT
4_22791294	4	22791294	rs_Noirv2.chr4_22791294.139.162.1.SP1	/rhSeq-f/GCTAGTTTAGGCCTCCAArCTCCT/GT4/	rs_Noirv2.chr4_22791294.344.368.-1.SP2	/rhSeq-r/CCCTCACAAGGATGACAAGrAAATG/GT4/	rh_chr4_22791294_F	GCTAGTTTAGGCCTCCAA	rh_chr4_22791294_R	CCCTCACAAGGATGACAAG
4_23092663	4	23092663	rs_Noirv2.chr4_23092663.53.82.1.SP1	/rhSeq-f/ATTCTCTAGCATCTTTTCCTTGTTrCACTC/GT1/	rs_Noirv2.chr4_23092663.245.273.-1.SP2	/rhSeq-r/CTCTTTCTTATTGACCCACCAAGrACAAT/GT4/	rh_chr4_23092663_F	ATTCTCTAGCATCTTTTCCTTGTT	rh_chr4_23092663_R	CTCTTTCTTATTGACCCACCAAG
4_23360446	4	23360446	rs_Noirv2.chr4_23360446.51.75.1.SP1	/rhSeq-f/GCACTCCTCCATCTCTCTTrCCTTA/GT1/	rs_Noirv2.chr4_23360446.226.251.-1.SP2	/rhSeq-r/TATGGATGAGGCCATGGTTTrCATAA/GT2/	rh_chr4_23360446_F	GCACTCCTCCATCTCTCTT	rh_chr4_23360446_R	TATGGATGAGGCCATGGTTT
4_23421280	4	23421280	rs_Noirv2.chr4_23421280.147.172.1.SP1	/rhSeq-f/CATTTCATGCTTCCAACACCrCTGCC/GT1/	rs_Noirv2.chr4_23421280.370.395.-1.SP2	/rhSeq-r/GAGAGCTGAAGCTGAAAGTTrGTTCA/GT2/	rh_chr4_23421280_F	CATTTCATGCTTCCAACACC	rh_chr4_23421280_R	GAGAGCTGAAGCTGAAAGTT
4_23599054	4	23599054	rs_Noirv2.chr4_23599054.95.123.1.SP1	/rhSeq-f/TGGTTTTCTTCTTCCTCTGTTTGrGTTGT/GT3/	rs_Noirv2.chr4_23599054.322.350.-1.SP2	/rhSeq-r/TTGCTTACGTGAACTTTTACACCrCGAAT/GT1/	rh_chr4_23599054_F	TGGTTTTCTTCTTCCTCTGTTTG	rh_chr4_23599054_R	TTGCTTACGTGAACTTTTACACC
4_23999526	4	23999526	rs_Noirv2.chr4_23999526.104.130.1.SP1	/rhSeq-f/CATCCAAGTTGGCACTATGATrCTTCA/GT1/	rs_Noirv2.chr4_23999526.286.313.-1.SP2	/rhSeq-r/TTCCTGAGTTAAAACCTGTGAGrGCTGA/GT2/	rh_chr4_23999526_F	CATCCAAGTTGGCACTATGAT	rh_chr4_23999526_R	TTCCTGAGTTAAAACCTGTGAG
4_24312358	4	24312358	rs_Noirv2.chr4_24312358.34.59.1.SP1	/rhSeq-f/GAATTGCATGGCAGGTATGTrATTTT/GT3/	rs_Noirv2.chr4_24312358.210.235.-1.SP2	/rhSeq-r/ACAAGCTTTCACAGCCAAAArCACAC/GT4/	rh_chr4_24312358_F	GAATTGCATGGCAGGTATGT	rh_chr4_24312358_R	ACAAGCTTTCACAGCCAAAA
4_24558421	4	24558421	rs_Noirv2.chr4_24558421.119.150.1.SP1	/rhSeq-f/GAACTAAGCTAATCAACAAAGCATATrCATGG/GT1/	rs_Noirv2.chr4_24558421.288.318.-1.SP2	/rhSeq-r/CAGAGAAAAACTTGAAGAGTCAATCrCCTTG/GT3/	rh_chr4_24558421_F	GAACTAAGCTAATCAACAAAGCATAT	rh_chr4_24558421_R	CAGAGAAAAACTTGAAGAGTCAATC
5_38099	5	38099	rs_Noirv2.chr5_38099.158.190.1.SP1	/rhSeq-f/CATTAGAAACATATTTGGCTTAAGACCrCACTC/GT1/	rs_Noirv2.chr5_38099.336.368.-1.SP2	/rhSeq-r/CCAATCCATGTAATAGCATCATTTTGArATTCA/GT1/	rh_chr5_38099_F	CATTAGAAACATATTTGGCTTAAGACC	rh_chr5_38099_R	CCAATCCATGTAATAGCATCATTTTGA
5_196931	5	196931	rs_Noirv2.chr5_196931.19.45.1.SP1	/rhSeq-f/CCAGTTGTTAATGCTCAAGCTrCTGGT/GT1/	rs_Noirv2.chr5_196931.227.252.-1.SP2	/rhSeq-r/AGACTAGCACCTTGCTTAACrCACGC/GT3/	rh_chr5_196931_F	CCAGTTGTTAATGCTCAAGCT	rh_chr5_196931_R	AGACTAGCACCTTGCTTAAC
5_288102	5	288102	rs_Noirv2.chr5_288102.155.180.1.SP1	/rhSeq-f/AAAGACCAAGGCATTTCAGCrAAGAA/GT3/	rs_Noirv2.chr5_288102.330.354.-1.SP2	/rhSeq-r/CACGCGTGTAGCTTCTATGrCCTAT/GT3/	rh_chr5_288102_F	AAAGACCAAGGCATTTCAGC	rh_chr5_288102_R	CACGCGTGTAGCTTCTATG
5_523818	5	523818	rs_Noirv2.chr5_523818.107.132.1.SP1	/rhSeq-f/CTCTGACGACCCATGAAGATrGCTAG/GT1/	rs_Noirv2.chr5_523818.282.309.-1.SP2	/rhSeq-r/CACATCAAAAGAAAACCCCTTTrACAGC/GT4/	rh_chr5_523818_F	CTCTGACGACCCATGAAGAT	rh_chr5_523818_R	CACATCAAAAGAAAACCCCTTT
5_601862	5	601862	rs_Noirv2.chr5_601862.119.142.1.SP1	/rhSeq-f/TAGGACATTGACTCGCTGrCCTTG/GT1/	rs_Noirv2.chr5_601862.326.351.-1.SP2	/rhSeq-r/AATGAATATGGACTGGCCTGrCCATG/GT3/	rh_chr5_601862_F	TAGGACATTGACTCGCTG	rh_chr5_601862_R	AATGAATATGGACTGGCCTG
5_727574	5	727574	rs_Noirv2.chr5_727574.169.195.1.SP1	/rhSeq-f/TTCAGGAGGATCTCATGAGTGrCACTT/GT3/	rs_Noirv2.chr5_727574.375.401.-1.SP2	/rhSeq-r/CATGGAGCATGTTTTACACGGrGAATG/GT1/	rh_chr5_727574_F	TTCAGGAGGATCTCATGAGTG	rh_chr5_727574_R	CATGGAGCATGTTTTACACGG
5_782424	5	782424	rs_Noirv2.chr5_782424.28.56.1.SP1	/rhSeq-f/TATTCTGGTCATAGCCTTCTCTGrGGAGG/GT3/	rs_Noirv2.chr5_782424.254.281.-1.SP2	/rhSeq-r/CAGGTGATGGTGATCTCTTTCArCATGC/GT3/	rh_chr5_782424_F	TATTCTGGTCATAGCCTTCTCTG	rh_chr5_782424_R	CAGGTGATGGTGATCTCTTTCA
5_914744	5	914744	rs_Noirv2.chr5_914744.157.181.1.SP1	/rhSeq-f/CGCAGCTCAAAAACCTTGTrGTTCA/GT3/	rs_Noirv2.chr5_914744.339.362.-1.SP2	/rhSeq-r/CAGGTTGTTGCATGTGGArGAACA/GT1/	rh_chr5_914744_F	CGCAGCTCAAAAACCTTGT	rh_chr5_914744_R	CAGGTTGTTGCATGTGGA
5_992113	5	992113	rs_Noirv2.chr5_992113.90.122.1.SP1	/rhSeq-f/AGAATAGAAAAACAAAAATGAAGAGCArAAGCA/GT4/	rs_Noirv2.chr5_992113.278.311.-1.SP2	/rhSeq-r/CAATTTGTAAGACAACTTAATGCATCTArGTACT/GT3/	rh_chr5_992113_F	AGAATAGAAAAACAAAAATGAAGAGCA	rh_chr5_992113_R	CAATTTGTAAGACAACTTAATGCATCTA
5_1120092	5	1120092	rs_Noirv2.chr5_1120092.91.118.1.SP1	/rhSeq-f/CAGTCCTCAAACATTAGCTTCCrCTCCT/GT3/	rs_Noirv2.chr5_1120092.280.309.-1.SP2	/rhSeq-r/ACCCATCATGCTAGTAAATATGGArGATCC/GT3/	rh_chr5_1120092_F	CAGTCCTCAAACATTAGCTTCC	rh_chr5_1120092_R	ACCCATCATGCTAGTAAATATGGA
5_1191282	5	1191282	rs_Noirv2.chr5_1191282.50.78.1.SP1	/rhSeq-f/CAACCTGGTCCTTAATGTAGATGrGTGCT/GT4/	rs_Noirv2.chr5_1191282.272.300.-1.SP2	/rhSeq-r/ATGATGCAGTGATCCAAGTTTAArGGTAG/GT4/	rh_chr5_1191282_F	CAACCTGGTCCTTAATGTAGATG	rh_chr5_1191282_R	ATGATGCAGTGATCCAAGTTTAA
5_1251758	5	1251758	rs_Noirv2.chr5_1251758.65.90.1.SP1	/rhSeq-f/CTGTTGTAGCTGCAATGGATrCATGT/GT2/	rs_Noirv2.chr5_1251758.243.268.-1.SP2	/rhSeq-r/ACAAAGCAAATCTCCATGGGrCAGAG/GT1/	rh_chr5_1251758_F	CTGTTGTAGCTGCAATGGAT	rh_chr5_1251758_R	ACAAAGCAAATCTCCATGGG
5_1381073	5	1381073	rs_Noirv2.chr5_1381073.139.167.1.SP1	/rhSeq-f/AGCGAATGATGATCAGACTAAAGrCGGCG/GT2/	rs_Noirv2.chr5_1381073.353.382.-1.SP2	/rhSeq-r/CCCATTTCCCAATCCATTATTATTrATTTG/GT3/	rh_chr5_1381073_F	AGCGAATGATGATCAGACTAAAG	rh_chr5_1381073_R	CCCATTTCCCAATCCATTATTATT
5_1449735	5	1449735	rs_Noirv2.chr5_1449735.116.142.1.SP1	/rhSeq-f/GCTGTCCCAACATAGCTTTTArGTGAG/GT3/	rs_Noirv2.chr5_1449735.336.362.-1.SP2	/rhSeq-r/CTTTCGCTTCCTTCTTGCAAArGGTTA/GT2/	rh_chr5_1449735_F	GCTGTCCCAACATAGCTTTTA	rh_chr5_1449735_R	CTTTCGCTTCCTTCTTGCAAA
5_1508886	5	1508886	rs_Noirv2.chr5_1508886.79.106.1.SP1	/rhSeq-f/ACCAAATGATGATTGAGAAGCTrCGCTA/GT2/	rs_Noirv2.chr5_1508886.291.317.-1.SP2	/rhSeq-r/GTCAAGCAATGCATCCAAGATrGTGAT/GT1/	rh_chr5_1508886_F	ACCAAATGATGATTGAGAAGCT	rh_chr5_1508886_R	GTCAAGCAATGCATCCAAGAT
5_1581158	5	1581158	rs_Noirv2.chr5_1581158.64.90.1.SP1	/rhSeq-f/ACCTTGGCATCCATAGATAACrGCATG/GT2/	rs_Noirv2.chr5_1581158.255.280.-1.SP2	/rhSeq-r/CGTCACACAACCAGAGAAATrGAAGA/GT3/	rh_chr5_1581158_F	ACCTTGGCATCCATAGATAAC	rh_chr5_1581158_R	CGTCACACAACCAGAGAAAT
5_1652473	5	1652473	rs_Noirv2.chr5_1652473.24.53.1.SP1	/rhSeq-f/AGAATGTGATACATCCTGCCTTTArCATCA/GT1/	rs_Noirv2.chr5_1652473.227.258.-1.SP2	/rhSeq-r/GCCTCTCAGCTTATGATCTATAGATGrCATAC/GT4/	rh_chr5_1652473_F	AGAATGTGATACATCCTGCCTTTA	rh_chr5_1652473_R	GCCTCTCAGCTTATGATCTATAGATG
5_2193315	5	2193315	rs_Noirv2.chr5_2193315.105.138.1.SP1	/rhSeq-f/GCTTCCTAATTGTGATCAATGTAATTTCrCAATG/GT2/	rs_Noirv2.chr5_2193315.294.326.-1.SP2	/rhSeq-r/CTGTTCCATAGAATTTTTAGTTGACCTrCAATG/GT3/	rh_chr5_2193315_F	GCTTCCTAATTGTGATCAATGTAATTTC	rh_chr5_2193315_R	CTGTTCCATAGAATTTTTAGTTGACCT
5_2346684	5	2346684	rs_Noirv2.chr5_2346684.145.170.1.SP1	/rhSeq-f/CAGAAATGGCAAACTTGGCTrCAGAA/GT3/	rs_Noirv2.chr5_2346684.360.386.-1.SP2	/rhSeq-r/ATCAAGTGGACAACATGTGAArGCTGT/GT4/	rh_chr5_2346684_F	CAGAAATGGCAAACTTGGCT	rh_chr5_2346684_R	ATCAAGTGGACAACATGTGAA
5_2429823	5	2429823	rs_Noirv2.chr5_2429823.1.24.1.SP1	/rhSeq-f/AGCTGCATCTTTCAACCArGTCGC/GT1/	rs_Noirv2.chr5_2429823.222.245.-1.SP2	/rhSeq-r/GCGTCTCGAGGATTCTTCrCCCAT/GT3/	rh_chr5_2429823_F	AGCTGCATCTTTCAACCA	rh_chr5_2429823_R	GCGTCTCGAGGATTCTTC
5_2540724	5	2540724	rs_Noirv2.chr5_2540724.167.195.1.SP1	/rhSeq-f/GGGTTCCTGTATTCTACTTGCTArCATGT/GT1/	rs_Noirv2.chr5_2540724.353.379.-1.SP2	/rhSeq-r/AGAGATCTGATCGCACAACTTrGTCAG/GT2/	rh_chr5_2540724_F	GGGTTCCTGTATTCTACTTGCTA	rh_chr5_2540724_R	AGAGATCTGATCGCACAACTT
5_2671340	5	2671340	rs_Noirv2.chr5_2671340.138.169.1.SP1	/rhSeq-f/CATGGATTATCTTGTTGATAGCATGCrAAATG/GT3/	rs_Noirv2.chr5_2671340.363.394.-1.SP2	/rhSeq-r/GGCATAGGCTCCAATCTTTTTAATGArGTAAA/GT2/	rh_chr5_2671340_F	CATGGATTATCTTGTTGATAGCATGC	rh_chr5_2671340_R	GGCATAGGCTCCAATCTTTTTAATGA
5_2816543	5	2816543	rs_Noirv2.chr5_2816543.61.94.1.SP1	/rhSeq-f/TGAAAATATCTCCCTTACAATATTCTCTrCTGCC/GT1/	rs_Noirv2.chr5_2816543.229.260.-1.SP2	/rhSeq-r/CAGAAAATTCAACAGCATTTTACATGrGTCCT/GT3/	rh_chr5_2816543_F	TGAAAATATCTCCCTTACAATATTCTCT	rh_chr5_2816543_R	CAGAAAATTCAACAGCATTTTACATG
5_2898965	5	2898965	rs_Noirv2.chr5_2898965.162.188.1.SP1	/rhSeq-f/GTCTTTCGTTCCAACAAGCATrCTCTA/GT1/	rs_Noirv2.chr5_2898965.375.400.-1.SP2	/rhSeq-r/AACAAACTTAGTGCTGAGGCrAGTTG/GT2/	rh_chr5_2898965_F	GTCTTTCGTTCCAACAAGCAT	rh_chr5_2898965_R	AACAAACTTAGTGCTGAGGC
5_2970834	5	2970834	rs_Noirv2.chr5_2970834.66.92.1.SP1	/rhSeq-f/TTAGCAGAAGTAGACCAACCArGGCAG/GT1/	rs_Noirv2.chr5_2970834.239.267.-1.SP2	/rhSeq-r/GCAGTTGTTGAAATAAGAAGCAArGGCAC/GT2/	rh_chr5_2970834_F	TTAGCAGAAGTAGACCAACCA	rh_chr5_2970834_R	GCAGTTGTTGAAATAAGAAGCAA
5_3163016	5	3163016	rs_Noirv2.chr5_3163016.155.185.1.SP1	/rhSeq-f/CAATGCACGAGTAACCTTCAATTTTrCCTTT/GT1/	rs_Noirv2.chr5_3163016.328.357.-1.SP2	/rhSeq-r/TAGGAGACAGTAGAGCTGTATTGGrCAACA/GT1/	rh_chr5_3163016_F	CAATGCACGAGTAACCTTCAATTTT	rh_chr5_3163016_R	TAGGAGACAGTAGAGCTGTATTGG
5_3398262	5	3398262	rs_Noirv2.chr5_3398262.124.152.1.SP1	/rhSeq-f/CTACATTACTTGGAACCATCACTrCAGAC/GT4/	rs_Noirv2.chr5_3398262.305.334.-1.SP2	/rhSeq-r/CATCATTCAAAGAAAGGCTACAAGrCTCGT/GT2/	rh_chr5_3398262_F	CTACATTACTTGGAACCATCACT	rh_chr5_3398262_R	CATCATTCAAAGAAAGGCTACAAG
5_3455965	5	3455965	rs_Noirv2.chr5_3455965.35.63.1.SP1	/rhSeq-f/CCCTAAACTTTTGGTTTTGCAGGrCAAAA/GT4/	rs_Noirv2.chr5_3455965.213.240.-1.SP2	/rhSeq-r/TAGCAGCAAATACTTGAGCCAArCTTGA/GT3/	rh_chr5_3455965_F	CCCTAAACTTTTGGTTTTGCAGG	rh_chr5_3455965_R	TAGCAGCAAATACTTGAGCCAA
5_3554745	5	3554745	rs_Noirv2.chr5_3554745.127.153.1.SP1	/rhSeq-f/ACCTACCAATTTTCCCAAACTrCAGCA/GT2/	rs_Noirv2.chr5_3554745.339.365.-1.SP2	/rhSeq-r/CATTGCAGATTGTGTACTGGArGAAAG/GT4/	rh_chr5_3554745_F	ACCTACCAATTTTCCCAAACT	rh_chr5_3554745_R	CATTGCAGATTGTGTACTGGA
5_3677473	5	3677473	rs_Noirv2.chr5_3677473.56.84.1.SP1	/rhSeq-f/ATTGCTGATCTGAACGTTAATGCrGCACT/GT1/	rs_Noirv2.chr5_3677473.246.275.-1.SP2	/rhSeq-r/CATTCCCAATTTCATCACAACAGArGCCTA/GT4/	rh_chr5_3677473_F	ATTGCTGATCTGAACGTTAATGC	rh_chr5_3677473_R	CATTCCCAATTTCATCACAACAGA
5_3817250	5	3817250	rs_Noirv2.chr5_3817250.151.177.1.SP1	/rhSeq-f/AGCTTCCTCTATTTCAGATGCrCACAC/GT4/	rs_Noirv2.chr5_3817250.366.392.-1.SP2	/rhSeq-r/GTAAAAGAGGATGTTGGCATGrCACGT/GT2/	rh_chr5_3817250_F	AGCTTCCTCTATTTCAGATGC	rh_chr5_3817250_R	GTAAAAGAGGATGTTGGCATG
5_3885586	5	3885586	rs_Noirv2.chr5_3885586.48.73.1.SP1	/rhSeq-f/GAAGTTCAACATCCGATGACrCGAAG/GT4/	rs_Noirv2.chr5_3885586.225.248.-1.SP2	/rhSeq-r/ACAGGTCAACCTAGGATCrCCGCT/GT1/	rh_chr5_3885586_F	GAAGTTCAACATCCGATGAC	rh_chr5_3885586_R	ACAGGTCAACCTAGGATC
5_3959240	5	3959240	rs_Noirv2.chr5_3959240.125.153.1.SP1	/rhSeq-f/ATCTAAAGAGGGATACAGTGCTGrGAATC/GT4/	rs_Noirv2.chr5_3959240.332.360.-1.SP2	/rhSeq-r/GCTGCTTAAGAAGTGTAGAATCTrGAAAC/GT4/	rh_chr5_3959240_F	ATCTAAAGAGGGATACAGTGCTG	rh_chr5_3959240_R	GCTGCTTAAGAAGTGTAGAATCT
5_4088551	5	4088551	rs_Noirv2.chr5_4088551.16.44.1.SP1	/rhSeq-f/CCAAGATTTTCCTTTCTCGAGTGrGCAGA/GT1/	rs_Noirv2.chr5_4088551.239.266.-1.SP2	/rhSeq-r/CATATGTGTGGACCTTTCAATCrCCGCA/GT3/	rh_chr5_4088551_F	CCAAGATTTTCCTTTCTCGAGTG	rh_chr5_4088551_R	CATATGTGTGGACCTTTCAATC
5_4356188	5	4356188	rs_Noirv2.chr5_4356188.69.95.1.SP1	/rhSeq-f/TGGATTTCCGTTGAGTTGGAArCCGAA/GT1/	rs_Noirv2.chr5_4356188.270.297.-1.SP2	/rhSeq-r/CAGTTTCAAAGTAATCGCCACCrCAAAC/GT4/	rh_chr5_4356188_F	TGGATTTCCGTTGAGTTGGAA	rh_chr5_4356188_R	CAGTTTCAAAGTAATCGCCACC
5_4453596	5	4453596	rs_Noirv2.chr5_4453596.1.27.1.SP1	/rhSeq-f/GCAATCCTAGGGTCTTATCCArCATTT/GT3/	rs_Noirv2.chr5_4453596.212.237.-1.SP2	/rhSeq-r/AGCATCTTTGGTGACAGGAArGGAGC/GT4/	rh_chr5_4453596_F	GCAATCCTAGGGTCTTATCCA	rh_chr5_4453596_R	AGCATCTTTGGTGACAGGAA
5_4550669	5	4550669	rs_Noirv2.chr5_4550669.73.101.1.SP1	/rhSeq-f/CCAAGGAGTTCATTGTGATGTAArATGCA/GT2/	rs_Noirv2.chr5_4550669.296.323.-1.SP2	/rhSeq-r/CTGGAGCATCTAATCCTGATTCrCAGCT/GT1/	rh_chr5_4550669_F	CCAAGGAGTTCATTGTGATGTAA	rh_chr5_4550669_R	CTGGAGCATCTAATCCTGATTC
5_4631069	5	4631069	rs_Noirv2.chr5_4631069.153.177.1.SP1	/rhSeq-f/ACATTGAATGCAGCTGGTCrCTCCA/GT4/	rs_Noirv2.chr5_4631069.357.381.-1.SP2	/rhSeq-r/GCTGAGGCGACTGAATTTCrCTTCA/GT4/	rh_chr5_4631069_F	ACATTGAATGCAGCTGGTC	rh_chr5_4631069_R	GCTGAGGCGACTGAATTTC
5_4744451	5	4744451	rs_Noirv2.chr5_4744451.150.179.1.SP1	/rhSeq-f/CTGTCAAGCTCAGAAAGATTAAAGrGGTAC/GT4/	rs_Noirv2.chr5_4744451.323.350.-1.SP2	/rhSeq-r/CAGAGATGTGAGGTACTATGAArGCAGT/GT4/	rh_chr5_4744451_F	CTGTCAAGCTCAGAAAGATTAAAG	rh_chr5_4744451_R	CAGAGATGTGAGGTACTATGAA
5_4915706	5	4915706	rs_Noirv2.chr5_4915706.168.193.1.SP1	/rhSeq-f/CGCAAGGCATGTAATGATGArAAACA/GT3/	rs_Noirv2.chr5_4915706.352.378.-1.SP2	/rhSeq-r/TTATTATTTGCGCAGGGTCTGrGTTTG/GT3/	rh_chr5_4915706_F	CGCAAGGCATGTAATGATGA	rh_chr5_4915706_R	TTATTATTTGCGCAGGGTCTG
5_5211296	5	5211296	rs_Noirv2.chr5_5211296.53.79.1.SP1	/rhSeq-f/CCCTCTCCAACTGCTCAAATArCTCTC/GT2/	rs_Noirv2.chr5_5211296.272.298.-1.SP2	/rhSeq-r/GATGAGTCAAATGGCCAAGAArGATGA/GT1/	rh_chr5_5211296_F	CCCTCTCCAACTGCTCAAATA	rh_chr5_5211296_R	GATGAGTCAAATGGCCAAGAA
5_5336805	5	5336805	rs_Noirv2.chr5_5336805.136.165.1.SP1	/rhSeq-f/GGCAAGAAAATCATTACAGTACGArCCACA/GT4/	rs_Noirv2.chr5_5336805.329.359.-1.SP2	/rhSeq-r/CGATGTTGTTGAATTGACTATGGATrGAGCT/GT3/	rh_chr5_5336805_F	GGCAAGAAAATCATTACAGTACGA	rh_chr5_5336805_R	CGATGTTGTTGAATTGACTATGGAT
5_5451693	5	5451693	rs_Noirv2.chr5_5451693.135.161.1.SP1	/rhSeq-f/GAAGCTCCTACCTTCTTTTGArGGCTG/GT4/	rs_Noirv2.chr5_5451693.336.361.-1.SP2	/rhSeq-r/CCAAATATGTCGACCTCAGCrCTCGG/GT1/	rh_chr5_5451693_F	GAAGCTCCTACCTTCTTTTGA	rh_chr5_5451693_R	CCAAATATGTCGACCTCAGC
5_5541402	5	5541402	rs_Noirv2.chr5_5541402.7.34.1.SP1	/rhSeq-f/GTTAACTGATCAAACCCCTCTArCCATC/GT1/	rs_Noirv2.chr5_5541402.219.248.-1.SP2	/rhSeq-r/GCCTGTTTGCAATATCTAACAAATrATAGC/GT4/	rh_chr5_5541402_F	GTTAACTGATCAAACCCCTCTA	rh_chr5_5541402_R	GCCTGTTTGCAATATCTAACAAAT
5_5623008	5	5623008	rs_Noirv2.chr5_5623008.145.172.1.SP1	/rhSeq-f/TCACTTCCAGGATTTGCTAATGrCAAGC/GT1/	rs_Noirv2.chr5_5623008.319.346.-1.SP2	/rhSeq-r/GAATCCACATGCTTGAAGAAGTrCAGGA/GT4/	rh_chr5_5623008_F	TCACTTCCAGGATTTGCTAATG	rh_chr5_5623008_R	GAATCCACATGCTTGAAGAAGT
5_5692636	5	5692636	rs_Noirv2.chr5_5692636.120.148.1.SP1	/rhSeq-f/CTCTCTCTCTCACTTCCATTCTGrCTTGA/GT2/	rs_Noirv2.chr5_5692636.313.341.-1.SP2	/rhSeq-r/ACCCTCAAACCCAGAAGATAAAArGGAGA/GT3/	rh_chr5_5692636_F	CTCTCTCTCTCACTTCCATTCTG	rh_chr5_5692636_R	ACCCTCAAACCCAGAAGATAAAA
5_5764723	5	5764723	rs_Noirv2.chr5_5764723.117.142.1.SP1	/rhSeq-f/CAGTTGATGCCCATTTTGGArGACCT/GT1/	rs_Noirv2.chr5_5764723.330.356.-1.SP2	/rhSeq-r/CGTTCTTTGTACCATGGAACArCTAGG/GT4/	rh_chr5_5764723_F	CAGTTGATGCCCATTTTGGA	rh_chr5_5764723_R	CGTTCTTTGTACCATGGAACA
5_5832422	5	5832422	rs_Noirv2.chr5_5832422.152.176.1.SP1	/rhSeq-f/CTCCTGCTCAACTGGAAACrCGTAA/GT3/	rs_Noirv2.chr5_5832422.374.397.-1.SP2	/rhSeq-r/CAAGCAAATCAACCCAGCrCAGAA/GT4/	rh_chr5_5832422_F	CTCCTGCTCAACTGGAAAC	rh_chr5_5832422_R	CAAGCAAATCAACCCAGC
5_5884957	5	5884957	rs_Noirv2.chr5_5884957.19.44.1.SP1	/rhSeq-f/TGGGCTAACAGATTTCTCCArCATGA/GT1/	rs_Noirv2.chr5_5884957.238.264.-1.SP2	/rhSeq-r/AAAATTCATCCAGTTCCAGCTrCACAG/GT1/	rh_chr5_5884957_F	TGGGCTAACAGATTTCTCCA	rh_chr5_5884957_R	AAAATTCATCCAGTTCCAGCT
5_6247366	5	6247366	rs_Noirv2.chr5_6247366.46.72.1.SP1	/rhSeq-f/CACTAGAAATCCAGCTTTGCTrCTCTC/GT3/	rs_Noirv2.chr5_6247366.259.284.-1.SP2	/rhSeq-r/GGCAGATGATCACGAGAAAArGACAG/GT4/	rh_chr5_6247366_F	CACTAGAAATCCAGCTTTGCT	rh_chr5_6247366_R	GGCAGATGATCACGAGAAAA
5_6351187	5	6351187	rs_Noirv2.chr5_6351187.94.120.1.SP1	/rhSeq-f/CAATTGTCTTGGTCTCATCCTrCTTCC/GT1/	rs_Noirv2.chr5_6351187.291.317.-1.SP2	/rhSeq-r/CATGGAGAACATTACCCTCAArCTGGT/GT4/	rh_chr5_6351187_F	CAATTGTCTTGGTCTCATCCT	rh_chr5_6351187_R	CATGGAGAACATTACCCTCAA
5_6472536	5	6472536	rs_Noirv2.chr5_6472536.47.76.1.SP1	/rhSeq-f/GAGGACTGATCATATAGGTAAAAArAAGGC/GT4/	rs_Noirv2.chr5_6472536.273.301.-1.SP2	/rhSeq-r/GTAAAAGACAAGCATACACCCTArGCAGA/GT2/	rh_chr5_6472536_F	GAGGACTGATCATATAGGTAAAAA	rh_chr5_6472536_R	GTAAAAGACAAGCATACACCCTA
5_6577650	5	6577650	rs_Noirv2.chr5_6577650.59.90.1.SP1	/rhSeq-f/TGTACCCTTGTTATAAGAGAACTTTGrGAGGT/GT3/	rs_Noirv2.chr5_6577650.249.277.-1.SP2	/rhSeq-r/AAAGACCAAAGGCAAACAAATAArGCAAA/GT2/	rh_chr5_6577650_F	TGTACCCTTGTTATAAGAGAACTTTG	rh_chr5_6577650_R	AAAGACCAAAGGCAAACAAATAA
5_6644701	5	6644701	rs_Noirv2.chr5_6644701.133.161.1.SP1	/rhSeq-f/CAACAAAGCTGCTTCTTGAAAATrGACAA/GT4/	rs_Noirv2.chr5_6644701.303.332.-1.SP2	/rhSeq-r/GAAGACCTTCAATCAGGTTGAAATrCAAAC/GT3/	rh_chr5_6644701_F	CAACAAAGCTGCTTCTTGAAAAT	rh_chr5_6644701_R	GAAGACCTTCAATCAGGTTGAAAT
5_6783807	5	6783807	rs_Noirv2.chr5_6783807.140.165.1.SP1	/rhSeq-f/TTTGGCAACCGAAGCTAGTArGATGA/GT1/	rs_Noirv2.chr5_6783807.325.350.-1.SP2	/rhSeq-r/AAACCCACCTCAGAGATCTGrGTTCC/GT4/	rh_chr5_6783807_F	TTTGGCAACCGAAGCTAGTA	rh_chr5_6783807_R	AAACCCACCTCAGAGATCTG
5_6864486	5	6864486	rs_Noirv2.chr5_6864486.112.141.1.SP1	/rhSeq-f/GAAGTGTTGACTAATCCAATTGATrGACAC/GT1/	rs_Noirv2.chr5_6864486.340.370.-1.SP2	/rhSeq-r/GGTGACTAATTCCTAGAAATCTCTTrCCTAA/GT3/	rh_chr5_6864486_F	GAAGTGTTGACTAATCCAATTGAT	rh_chr5_6864486_R	GGTGACTAATTCCTAGAAATCTCTT
5_7075168	5	7075168	rs_Noirv2.chr5_7075168.61.86.1.SP1	/rhSeq-f/ATTCTTGGGCACTGCTACTTrCGAAC/GT1/	rs_Noirv2.chr5_7075168.236.261.-1.SP2	/rhSeq-r/GTAGCCAAACACCATAAGCArGAAGG/GT4/	rh_chr5_7075168_F	ATTCTTGGGCACTGCTACTT	rh_chr5_7075168_R	GTAGCCAAACACCATAAGCA
5_7176925	5	7176925	rs_Noirv2.chr5_7176925.105.133.1.SP1	/rhSeq-f/GAACTGCTCAAACTAAGGCATTCrCATGA/GT4/	rs_Noirv2.chr5_7176925.295.322.-1.SP2	/rhSeq-r/GTGGTTTCTGAACCTTCGAAACrGGATT/GT3/	rh_chr5_7176925_F	GAACTGCTCAAACTAAGGCATTC	rh_chr5_7176925_R	GTGGTTTCTGAACCTTCGAAAC
5_7260172	5	7260172	rs_Noirv2.chr5_7260172.65.97.1.SP1	/rhSeq-f/GATCAACAAAAGCAGAATGTTTCAATTrCAAGA/GT4/	rs_Noirv2.chr5_7260172.237.270.-1.SP2	/rhSeq-r/GCTTAACAAACTCAAAGAATCCTATTGTrCAGAT/GT1/	rh_chr5_7260172_F	GATCAACAAAAGCAGAATGTTTCAATT	rh_chr5_7260172_R	GCTTAACAAACTCAAAGAATCCTATTGT
5_7410044	5	7410044	rs_Noirv2.chr5_7410044.14.43.1.SP1	/rhSeq-f/GAATTTATGATCACCGGCATGAACrCAAGT/GT1/	rs_Noirv2.chr5_7410044.225.254.-1.SP2	/rhSeq-r/CATCACTATTGACACCCTGAAGATrCTATG/GT4/	rh_chr5_7410044_F	GAATTTATGATCACCGGCATGAAC	rh_chr5_7410044_R	CATCACTATTGACACCCTGAAGAT
5_7530014	5	7530014	rs_Noirv2.chr5_7530014.43.72.1.SP1	/rhSeq-f/CCAAGTATATTCTGTAATCACCCArCACCC/GT3/	rs_Noirv2.chr5_7530014.242.272.-1.SP2	/rhSeq-r/ATGATCCCTTTTCTCTATTTTCCACrCCTGC/GT3/	rh_chr5_7530014_F	CCAAGTATATTCTGTAATCACCCA	rh_chr5_7530014_R	ATGATCCCTTTTCTCTATTTTCCAC
5_7605115	5	7605115	rs_Noirv2.chr5_7605115.150.178.1.SP1	/rhSeq-f/AGATCAATGAAACCCAAAACACArCTGCC/GT3/	rs_Noirv2.chr5_7605115.374.401.-1.SP2	/rhSeq-r/AACAGGGATTTTCATCTCCATTrCCTTC/GT1/	rh_chr5_7605115_F	AGATCAATGAAACCCAAAACACA	rh_chr5_7605115_R	AACAGGGATTTTCATCTCCATT
5_7882802	5	7882802	rs_Noirv2.chr5_7882802.129.158.1.SP1	/rhSeq-f/TCAAGAATACAGGATGGTTCAATGrGTTTC/GT2/	rs_Noirv2.chr5_7882802.330.358.-1.SP2	/rhSeq-r/GGCTTCTTTCCTTTTCGAGTATGrATAGG/GT1/	rh_chr5_7882802_F	TCAAGAATACAGGATGGTTCAATG	rh_chr5_7882802_R	GGCTTCTTTCCTTTTCGAGTATG
5_7984167	5	7984167	rs_Noirv2.chr5_7984167.139.167.1.SP1	/rhSeq-f/GATTATCATCAACCCTGAGATCCrCTCCT/GT4/	rs_Noirv2.chr5_7984167.347.375.-1.SP2	/rhSeq-r/GTGTTGCTGTATGAGTTTCTTGTrATTGG/GT2/	rh_chr5_7984167_F	GATTATCATCAACCCTGAGATCC	rh_chr5_7984167_R	GTGTTGCTGTATGAGTTTCTTGT
5_8075869	5	8075869	rs_Noirv2.chr5_8075869.112.136.1.SP1	/rhSeq-f/GACTGCTTCTGGTACGTCTrCTACT/GT1/	rs_Noirv2.chr5_8075869.286.312.-1.SP2	/rhSeq-r/AGGGTTTCTACGTCAGTCAATrCAATG/GT1/	rh_chr5_8075869_F	GACTGCTTCTGGTACGTCT	rh_chr5_8075869_R	AGGGTTTCTACGTCAGTCAAT
5_8240400	5	8240400	rs_Noirv2.chr5_8240400.111.134.1.SP1	/rhSeq-f/CCATCAAGCAGTCTGGTTrCTGTT/GT3/	rs_Noirv2.chr5_8240400.333.357.-1.SP2	/rhSeq-r/CACCAATCTGAGCCAGTTTrCTGTA/GT4/	rh_chr5_8240400_F	CCATCAAGCAGTCTGGTT	rh_chr5_8240400_R	CACCAATCTGAGCCAGTTT
5_8392088	5	8392088	rs_Noirv2.chr5_8392088.106.137.1.SP1	/rhSeq-f/CAGATAAAACATGGTAGTCTATAGGArCCCAT/GT2/	rs_Noirv2.chr5_8392088.306.338.-1.SP2	/rhSeq-r/TTCTATAAACACCAAAAGTAGGAGTAGrCATGC/GT4/	rh_chr5_8392088_F	CAGATAAAACATGGTAGTCTATAGGA	rh_chr5_8392088_R	TTCTATAAACACCAAAAGTAGGAGTAG
5_8486084	5	8486084	rs_Noirv2.chr5_8486084.99.127.1.SP1	/rhSeq-f/GTGTTGGAGTGAATTATGGGAACrCTTGT/GT1/	rs_Noirv2.chr5_8486084.271.301.-1.SP2	/rhSeq-r/GCTTCTNGAACCAAACTGAGGTTTArATGTT/GT3/	rh_chr5_8486084_F	GTGTTGGAGTGAATTATGGGAAC	rh_chr5_8486084_R	GCTTCTNGAACCAAACTGAGGTTTA
5_8545800	5	8545800	rs_Noirv2.chr5_8545800.119.146.1.SP1	/rhSeq-f/GATGAAAACCTGGCAACATCTGrGTAGT/GT2/	rs_Noirv2.chr5_8545800.319.347.-1.SP2	/rhSeq-r/GTTCTCTAGGCAGCTCTTTAATGrAAGTC/GT4/	rh_chr5_8545800_F	GATGAAAACCTGGCAACATCTG	rh_chr5_8545800_R	GTTCTCTAGGCAGCTCTTTAATG
5_8605942	5	8605942	rs_Noirv2.chr5_8605942.17.49.1.SP1	/rhSeq-f/GTTGTTTGAATAGACCCACATCATAATrCATTG/GT2/	rs_Noirv2.chr5_8605942.205.237.-1.SP2	/rhSeq-r/AGAATCAGAAAGGAATAGCTCATAAAGrCCCTC/GT4/	rh_chr5_8605942_F	GTTGTTTGAATAGACCCACATCATAAT	rh_chr5_8605942_R	AGAATCAGAAAGGAATAGCTCATAAAG
5_8669505	5	8669505	rs_Noirv2.chr5_8669505.67.94.1.SP1	/rhSeq-f/AAGGATTGTTCCGGGTTGTAATrGATTC/GT2/	rs_Noirv2.chr5_8669505.250.278.-1.SP2	/rhSeq-r/CAAGCTTAGGACCCTCTGAATTArCTACA/GT4/	rh_chr5_8669505_F	AAGGATTGTTCCGGGTTGTAAT	rh_chr5_8669505_R	CAAGCTTAGGACCCTCTGAATTA
5_9107670	5	9107670	rs_Noirv2.chr5_9107670.66.100.1.SP1	/rhSeq-f/GTAATGAACTATTTTCTCTGTTCTTGGATrGAGAC/GT4/	rs_Noirv2.chr5_9107670.266.300.-1.SP2	/rhSeq-r/TCACTTTTTCAATGAGAAGAGAGATTTTTrCTCAG/GT3/	rh_chr5_9107670_F	GTAATGAACTATTTTCTCTGTTCTTGGAT	rh_chr5_9107670_R	TCACTTTTTCAATGAGAAGAGAGATTTTT
5_9172170	5	9172170	rs_Noirv2.chr5_9172170.168.195.1.SP1	/rhSeq-f/GACCAGCTAAAGATTTGCAACArGCTTA/GT3/	rs_Noirv2.chr5_9172170.370.398.-1.SP2	/rhSeq-r/TGTTGAAGTGTCATGAATAGTGArGCTCT/GT1/	rh_chr5_9172170_F	GACCAGCTAAAGATTTGCAACA	rh_chr5_9172170_R	TGTTGAAGTGTCATGAATAGTGA
5_9249185	5	9249185	rs_Noirv2.chr5_9249185.83.108.1.SP1	/rhSeq-f/TACCACCCTCAAGATAGGTGrCACTG/GT4/	rs_Noirv2.chr5_9249185.306.332.-1.SP2	/rhSeq-r/CCATCATCTGTTCCAGAAAGArCTACA/GT4/	rh_chr5_9249185_F	TACCACCCTCAAGATAGGTG	rh_chr5_9249185_R	CCATCATCTGTTCCAGAAAGA
5_9330484	5	9330484	rs_Noirv2.chr5_9330484.30.54.1.SP1	/rhSeq-f/CAAAATCTCTCCAGCTGCCrCATGA/GT1/	rs_Noirv2.chr5_9330484.214.237.-1.SP2	/rhSeq-r/TTGGATCTGACAGTGCCTrGCTCT/GT2/	rh_chr5_9330484_F	CAAAATCTCTCCAGCTGCC	rh_chr5_9330484_R	TTGGATCTGACAGTGCCT
5_9418134	5	9418134	rs_Noirv2.chr5_9418134.127.155.1.SP1	/rhSeq-f/TGATATTCCTGTACCATTCGACTrCCATG/GT4/	rs_Noirv2.chr5_9418134.319.347.-1.SP2	/rhSeq-r/AAGATAAGATCACAACAAGCTGGrCAGCA/GT2/	rh_chr5_9418134_F	TGATATTCCTGTACCATTCGACT	rh_chr5_9418134_R	AAGATAAGATCACAACAAGCTGG
5_9475202	5	9475202	rs_Noirv2.chr5_9475202.144.170.1.SP1	/rhSeq-f/ATGAAAGCAGGAGAGTTGGAGrGCAAT/GT4/	rs_Noirv2.chr5_9475202.360.386.-1.SP2	/rhSeq-r/CTTGCCTTAGTAAACTTGGCCrCACTA/GT3/	rh_chr5_9475202_F	ATGAAAGCAGGAGAGTTGGAG	rh_chr5_9475202_R	CTTGCCTTAGTAAACTTGGCC
5_9760548	5	9760548	rs_Noirv2.chr5_9760548.85.111.1.SP1	/rhSeq-f/TTAACTCACCCCACTGACTAArCATGG/GT2/	rs_Noirv2.chr5_9760548.308.335.-1.SP2	/rhSeq-r/ACTTCACCAATGATAGCAGTCTrGGAGA/GT3/	rh_chr5_9760548_F	TTAACTCACCCCACTGACTAA	rh_chr5_9760548_R	ACTTCACCAATGATAGCAGTCT
5_9961427	5	9961427	rs_Noirv2.chr5_9961427.130.157.1.SP1	/rhSeq-f/CAATGAGGCTTTTCAGTTGTTTrAATCA/GT4/	rs_Noirv2.chr5_9961427.310.336.-1.SP2	/rhSeq-r/TTCCCGCATTTGCAATACATTrGACAT/GT1/	rh_chr5_9961427_F	CAATGAGGCTTTTCAGTTGTTT	rh_chr5_9961427_R	TTCCCGCATTTGCAATACATT
5_10046422	5	10046422	rs_Noirv2.chr5_10046422.113.138.1.SP1	/rhSeq-f/AGCAGCCACAGATTCTCAAArCCAAT/GT1/	rs_Noirv2.chr5_10046422.305.330.-1.SP2	/rhSeq-r/TCTTGAAGCTCTTCTGGGTTrCTCTT/GT1/	rh_chr5_10046422_F	AGCAGCCACAGATTCTCAAA	rh_chr5_10046422_R	TCTTGAAGCTCTTCTGGGTT
5_10303059	5	10303059	rs_Noirv2.chr5_10303059.70.94.1.SP1	/rhSeq-f/GGCAGCTATGAGTATCACCrCATCA/GT4/	rs_Noirv2.chr5_10303059.281.302.-1.SP2	/rhSeq-r/CCACTGACAGATCCGCrCCTCA/GT1/	rh_chr5_10303059_F	GGCAGCTATGAGTATCACC	rh_chr5_10303059_R	CCACTGACAGATCCGC
5_10381269	5	10381269	rs_Noirv2.chr5_10381269.104.132.1.SP1	/rhSeq-f/GGTTTTAGCTAGAAGTATTGCCArAAGTG/GT2/	rs_Noirv2.chr5_10381269.280.307.-1.SP2	/rhSeq-r/CCTATCAACTTCAACATGCTTCrGTCCT/GT4/	rh_chr5_10381269_F	GGTTTTAGCTAGAAGTATTGCCA	rh_chr5_10381269_R	CCTATCAACTTCAACATGCTTC
5_10489999	5	10489999	rs_Noirv2.chr5_10489999.46.80.1.SP1	/rhSeq-f/TTTCAACAATTTCCTTCTTTGATAAGAATrCTTGA/GT4/	rs_Noirv2.chr5_10489999.219.252.-1.SP2	/rhSeq-r/AGTGAGTAAGATGTTTAGTTTCTTTATTrCCTTC/GT1/	rh_chr5_10489999_F	TTTCAACAATTTCCTTCTTTGATAAGAAT	rh_chr5_10489999_R	AGTGAGTAAGATGTTTAGTTTCTTTATT
5_10597598	5	10597598	rs_Noirv2.chr5_10597598.77.102.1.SP1	/rhSeq-f/AAGGTCCATCATTGGAACCTrCTGCA/GT4/	rs_Noirv2.chr5_10597598.255.279.-1.SP2	/rhSeq-r/CAAGATCCGGTATTTGCCCrCAACC/GT2/	rh_chr5_10597598_F	AAGGTCCATCATTGGAACCT	rh_chr5_10597598_R	CAAGATCCGGTATTTGCCC
5_10680744	5	10680744	rs_Noirv2.chr5_10680744.138.167.1.SP1	/rhSeq-f/CAACTTGCACAAGATCATAGGTAArGGTCT/GT1/	rs_Noirv2.chr5_10680744.328.355.-1.SP2	/rhSeq-r/CCCCAATCCACATTGTCATATGrCCTTT/GT1/	rh_chr5_10680744_F	CAACTTGCACAAGATCATAGGTAA	rh_chr5_10680744_R	CCCCAATCCACATTGTCATATG
5_10737322	5	10737322	rs_Noirv2.chr5_10737322.97.122.1.SP1	/rhSeq-f/CTGCCTCCAGTCATCTCTTArGCTTC/GT4/	rs_Noirv2.chr5_10737322.314.338.-1.SP2	/rhSeq-r/TTGTGTCTCCGCCTCAATCrCTTCC/GT4/	rh_chr5_10737322_F	CTGCCTCCAGTCATCTCTTA	rh_chr5_10737322_R	TTGTGTCTCCGCCTCAATC
5_11411896	5	11411896	rs_Noirv2.chr5_11411896.32.58.1.SP1	/rhSeq-f/GCACTGAGATGTTGTAATGGTrGTGAG/GT4/	rs_Noirv2.chr5_11411896.255.280.-1.SP2	/rhSeq-r/AATGAGTGCACTCAAGAGTCrCCCTG/GT3/	rh_chr5_11411896_F	GCACTGAGATGTTGTAATGGT	rh_chr5_11411896_R	AATGAGTGCACTCAAGAGTC
5_11488698	5	11488698	rs_Noirv2.chr5_11488698.58.83.1.SP1	/rhSeq-f/TTTAGGGTTTGGTCCGAGTTrGGCTC/GT4/	rs_Noirv2.chr5_11488698.232.258.-1.SP2	/rhSeq-r/TTTCCCAGGGACAATATCGTArAGTAC/GT2/	rh_chr5_11488698_F	TTTAGGGTTTGGTCCGAGTT	rh_chr5_11488698_R	TTTCCCAGGGACAATATCGTA
5_12027711	5	12027711	rs_Noirv2.chr5_12027711.5.31.1.SP1	/rhSeq-f/CTTTTGAACCTCACACAGTCArCACAG/GT4/	rs_Noirv2.chr5_12027711.208.237.-1.SP2	/rhSeq-r/AAGTTGGTGAATCTAATAGCCTTTrCTGCT/GT2/	rh_chr5_12027711_F	CTTTTGAACCTCACACAGTCA	rh_chr5_12027711_R	AAGTTGGTGAATCTAATAGCCTTT
5_12177632	5	12177632	rs_Noirv2.chr5_12177632.110.142.1.SP1	/rhSeq-f/TGCATTTAAGCAAATTACCTAGTTACArGTTCC/GT2/	rs_Noirv2.chr5_12177632.320.353.-1.SP2	/rhSeq-r/CACATAATATTATTGCAAGGGCTAAACArATTAG/GT3/	rh_chr5_12177632_F	TGCATTTAAGCAAATTACCTAGTTACA	rh_chr5_12177632_R	CACATAATATTATTGCAAGGGCTAAACA
5_12317731	5	12317731	rs_Noirv2.chr5_12317731.150.182.1.SP1	/rhSeq-f/GGGTAAAACATTCATGCAATTATCAGTrGGTTT/GT2/	rs_Noirv2.chr5_12317731.327.360.-1.SP2	/rhSeq-r/GGAGATGAAAGAGAGGCAATAAGTAAAGrCACAA/GT3/	rh_chr5_12317731_F	GGGTAAAACATTCATGCAATTATCAGT	rh_chr5_12317731_R	GGAGATGAAAGAGAGGCAATAAGTAAAG
5_12436793	5	12436793	rs_Noirv2.chr5_12436793.17.41.1.SP1	/rhSeq-f/GCTGCTTCAATTTCCCTCArCCTTT/GT1/	rs_Noirv2.chr5_12436793.239.262.-1.SP2	/rhSeq-r/GGCATACATCCTTCTGCTrGCAGA/GT4/	rh_chr5_12436793_F	GCTGCTTCAATTTCCCTCA	rh_chr5_12436793_R	GGCATACATCCTTCTGCT
5_12609891	5	12609891	rs_Noirv2.chr5_12609891.123.152.1.SP1	/rhSeq-f/GGTCAGCTACAAAATGTTGAGAATrGAGAC/GT4/	rs_Noirv2.chr5_12609891.311.341.-1.SP2	/rhSeq-r/GCAGAATTGTACAAACTCCATAGAArCCATG/GT1/	rh_chr5_12609891_F	GGTCAGCTACAAAATGTTGAGAAT	rh_chr5_12609891_R	GCAGAATTGTACAAACTCCATAGAA
5_12684206	5	12684206	rs_Noirv2.chr5_12684206.101.130.1.SP1	/rhSeq-f/GATTGCAAATTCATCTAGCAGGATrCTACT/GT1/	rs_Noirv2.chr5_12684206.310.338.-1.SP2	/rhSeq-r/ACAAAGTCCGAAATCGACATTATrCAGGT/GT1/	rh_chr5_12684206_F	GATTGCAAATTCATCTAGCAGGAT	rh_chr5_12684206_R	ACAAAGTCCGAAATCGACATTAT
5_13959256	5	13959256	rs_Noirv2.chr5_13959256.103.127.1.SP1	/rhSeq-f/TCCCACCTTGTTGTCTGTArCTCCT/GT2/	rs_Noirv2.chr5_13959256.301.326.-1.SP2	/rhSeq-r/TGAGATTGCTCTTGAGAGGCrCCATC/GT4/	rh_chr5_13959256_F	TCCCACCTTGTTGTCTGTA	rh_chr5_13959256_R	TGAGATTGCTCTTGAGAGGC
5_14113858	5	14113858	rs_Noirv2.chr5_14113858.135.163.1.SP1	/rhSeq-f/GCAATTTCAGAACCATTCAGTCGrGCTAT/GT3/	rs_Noirv2.chr5_14113858.327.354.-1.SP2	/rhSeq-r/GATTACCACCTTCTCCCTACAArGTGAA/GT4/	rh_chr5_14113858_F	GCAATTTCAGAACCATTCAGTCG	rh_chr5_14113858_R	GATTACCACCTTCTCCCTACAA
5_14184102	5	14184102	rs_Noirv2.chr5_14184102.143.172.1.SP1	/rhSeq-f/CCATCTAGGCAATTTTAAAGAGAArGATCC/GT4/	rs_Noirv2.chr5_14184102.333.363.-1.SP2	/rhSeq-r/TGCTTGAGATTCCTAACATAATTGArGGAGT/GT1/	rh_chr5_14184102_F	CCATCTAGGCAATTTTAAAGAGAA	rh_chr5_14184102_R	TGCTTGAGATTCCTAACATAATTGA
5_14244942	5	14244942	rs_Noirv2.chr5_14244942.42.72.1.SP1	/rhSeq-f/GATCTTCTAAAATCAAAGAGTCCAArACTTT/GT3/	rs_Noirv2.chr5_14244942.236.264.-1.SP2	/rhSeq-r/CTTACCTTAGCTTCAAATGCAAArGTTAG/GT1/	rh_chr5_14244942_F	GATCTTCTAAAATCAAAGAGTCCAA	rh_chr5_14244942_R	CTTACCTTAGCTTCAAATGCAAA
5_14938393	5	14938393	rs_Noirv2.chr5_14938393.37.62.1.SP1	/rhSeq-f/TAGTTCTACACCACTCGCAGrGCATT/GT1/	rs_Noirv2.chr5_14938393.259.284.-1.SP2	/rhSeq-r/GTAAGCAAAGATGGCTCCAArCTTCT/GT4/	rh_chr5_14938393_F	TAGTTCTACACCACTCGCAG	rh_chr5_14938393_R	GTAAGCAAAGATGGCTCCAA
5_15156341	5	15156341	rs_Noirv2.chr5_15156341.81.107.1.SP1	/rhSeq-f/TCATGAATCCTCAGGATCACTrCAAGG/GT4/	rs_Noirv2.chr5_15156341.297.324.-1.SP2	/rhSeq-r/GTTGTCATGACTTCTCTAAGCTrAGTAT/GT4/	rh_chr5_15156341_F	TCATGAATCCTCAGGATCACT	rh_chr5_15156341_R	GTTGTCATGACTTCTCTAAGCT
5_15376196	5	15376196	rs_Noirv2.chr5_15376196.147.170.1.SP1	/rhSeq-f/GCACCGTTTTATGGGCTGrGGAAT/GT4/	rs_Noirv2.chr5_15376196.347.371.-1.SP2	/rhSeq-r/TCTTCAACCCATCAGCTCArGTTGC/GT3/	rh_chr5_15376196_F	GCACCGTTTTATGGGCTG	rh_chr5_15376196_R	TCTTCAACCCATCAGCTCA
5_15439188	5	15439188	rs_Noirv2.chr5_15439188.159.185.1.SP1	/rhSeq-f/GATGGAAAAGGAGAGGTTGTTrCATGA/GT4/	rs_Noirv2.chr5_15439188.339.364.-1.SP2	/rhSeq-r/CAACCGGAGAAGACACAATGrGAGCT/GT3/	rh_chr5_15439188_F	GATGGAAAAGGAGAGGTTGTT	rh_chr5_15439188_R	CAACCGGAGAAGACACAATG
5_15494607	5	15494607	rs_Noirv2.chr5_15494607.143.173.1.SP1	/rhSeq-f/AGAGGTACATAGAATTAACCTGTTTrGGAAA/GT2/	rs_Noirv2.chr5_15494607.314.342.-1.SP2	/rhSeq-r/CTTCTTTACACATGCATAGGTTGrGAGTT/GT2/	rh_chr5_15494607_F	AGAGGTACATAGAATTAACCTGTTT	rh_chr5_15494607_R	CTTCTTTACACATGCATAGGTTG
5_15623556	5	15623556	rs_Noirv2.chr5_15623556.65.94.1.SP1	/rhSeq-f/TTGTAGAGAGACAAGGTATAGCAArCATCA/GT3/	rs_Noirv2.chr5_15623556.261.291.-1.SP2	/rhSeq-r/GCACTAGAAAAGGAAACCCTAATTTrGAATT/GT3/	rh_chr5_15623556_F	TTGTAGAGAGACAAGGTATAGCAA	rh_chr5_15623556_R	GCACTAGAAAAGGAAACCCTAATTT
5_15849900	5	15849900	rs_Noirv2.chr5_15849900.91.116.1.SP1	/rhSeq-f/TAAGGCCCAGTGTCACAAATrCTACA/GT4/	rs_Noirv2.chr5_15849900.287.315.-1.SP2	/rhSeq-r/AGATCTCCATGTCTTTCATATGCrCTTGG/GT2/	rh_chr5_15849900_F	TAAGGCCCAGTGTCACAAAT	rh_chr5_15849900_R	AGATCTCCATGTCTTTCATATGC
5_16092596	5	16092596	rs_Noirv2.chr5_16092596.37.63.1.SP1	/rhSeq-f/GGGCAGAGAATAAGGAGAGTTrCTAGA/GT1/	rs_Noirv2.chr5_16092596.240.266.-1.SP2	/rhSeq-r/AGCTTCAACCATTAACAGCTTrCCTCC/GT3/	rh_chr5_16092596_F	GGGCAGAGAATAAGGAGAGTT	rh_chr5_16092596_R	AGCTTCAACCATTAACAGCTT
5_16184048	5	16184048	rs_Noirv2.chr5_16184048.120.146.1.SP1	/rhSeq-f/CATCAACCTTTGCAGCACTATrCATCT/GT1/	rs_Noirv2.chr5_16184048.293.319.-1.SP2	/rhSeq-r/TGAGATGACTGATCTTGGAGArGATGG/GT3/	rh_chr5_16184048_F	CATCAACCTTTGCAGCACTAT	rh_chr5_16184048_R	TGAGATGACTGATCTTGGAGA
5_16270621	5	16270621	rs_Noirv2.chr5_16270621.88.116.1.SP1	/rhSeq-f/CAACAAAACGAAAACCAGACAAGrCCAAT/GT1/	rs_Noirv2.chr5_16270621.266.294.-1.SP2	/rhSeq-r/TCACCTCTCTTGATCTTTCTTTGrATTGG/GT4/	rh_chr5_16270621_F	CAACAAAACGAAAACCAGACAAG	rh_chr5_16270621_R	TCACCTCTCTTGATCTTTCTTTG
5_17484208	5	17484208	rs_Noirv2.chr5_17484208.50.84.1.SP1	/rhSeq-f/CCTCCAATAAGACATAATTATATTCAATTrGGTCT/GT4/	rs_Noirv2.chr5_17484208.265.299.-1.SP2	/rhSeq-r/TTGAGAAGAAGAAATAAAGGAATTATTTGrCCACT/GT4/	rh_chr5_17484208_F	CCTCCAATAAGACATAATTATATTCAATT	rh_chr5_17484208_R	TTGAGAAGAAGAAATAAAGGAATTATTTG
5_17567199	5	17567199	rs_Noirv2.chr5_17567199.144.172.1.SP1	/rhSeq-f/CAAACGAGAAAGCTCCATGAATArCAGAG/GT1/	rs_Noirv2.chr5_17567199.365.394.-1.SP2	/rhSeq-r/TGGTTCTTTGAAGCATTAACTTGTrCTCTC/GT3/	rh_chr5_17567199_F	CAAACGAGAAAGCTCCATGAATA	rh_chr5_17567199_R	TGGTTCTTTGAAGCATTAACTTGT
5_17629585	5	17629585	rs_Noirv2.chr5_17629585.123.153.1.SP1	/rhSeq-f/GGTAAGGAATAGAATTGCCTTCAAArGACAA/GT3/	rs_Noirv2.chr5_17629585.349.378.-1.SP2	/rhSeq-r/CCAAAAGAGTGACCCAAGTGTATArAGATA/GT4/	rh_chr5_17629585_F	GGTAAGGAATAGAATTGCCTTCAAA	rh_chr5_17629585_R	CCAAAAGAGTGACCCAAGTGTATA
5_17847538	5	17847538	rs_Noirv2.chr5_17847538.49.78.1.SP1	/rhSeq-f/GCTGTCAAACATATGAGTATGATTrAAGTG/GT4/	rs_Noirv2.chr5_17847538.236.261.-1.SP2	/rhSeq-r/CAGAGGTTGACAAGAAGCTGrCTTGA/GT2/	rh_chr5_17847538_F	GCTGTCAAACATATGAGTATGATT	rh_chr5_17847538_R	CAGAGGTTGACAAGAAGCTG
5_18637567	5	18637567	rs_Noirv2.chr5_18637567.138.165.1.SP1	/rhSeq-f/ATGCAAAAACATCTTGCGTGTTrCACCC/GT1/	rs_Noirv2.chr5_18637567.311.340.-1.SP2	/rhSeq-r/CACTTCTGGTCCAAAATAATGGAArAATCT/GT4/	rh_chr5_18637567_F	ATGCAAAAACATCTTGCGTGTT	rh_chr5_18637567_R	CACTTCTGGTCCAAAATAATGGAA
5_18897041	5	18897041	rs_Noirv2.chr5_18897041.112.140.1.SP1	/rhSeq-f/GCTCAACAAACCTGTAATGACATrCCTTG/GT1/	rs_Noirv2.chr5_18897041.288.320.-1.SP2	/rhSeq-r/AACAAGAATTCAAAATGTCTGTACAAGrGGTTC/GT1/	rh_chr5_18897041_F	GCTCAACAAACCTGTAATGACAT	rh_chr5_18897041_R	AACAAGAATTCAAAATGTCTGTACAAG
5_19422363	5	19422363	rs_Noirv2.chr5_19422363.86.112.1.SP1	/rhSeq-f/CTTGATTCCTCCATCAGTTGTrGACCT/GT2/	rs_Noirv2.chr5_19422363.291.318.-1.SP2	/rhSeq-r/CTCAAGCTACTGTTCATCTTCTrCCTCT/GT4/	rh_chr5_19422363_F	CTTGATTCCTCCATCAGTTGT	rh_chr5_19422363_R	CTCAAGCTACTGTTCATCTTCT
5_19701010	5	19701010	rs_Noirv2.chr5_19701010.5.35.1.SP1	/rhSeq-f/CCAAATTGTCAGAAAATAATGCAGGrGTTTT/GT3/	rs_Noirv2.chr5_19701010.216.244.-1.SP2	/rhSeq-r/GATGCAGAAACCTACCAGTCATArCAATG/GT2/	rh_chr5_19701010_F	CCAAATTGTCAGAAAATAATGCAGG	rh_chr5_19701010_R	GATGCAGAAACCTACCAGTCATA
5_19843347	5	19843347	rs_Noirv2.chr5_19843347.142.173.1.SP1	/rhSeq-f/GATGGACTGGAAAATCTACTACCTATrGTATT/GT1/	rs_Noirv2.chr5_19843347.338.367.-1.SP2	/rhSeq-r/GGTGCAAATTAAATTTCTGACCAArGTTAT/GT2/	rh_chr5_19843347_F	GATGGACTGGAAAATCTACTACCTAT	rh_chr5_19843347_R	GGTGCAAATTAAATTTCTGACCAA
5_20164865	5	20164865	rs_Noirv2.chr5_20164865.141.172.1.SP1	/rhSeq-f/AGAAATTCACTCAATATCATCAAGGArCTTAC/GT3/	rs_Noirv2.chr5_20164865.311.342.-1.SP2	/rhSeq-r/CTTTCTCTTCTTCTTTGTGTATGTGArCTGGT/GT1/	rh_chr5_20164865_F	AGAAATTCACTCAATATCATCAAGGA	rh_chr5_20164865_R	CTTTCTCTTCTTCTTTGTGTATGTGA
5_20239419	5	20239419	rs_Noirv2.chr5_20239419.133.159.1.SP1	/rhSeq-f/CAGGTCTAGGGCAGTTATCAArCTCCA/GT1/	rs_Noirv2.chr5_20239419.358.386.-1.SP2	/rhSeq-r/CAATGAGATTGTGTAGGACACAArGAGCC/GT4/	rh_chr5_20239419_F	CAGGTCTAGGGCAGTTATCAA	rh_chr5_20239419_R	CAATGAGATTGTGTAGGACACAA
5_20317279	5	20317279	rs_Noirv2.chr5_20317279.80.108.1.SP1	/rhSeq-f/TGGACCCAGATGATATTTTCAAGrGACGA/GT3/	rs_Noirv2.chr5_20317279.269.296.-1.SP2	/rhSeq-r/GAAGCATCCACAAGATAAACCArCAAAC/GT1/	rh_chr5_20317279_F	TGGACCCAGATGATATTTTCAAG	rh_chr5_20317279_R	GAAGCATCCACAAGATAAACCA
5_20429993	5	20429993	rs_Noirv2.chr5_20429993.138.168.1.SP1	/rhSeq-f/ACTAGATTTGAAGCATTTATCCCTGrGCAAG/GT4/	rs_Noirv2.chr5_20429993.334.364.-1.SP2	/rhSeq-r/GAATATCTGCATCCTTGTCATTTACrCCACT/GT2/	rh_chr5_20429993_F	ACTAGATTTGAAGCATTTATCCCTG	rh_chr5_20429993_R	GAATATCTGCATCCTTGTCATTTAC
5_20648848	5	20648848	rs_Noirv2.chr5_20648848.140.166.1.SP1	/rhSeq-f/ATATTGGTCCAGCAATCTTGTrGCAAG/GT4/	rs_Noirv2.chr5_20648848.322.350.-1.SP2	/rhSeq-r/GTTGTACCAATGGTTTTGATGACrGAGCA/GT4/	rh_chr5_20648848_F	ATATTGGTCCAGCAATCTTGT	rh_chr5_20648848_R	GTTGTACCAATGGTTTTGATGAC
5_20859485	5	20859485	rs_Noirv2.chr5_20859485.75.103.1.SP1	/rhSeq-f/CCCAAACCTTCCTTCTAATATGCrCAAAG/GT2/	rs_Noirv2.chr5_20859485.259.286.-1.SP2	/rhSeq-r/CTCAGTGATCAGCTTTAGGTGTrCTTCT/GT3/	rh_chr5_20859485_F	CCCAAACCTTCCTTCTAATATGC	rh_chr5_20859485_R	CTCAGTGATCAGCTTTAGGTGT
5_21192283	5	21192283	rs_Noirv2.chr5_21192283.67.91.1.SP1	/rhSeq-f/GCCTGTAACCAGAAGACAArGTCTT/GT2/	rs_Noirv2.chr5_21192283.274.300.-1.SP2	/rhSeq-r/TTTTTAAGTAGGCCTTAGGCArACNAT/GT1/	rh_chr5_21192283_F	GCCTGTAACCAGAAGACAA	rh_chr5_21192283_R	TTTTTAAGTAGGCCTTAGGCA
5_21389712	5	21389712	rs_Noirv2.chr5_21389712.108.134.1.SP1	/rhSeq-f/GTCCCACTGGAACCAAAAGAArCATTT/GT1/	rs_Noirv2.chr5_21389712.288.314.-1.SP2	/rhSeq-r/GGTTTGAATGCTGTCACAGAArGGTAT/GT1/	rh_chr5_21389712_F	GTCCCACTGGAACCAAAAGAA	rh_chr5_21389712_R	GGTTTGAATGCTGTCACAGAA
5_21582119	5	21582119	rs_Noirv2.chr5_21582119.83.111.1.SP1	/rhSeq-f/ACTCATTTTCCTACGTTTCTCAGrCAACC/GT4/	rs_Noirv2.chr5_21582119.300.327.-1.SP2	/rhSeq-r/ACTAATATGACTGCCTCGCTTArGTTGA/GT2/	rh_chr5_21582119_F	ACTCATTTTCCTACGTTTCTCAG	rh_chr5_21582119_R	ACTAATATGACTGCCTCGCTTA
5_22368206	5	22368206	rs_Noirv2.chr5_22368206.90.122.1.SP1	/rhSeq-f/GATTTTGATCAATAGGTGTACCCATTGrGTTTG/GT3/	rs_Noirv2.chr5_22368206.286.318.-1.SP2	/rhSeq-r/GATGCAAAATTTTAAGGGAAAGTTGACrAAAAA/GT4/	rh_chr5_22368206_F	GATTTTGATCAATAGGTGTACCCATTG	rh_chr5_22368206_R	GATGCAAAATTTTAAGGGAAAGTTGAC
5_22424142	5	22424142	rs_Noirv2.chr5_22424142.140.166.1.SP1	/rhSeq-f/GGACTTTAAGTGGAAAGAGGArGCACT/GT1/	rs_Noirv2.chr5_22424142.334.360.-1.SP2	/rhSeq-r/CTGAATTTTGGGACTCCATTGrGCTAG/GT2/	rh_chr5_22424142_F	GGACTTTAAGTGGAAAGAGGA	rh_chr5_22424142_R	CTGAATTTTGGGACTCCATTG
5_22549876	5	22549876	rs_Noirv2.chr5_22549876.44.71.1.SP1	/rhSeq-f/CCAGACCCAGATCTGTAAACTTrCTCTT/GT2/	rs_Noirv2.chr5_22549876.265.293.-1.SP2	/rhSeq-r/GAATTTGCAGAAACTGTCATTGGrCCCTT/GT4/	rh_chr5_22549876_F	CCAGACCCAGATCTGTAAACTT	rh_chr5_22549876_R	GAATTTGCAGAAACTGTCATTGG
5_22623177	5	22623177	rs_Noirv2.chr5_22623177.13.39.1.SP1	/rhSeq-f/AGAACACATACCCTCTCTTCArCTGCT/GT2/	rs_Noirv2.chr5_22623177.226.253.-1.SP2	/rhSeq-r/AATACAAACACAACCAACCTGTrCTCAC/GT4/	rh_chr5_22623177_F	AGAACACATACCCTCTCTTCA	rh_chr5_22623177_R	AATACAAACACAACCAACCTGT
5_22732244	5	22732244	rs_Noirv2.chr5_22732244.27.53.1.SP1	/rhSeq-f/CTATCTTGCTAGGAGCCCTATrCGTTT/GT1/	rs_Noirv2.chr5_22732244.217.244.-1.SP2	/rhSeq-r/GTAAAGACATGGGCTATCTCTGrGACCT/GT1/	rh_chr5_22732244_F	CTATCTTGCTAGGAGCCCTAT	rh_chr5_22732244_R	GTAAAGACATGGGCTATCTCTG
5_22839984	5	22839984	rs_Noirv2.chr5_22839984.41.67.1.SP1	/rhSeq-f/TGGCAGTCAGTTAATTGGTCArCCTCT/GT1/	rs_Noirv2.chr5_22839984.218.244.-1.SP2	/rhSeq-r/TGGTTCAGTTGCAAAAGAGTCrGTCCA/GT4/	rh_chr5_22839984_F	TGGCAGTCAGTTAATTGGTCA	rh_chr5_22839984_R	TGGTTCAGTTGCAAAAGAGTC
5_23028493	5	23028493	rs_Noirv2.chr5_23028493.127.151.1.SP1	/rhSeq-f/AACCGACCCAGCCTTTTACrCCTTC/GT4/	rs_Noirv2.chr5_23028493.306.329.-1.SP2	/rhSeq-r/GCCATGGCTCAGGTTTCTrGGAAA/GT3/	rh_chr5_23028493_F	AACCGACCCAGCCTTTTAC	rh_chr5_23028493_R	GCCATGGCTCAGGTTTCT
5_23266738	5	23266738	rs_Noirv2.chr5_23266738.74.98.1.SP1	/rhSeq-f/TTGTTGCAGAACTCCAGCArCAGGA/GT2/	rs_Noirv2.chr5_23266738.297.320.-1.SP2	/rhSeq-r/AGCCACAGTTCCAATCCArGAGCT/GT1/	rh_chr5_23266738_F	TTGTTGCAGAACTCCAGCA	rh_chr5_23266738_R	AGCCACAGTTCCAATCCA
5_23626031	5	23626031	rs_Noirv2.chr5_23626031.64.90.1.SP1	/rhSeq-f/TTGATAGTCCAACGAGTGATGrCTGTG/GT3/	rs_Noirv2.chr5_23626031.276.302.-1.SP2	/rhSeq-r/CACATCATCTAGGTGCAAGTGrCAGTA/GT2/	rh_chr5_23626031_F	TTGATAGTCCAACGAGTGATG	rh_chr5_23626031_R	CACATCATCTAGGTGCAAGTG
5_23735988	5	23735988	rs_Noirv2.chr5_23735988.1.29.1.SP1	/rhSeq-f/GCTATCAACCATATGCAATTCTGrAATGA/GT4/	rs_Noirv2.chr5_23735988.228.256.-1.SP2	/rhSeq-r/TACNCGTGTAAATATGTATGCCTrATGTC/GT1/	rh_chr5_23735988_F	GCTATCAACCATATGCAATTCTG	rh_chr5_23735988_R	TACNCGTGTAAATATGTATGCCT
5_23821379	5	23821379	rs_Noirv2.chr5_23821379.15.41.1.SP1	/rhSeq-f/GCAGTTCTTTCTGGTAGTTTArCTTTG/GT4/	rs_Noirv2.chr5_23821379.206.234.-1.SP2	/rhSeq-r/GTAGGAACTTGGAATCAATTCAArATTTC/GT3/	rh_chr5_23821379_F	GCAGTTCTTTCTGGTAGTTTA	rh_chr5_23821379_R	GTAGGAACTTGGAATCAATTCAA
5_23885642	5	23885642	rs_Noirv2.chr5_23885642.33.62.1.SP1	/rhSeq-f/CACTAACTCTACTTCTTCATTGGTrCTGCT/GT1/	rs_Noirv2.chr5_23885642.235.263.-1.SP2	/rhSeq-r/TTCTTTCCAAATATGCACGAGAArGGTAC/GT4/	rh_chr5_23885642_F	CACTAACTCTACTTCTTCATTGGT	rh_chr5_23885642_R	TTCTTTCCAAATATGCACGAGAA
5_23941958	5	23941958	rs_Noirv2.chr5_23941958.86.113.1.SP1	/rhSeq-f/CCAGGTTTCATCCATTCCATAArGTTGA/GT3/	rs_Noirv2.chr5_23941958.306.332.-1.SP2	/rhSeq-r/TTTGATGGAGCCAACAATCTTrCAGTT/GT1/	rh_chr5_23941958_F	CCAGGTTTCATCCATTCCATAA	rh_chr5_23941958_R	TTTGATGGAGCCAACAATCTT
5_24028531	5	24028531	rs_Noirv2.chr5_24028531.49.74.1.SP1	/rhSeq-f/TTCTTGCACAAGTTTGGGTTrCCAAT/GT1/	rs_Noirv2.chr5_24028531.273.298.-1.SP2	/rhSeq-r/GCATGCTTTACCCGCAAATArCTCCT/GT3/	rh_chr5_24028531_F	TTCTTGCACAAGTTTGGGTT	rh_chr5_24028531_R	GCATGCTTTACCCGCAAATA
5_24109446	5	24109446	rs_Noirv2.chr5_24109446.117.146.1.SP1	/rhSeq-f/AATTTCCTTCCTCTGATTTGAGTTrGTGTC/GT3/	rs_Noirv2.chr5_24109446.286.316.-1.SP2	/rhSeq-r/AAGGAAAATTTCNCTCATTCCTTTCrCTTTT/GT1/	rh_chr5_24109446_F	AATTTCCTTCCTCTGATTTGAGTT	rh_chr5_24109446_R	AAGGAAAATTTCNCTCATTCCTTTC
5_24329039	5	24329039	rs_Noirv2.chr5_24329039.100.127.1.SP1	/rhSeq-f/CACCAATGTTCATCATCACACArGTTGC/GT4/	rs_Noirv2.chr5_24329039.306.332.-1.SP2	/rhSeq-r/TTTGATGTAGTCCCTTGCCAGrCCGAA/GT3/	rh_chr5_24329039_F	CACCAATGTTCATCATCACACA	rh_chr5_24329039_R	TTTGATGTAGTCCCTTGCCAG
5_24405328	5	24405328	rs_Noirv2.chr5_24405328.119.146.1.SP1	/rhSeq-f/AGATGACACAGGTACAGCTTATrGAGGA/GT2/	rs_Noirv2.chr5_24405328.341.367.-1.SP2	/rhSeq-r/TGCTTTTCCTTGCATATCTGArCACTC/GT4/	rh_chr5_24405328_F	AGATGACACAGGTACAGCTTAT	rh_chr5_24405328_R	TGCTTTTCCTTGCATATCTGA
5_24516717	5	24516717	rs_Noirv2.chr5_24516717.48.74.1.SP1	/rhSeq-f/TCAGATCCAATGGCTGAGATTrCCACA/GT1/	rs_Noirv2.chr5_24516717.231.259.-1.SP2	/rhSeq-r/CTTAATGAGGAGACAAATGGGCArCTTTG/GT3/	rh_chr5_24516717_F	TCAGATCCAATGGCTGAGATT	rh_chr5_24516717_R	CTTAATGAGGAGACAAATGGGCA
5_24780052	5	24780052	rs_Noirv2.chr5_24780052.122.150.1.SP1	/rhSeq-f/CAGGCAACATTACTATACACACTrCAACA/GT4/	rs_Noirv2.chr5_24780052.329.356.-1.SP2	/rhSeq-r/CCGACTCTATAGAGGTTGAGTTrCCAAA/GT4/	rh_chr5_24780052_F	CAGGCAACATTACTATACACACT	rh_chr5_24780052_R	CCGACTCTATAGAGGTTGAGTT
5_24901597	5	24901597	rs_Noirv2.chr5_24901597.167.193.1.SP1	/rhSeq-f/CGCACCCATATTGCTATGATCrCATGT/GT4/	rs_Noirv2.chr5_24901597.363.388.-1.SP2	/rhSeq-r/GGAGTAGTTGAGCCTTAAGCrCTAGG/GT3/	rh_chr5_24901597_F	CGCACCCATATTGCTATGATC	rh_chr5_24901597_R	GGAGTAGTTGAGCCTTAAGC
5_25379843	5	25379843	rs_Noirv2.chr5_25379843.82.107.1.SP1	/rhSeq-f/CACTAACCCTCAGAAAGCTGrCAACT/GT2/	rs_Noirv2.chr5_25379843.299.324.-1.SP2	/rhSeq-r/CTCCGCCTTGATTTGTGATTrGGAAT/GT1/	rh_chr5_25379843_F	CACTAACCCTCAGAAAGCTG	rh_chr5_25379843_R	CTCCGCCTTGATTTGTGATT
6_102558	6	102558	rs_Noirv2.chr6_102558.91.120.1.SP1	/rhSeq-f/GACTTAGGAAATCCATTTGAGGTTrGCAAA/GT2/	rs_Noirv2.chr6_102558.299.329.-1.SP2	/rhSeq-r/CTTCATACTTGATTACGTGCTTTGTrGAGAC/GT3/	rh_chr6_102558_F	GACTTAGGAAATCCATTTGAGGTT	rh_chr6_102558_R	CTTCATACTTGATTACGTGCTTTGT
6_224766	6	224766	rs_Noirv2.chr6_224766.135.163.1.SP1	/rhSeq-f/TCTTATAGCCCATCAACGTCTTTrGTTCA/GT2/	rs_Noirv2.chr6_224766.318.346.-1.SP2	/rhSeq-r/CCACTGCTTGATCTCTCATTAGTrCAAAT/GT1/	rh_chr6_224766_F	TCTTATAGCCCATCAACGTCTTT	rh_chr6_224766_R	CCACTGCTTGATCTCTCATTAGT
6_281879	6	281879	rs_Noirv2.chr6_281879.111.145.1.SP1	/rhSeq-f/AAGTAAGAATCAAACTTTAAAGGATTCCTrCAAAA/GT2/	rs_Noirv2.chr6_281879.289.323.-1.SP2	/rhSeq-r/CATGGATTTACTTGTGTTTTCATAATGGArGTTTA/GT3/	rh_chr6_281879_F	AAGTAAGAATCAAACTTTAAAGGATTCCT	rh_chr6_281879_R	CATGGATTTACTTGTGTTTTCATAATGGA
6_506716	6	506716	rs_Noirv2.chr6_506716.55.83.1.SP1	/rhSeq-f/GCATCAATCAGAATCAGGTCTTTrCACAT/GT2/	rs_Noirv2.chr6_506716.273.301.-1.SP2	/rhSeq-r/CAGTAATGTCCCAAATGCTCAATrATTTC/GT1/	rh_chr6_506716_F	GCATCAATCAGAATCAGGTCTTT	rh_chr6_506716_R	CAGTAATGTCCCAAATGCTCAAT
6_578856	6	578856	rs_Noirv2.chr6_578856.17.43.1.SP1	/rhSeq-f/CAATTCCTCAAGATTCTGGCArCTAGC/GT1/	rs_Noirv2.chr6_578856.242.268.-1.SP2	/rhSeq-r/TCACTATCTGACCTCCCAAATrGCATC/GT4/	rh_chr6_578856_F	CAATTCCTCAAGATTCTGGCA	rh_chr6_578856_R	TCACTATCTGACCTCCCAAAT
6_670815	6	670815	rs_Noirv2.chr6_670815.126.153.1.SP1	/rhSeq-f/GGTATTAACTATCAGCCTCCCArCAGTG/GT2/	rs_Noirv2.chr6_670815.346.374.-1.SP2	/rhSeq-r/GCCGACTTCCTCATAATCTTTCTrCAAGA/GT2/	rh_chr6_670815_F	GGTATTAACTATCAGCCTCCCA	rh_chr6_670815_R	GCCGACTTCCTCATAATCTTTCT
6_816414	6	816414	rs_Noirv2.chr6_816414.145.174.1.SP1	/rhSeq-f/ATTTTGAAGTCAAGCCTGATATGArGGAGA/GT4/	rs_Noirv2.chr6_816414.334.362.-1.SP2	/rhSeq-r/TTGGGTGAACAGTTAATCTTCATrAAGCT/GT1/	rh_chr6_816414_F	ATTTTGAAGTCAAGCCTGATATGA	rh_chr6_816414_R	TTGGGTGAACAGTTAATCTTCAT
6_2027729	6	2027729	rs_Noirv2.chr6_2027729.158.184.1.SP1	/rhSeq-f/AGGAATTGGAGAGACGAATGTrGGAAG/GT2/	rs_Noirv2.chr6_2027729.359.385.-1.SP2	/rhSeq-r/TCTCAGGAATGATCCCATACArCGAAC/GT3/	rh_chr6_2027729_F	AGGAATTGGAGAGACGAATGT	rh_chr6_2027729_R	TCTCAGGAATGATCCCATACA
6_2092951	6	2092951	rs_Noirv2.chr6_2092951.36.65.1.SP1	/rhSeq-f/AGATTGTTGACACTCAAAAGCATArGCCAA/GT4/	rs_Noirv2.chr6_2092951.257.287.-1.SP2	/rhSeq-r/GCTTTGTAGCCAATTACAATGTAGTrGGAAC/GT1/	rh_chr6_2092951_F	AGATTGTTGACACTCAAAAGCATA	rh_chr6_2092951_R	GCTTTGTAGCCAATTACAATGTAGT
6_2312292	6	2312292	rs_Noirv2.chr6_2312292.4.31.1.SP1	/rhSeq-f/CCATATCCATATCCACTTCCAGrGCTTT/GT3/	rs_Noirv2.chr6_2312292.218.245.-1.SP2	/rhSeq-r/AGTCACCAGATCAATGCTTTTGrGATCC/GT1/	rh_chr6_2312292_F	CCATATCCATATCCACTTCCAG	rh_chr6_2312292_R	AGTCACCAGATCAATGCTTTTG
6_2674740	6	2674740	rs_Noirv2.chr6_2674740.124.148.1.SP1	/rhSeq-f/AGGCTTGAAGCTGAGAGATrCTCAT/GT3/	rs_Noirv2.chr6_2674740.306.331.-1.SP2	/rhSeq-r/ACACCCTCAAACCCATATCTrCATTC/GT3/	rh_chr6_2674740_F	AGGCTTGAAGCTGAGAGAT	rh_chr6_2674740_R	ACACCCTCAAACCCATATCT
6_2754921	6	2754921	rs_Noirv2.chr6_2754921.12.45.1.SP1	/rhSeq-f/CCTTCATGAATAAAGTTAAGATTCAAGArCCTTG/GT4/	rs_Noirv2.chr6_2754921.239.271.-1.SP2	/rhSeq-r/AACAGGTTCTTGTTAATTTTCTAATGArCCAAA/GT4/	rh_chr6_2754921_F	CCTTCATGAATAAAGTTAAGATTCAAGA	rh_chr6_2754921_R	AACAGGTTCTTGTTAATTTTCTAATGA
6_2818140	6	2818140	rs_Noirv2.chr6_2818140.107.136.1.SP1	/rhSeq-f/AGTTGACATTGATTCCATGATCTGrCTCAG/GT4/	rs_Noirv2.chr6_2818140.294.324.-1.SP2	/rhSeq-r/GAAAAGGATTGTCAAACGGATTCTTrCATGT/GT1/	rh_chr6_2818140_F	AGTTGACATTGATTCCATGATCTG	rh_chr6_2818140_R	GAAAAGGATTGTCAAACGGATTCTT
6_2871894	6	2871894	rs_Noirv2.chr6_2871894.160.189.1.SP1	/rhSeq-f/AGAACATGAAAGGAACTTGTTTTGrCCAAC/GT3/	rs_Noirv2.chr6_2871894.371.401.-1.SP2	/rhSeq-r/TCTGAGCCCTCTTTAATATATCTTTrCATTT/GT1/	rh_chr6_2871894_F	AGAACATGAAAGGAACTTGTTTTG	rh_chr6_2871894_R	TCTGAGCCCTCTTTAATATATCTTT
6_3096555	6	3096555	rs_Noirv2.chr6_3096555.56.82.1.SP1	/rhSeq-f/ATCTCCAACTAGAAACACCACrCCACC/GT3/	rs_Noirv2.chr6_3096555.273.297.-1.SP2	/rhSeq-r/TCGCAGAGAAAATGAAGCTrATCTT/GT4/	rh_chr6_3096555_F	ATCTCCAACTAGAAACACCAC	rh_chr6_3096555_R	TCGCAGAGAAAATGAAGCT
6_3261399	6	3261399	rs_Noirv2.chr6_3261399.64.94.1.SP1	/rhSeq-f/GAAAATATTCTCTTGCAACAAACGGrGTCTT/GT2/	rs_Noirv2.chr6_3261399.256.287.-1.SP2	/rhSeq-r/GGGTATATACGCTATAGAAAAGCTTTrCGAAG/GT4/	rh_chr6_3261399_F	GAAAATATTCTCTTGCAACAAACGG	rh_chr6_3261399_R	GGGTATATACGCTATAGAAAAGCTTT
6_3423170	6	3423170	rs_Noirv2.chr6_3423170.31.57.1.SP1	/rhSeq-f/CTGGTTCAACTGGTTGAGTAGrCTGTT/GT2/	rs_Noirv2.chr6_3423170.243.270.-1.SP2	/rhSeq-r/TCCTAAGTGTTGGGAAGATTTGrGACAG/GT2/	rh_chr6_3423170_F	CTGGTTCAACTGGTTGAGTAG	rh_chr6_3423170_R	TCCTAAGTGTTGGGAAGATTTG
6_3629748	6	3629748	rs_Noirv2.chr6_3629748.36.69.1.SP1	/rhSeq-f/CATGCTAATTTTGTTCACAAAAATGCTArGTTTC/GT3/	rs_Noirv2.chr6_3629748.248.279.-1.SP2	/rhSeq-r/CCTATGGAAACTGAAATAAGTTGCATrGTTGG/GT1/	rh_chr6_3629748_F	CATGCTAATTTTGTTCACAAAAATGCTA	rh_chr6_3629748_R	CCTATGGAAACTGAAATAAGTTGCAT
6_3712077	6	3712077	rs_Noirv2.chr6_3712077.109.135.1.SP1	/rhSeq-f/ACATCCATCATAGACTCGTCTrCTTCG/GT4/	rs_Noirv2.chr6_3712077.316.341.-1.SP2	/rhSeq-r/GCATAGCGTCAATGATGTCCrCTTCA/GT2/	rh_chr6_3712077_F	ACATCCATCATAGACTCGTCT	rh_chr6_3712077_R	GCATAGCGTCAATGATGTCC
6_3839773	6	3839773	rs_Noirv2.chr6_3839773.28.55.1.SP1	/rhSeq-f/AAATACCGATTGACATCCAACArGAGCC/GT3/	rs_Noirv2.chr6_3839773.213.240.-1.SP2	/rhSeq-r/GCAATATGCTGAGATTCTACACrCGACG/GT4/	rh_chr6_3839773_F	AAATACCGATTGACATCCAACA	rh_chr6_3839773_R	GCAATATGCTGAGATTCTACAC
6_3959798	6	3959798	rs_Noirv2.chr6_3959798.44.68.1.SP1	/rhSeq-f/TGTTCCAGTGGTAGCTTCArGGAAA/GT2/	rs_Noirv2.chr6_3959798.234.257.-1.SP2	/rhSeq-r/TCCTGTCATTGTGAGCTTrCAAGC/GT1/	rh_chr6_3959798_F	TGTTCCAGTGGTAGCTTCA	rh_chr6_3959798_R	TCCTGTCATTGTGAGCTT
6_4086610	6	4086610	rs_Noirv2.chr6_4086610.82.111.1.SP1	/rhSeq-f/AAACAATCAGACCCTCATCTTTAGrCCACT/GT2/	rs_Noirv2.chr6_4086610.296.326.-1.SP2	/rhSeq-r/GCTATCATCATCCATATACCTTAGTrGAAGC/GT1/	rh_chr6_4086610_F	AAACAATCAGACCCTCATCTTTAG	rh_chr6_4086610_R	GCTATCATCATCCATATACCTTAGT
6_4193190	6	4193190	rs_Noirv2.chr6_4193190.2.27.1.SP1	/rhSeq-f/CAAATTGACAGCCCTGAACArCAATC/GT1/	rs_Noirv2.chr6_4193190.225.249.-1.SP2	/rhSeq-r/TGTCATGCTTTCCAAGGCTrCTATC/GT3/	rh_chr6_4193190_F	CAAATTGACAGCCCTGAACA	rh_chr6_4193190_R	TGTCATGCTTTCCAAGGCT
6_4282333	6	4282333	rs_Noirv2.chr6_4282333.64.92.1.SP1	/rhSeq-f/CCCTTTATATTCCCATGCAGATArCTTTG/GT4/	rs_Noirv2.chr6_4282333.265.290.-1.SP2	/rhSeq-r/GTAACTCCCTAGCACTCTCArGGAAT/GT2/	rh_chr6_4282333_F	CCCTTTATATTCCCATGCAGATA	rh_chr6_4282333_R	GTAACTCCCTAGCACTCTCA
6_4597959	6	4597959	rs_Noirv2.chr6_4597959.160.186.1.SP1	/rhSeq-f/CAAAGTTTCCAATCAGCACCTrGTCTC/GT1/	rs_Noirv2.chr6_4597959.376.401.-1.SP2	/rhSeq-r/CCTTTGACCGCACTAAGAATrGCTTG/GT4/	rh_chr6_4597959_F	CAAAGTTTCCAATCAGCACCT	rh_chr6_4597959_R	CCTTTGACCGCACTAAGAAT
6_4664668	6	4664668	rs_Noirv2.chr6_4664668.67.96.1.SP1	/rhSeq-f/AGAGGTTGAAGAAGAGCTGGTTATrGATGG/GT1/	rs_Noirv2.chr6_4664668.272.302.-1.SP2	/rhSeq-r/ATATCTTTCTGACGAGCTGCAAAAArCCACT/GT1/	rh_chr6_4664668_F	AGAGGTTGAAGAAGAGCTGGTTAT	rh_chr6_4664668_R	ATATCTTTCTGACGAGCTGCAAAAA
6_4773860	6	4773860	rs_Noirv2.chr6_4773860.46.71.1.SP1	/rhSeq-f/TGGCAACTAAGTCATCCAGTrGCTAG/GT4/	rs_Noirv2.chr6_4773860.231.257.-1.SP2	/rhSeq-r/CACAGAAAAGGCCTCTACTTGrGGTTC/GT1/	rh_chr6_4773860_F	TGGCAACTAAGTCATCCAGT	rh_chr6_4773860_R	CACAGAAAAGGCCTCTACTTG
6_4904340	6	4904340	rs_Noirv2.chr6_4904340.46.74.1.SP1	/rhSeq-f/CAAAGGAACACTAAGCTCAGTACrCACTA/GT2/	rs_Noirv2.chr6_4904340.230.258.-1.SP2	/rhSeq-r/GCTTTGCAACTTATTGGCATAATrCAAAC/GT1/	rh_chr6_4904340_F	CAAAGGAACACTAAGCTCAGTAC	rh_chr6_4904340_R	GCTTTGCAACTTATTGGCATAAT
6_4995975	6	4995975	rs_Noirv2.chr6_4995975.43.67.1.SP1	/rhSeq-f/AGAACACTTTGCTCCAACCrCATGC/GT2/	rs_Noirv2.chr6_4995975.236.260.-1.SP2	/rhSeq-r/GCTTGTGCTTCTCTGCAAArCTCGA/GT1/	rh_chr6_4995975_F	AGAACACTTTGCTCCAACC	rh_chr6_4995975_R	GCTTGTGCTTCTCTGCAAA
6_5143105	6	5143105	rs_Noirv2.chr6_5143105.151.179.1.SP1	/rhSeq-f/ATGACATCACTAGTTGAGCACATrGGACT/GT4/	rs_Noirv2.chr6_5143105.322.351.-1.SP2	/rhSeq-r/CCCTTTACTTGAGCTTTTCCTAAArCCTGA/GT1/	rh_chr6_5143105_F	ATGACATCACTAGTTGAGCACAT	rh_chr6_5143105_R	CCCTTTACTTGAGCTTTTCCTAAA
6_5316318	6	5316318	rs_Noirv2.chr6_5316318.152.176.1.SP1	/rhSeq-f/CGCCGAAAACCCTATCTTCrCCTCT/GT1/	rs_Noirv2.chr6_5316318.345.368.-1.SP2	/rhSeq-r/TGTGATTCGATTAGCGCCrGCGAT/GT1/	rh_chr6_5316318_F	CGCCGAAAACCCTATCTTC	rh_chr6_5316318_R	TGTGATTCGATTAGCGCC
6_5491770	6	5491770	rs_Noirv2.chr6_5491770.65.93.1.SP1	/rhSeq-f/CTCATTATTTGGGCTGTACATCArCATTG/GT4/	rs_Noirv2.chr6_5491770.288.315.-1.SP2	/rhSeq-r/GCGAAGTTTCTTAGCCTTTAAGrCTTCC/GT1/	rh_chr6_5491770_F	CTCATTATTTGGGCTGTACATCA	rh_chr6_5491770_R	GCGAAGTTTCTTAGCCTTTAAG
6_5661220	6	5661220	rs_Noirv2.chr6_5661220.146.177.1.SP1	/rhSeq-f/CCTTTTATATGTGTTTTGGCAATACTrCGAGA/GT2/	rs_Noirv2.chr6_5661220.318.348.-1.SP2	/rhSeq-r/GATTCACATATCAACACTCGAAATTrGCACA/GT4/	rh_chr6_5661220_F	CCTTTTATATGTGTTTTGGCAATACT	rh_chr6_5661220_R	GATTCACATATCAACACTCGAAATT
6_5752203	6	5752203	rs_Noirv2.chr6_5752203.16.41.1.SP1	/rhSeq-f/ATAACAATGGTGCACCCCATrCATCC/GT4/	rs_Noirv2.chr6_5752203.208.232.-1.SP2	/rhSeq-r/TTCCACAAGTCCGACAACTrCTTCT/GT3/	rh_chr6_5752203_F	ATAACAATGGTGCACCCCAT	rh_chr6_5752203_R	TTCCACAAGTCCGACAACT
6_5843756	6	5843756	rs_Noirv2.chr6_5843756.32.57.1.SP1	/rhSeq-f/ATCAAGTTGCACAAGACCACrCCAAA/GT2/	rs_Noirv2.chr6_5843756.225.253.-1.SP2	/rhSeq-r/TATTGAGCCCAAAGCTTTCAAATrCTTCG/GT1/	rh_chr6_5843756_F	ATCAAGTTGCACAAGACCAC	rh_chr6_5843756_R	TATTGAGCCCAAAGCTTTCAAAT
6_5958577	6	5958577	rs_Noirv2.chr6_5958577.50.80.1.SP1	/rhSeq-f/GGCTTAACTAAAAACATTTCACCACrCATGC/GT1/	rs_Noirv2.chr6_5958577.230.259.-1.SP2	/rhSeq-r/CTTTGGACATTCTTTGTGCTTGTArCATGA/GT4/	rh_chr6_5958577_F	GGCTTAACTAAAAACATTTCACCAC	rh_chr6_5958577_R	CTTTGGACATTCTTTGTGCTTGTA
6_6016850	6	6016850	rs_Noirv2.chr6_6016850.25.52.1.SP1	/rhSeq-f/CAAGGTTTCATAATCTGTGGCArGAATG/GT4/	rs_Noirv2.chr6_6016850.227.253.-1.SP2	/rhSeq-r/GCAACTAGAGGGCGATTACAArGGATT/GT2/	rh_chr6_6016850_F	CAAGGTTTCATAATCTGTGGCA	rh_chr6_6016850_R	GCAACTAGAGGGCGATTACAA
6_6136000	6	6136000	rs_Noirv2.chr6_6136000.167.192.1.SP1	/rhSeq-f/CAGACGACCAGATTCTTTGTrCACAT/GT3/	rs_Noirv2.chr6_6136000.341.367.-1.SP2	/rhSeq-r/CACAACTGCGATACATACCTCrCTATC/GT1/	rh_chr6_6136000_F	CAGACGACCAGATTCTTTGT	rh_chr6_6136000_R	CACAACTGCGATACATACCTC
6_6373188	6	6373188	rs_Noirv2.chr6_6373188.28.56.1.SP1	/rhSeq-f/CATCTGATTCTGAGGTGAATTCCrCTGTC/GT4/	rs_Noirv2.chr6_6373188.242.269.-1.SP2	/rhSeq-r/TTAACACACATGCCCTCAAATGrCAGGA/GT4/	rh_chr6_6373188_F	CATCTGATTCTGAGGTGAATTCC	rh_chr6_6373188_R	TTAACACACATGCCCTCAAATG
6_6587450	6	6587450	rs_Noirv2.chr6_6587450.48.75.1.SP1	/rhSeq-f/CTTTGAAAACTCACTTGGCACCrGATAC/GT2/	rs_Noirv2.chr6_6587450.231.257.-1.SP2	/rhSeq-r/ATATCACATGGCCAAGACTCArCTGGA/GT3/	rh_chr6_6587450_F	CTTTGAAAACTCACTTGGCACC	rh_chr6_6587450_R	ATATCACATGGCCAAGACTCA
6_6641504	6	6641504	rs_Noirv2.chr6_6641504.108.134.1.SP1	/rhSeq-f/AAGACTCTGAACTAGATGCCCrGAGCT/GT3/	rs_Noirv2.chr6_6641504.282.309.-1.SP2	/rhSeq-r/TTATCACAAAGGCTGCATTTGArAGAGC/GT1/	rh_chr6_6641504_F	AAGACTCTGAACTAGATGCCC	rh_chr6_6641504_R	TTATCACAAAGGCTGCATTTGA
6_6873743	6	6873743	rs_Noirv2.chr6_6873743.56.87.1.SP1	/rhSeq-f/CTAGTACTCACATCTGTAACTATGGTrCACAA/GT2/	rs_Noirv2.chr6_6873743.229.259.-1.SP2	/rhSeq-r/CTTGTCCATCTTTTATCAAGTTCCGrCAGTA/GT3/	rh_chr6_6873743_F	CTAGTACTCACATCTGTAACTATGGT	rh_chr6_6873743_R	CTTGTCCATCTTTTATCAAGTTCCG
6_6961754	6	6961754	rs_Noirv2.chr6_6961754.115.140.1.SP1	/rhSeq-f/TCTGTAACCCTCCAAGGATCrCAGTC/GT4/	rs_Noirv2.chr6_6961754.333.359.-1.SP2	/rhSeq-r/CACATTCATGCAATAGACCCArGTAAG/GT2/	rh_chr6_6961754_F	TCTGTAACCCTCCAAGGATC	rh_chr6_6961754_R	CACATTCATGCAATAGACCCA
6_7372241	6	7372241	rs_Noirv2.chr6_7372241.14.42.1.SP1	/rhSeq-f/CTAAAGTAGCTCAGGTGAATTTTrGGTTT/GT3/	rs_Noirv2.chr6_7372241.220.249.-1.SP2	/rhSeq-r/CAGATCCTTTAGCTTCAAGATACTrCTTTC/GT2/	rh_chr6_7372241_F	CTAAAGTAGCTCAGGTGAATTTT	rh_chr6_7372241_R	CAGATCCTTTAGCTTCAAGATACT
6_7690367	6	7690367	rs_Noirv2.chr6_7690367.161.185.1.SP1	/rhSeq-f/ATTCTGAGGCAGCATCAAGrGCCGA/GT1/	rs_Noirv2.chr6_7690367.344.370.-1.SP2	/rhSeq-r/GCAAACTTCAACGTCTCAATCrCTCCG/GT3/	rh_chr6_7690367_F	ATTCTGAGGCAGCATCAAG	rh_chr6_7690367_R	GCAAACTTCAACGTCTCAATC
6_7855019	6	7855019	rs_Noirv2.chr6_7855019.136.163.1.SP1	/rhSeq-f/GATTTTATCCGATGGCATTCACrCTGGA/GT2/	rs_Noirv2.chr6_7855019.356.384.-1.SP2	/rhSeq-r/GGTAGTGAGATTTACCTTTTCTCrCTTCT/GT3/	rh_chr6_7855019_F	GATTTTATCCGATGGCATTCAC	rh_chr6_7855019_R	GGTAGTGAGATTTACCTTTTCTC
6_9016289	6	9016289	rs_Noirv2.chr6_9016289.143.168.1.SP1	/rhSeq-f/GTTTCAGTGGATCCATCACGrCTGCA/GT1/	rs_Noirv2.chr6_9016289.343.367.-1.SP2	/rhSeq-r/TCGCTAATCTAGTGCCCAArGGACG/GT3/	rh_chr6_9016289_F	GTTTCAGTGGATCCATCACG	rh_chr6_9016289_R	TCGCTAATCTAGTGCCCAA
6_9159176	6	9159176	rs_Noirv2.chr6_9159176.111.139.1.SP1	/rhSeq-f/CCCAATCTCATATCCCTCATAATrCCAAG/GT1/	rs_Noirv2.chr6_9159176.284.310.-1.SP2	/rhSeq-r/TGGTTCAGCCTTATGAACTTGrCTNGG/GT2/	rh_chr6_9159176_F	CCCAATCTCATATCCCTCATAAT	rh_chr6_9159176_R	TGGTTCAGCCTTATGAACTTG
6_9426152	6	9426152	rs_Noirv2.chr6_9426152.107.136.1.SP1	/rhSeq-f/TCAATAATCACAACAGGTAATGCTrGCATC/GT1/	rs_Noirv2.chr6_9426152.296.325.-1.SP2	/rhSeq-r/GCAAATGCTTCACCCTTATTATGTrGATGT/GT4/	rh_chr6_9426152_F	TCAATAATCACAACAGGTAATGCT	rh_chr6_9426152_R	GCAAATGCTTCACCCTTATTATGT
6_11429092	6	11429092	rs_Noirv2.chr6_11429092.130.159.1.SP1	/rhSeq-f/TGTTTGTAGCATTTACTTTCCTTCrCCATT/GT1/	rs_Noirv2.chr6_11429092.302.333.-1.SP2	/rhSeq-r/AAAATTTGAGAGGCAAAAAGAAAATTrAAATG/GT1/	rh_chr6_11429092_F	TGTTTGTAGCATTTACTTTCCTTC	rh_chr6_11429092_R	AAAATTTGAGAGGCAAAAAGAAAATT
6_11635685	6	11635685	rs_Noirv2.chr6_11635685.48.76.1.SP1	/rhSeq-f/GAGTGGAATTGTGACTTTTGATGrCAAGG/GT2/	rs_Noirv2.chr6_11635685.269.298.-1.SP2	/rhSeq-r/AGGCAGCATTGGATTATATATCAArGTTGC/GT4/	rh_chr6_11635685_F	GAGTGGAATTGTGACTTTTGATG	rh_chr6_11635685_R	AGGCAGCATTGGATTATATATCAA
6_13115981	6	13115981	rs_Noirv2.chr6_13115981.161.189.1.SP1	/rhSeq-f/TCAAAATCATACCACTGATCACCrCCCAT/GT2/	rs_Noirv2.chr6_13115981.368.396.-1.SP2	/rhSeq-r/GAAATGTGTGTTTCCTGTGGTTArCTGCA/GT3/	rh_chr6_13115981_F	TCAAAATCATACCACTGATCACC	rh_chr6_13115981_R	GAAATGTGTGTTTCCTGTGGTTA
6_13465389	6	13465389	rs_Noirv2.chr6_13465389.153.179.1.SP1	/rhSeq-f/GTCCAATATCAGGTCCTTTGCrCTTAC/GT3/	rs_Noirv2.chr6_13465389.331.356.-1.SP2	/rhSeq-r/CATTGCAGCTGTTATGCGATrCAGAA/GT2/	rh_chr6_13465389_F	GTCCAATATCAGGTCCTTTGC	rh_chr6_13465389_R	CATTGCAGCTGTTATGCGAT
6_13524559	6	13524559	rs_Noirv2.chr6_13524559.154.180.1.SP1	/rhSeq-f/GGGAGAGTCGGATAAAGCATTrAGAGA/GT1/	rs_Noirv2.chr6_13524559.364.390.-1.SP2	/rhSeq-r/CAATTATAGCATGCTCCCCAGrCCACT/GT4/	rh_chr6_13524559_F	GGGAGAGTCGGATAAAGCATT	rh_chr6_13524559_R	CAATTATAGCATGCTCCCCAG
6_13622915	6	13622915	rs_Noirv2.chr6_13622915.90.115.1.SP1	/rhSeq-f/GGCTAATGATCTTGCTGCTTrCCCTT/GT4/	rs_Noirv2.chr6_13622915.266.290.-1.SP2	/rhSeq-r/AGATCAACAGCAGTGTGGArGAAGA/GT2/	rh_chr6_13622915_F	GGCTAATGATCTTGCTGCTT	rh_chr6_13622915_R	AGATCAACAGCAGTGTGGA
6_13689046	6	13689046	rs_Noirv2.chr6_13689046.18.52.1.SP1	/rhSeq-f/GTTATGATGCAATTGAATTATATGTTTGGrAAACT/GT4/	rs_Noirv2.chr6_13689046.217.250.-1.SP2	/rhSeq-r/CTTTCCTTTTGTTTTTCCTTTCTATTTTrCTTTC/GT3/	rh_chr6_13689046_F	GTTATGATGCAATTGAATTATATGTTTGG	rh_chr6_13689046_R	CTTTCCTTTTGTTTTTCCTTTCTATTTT
6_13832723	6	13832723	rs_Noirv2.chr6_13832723.44.73.1.SP1	/rhSeq-f/AGGACCTTCAATTGAGAGATCTTCrCCTTG/GT3/	rs_Noirv2.chr6_13832723.215.243.-1.SP2	/rhSeq-r/CTCAAACCACNCCCATCTAACATrAATAG/GT2/	rh_chr6_13832723_F	AGGACCTTCAATTGAGAGATCTTC	rh_chr6_13832723_R	CTCAAACCACNCCCATCTAACAT
6_14552019	6	14552019	rs_Noirv2.chr6_14552019.120.151.1.SP1	/rhSeq-f/ACCTAAAGAAAAGGAAGAAAATACCCrCTAGC/GT4/	rs_Noirv2.chr6_14552019.287.319.-1.SP2	/rhSeq-r/GATGTGGTTGAAATCTTCACTTTATTTrGAGAC/GT3/	rh_chr6_14552019_F	ACCTAAAGAAAAGGAAGAAAATACCC	rh_chr6_14552019_R	GATGTGGTTGAAATCTTCACTTTATTT
6_14606037	6	14606037	rs_Noirv2.chr6_14606037.130.153.1.SP1	/rhSeq-f/TTCTCCACTCCTTCATCCrCCACC/GT3/	rs_Noirv2.chr6_14606037.340.367.-1.SP2	/rhSeq-r/CGTCTACCAGGATAAAATTCAArAATCC/GT4/	rh_chr6_14606037_F	TTCTCCACTCCTTCATCC	rh_chr6_14606037_R	CGTCTACCAGGATAAAATTCAA
6_14835830	6	14835830	rs_Noirv2.chr6_14835830.133.162.1.SP1	/rhSeq-f/GTAAGCAAAACCTACCAGAAGATTrCAAGA/GT2/	rs_Noirv2.chr6_14835830.322.352.-1.SP2	/rhSeq-r/TGAGAATAATCCAGGAAGAAAGTTGrGGAAG/GT2/	rh_chr6_14835830_F	GTAAGCAAAACCTACCAGAAGATT	rh_chr6_14835830_R	TGAGAATAATCCAGGAAGAAAGTTG
6_15137467	6	15137467	rs_Noirv2.chr6_15137467.5.37.1.SP1	/rhSeq-f/CCAAGTGTATTAATATTTAGGGAGTGTrGGTAC/GT4/	rs_Noirv2.chr6_15137467.232.263.-1.SP2	/rhSeq-r/CAGCAAATCAAGCTAGCATTAACTAGrGTGAA/GT1/	rh_chr6_15137467_F	CCAAGTGTATTAATATTTAGGGAGTGT	rh_chr6_15137467_R	CAGCAAATCAAGCTAGCATTAACTAG
6_15252969	6	15252969	rs_Noirv2.chr6_15252969.53.80.1.SP1	/rhSeq-f/CTTGTGAATGAATTAGGGTGCArGATTG/GT2/	rs_Noirv2.chr6_15252969.264.291.-1.SP2	/rhSeq-r/CAGCATGGATGTTACAGGTTAArCAACA/GT4/	rh_chr6_15252969_F	CTTGTGAATGAATTAGGGTGCA	rh_chr6_15252969_R	CAGCATGGATGTTACAGGTTAA
6_15470523	6	15470523	rs_Noirv2.chr6_15470523.12.38.1.SP1	/rhSeq-f/ACTGTGATGCAGATGAAAGTTrCTTCA/GT4/	rs_Noirv2.chr6_15470523.222.247.-1.SP2	/rhSeq-r/CTCCTGCTCTTGCTGATTAArCAACT/GT2/	rh_chr6_15470523_F	ACTGTGATGCAGATGAAAGTT	rh_chr6_15470523_R	CTCCTGCTCTTGCTGATTAA
6_15543938	6	15543938	rs_Noirv2.chr6_15543938.73.101.1.SP1	/rhSeq-f/CTGCCCAATCAAATCCAATATCCrCATGT/GT3/	rs_Noirv2.chr6_15543938.248.274.-1.SP2	/rhSeq-r/AAGAAACCCTAGAGAGGCATTrCGAGA/GT4/	rh_chr6_15543938_F	CTGCCCAATCAAATCCAATATCC	rh_chr6_15543938_R	AAGAAACCCTAGAGAGGCATT
6_15775550	6	15775550	rs_Noirv2.chr6_15775550.45.72.1.SP1	/rhSeq-f/AGATCTAAGTCCAAGGACAAACrGAGCG/GT2/	rs_Noirv2.chr6_15775550.263.291.-1.SP2	/rhSeq-r/CATATTCAAATCCAGTTCCAGGTrGAGCT/GT1/	rh_chr6_15775550_F	AGATCTAAGTCCAAGGACAAAC	rh_chr6_15775550_R	CATATTCAAATCCAGTTCCAGGT
6_15850251	6	15850251	rs_Noirv2.chr6_15850251.74.100.1.SP1	/rhSeq-f/TACAGGCCTAGAGATGAGGTArCAAGT/GT2/	rs_Noirv2.chr6_15850251.270.294.-1.SP2	/rhSeq-r/GTGTTGATTGCCTCAAAGGrGTTCT/GT2/	rh_chr6_15850251_F	TACAGGCCTAGAGATGAGGTA	rh_chr6_15850251_R	GTGTTGATTGCCTCAAAGG
6_15915895	6	15915895	rs_Noirv2.chr6_15915895.126.156.1.SP1	/rhSeq-f/CCATTTCAGTTCAATCCCATTGTTArGCAAA/GT2/	rs_Noirv2.chr6_15915895.333.363.-1.SP2	/rhSeq-r/CATTCTCAAGCAATTCACCTAATGTrGGTTT/GT2/	rh_chr6_15915895_F	CCATTTCAGTTCAATCCCATTGTTA	rh_chr6_15915895_R	CATTCTCAAGCAATTCACCTAATGT
6_16140020	6	16140020	rs_Noirv2.chr6_16140020.61.93.1.SP1	/rhSeq-f/TCTAGTTTTGGTTATTGGTTTAATCTGrATTTG/GT2/	rs_Noirv2.chr6_16140020.287.319.-1.SP2	/rhSeq-r/TTGATCAATATTGTTAGTGTGAGGAATrGGTAA/GT3/	rh_chr6_16140020_F	TCTAGTTTTGGTTATTGGTTTAATCTG	rh_chr6_16140020_R	TTGATCAATATTGTTAGTGTGAGGAAT
6_16196711	6	16196711	rs_Noirv2.chr6_16196711.130.158.1.SP1	/rhSeq-f/TTATGGGATGCTTCTTCCTTTTCrGGCAA/GT2/	rs_Noirv2.chr6_16196711.350.379.-1.SP2	/rhSeq-r/TTTGGACCACTGAATGGTTATTATrCGGTG/GT1/	rh_chr6_16196711_F	TTATGGGATGCTTCTTCCTTTTC	rh_chr6_16196711_R	TTTGGACCACTGAATGGTTATTAT
6_17449050	6	17449050	rs_Noirv2.chr6_17449050.43.71.1.SP1	/rhSeq-f/GATTTCTTCCTCTGATAGACAGCrCAGCA/GT4/	rs_Noirv2.chr6_17449050.270.299.-1.SP2	/rhSeq-r/TGAACTCACATTTTTCTTGTCTGGrATATC/GT4/	rh_chr6_17449050_F	GATTTCTTCCTCTGATAGACAGC	rh_chr6_17449050_R	TGAACTCACATTTTTCTTGTCTGG
6_17681109	6	17681109	rs_Noirv2.chr6_17681109.20.45.1.SP1	/rhSeq-f/ATGAGGGACAGATGTTTGTGrAAGGA/GT2/	rs_Noirv2.chr6_17681109.235.259.-1.SP2	/rhSeq-r/CCTTGTCAATCCATGGTGArGACCA/GT1/	rh_chr6_17681109_F	ATGAGGGACAGATGTTTGTG	rh_chr6_17681109_R	CCTTGTCAATCCATGGTGA
6_17921641	6	17921641	rs_Noirv2.chr6_17921641.79.105.1.SP1	/rhSeq-f/TGTCATCATCTTCTCTACCTGrCTTGC/GT3/	rs_Noirv2.chr6_17921641.259.286.-1.SP2	/rhSeq-r/CTTCCATGGAGTGAAATTTCTArGGGTT/GT1/	rh_chr6_17921641_F	TGTCATCATCTTCTCTACCTG	rh_chr6_17921641_R	CTTCCATGGAGTGAAATTTCTA
6_17974651	6	17974651	rs_Noirv2.chr6_17974651.97.125.1.SP1	/rhSeq-f/AGGAGATAGCTTGTGGTGCTTATrCATGT/GT1/	rs_Noirv2.chr6_17974651.310.339.-1.SP2	/rhSeq-r/ATCCAGAACACATAGATTGATCCArCACCA/GT2/	rh_chr6_17974651_F	AGGAGATAGCTTGTGGTGCTTAT	rh_chr6_17974651_R	ATCCAGAACACATAGATTGATCCA
6_18520823	6	18520823	rs_Noirv2.chr6_18520823.115.149.1.SP1	/rhSeq-f/GGAGATGGAGTAATGTGTATTTTAGTTATrGATGA/GT1/	rs_Noirv2.chr6_18520823.284.316.-1.SP2	/rhSeq-r/GCAAAGTATAGTTTTAGAGAGAAAGGTrGTGTA/GT4/	rh_chr6_18520823_F	GGAGATGGAGTAATGTGTATTTTAGTTAT	rh_chr6_18520823_R	GCAAAGTATAGTTTTAGAGAGAAAGGT
6_18758927	6	18758927	rs_Noirv2.chr6_18758927.163.189.1.SP1	/rhSeq-f/AACTTATGGAGGAGTCGTTTTrCGGGT/GT1/	rs_Noirv2.chr6_18758927.361.384.-1.SP2	/rhSeq-r/CAATTGCCATGATGTGCGrCCTGA/GT3/	rh_chr6_18758927_F	AACTTATGGAGGAGTCGTTTT	rh_chr6_18758927_R	CAATTGCCATGATGTGCG
6_18813592	6	18813592	rs_Noirv2.chr6_18813592.107.140.1.SP1	/rhSeq-f/TAAATATAAATTNGTCAAACGTCATGGTrGTGAT/GT2/	rs_Noirv2.chr6_18813592.306.339.-1.SP2	/rhSeq-r/GGTAGCAAAACCAAATTAATTAAGTAGTrAATGG/GT4/	rh_chr6_18813592_F	TAAATATAAATTNGTCAAACGTCATGGT	rh_chr6_18813592_R	GGTAGCAAAACCAAATTAATTAAGTAGT
6_19096194	6	19096194	rs_Noirv2.chr6_19096194.100.126.1.SP1	/rhSeq-f/GGTTTGTTGTTGACAGGTCTCrGAGCA/GT2/	rs_Noirv2.chr6_19096194.286.313.-1.SP2	/rhSeq-r/GGTGAAATTTGCCGAAGAAATTrGGCTC/GT3/	rh_chr6_19096194_F	GGTTTGTTGTTGACAGGTCTC	rh_chr6_19096194_R	GGTGAAATTTGCCGAAGAAATT
6_19791944	6	19791944	rs_Noirv2.chr6_19791944.8.31.1.SP1	/rhSeq-f/AGTCCACTTGTGCCTTCArCAGTA/GT4/	rs_Noirv2.chr6_19791944.215.237.-1.SP2	/rhSeq-r/CGCCTCACAACCAGATTrATTNT/GT2/	rh_chr6_19791944_F	AGTCCACTTGTGCCTTCA	rh_chr6_19791944_R	CGCCTCACAACCAGATT
6_19860838	6	19860838	rs_Noirv2.chr6_19860838.145.176.1.SP1	/rhSeq-f/CCACAATCAGTACACAGATTATCCAArGTCTA/GT3/	rs_Noirv2.chr6_19860838.335.366.-1.SP2	/rhSeq-r/GCATTGGGAAAGAAGATATTACCCATrGTCTT/GT1/	rh_chr6_19860838_F	CCACAATCAGTACACAGATTATCCAA	rh_chr6_19860838_R	GCATTGGGAAAGAAGATATTACCCAT
6_19937319	6	19937319	rs_Noirv2.chr6_19937319.87.117.1.SP1	/rhSeq-f/GTGGTAGAATCAAATCATAGAAGCArACTTT/GT3/	rs_Noirv2.chr6_19937319.259.286.-1.SP2	/rhSeq-r/AGAGGCTGCTAACAAAATCTTGrGCTGA/GT1/	rh_chr6_19937319_F	GTGGTAGAATCAAATCATAGAAGCA	rh_chr6_19937319_R	AGAGGCTGCTAACAAAATCTTG
6_20000657	6	20000657	rs_Noirv2.chr6_20000657.104.128.1.SP1	/rhSeq-f/AACCAAGTCCTCGTGACTCrGATGC/GT2/	rs_Noirv2.chr6_20000657.301.327.-1.SP2	/rhSeq-r/TCCTCGAATTTCAGTATCCGTrCCAAA/GT3/	rh_chr6_20000657_F	AACCAAGTCCTCGTGACTC	rh_chr6_20000657_R	TCCTCGAATTTCAGTATCCGT
6_20062276	6	20062276	rs_Noirv2.chr6_20062276.129.154.1.SP1	/rhSeq-f/TCCTGCTTTCATCATCCAACrCTGTC/GT4/	rs_Noirv2.chr6_20062276.328.354.-1.SP2	/rhSeq-r/CTTCTCCTAGTCTTTCTTGCCrAGATC/GT1/	rh_chr6_20062276_F	TCCTGCTTTCATCATCCAAC	rh_chr6_20062276_R	CTTCTCCTAGTCTTTCTTGCC
6_20148242	6	20148242	rs_Noirv2.chr6_20148242.121.147.1.SP1	/rhSeq-f/GGGATGGAAACATGTTAGTGTrGTTTG/GT2/	rs_Noirv2.chr6_20148242.298.324.-1.SP2	/rhSeq-r/TCCTCCTCTAGGATCTGAAAArGCTTC/GT1/	rh_chr6_20148242_F	GGGATGGAAACATGTTAGTGT	rh_chr6_20148242_R	TCCTCCTCTAGGATCTGAAAA
6_20305922	6	20305922	rs_Noirv2.chr6_20305922.167.194.1.SP1	/rhSeq-f/CACCCTCCTTTGATCATCTTCTrCATGT/GT1/	rs_Noirv2.chr6_20305922.337.366.-1.SP2	/rhSeq-r/GATGACGGTCATTAATGCACTATTrATGAA/GT4/	rh_chr6_20305922_F	CACCCTCCTTTGATCATCTTCT	rh_chr6_20305922_R	GATGACGGTCATTAATGCACTATT
6_20373568	6	20373568	rs_Noirv2.chr6_20373568.108.137.1.SP1	/rhSeq-f/CCTGATTAATAGGCATCACAAACTrCGTAA/GT1/	rs_Noirv2.chr6_20373568.304.332.-1.SP2	/rhSeq-r/GTGACAACCACCACTTATTGAAGrAATTG/GT2/	rh_chr6_20373568_F	CCTGATTAATAGGCATCACAAACT	rh_chr6_20373568_R	GTGACAACCACCACTTATTGAAG
6_20569421	6	20569421	rs_Noirv2.chr6_20569421.19.46.1.SP1	/rhSeq-f/CCATTGAAGATGAAGCATGGAArCCTAC/GT1/	rs_Noirv2.chr6_20569421.210.236.-1.SP2	/rhSeq-r/CTGCAATTGAAGGGTGTGAAGrGATGA/GT4/	rh_chr6_20569421_F	CCATTGAAGATGAAGCATGGAA	rh_chr6_20569421_R	CTGCAATTGAAGGGTGTGAAG
6_20646740	6	20646740	rs_Noirv2.chr6_20646740.98.123.1.SP1	/rhSeq-f/GAATGGCTTCATGAAGGACTrCCTTG/GT4/	rs_Noirv2.chr6_20646740.295.321.-1.SP2	/rhSeq-r/TTTCAAGAGTGTTGGGATGTGrGTTGG/GT4/	rh_chr6_20646740_F	GAATGGCTTCATGAAGGACT	rh_chr6_20646740_R	TTTCAAGAGTGTTGGGATGTG
6_20765164	6	20765164	rs_Noirv2.chr6_20765164.80.109.1.SP1	/rhSeq-f/GTAATTTATGTGGGCAAAATGGCTrCTTAC/GT1/	rs_Noirv2.chr6_20765164.261.290.-1.SP2	/rhSeq-r/ACTGCCTATATACGATATGTGCATrGGTAG/GT1/	rh_chr6_20765164_F	GTAATTTATGTGGGCAAAATGGCT	rh_chr6_20765164_R	ACTGCCTATATACGATATGTGCAT
6_20848667	6	20848667	rs_Noirv2.chr6_20848667.96.125.1.SP1	/rhSeq-f/GTTCTCATCAGGGATCTCTTTAAGrCTCGA/GT2/	rs_Noirv2.chr6_20848667.267.296.-1.SP2	/rhSeq-r/CAAATCTTGGTGAAAGGTTATTGTrGTCTG/GT4/	rh_chr6_20848667_F	GTTCTCATCAGGGATCTCTTTAAG	rh_chr6_20848667_R	CAAATCTTGGTGAAAGGTTATTGT
6_21330468	6	21330468	rs_Noirv2.chr6_21330468.97.125.1.SP1	/rhSeq-f/CTCTTCTTACCTTCTGCCTTCAArATTTT/GT3/	rs_Noirv2.chr6_21330468.290.317.-1.SP2	/rhSeq-r/TAAGATCTTGAACCCTAGTGCArCAGCA/GT1/	rh_chr6_21330468_F	CTCTTCTTACCTTCTGCCTTCAA	rh_chr6_21330468_R	TAAGATCTTGAACCCTAGTGCA
6_21448061	6	21448061	rs_Noirv2.chr6_21448061.138.163.1.SP1	/rhSeq-f/ACAATTGCTTCTTCCAGCTCrCCCAA/GT4/	rs_Noirv2.chr6_21448061.335.360.-1.SP2	/rhSeq-r/CTGCTGCAACTTTCATGTACrGGTAA/GT3/	rh_chr6_21448061_F	ACAATTGCTTCTTCCAGCTC	rh_chr6_21448061_R	CTGCTGCAACTTTCATGTAC
6_21754160	6	21754160	rs_Noirv2.chr6_21754160.55.84.1.SP1	/rhSeq-f/ATCCTATGGAAATATTTGTGTGTCrCTTCC/GT4/	rs_Noirv2.chr6_21754160.277.305.-1.SP2	/rhSeq-r/CATGCATTTCTCAATCTACAGAArAAATC/GT1/	rh_chr6_21754160_F	ATCCTATGGAAATATTTGTGTGTC	rh_chr6_21754160_R	CATGCATTTCTCAATCTACAGAA
6_21811156	6	21811156	rs_Noirv2.chr6_21811156.115.145.1.SP1	/rhSeq-f/CATTATTGTTGCTGTTGTGATGGTTrCATAC/GT3/	rs_Noirv2.chr6_21811156.290.321.-1.SP2	/rhSeq-r/GGTAGATGCCTATTAATTTTTGACGTrGGTGT/GT1/	rh_chr6_21811156_F	CATTATTGTTGCTGTTGTGATGGTT	rh_chr6_21811156_R	GGTAGATGCCTATTAATTTTTGACGT
6_21944137	6	21944137	rs_Noirv2.chr6_21944137.107.138.1.SP1	/rhSeq-f/AGCTGCAACAGTAGTCATAGTTATTArGAGTA/GT4/	rs_Noirv2.chr6_21944137.289.321.-1.SP2	/rhSeq-r/GAANTATCCAACAGAAAACTAATGCATrATACA/GT4/	rh_chr6_21944137_F	AGCTGCAACAGTAGTCATAGTTATTA	rh_chr6_21944137_R	GAANTATCCAACAGAAAACTAATGCAT
6_22000727	6	22000727	rs_Noirv2.chr6_22000727.164.187.1.SP1	/rhSeq-f/ACTCTCATCAGGGCTGTTrCATCA/GT3/	rs_Noirv2.chr6_22000727.343.367.-1.SP2	/rhSeq-r/CGAAAATGGCAAGACCTCTrCTTCA/GT4/	rh_chr6_22000727_F	ACTCTCATCAGGGCTGTT	rh_chr6_22000727_R	CGAAAATGGCAAGACCTCT
6_22086937	6	22086937	rs_Noirv2.chr6_22086937.1.31.1.SP1	/rhSeq-f/GTGCTTGAAATTATCAAAGATGGCTrCCTTA/GT2/	rs_Noirv2.chr6_22086937.230.260.-1.SP2	/rhSeq-r/CGCCAAATNGATAAAAGGAAAAAGCrAGGAA/GT4/	rh_chr6_22086937_F	GTGCTTGAAATTATCAAAGATGGCT	rh_chr6_22086937_R	CGCCAAATNGATAAAAGGAAAAAGC
6_22153848	6	22153848	rs_Noirv2.chr6_22153848.44.68.1.SP1	/rhSeq-f/GAGTGAAGGTTGGCAGATGrCTGAG/GT2/	rs_Noirv2.chr6_22153848.222.245.-1.SP2	/rhSeq-r/AGGCGATCTCGAGTTCACrCTTCC/GT4/	rh_chr6_22153848_F	GAGTGAAGGTTGGCAGATG	rh_chr6_22153848_R	AGGCGATCTCGAGTTCAC
6_22260083	6	22260083	rs_Noirv2.chr6_22260083.125.149.1.SP1	/rhSeq-f/CTCCAAGCTAACCCTTTGCrCACTT/GT2/	rs_Noirv2.chr6_22260083.321.344.-1.SP2	/rhSeq-r/GCACCCAAATCCATGCAArCATTG/GT1/	rh_chr6_22260083_F	CTCCAAGCTAACCCTTTGC	rh_chr6_22260083_R	GCACCCAAATCCATGCAA
6_22347070	6	22347070	rs_Noirv2.chr6_22347070.150.180.1.SP1	/rhSeq-f/GTCATGGATGATTTATTGTAGAGGGrCAAAG/GT1/	rs_Noirv2.chr6_22347070.359.390.-1.SP2	/rhSeq-r/GTGAAAACTCCCAACAAATATCATTTrCCTTT/GT1/	rh_chr6_22347070_F	GTCATGGATGATTTATTGTAGAGGG	rh_chr6_22347070_R	GTGAAAACTCCCAACAAATATCATTT
6_22479225	6	22479225	rs_Noirv2.chr6_22479225.169.193.1.SP1	/rhSeq-f/CCGAGTTCGAAAAGCAAGTrGCAGA/GT2/	rs_Noirv2.chr6_22479225.363.387.-1.SP2	/rhSeq-r/CACCGTCAGTCACTATGGTrCAAAC/GT4/	rh_chr6_22479225_F	CCGAGTTCGAAAAGCAAGT	rh_chr6_22479225_R	CACCGTCAGTCACTATGGT
7_228986	7	228986	rs_Noirv2.chr7_228986.119.145.1.SP1	/rhSeq-f/AAAAGATGAGATGCTTGTGGArGTAGG/GT2/	rs_Noirv2.chr7_228986.303.330.-1.SP2	/rhSeq-r/CACAAAAACAAGGCTTGACAAArCATGG/GT4/	rh_chr7_228986_F	AAAAGATGAGATGCTTGTGGA	rh_chr7_228986_R	CACAAAAACAAGGCTTGACAAA
7_629398	7	629398	rs_Noirv2.chr7_629398.167.194.1.SP1	/rhSeq-f/GGCACTTGTTGTTCTAAATCGArGAATG/GT2/	rs_Noirv2.chr7_629398.372.400.-1.SP2	/rhSeq-r/CTTAGTGGTGTGTTATATGCTGTrGGTTT/GT3/	rh_chr7_629398_F	GGCACTTGTTGTTCTAAATCGA	rh_chr7_629398_R	CTTAGTGGTGTGTTATATGCTGT
7_748361	7	748361	rs_Noirv2.chr7_748361.34.62.1.SP1	/rhSeq-f/AAATAGAGATGGAGCAATTGAGGrCAGTT/GT1/	rs_Noirv2.chr7_748361.228.255.-1.SP2	/rhSeq-r/CTTCTGTCTCAGTTTCACCAATrGACAT/GT2/	rh_chr7_748361_F	AAATAGAGATGGAGCAATTGAGG	rh_chr7_748361_R	CTTCTGTCTCAGTTTCACCAAT
7_848595	7	848595	rs_Noirv2.chr7_848595.123.150.1.SP1	/rhSeq-f/AAGTTATCGAGTTAGCCTTCCTrCTTGG/GT4/	rs_Noirv2.chr7_848595.314.340.-1.SP2	/rhSeq-r/GGTTTGTTCATGTGGAGATGTrCTGGT/GT2/	rh_chr7_848595_F	AAGTTATCGAGTTAGCCTTCCT	rh_chr7_848595_R	GGTTTGTTCATGTGGAGATGT
7_912369	7	912369	rs_Noirv2.chr7_912369.52.84.1.SP1	/rhSeq-f/CCTGTTCAATTGATTGTTAGGAAGTTGrACAAA/GT4/	rs_Noirv2.chr7_912369.277.309.-1.SP2	/rhSeq-r/AGAGTATAAGAATTATTGGGTCATGGArCTTGC/GT1/	rh_chr7_912369_F	CCTGTTCAATTGATTGTTAGGAAGTTG	rh_chr7_912369_R	AGAGTATAAGAATTATTGGGTCATGGA
7_1013924	7	1013924	rs_Noirv2.chr7_1013924.81.107.1.SP1	/rhSeq-f/CACAGGCACATTCGAACATTTrCCAAT/GT1/	rs_Noirv2.chr7_1013924.269.294.-1.SP2	/rhSeq-r/TGCATATAGCTGTCTCGGATrCGCAA/GT4/	rh_chr7_1013924_F	CACAGGCACATTCGAACATTT	rh_chr7_1013924_R	TGCATATAGCTGTCTCGGAT
7_1223286	7	1223286	rs_Noirv2.chr7_1223286.10.38.1.SP1	/rhSeq-f/CCCAACTTTCTCACTCAAATTTTrCTCAC/GT4/	rs_Noirv2.chr7_1223286.221.248.-1.SP2	/rhSeq-r/GTACCGCCACGATAGAGTATATrCTTCC/GT2/	rh_chr7_1223286_F	CCCAACTTTCTCACTCAAATTTT	rh_chr7_1223286_R	GTACCGCCACGATAGAGTATAT
7_1406036	7	1406036	rs_Noirv2.chr7_1406036.148.177.1.SP1	/rhSeq-f/CACCATTGTTGACCTTGAGTTAAArGAACG/GT2/	rs_Noirv2.chr7_1406036.344.372.-1.SP2	/rhSeq-r/CCGTTTGTAACAATTATGGACGArCTCCA/GT1/	rh_chr7_1406036_F	CACCATTGTTGACCTTGAGTTAAA	rh_chr7_1406036_R	CCGTTTGTAACAATTATGGACGA
7_1482314	7	1482314	rs_Noirv2.chr7_1482314.151.178.1.SP1	/rhSeq-f/CCTGGTTTGAAACTACCATCACrCTCAG/GT2/	rs_Noirv2.chr7_1482314.336.362.-1.SP2	/rhSeq-r/GTGCCATCAAACTCCTAAAGArCTCCC/GT4/	rh_chr7_1482314_F	CCTGGTTTGAAACTACCATCAC	rh_chr7_1482314_R	GTGCCATCAAACTCCTAAAGA
7_1600355	7	1600355	rs_Noirv2.chr7_1600355.16.43.1.SP1	/rhSeq-f/CTCTTCCTTCAGGAAAATCCAArGGAGA/GT4/	rs_Noirv2.chr7_1600355.210.237.-1.SP2	/rhSeq-r/CTTCATGGATCAGATTCAGAGGrGAAAG/GT2/	rh_chr7_1600355_F	CTCTTCCTTCAGGAAAATCCAA	rh_chr7_1600355_R	CTTCATGGATCAGATTCAGAGG
7_1722728	7	1722728	rs_Noirv2.chr7_1722728.78.110.1.SP1	/rhSeq-f/GAGTTGCTTAAATTCATTGACACAAAGrGTTCA/GT2/	rs_Noirv2.chr7_1722728.258.290.-1.SP2	/rhSeq-r/CTGAGCATTAGAATAAGCATAGGTAAArGCATT/GT2/	rh_chr7_1722728_F	GAGTTGCTTAAATTCATTGACACAAAG	rh_chr7_1722728_R	CTGAGCATTAGAATAAGCATAGGTAAA
7_1796486	7	1796486	rs_Noirv2.chr7_1796486.16.44.1.SP1	/rhSeq-f/TTGACAAAGGCATAGAATTGCTArCAAGC/GT4/	rs_Noirv2.chr7_1796486.218.246.-1.SP2	/rhSeq-r/TGGATAGTGTAATGAGTTGATGGrGGTTG/GT4/	rh_chr7_1796486_F	TTGACAAAGGCATAGAATTGCTA	rh_chr7_1796486_R	TGGATAGTGTAATGAGTTGATGG
7_1882551	7	1882551	rs_Noirv2.chr7_1882551.66.92.1.SP1	/rhSeq-f/ATGCTTGTGAACAGCTACATTrGGAGC/GT1/	rs_Noirv2.chr7_1882551.283.310.-1.SP2	/rhSeq-r/ACATAATTGTGAGATGTTGGCTrGGCCA/GT1/	rh_chr7_1882551_F	ATGCTTGTGAACAGCTACATT	rh_chr7_1882551_R	ACATAATTGTGAGATGTTGGCT
7_2131456	7	2131456	rs_Noirv2.chr7_2131456.58.86.1.SP1	/rhSeq-f/CCAGCTTCTACACCAAACATATTrGTCAC/GT2/	rs_Noirv2.chr7_2131456.267.294.-1.SP2	/rhSeq-r/GCTAATTCCTTCCACTGAGAAGrCTTAG/GT2/	rh_chr7_2131456_F	CCAGCTTCTACACCAAACATATT	rh_chr7_2131456_R	GCTAATTCCTTCCACTGAGAAG
7_2287634	7	2287634	rs_Noirv2.chr7_2287634.68.95.1.SP1	/rhSeq-f/CAAACTCAAGTGACCTTTGAATrCAGCT/GT2/	rs_Noirv2.chr7_2287634.286.313.-1.SP2	/rhSeq-r/CAAAAAGGAGAAGCACAAGAATrATAGT/GT4/	rh_chr7_2287634_F	CAAACTCAAGTGACCTTTGAAT	rh_chr7_2287634_R	CAAAAAGGAGAAGCACAAGAAT
7_2435368	7	2435368	rs_Noirv2.chr7_2435368.132.164.1.SP1	/rhSeq-f/AACTATACGTAGATTAATAGCCTTCGTrGTATG/GT1/	rs_Noirv2.chr7_2435368.357.389.-1.SP2	/rhSeq-r/CTCTGTTACAGATTTCGCCAAATAATTrGTGTT/GT2/	rh_chr7_2435368_F	AACTATACGTAGATTAATAGCCTTCGT	rh_chr7_2435368_R	CTCTGTTACAGATTTCGCCAAATAATT
7_2590123	7	2590123	rs_Noirv2.chr7_2590123.126.154.1.SP1	/rhSeq-f/GTGAAACAGGGATTAGAGGAGTTrCAGTT/GT3/	rs_Noirv2.chr7_2590123.297.326.-1.SP2	/rhSeq-r/ACANTTCAAAGAGTCTGAAAATCCrATACG/GT4/	rh_chr7_2590123_F	GTGAAACAGGGATTAGAGGAGTT	rh_chr7_2590123_R	ACANTTCAAAGAGTCTGAAAATCC
7_2667199	7	2667199	rs_Noirv2.chr7_2667199.132.158.1.SP1	/rhSeq-f/AAGTACTGAGCCCATCAATGTrCCGGT/GT4/	rs_Noirv2.chr7_2667199.323.349.-1.SP2	/rhSeq-r/TCAGTACTTGGACGACTATGCrCGACC/GT4/	rh_chr7_2667199_F	AAGTACTGAGCCCATCAATGT	rh_chr7_2667199_R	TCAGTACTTGGACGACTATGC
7_2771025	7	2771025	rs_Noirv2.chr7_2771025.64.94.1.SP1	/rhSeq-f/GAGTTTGAAGTGAAGTGATGGTCTArCTATG/GT4/	rs_Noirv2.chr7_2771025.282.313.-1.SP2	/rhSeq-r/GTTTCTTTCCCAAAGGAAGAAAGAACrAAGAA/GT4/	rh_chr7_2771025_F	GAGTTTGAAGTGAAGTGATGGTCTA	rh_chr7_2771025_R	GTTTCTTTCCCAAAGGAAGAAAGAAC
7_2950372	7	2950372	rs_Noirv2.chr7_2950372.134.164.1.SP1	/rhSeq-f/CAGTTAAGCCGCTTGTTTAAGGTATrGATAT/GT4/	rs_Noirv2.chr7_2950372.331.362.-1.SP2	/rhSeq-r/CCTTGTCTCTTTCTAGATAATCTCGGrCTGAT/GT3/	rh_chr7_2950372_F	CAGTTAAGCCGCTTGTTTAAGGTAT	rh_chr7_2950372_R	CCTTGTCTCTTTCTAGATAATCTCGG
7_3021215	7	3021215	rs_Noirv2.chr7_3021215.153.181.1.SP1	/rhSeq-f/GATAGCACATCCTAAAAATCCCCrCAAAC/GT3/	rs_Noirv2.chr7_3021215.367.395.-1.SP2	/rhSeq-r/ATCAAAGAAGTGCTTGGAAAACTrCACAG/GT3/	rh_chr7_3021215_F	GATAGCACATCCTAAAAATCCCC	rh_chr7_3021215_R	ATCAAAGAAGTGCTTGGAAAACT
7_3299440	7	3299440	rs_Noirv2.chr7_3299440.52.73.1.SP1	/rhSeq-f/CTCTCTTCACCGCCTCrCGTCT/GT3/	rs_Noirv2.chr7_3299440.233.254.-1.SP2	/rhSeq-r/AGTGTTCCTCTGCAGCrGCACC/GT2/	rh_chr7_3299440_F	CTCTCTTCACCGCCTC	rh_chr7_3299440_R	AGTGTTCCTCTGCAGC
7_3401987	7	3401987	rs_Noirv2.chr7_3401987.23.50.1.SP1	/rhSeq-f/GGCATTATCATCCCATGAAACCrCTGAA/GT3/	rs_Noirv2.chr7_3401987.242.270.-1.SP2	/rhSeq-r/ACTCTGAGAATCCAGATGAACATrGGAGT/GT4/	rh_chr7_3401987_F	GGCATTATCATCCCATGAAACC	rh_chr7_3401987_R	ACTCTGAGAATCCAGATGAACAT
7_3559874	7	3559874	rs_Noirv2.chr7_3559874.30.59.1.SP1	/rhSeq-f/CTTCTCCTATTCTCTGCAATGATCrCAAAC/GT3/	rs_Noirv2.chr7_3559874.208.236.-1.SP2	/rhSeq-r/TGGAGTAGGGTTTCGAATTATGGrGAATC/GT4/	rh_chr7_3559874_F	CTTCTCCTATTCTCTGCAATGATC	rh_chr7_3559874_R	TGGAGTAGGGTTTCGAATTATGG
7_3625373	7	3625373	rs_Noirv2.chr7_3625373.76.104.1.SP1	/rhSeq-f/ACCCTTTTGTTCAAACATCTCTCrATCAG/GT3/	rs_Noirv2.chr7_3625373.246.275.-1.SP2	/rhSeq-r/CCAAGATATCACATTTCGTTCAGGrCATCA/GT3/	rh_chr7_3625373_F	ACCCTTTTGTTCAAACATCTCTC	rh_chr7_3625373_R	CCAAGATATCACATTTCGTTCAGG
7_3716693	7	3716693	rs_Noirv2.chr7_3716693.87.114.1.SP1	/rhSeq-f/GAATCCTCAATAAATGACCGCArCGATG/GT3/	rs_Noirv2.chr7_3716693.312.338.-1.SP2	/rhSeq-r/AGATGTTTTAAGCAAGCACCGrGGACA/GT4/	rh_chr7_3716693_F	GAATCCTCAATAAATGACCGCA	rh_chr7_3716693_R	AGATGTTTTAAGCAAGCACCG
7_3835738	7	3835738	rs_Noirv2.chr7_3835738.38.62.1.SP1	/rhSeq-f/GAAAGGAGAATGCACCGAGrGGAGA/GT4/	rs_Noirv2.chr7_3835738.233.256.-1.SP2	/rhSeq-r/CCACTAGCAAACCCAAGCrAGTGA/GT1/	rh_chr7_3835738_F	GAAAGGAGAATGCACCGAG	rh_chr7_3835738_R	CCACTAGCAAACCCAAGC
7_3995914	7	3995914	rs_Noirv2.chr7_3995914.66.93.1.SP1	/rhSeq-f/CTAAGGGTTCATGAAGGTTGAGrGTAAG/GT4/	rs_Noirv2.chr7_3995914.274.300.-1.SP2	/rhSeq-r/GTCATGGATATCTTGGCCTAArCCCTA/GT3/	rh_chr7_3995914_F	CTAAGGGTTCATGAAGGTTGAG	rh_chr7_3995914_R	GTCATGGATATCTTGGCCTAA
7_4112731	7	4112731	rs_Noirv2.chr7_4112731.152.177.1.SP1	/rhSeq-f/TAACCAAGACAGCATCTCCTrCCTTC/GT1/	rs_Noirv2.chr7_4112731.363.387.-1.SP2	/rhSeq-r/TTGTGAGTAGTGGCACTGArGGAGA/GT2/	rh_chr7_4112731_F	TAACCAAGACAGCATCTCCT	rh_chr7_4112731_R	TTGTGAGTAGTGGCACTGA
7_4254728	7	4254728	rs_Noirv2.chr7_4254728.28.51.1.SP1	/rhSeq-f/TTTGTTTACCATGCCACCrGACGT/GT2/	rs_Noirv2.chr7_4254728.205.229.-1.SP2	/rhSeq-r/AAGCGTCCTAGAGACTGAArGATCA/GT1/	rh_chr7_4254728_F	TTTGTTTACCATGCCACC	rh_chr7_4254728_R	AAGCGTCCTAGAGACTGAA
7_4373927	7	4373927	rs_Noirv2.chr7_4373927.76.107.1.SP1	/rhSeq-f/ATTCAGTTATATGTCAAAATTGGTTGrCAGCC/GT4/	rs_Noirv2.chr7_4373927.265.296.-1.SP2	/rhSeq-r/GAGAAATAGTATCTTATCCCTCTGTGrGTGAG/GT4/	rh_chr7_4373927_F	ATTCAGTTATATGTCAAAATTGGTTG	rh_chr7_4373927_R	GAGAAATAGTATCTTATCCCTCTGTG
7_4426570	7	4426570	rs_Noirv2.chr7_4426570.54.80.1.SP1	/rhSeq-f/AGCTGAAACATGAAACTCAGGrCATCC/GT4/	rs_Noirv2.chr7_4426570.260.287.-1.SP2	/rhSeq-r/CTGAACCACCCTTCTATAAACCrCCACA/GT2/	rh_chr7_4426570_F	AGCTGAAACATGAAACTCAGG	rh_chr7_4426570_R	CTGAACCACCCTTCTATAAACC
7_4663485	7	4663485	rs_Noirv2.chr7_4663485.25.49.1.SP1	/rhSeq-f/CTTCTTCCACTCGCAATGGrCCTTG/GT4/	rs_Noirv2.chr7_4663485.211.236.-1.SP2	/rhSeq-r/CTCAGTCGTGAAGGTTGTTTrCTGTG/GT1/	rh_chr7_4663485_F	CTTCTTCCACTCGCAATGG	rh_chr7_4663485_R	CTCAGTCGTGAAGGTTGTTT
7_4749017	7	4749017	rs_Noirv2.chr7_4749017.67.94.1.SP1	/rhSeq-f/CATACAGATGGATTAGACCAGGrCCTGA/GT3/	rs_Noirv2.chr7_4749017.258.285.-1.SP2	/rhSeq-r/GGGCCCATTAGATATAAGCTGArGTATG/GT3/	rh_chr7_4749017_F	CATACAGATGGATTAGACCAGG	rh_chr7_4749017_R	GGGCCCATTAGATATAAGCTGA
7_5012925	7	5012925	rs_Noirv2.chr7_5012925.76.102.1.SP1	/rhSeq-f/ACAGCAACTATGGACTCTTCArCTCAG/GT1/	rs_Noirv2.chr7_5012925.292.317.-1.SP2	/rhSeq-r/AACTTCCCTGATGAGGCATGrGACAA/GT3/	rh_chr7_5012925_F	ACAGCAACTATGGACTCTTCA	rh_chr7_5012925_R	AACTTCCCTGATGAGGCATG
7_5127224	7	5127224	rs_Noirv2.chr7_5127224.163.191.1.SP1	/rhSeq-f/GCATNGACCATTTCTTCATTAGArACAGG/GT4/	rs_Noirv2.chr7_5127224.368.394.-1.SP2	/rhSeq-r/CATGACGACGTTTCTGTTATGrGTGGT/GT1/	rh_chr7_5127224_F	GCATNGACCATTTCTTCATTAGA	rh_chr7_5127224_R	CATGACGACGTTTCTGTTATG
7_5199288	7	5199288	rs_Noirv2.chr7_5199288.132.154.1.SP1	/rhSeq-f/GGTTTGGGAGAGAGTGGrATTTG/GT2/	rs_Noirv2.chr7_5199288.328.351.-1.SP2	/rhSeq-r/CATAGAGAAAGGCAGCGGrCGGTA/GT2/	rh_chr7_5199288_F	GGTTTGGGAGAGAGTGG	rh_chr7_5199288_R	CATAGAGAAAGGCAGCGG
7_5300863	7	5300863	rs_Noirv2.chr7_5300863.21.55.1.SP1	/rhSeq-f/GGGTCTAATAAATTAGAGGAAACTTTTATrCCTCC/GT1/	rs_Noirv2.chr7_5300863.226.256.-1.SP2	/rhSeq-r/TTCAACCAGTACTAGTGAAGAATCArGGAAC/GT4/	rh_chr7_5300863_F	GGGTCTAATAAATTAGAGGAAACTTTTAT	rh_chr7_5300863_R	TTCAACCAGTACTAGTGAAGAATCA
7_5356756	7	5356756	rs_Noirv2.chr7_5356756.134.159.1.SP1	/rhSeq-f/CTTTGGGCTCTTCACCATAGrCTCTT/GT2/	rs_Noirv2.chr7_5356756.309.334.-1.SP2	/rhSeq-r/TTGACACGATACGAACACGArCCAAA/GT4/	rh_chr7_5356756_F	CTTTGGGCTCTTCACCATAG	rh_chr7_5356756_R	TTGACACGATACGAACACGA
7_5435880	7	5435880	rs_Noirv2.chr7_5435880.64.93.1.SP1	/rhSeq-f/TCAACTTACATTGCAGAAAAGACTrCAGCA/GT4/	rs_Noirv2.chr7_5435880.247.276.-1.SP2	/rhSeq-r/GCTGAAGAATTCTGTAATCATGGArCGAGA/GT3/	rh_chr7_5435880_F	TCAACTTACATTGCAGAAAAGACT	rh_chr7_5435880_R	GCTGAAGAATTCTGTAATCATGGA
7_5496494	7	5496494	rs_Noirv2.chr7_5496494.109.137.1.SP1	/rhSeq-f/GCAACAAAATAGCCTTTCCATTTrATTCC/GT4/	rs_Noirv2.chr7_5496494.297.324.-1.SP2	/rhSeq-r/GATGGTGAGAAGGTGAAGTTTTrGGAAA/GT2/	rh_chr7_5496494_F	GCAACAAAATAGCCTTTCCATTT	rh_chr7_5496494_R	GATGGTGAGAAGGTGAAGTTTT
7_6083288	7	6083288	rs_Noirv2.chr7_6083288.84.105.1.SP1	/rhSeq-f/GGCATGAGCTCCACTGrGAATG/GT2/	rs_Noirv2.chr7_6083288.262.284.-1.SP2	/rhSeq-r/CAAGTAGCCACGTCGACrCTTCC/GT2/	rh_chr7_6083288_F	GGCATGAGCTCCACTG	rh_chr7_6083288_R	CAAGTAGCCACGTCGAC
7_6389989	7	6389989	rs_Noirv2.chr7_6389989.154.186.1.SP1	/rhSeq-f/GGGTGTCAATCATTAAAATCTGTGTAArGTTCA/GT4/	rs_Noirv2.chr7_6389989.325.357.-1.SP2	/rhSeq-r/GTAACATTGAATTCACTCTAACCAGATrGCAAA/GT4/	rh_chr7_6389989_F	GGGTGTCAATCATTAAAATCTGTGTAA	rh_chr7_6389989_R	GTAACATTGAATTCACTCTAACCAGAT
7_6636081	7	6636081	rs_Noirv2.chr7_6636081.107.138.1.SP1	/rhSeq-f/GGTGAAAAGGTCTAATGCTATGTAACrCATTC/GT4/	rs_Noirv2.chr7_6636081.313.345.-1.SP2	/rhSeq-r/GTGCTTCGGTACTAGCTAAATAAATTArAATGC/GT4/	rh_chr7_6636081_F	GGTGAAAAGGTCTAATGCTATGTAAC	rh_chr7_6636081_R	GTGCTTCGGTACTAGCTAAATAAATTA
7_6944947	7	6944947	rs_Noirv2.chr7_6944947.105.131.1.SP1	/rhSeq-f/CCAAATTTCCGGGAAACAGATrGATGG/GT2/	rs_Noirv2.chr7_6944947.279.306.-1.SP2	/rhSeq-r/CCGTGAACCATGATGCAATTATrGAATG/GT3/	rh_chr7_6944947_F	CCAAATTTCCGGGAAACAGAT	rh_chr7_6944947_R	CCGTGAACCATGATGCAATTAT
7_7162026	7	7162026	rs_Noirv2.chr7_7162026.154.179.1.SP1	/rhSeq-f/GAAGGTCCGGTTAGGATTTGrCTTCA/GT1/	rs_Noirv2.chr7_7162026.358.385.-1.SP2	/rhSeq-r/GTTGCCTATTCAAACTACGTTGrCTTCC/GT4/	rh_chr7_7162026_F	GAAGGTCCGGTTAGGATTTG	rh_chr7_7162026_R	GTTGCCTATTCAAACTACGTTG
7_7447102	7	7447102	rs_Noirv2.chr7_7447102.84.112.1.SP1	/rhSeq-f/GTCAGACGATGATTCAAACACATrCTAGC/GT1/	rs_Noirv2.chr7_7447102.275.302.-1.SP2	/rhSeq-r/ACCTCCTCTGTAATCACTTGAGrCTGGA/GT2/	rh_chr7_7447102_F	GTCAGACGATGATTCAAACACAT	rh_chr7_7447102_R	ACCTCCTCTGTAATCACTTGAG
7_7588721	7	7588721	rs_Noirv2.chr7_7588721.96.120.1.SP1	/rhSeq-f/GGGTTGGCATATACACTGArCATTT/GT3/	rs_Noirv2.chr7_7588721.277.302.-1.SP2	/rhSeq-r/GCTCTGTTATGTCCAGTTCCrCACAG/GT4/	rh_chr7_7588721_F	GGGTTGGCATATACACTGA	rh_chr7_7588721_R	GCTCTGTTATGTCCAGTTCC
7_7699857	7	7699857	rs_Noirv2.chr7_7699857.23.54.1.SP1	/rhSeq-f/CCTTTGGCATTTGTTATTTTCTCTTTrCTGAC/GT1/	rs_Noirv2.chr7_7699857.233.264.-1.SP2	/rhSeq-r/TCCAATGGAAAAGGGTACAAATAAAArGAGTC/GT3/	rh_chr7_7699857_F	CCTTTGGCATTTGTTATTTTCTCTTT	rh_chr7_7699857_R	TCCAATGGAAAAGGGTACAAATAAAA
7_7829034	7	7829034	rs_Noirv2.chr7_7829034.28.51.1.SP1	/rhSeq-f/AAGATGCATAAGCCAGGCrCCTTC/GT4/	rs_Noirv2.chr7_7829034.207.232.-1.SP2	/rhSeq-r/AACCTTTCTGATGCAACTGCrCAAAC/GT4/	rh_chr7_7829034_F	AAGATGCATAAGCCAGGC	rh_chr7_7829034_R	AACCTTTCTGATGCAACTGC
7_7990376	7	7990376	rs_Noirv2.chr7_7990376.102.132.1.SP1	/rhSeq-f/CAGTGAAATGTGATGCTTGTGTTATrGAGAA/GT1/	rs_Noirv2.chr7_7990376.314.345.-1.SP2	/rhSeq-r/GAAAACAAGTACCTGTATAGAACCATrCTCCT/GT4/	rh_chr7_7990376_F	CAGTGAAATGTGATGCTTGTGTTAT	rh_chr7_7990376_R	GAAAACAAGTACCTGTATAGAACCAT
7_8094847	7	8094847	rs_Noirv2.chr7_8094847.2.25.1.SP1	/rhSeq-f/AAAGCTCCTAGCCTTGATrGGCTT/GT1/	rs_Noirv2.chr7_8094847.221.243.-1.SP2	/rhSeq-r/CGCCCTGATAAGACTGTrGGCTA/GT1/	rh_chr7_8094847_F	AAAGCTCCTAGCCTTGAT	rh_chr7_8094847_R	CGCCCTGATAAGACTGT
7_8155951	7	8155951	rs_Noirv2.chr7_8155951.47.78.1.SP1	/rhSeq-f/GCATTTTTGTTTGCCATGATCATTTGrGCTGA/GT2/	rs_Noirv2.chr7_8155951.227.257.-1.SP2	/rhSeq-r/GCACAGAANCTAATGATTCAGCAATrAAAGA/GT4/	rh_chr7_8155951_F	GCATTTTTGTTTGCCATGATCATTTG	rh_chr7_8155951_R	GCACAGAANCTAATGATTCAGCAAT
7_8252505	7	8252505	rs_Noirv2.chr7_8252505.46.73.1.SP1	/rhSeq-f/AGACCTTGGCATCAGTTTAAAArGACAC/GT4/	rs_Noirv2.chr7_8252505.264.292.-1.SP2	/rhSeq-r/CCTAACTTGTCTAGGATTGCATTrAAATG/GT1/	rh_chr7_8252505_F	AGACCTTGGCATCAGTTTAAAA	rh_chr7_8252505_R	CCTAACTTGTCTAGGATTGCATT
7_8330361	7	8330361	rs_Noirv2.chr7_8330361.137.167.1.SP1	/rhSeq-f/CTCCACAATTTCCTTAACAATGCTGrCTCAT/GT2/	rs_Noirv2.chr7_8330361.305.336.-1.SP2	/rhSeq-r/CCCTGATAATTGAGTAATAGACATCArCTCGT/GT1/	rh_chr7_8330361_F	CTCCACAATTTCCTTAACAATGCTG	rh_chr7_8330361_R	CCCTGATAATTGAGTAATAGACATCA
7_8561570	7	8561570	rs_Noirv2.chr7_8561570.67.95.1.SP1	/rhSeq-f/CCTGATTTATTACCGTTAGACGArCGCGT/GT1/	rs_Noirv2.chr7_8561570.293.322.-1.SP2	/rhSeq-r/CCTAAAGGCCTATTATCATTCGTGrCCCCT/GT2/	rh_chr7_8561570_F	CCTGATTTATTACCGTTAGACGA	rh_chr7_8561570_R	CCTAAAGGCCTATTATCATTCGTG
7_8804798	7	8804798	rs_Noirv2.chr7_8804798.173.197.1.SP1	/rhSeq-f/AATCTCACAAGCAAGGACArGGTGC/GT3/	rs_Noirv2.chr7_8804798.377.401.-1.SP2	/rhSeq-r/AAGCAGTCTCCCTCAAAACrCAACC/GT4/	rh_chr7_8804798_F	AATCTCACAAGCAAGGACA	rh_chr7_8804798_R	AAGCAGTCTCCCTCAAAAC
7_9942517	7	9942517	rs_Noirv2.chr7_9942517.1.29.1.SP1	/rhSeq-f/GAACAGAGGTCAAACATCTTTCArCTTCC/GT1/	rs_Noirv2.chr7_9942517.219.248.-1.SP2	/rhSeq-r/TGGGAATTTAGGTATGTGATTGAArGGGAA/GT1/	rh_chr7_9942517_F	GAACAGAGGTCAAACATCTTTCA	rh_chr7_9942517_R	TGGGAATTTAGGTATGTGATTGAA
7_10066816	7	10066816	rs_Noirv2.chr7_10066816.78.103.1.SP1	/rhSeq-f/ACATGAAGTGACATGCTGAArGCTCA/GT1/	rs_Noirv2.chr7_10066816.269.295.-1.SP2	/rhSeq-r/ACTGCAAGAACAATGGGAATArCTGCT/GT2/	rh_chr7_10066816_F	ACATGAAGTGACATGCTGAA	rh_chr7_10066816_R	ACTGCAAGAACAATGGGAATA
7_10166440	7	10166440	rs_Noirv2.chr7_10166440.78.105.1.SP1	/rhSeq-f/TCAATATGGGTTCAGCCTAGAArGCACT/GT1/	rs_Noirv2.chr7_10166440.278.306.-1.SP2	/rhSeq-r/AGACTGATCAACTACCATATGGArGCTTT/GT1/	rh_chr7_10166440_F	TCAATATGGGTTCAGCCTAGAA	rh_chr7_10166440_R	AGACTGATCAACTACCATATGGA
7_10498469	7	10498469	rs_Noirv2.chr7_10498469.39.66.1.SP1	/rhSeq-f/GTTAAGTAGCAGTTTCCTGTGGrCACTA/GT4/	rs_Noirv2.chr7_10498469.215.242.-1.SP2	/rhSeq-r/AGGATTCCTGATCTCTTCTACCrGCTTC/GT3/	rh_chr7_10498469_F	GTTAAGTAGCAGTTTCCTGTGG	rh_chr7_10498469_R	AGGATTCCTGATCTCTTCTACC
7_11272401	7	11272401	rs_Noirv2.chr7_11272401.32.65.1.SP1	/rhSeq-f/CACTCAAGGCTTTTATCATTTTTAGATTrGTCAA/GT1/	rs_Noirv2.chr7_11272401.252.284.-1.SP2	/rhSeq-r/GCATATTGATGGCACATATTTTGAATArGTCAA/GT1/	rh_chr7_11272401_F	CACTCAAGGCTTTTATCATTTTTAGATT	rh_chr7_11272401_R	GCATATTGATGGCACATATTTTGAATA
7_11956846	7	11956846	rs_Noirv2.chr7_11956846.37.65.1.SP1	/rhSeq-f/TGGCTGCTACTTCAAATCTAAAGrGATGC/GT1/	rs_Noirv2.chr7_11956846.246.273.-1.SP2	/rhSeq-r/CTCTTGTGGAACTGACCAAATTrAACCT/GT1/	rh_chr7_11956846_F	TGGCTGCTACTTCAAATCTAAAG	rh_chr7_11956846_R	CTCTTGTGGAACTGACCAAATT
7_12020415	7	12020415	rs_Noirv2.chr7_12020415.37.65.1.SP1	/rhSeq-f/AAATGTGTCCTCCAAGAAACAAArCGCTA/GT1/	rs_Noirv2.chr7_12020415.264.292.-1.SP2	/rhSeq-r/CCCATATTTATGCTCTCACTTGGrGGATT/GT1/	rh_chr7_12020415_F	AAATGTGTCCTCCAAGAAACAAA	rh_chr7_12020415_R	CCCATATTTATGCTCTCACTTGG
7_12309436	7	12309436	rs_Noirv2.chr7_12309436.98.125.1.SP1	/rhSeq-f/CATTGCCAACCTGTTGTTTCTTrGAAAG/GT4/	rs_Noirv2.chr7_12309436.300.328.-1.SP2	/rhSeq-r/GAGGAGTTATGTGCCTAAGGTTTrGGTTA/GT2/	rh_chr7_12309436_F	CATTGCCAACCTGTTGTTTCTT	rh_chr7_12309436_R	GAGGAGTTATGTGCCTAAGGTTT
7_12389122	7	12389122	rs_Noirv2.chr7_12389122.82.111.1.SP1	/rhSeq-f/GCCTTTTGAATAGTCTCTTTTGTTrCTCCA/GT2/	rs_Noirv2.chr7_12389122.273.302.-1.SP2	/rhSeq-r/CTAACATTTTACTCAATTCGACCArAAGAG/GT1/	rh_chr7_12389122_F	GCCTTTTGAATAGTCTCTTTTGTT	rh_chr7_12389122_R	CTAACATTTTACTCAATTCGACCA
7_12452417	7	12452417	rs_Noirv2.chr7_12452417.72.97.1.SP1	/rhSeq-f/GTTCCTGAGCTACATCCATGrCATTC/GT3/	rs_Noirv2.chr7_12452417.283.308.-1.SP2	/rhSeq-r/AGCATCAGCATGTTTATCGGrCTGCT/GT2/	rh_chr7_12452417_F	GTTCCTGAGCTACATCCATG	rh_chr7_12452417_R	AGCATCAGCATGTTTATCGG
7_13861474	7	13861474	rs_Noirv2.chr7_13861474.83.111.1.SP1	/rhSeq-f/ACTTCTGGCATTGGAATCTAAAGrCCTGA/GT3/	rs_Noirv2.chr7_13861474.287.315.-1.SP2	/rhSeq-r/ATTATCAGTAACAAGCTCATTGArAGCCG/GT3/	rh_chr7_13861474_F	ACTTCTGGCATTGGAATCTAAAG	rh_chr7_13861474_R	ATTATCAGTAACAAGCTCATTGA
7_15120439	7	15120439	rs_Noirv2.chr7_15120439.66.92.1.SP1	/rhSeq-f/GGTCTGTAAGTGACTCCATTGrCTCAC/GT4/	rs_Noirv2.chr7_15120439.272.298.-1.SP2	/rhSeq-r/TAGTGAAGCATTTTGAGCCAArCGGTG/GT1/	rh_chr7_15120439_F	GGTCTGTAAGTGACTCCATTG	rh_chr7_15120439_R	TAGTGAAGCATTTTGAGCCAA
7_15243832	7	15243832	rs_Noirv2.chr7_15243832.109.137.1.SP1	/rhSeq-f/CCTCTTGACTCTTTTTGACATGTrATTAT/GT4/	rs_Noirv2.chr7_15243832.293.320.-1.SP2	/rhSeq-r/GAAGATGTAGAGTGGCTAACACrCTTCC/GT3/	rh_chr7_15243832_F	CCTCTTGACTCTTTTTGACATGT	rh_chr7_15243832_R	GAAGATGTAGAGTGGCTAACAC
7_15374402	7	15374402	rs_Noirv2.chr7_15374402.80.109.1.SP1	/rhSeq-f/CCCTAGCTGAAGTATATTGACTTTrCCTAA/GT2/	rs_Noirv2.chr7_15374402.269.297.-1.SP2	/rhSeq-r/AGATCTTGAGATTGGTTTATGCCrCTGCC/GT1/	rh_chr7_15374402_F	CCCTAGCTGAAGTATATTGACTTT	rh_chr7_15374402_R	AGATCTTGAGATTGGTTTATGCC
7_15608927	7	15608927	rs_Noirv2.chr7_15608927.23.53.1.SP1	/rhSeq-f/GCTTTCCTTCTTTGATGCATGATATrGTTCT/GT4/	rs_Noirv2.chr7_15608927.214.245.-1.SP2	/rhSeq-r/CAACATGATTGCAATTTAGTCTCAATrAAGAA/GT2/	rh_chr7_15608927_F	GCTTTCCTTCTTTGATGCATGATAT	rh_chr7_15608927_R	CAACATGATTGCAATTTAGTCTCAAT
7_17042396	7	17042396	rs_Noirv2.chr7_17042396.94.126.1.SP1	/rhSeq-f/CTAGTATTGTTCTTATCATGGGAATCArGCCTA/GT4/	rs_Noirv2.chr7_17042396.286.317.-1.SP2	/rhSeq-r/CTCTATACACTTGCCTATACTTACCTrCAGTT/GT1/	rh_chr7_17042396_F	CTAGTATTGTTCTTATCATGGGAATCA	rh_chr7_17042396_R	CTCTATACACTTGCCTATACTTACCT
7_17219131	7	17219131	rs_Noirv2.chr7_17219131.76.102.1.SP1	/rhSeq-f/GAGTTTTTCTGCAAGAGGTCArCTTCC/GT1/	rs_Noirv2.chr7_17219131.250.275.-1.SP2	/rhSeq-r/CTTAGTTGGAATGCCTCCCTrGAGAA/GT3/	rh_chr7_17219131_F	GAGTTTTTCTGCAAGAGGTCA	rh_chr7_17219131_R	CTTAGTTGGAATGCCTCCCT
7_17308092	7	17308092	rs_Noirv2.chr7_17308092.26.56.1.SP1	/rhSeq-f/GATCACCAAATTTTGTGTGCCAAAGrCATGT/GT3/	rs_Noirv2.chr7_17308092.244.275.-1.SP2	/rhSeq-r/CCCTTTCCATCAATTGAATTTCTTCCrCAGAA/GT1/	rh_chr7_17308092_F	GATCACCAAATTTTGTGTGCCAAAG	rh_chr7_17308092_R	CCCTTTCCATCAATTGAATTTCTTCC
7_17378899	7	17378899	rs_Noirv2.chr7_17378899.153.181.1.SP1	/rhSeq-f/AACAACTTCCTCCCGGTATATTArGGACC/GT4/	rs_Noirv2.chr7_17378899.364.391.-1.SP2	/rhSeq-r/TGTCATTACAACCTCCATCCATrGCTCC/GT3/	rh_chr7_17378899_F	AACAACTTCCTCCCGGTATATTA	rh_chr7_17378899_R	TGTCATTACAACCTCCATCCAT
7_17449406	7	17449406	rs_Noirv2.chr7_17449406.22.50.1.SP1	/rhSeq-f/GGGTTCCTTTCACTAACAAATCTrCTAAG/GT4/	rs_Noirv2.chr7_17449406.232.261.-1.SP2	/rhSeq-r/CTTGACAAAAGTCAGCTAAGAACTrAAAAC/GT4/	rh_chr7_17449406_F	GGGTTCCTTTCACTAACAAATCT	rh_chr7_17449406_R	CTTGACAAAAGTCAGCTAAGAACT
7_17582741	7	17582741	rs_Noirv2.chr7_17582741.159.185.1.SP1	/rhSeq-f/TCAATTCCAACTGAGAAAAGGrAAAAG/GT4/	rs_Noirv2.chr7_17582741.360.388.-1.SP2	/rhSeq-r/AAGAAGCTGAACAGAAAGGTAATrGCTGA/GT4/	rh_chr7_17582741_F	TCAATTCCAACTGAGAAAAGG	rh_chr7_17582741_R	AAGAAGCTGAACAGAAAGGTAAT
7_17723002	7	17723002	rs_Noirv2.chr7_17723002.39.68.1.SP1	/rhSeq-f/CTTCTCCTATTCAACGCTTCTCTTrCTTCA/GT3/	rs_Noirv2.chr7_17723002.240.270.-1.SP2	/rhSeq-r/GACATTGTAAACATTAGTAGCGGATrGAAGG/GT2/	rh_chr7_17723002_F	CTTCTCCTATTCAACGCTTCTCTT	rh_chr7_17723002_R	GACATTGTAAACATTAGTAGCGGAT
7_17910033	7	17910033	rs_Noirv2.chr7_17910033.110.139.1.SP1	/rhSeq-f/GACAAAGCCAACAGTGAATTAGATrGATTC/GT4/	rs_Noirv2.chr7_17910033.282.313.-1.SP2	/rhSeq-r/GTCTACACATGACTGAATCTCAAATArGAAAC/GT3/	rh_chr7_17910033_F	GACAAAGCCAACAGTGAATTAGAT	rh_chr7_17910033_R	GTCTACACATGACTGAATCTCAAATA
7_18097382	7	18097382	rs_Noirv2.chr7_18097382.132.162.1.SP1	/rhSeq-f/GTCTTGACTATAGCCCTTCAGAAAGrCTAGA/GT2/	rs_Noirv2.chr7_18097382.330.360.-1.SP2	/rhSeq-r/TGTTATTGAGTAGTGAGGCAAGCTArAATAG/GT1/	rh_chr7_18097382_F	GTCTTGACTATAGCCCTTCAGAAAG	rh_chr7_18097382_R	TGTTATTGAGTAGTGAGGCAAGCTA
7_18184680	7	18184680	rs_Noirv2.chr7_18184680.140.163.1.SP1	/rhSeq-f/CTCAGGGCAGAAGGTGATrGGTAT/GT4/	rs_Noirv2.chr7_18184680.358.382.-1.SP2	/rhSeq-r/GTGACGTGTGTATCATGCArAAATG/GT4/	rh_chr7_18184680_F	CTCAGGGCAGAAGGTGAT	rh_chr7_18184680_R	GTGACGTGTGTATCATGCA
7_18268268	7	18268268	rs_Noirv2.chr7_18268268.103.127.1.SP1	/rhSeq-f/CTTGCTATTTCCACACCCGrGGAAT/GT2/	rs_Noirv2.chr7_18268268.321.345.-1.SP2	/rhSeq-r/CACTGTTGTCAAGAAGCCGrCATCA/GT1/	rh_chr7_18268268_F	CTTGCTATTTCCACACCCG	rh_chr7_18268268_R	CACTGTTGTCAAGAAGCCG
7_18437688	7	18437688	rs_Noirv2.chr7_18437688.107.134.1.SP1	/rhSeq-f/CCCGACAGTCCAGAAAGTATAArCCATC/GT4/	rs_Noirv2.chr7_18437688.313.341.-1.SP2	/rhSeq-r/TAATGGGATCTCCTATGTCAACCrCCGCA/GT4/	rh_chr7_18437688_F	CCCGACAGTCCAGAAAGTATAA	rh_chr7_18437688_R	TAATGGGATCTCCTATGTCAACC
7_18701068	7	18701068	rs_Noirv2.chr7_18701068.57.81.1.SP1	/rhSeq-f/GTGCCCCAAGACAACATTArCCCAA/GT4/	rs_Noirv2.chr7_18701068.275.298.-1.SP2	/rhSeq-r/TTACCTCAACAGCAGCGArGGAGT/GT1/	rh_chr7_18701068_F	GTGCCCCAAGACAACATTA	rh_chr7_18701068_R	TTACCTCAACAGCAGCGA
7_18762637	7	18762637	rs_Noirv2.chr7_18762637.155.179.1.SP1	/rhSeq-f/GTCCACACTTGTACGCAATrGAAGG/GT4/	rs_Noirv2.chr7_18762637.354.379.-1.SP2	/rhSeq-r/GGCAGTACAACGAGAGAAACrGAGCA/GT4/	rh_chr7_18762637_F	GTCCACACTTGTACGCAAT	rh_chr7_18762637_R	GGCAGTACAACGAGAGAAAC
7_18835505	7	18835505	rs_Noirv2.chr7_18835505.156.184.1.SP1	/rhSeq-f/CTGGAAAAGTCACATATGTGTCTrCACTG/GT1/	rs_Noirv2.chr7_18835505.351.378.-1.SP2	/rhSeq-r/CAATGTCAATGGAAGACACCTTrGCTTC/GT3/	rh_chr7_18835505_F	CTGGAAAAGTCACATATGTGTCT	rh_chr7_18835505_R	CAATGTCAATGGAAGACACCTT
7_18952564	7	18952564	rs_Noirv2.chr7_18952564.94.116.1.SP1	/rhSeq-f/ATGCCTTGATCACCCCArCCAAA/GT2/	rs_Noirv2.chr7_18952564.308.331.-1.SP2	/rhSeq-r/ATCAGAATGCTCCGCTGGrCCATT/GT1/	rh_chr7_18952564_F	ATGCCTTGATCACCCCA	rh_chr7_18952564_R	ATCAGAATGCTCCGCTGG
7_19049003	7	19049003	rs_Noirv2.chr7_19049003.60.94.1.SP1	/rhSeq-f/GTTGAACCATATTTTTGTTGTTAGTTCATrCTTAA/GT2/	rs_Noirv2.chr7_19049003.249.283.-1.SP2	/rhSeq-r/TGAGTTGAATACAATATTTCAATAACCATrCTACA/GT4/	rh_chr7_19049003_F	GTTGAACCATATTTTTGTTGTTAGTTCAT	rh_chr7_19049003_R	TGAGTTGAATACAATATTTCAATAACCAT
7_19299297	7	19299297	rs_Noirv2.chr7_19299297.19.48.1.SP1	/rhSeq-f/CTCACTCAATCCTTGAAACTGTACrCTTCT/GT4/	rs_Noirv2.chr7_19299297.217.246.-1.SP2	/rhSeq-r/TTACATGCAGTAATAGAGTGGTTTrGTGTG/GT2/	rh_chr7_19299297_F	CTCACTCAATCCTTGAAACTGTAC	rh_chr7_19299297_R	TTACATGCAGTAATAGAGTGGTTT
7_19355564	7	19355564	rs_Noirv2.chr7_19355564.62.94.1.SP1	/rhSeq-f/GAATCATTGAATTGTCTCGAAGGTCTArCTGTT/GT2/	rs_Noirv2.chr7_19355564.229.262.-1.SP2	/rhSeq-r/CTTCAGAAAAGAAACACTTGGATAATGArGAATA/GT2/	rh_chr7_19355564_F	GAATCATTGAATTGTCTCGAAGGTCTA	rh_chr7_19355564_R	CTTCAGAAAAGAAACACTTGGATAATGA
7_19598178	7	19598178	rs_Noirv2.chr7_19598178.74.100.1.SP1	/rhSeq-f/CACGACTCGAATAATGTTGCArGTCCT/GT1/	rs_Noirv2.chr7_19598178.252.277.-1.SP2	/rhSeq-r/GTGGTACTATGGCAGTGGTArGTTGA/GT1/	rh_chr7_19598178_F	CACGACTCGAATAATGTTGCA	rh_chr7_19598178_R	GTGGTACTATGGCAGTGGTA
7_19985774	7	19985774	rs_Noirv2.chr7_19985774.129.159.1.SP1	/rhSeq-f/CTTGCATATAAGGTTCCCATCTAATrGATAG/GT2/	rs_Noirv2.chr7_19985774.336.365.-1.SP2	/rhSeq-r/CCCTCTTGATCTTCTAAATGGAATrCCAAA/GT2/	rh_chr7_19985774_F	CTTGCATATAAGGTTCCCATCTAAT	rh_chr7_19985774_R	CCCTCTTGATCTTCTAAATGGAAT
7_20103260	7	20103260	rs_Noirv2.chr7_20103260.150.184.1.SP1	/rhSeq-f/GTGATTTAGCAATGTATCTATGTACATAArGGAGA/GT2/	rs_Noirv2.chr7_20103260.361.394.-1.SP2	/rhSeq-r/GAAAGTTTTCAATTCTTATAAAGGAAGTrAACCT/GT4/	rh_chr7_20103260_F	GTGATTTAGCAATGTATCTATGTACATAA	rh_chr7_20103260_R	GAAAGTTTTCAATTCTTATAAAGGAAGT
7_20279884	7	20279884	rs_Noirv2.chr7_20279884.74.102.1.SP1	/rhSeq-f/CAAGCTTTGGATCTATCGACTTTrGGGAA/GT4/	rs_Noirv2.chr7_20279884.266.295.-1.SP2	/rhSeq-r/TGATTGAAAAGGTAGAACCCAGATrGTCTG/GT4/	rh_chr7_20279884_F	CAAGCTTTGGATCTATCGACTTT	rh_chr7_20279884_R	TGATTGAAAAGGTAGAACCCAGAT
7_20394121	7	20394121	rs_Noirv2.chr7_20394121.42.68.1.SP1	/rhSeq-f/CCTGATTTGGCTCCTATTTCArCCCAA/GT4/	rs_Noirv2.chr7_20394121.256.282.-1.SP2	/rhSeq-r/GAATTTGGAGATCGTTGCAAGrGCAGA/GT2/	rh_chr7_20394121_F	CCTGATTTGGCTCCTATTTCA	rh_chr7_20394121_R	GAATTTGGAGATCGTTGCAAG
7_20674414	7	20674414	rs_Noirv2.chr7_20674414.157.183.1.SP1	/rhSeq-f/GGGCAACATCTAAAGTTTCCArCAATC/GT1/	rs_Noirv2.chr7_20674414.347.372.-1.SP2	/rhSeq-r/TTCTACGATAGGCCTTCTCTrGATGC/GT1/	rh_chr7_20674414_F	GGGCAACATCTAAAGTTTCCA	rh_chr7_20674414_R	TTCTACGATAGGCCTTCTCT
7_20906881	7	20906881	rs_Noirv2.chr7_20906881.163.191.1.SP1	/rhSeq-f/AGAATGGAGATTCCTCTTCATCTrGCCTC/GT1/	rs_Noirv2.chr7_20906881.367.395.-1.SP2	/rhSeq-r/TATAAAGCCTAGGAATAGCAGCGrGCCTC/GT4/	rh_chr7_20906881_F	AGAATGGAGATTCCTCTTCATCT	rh_chr7_20906881_R	TATAAAGCCTAGGAATAGCAGCG
7_21128945	7	21128945	rs_Noirv2.chr7_21128945.165.188.1.SP1	/rhSeq-f/GAATGACTGGGATCTGCGrGAGAA/GT2/	rs_Noirv2.chr7_21128945.345.368.-1.SP2	/rhSeq-r/TGGTTTTACCGGGATTCGrGGCTA/GT1/	rh_chr7_21128945_F	GAATGACTGGGATCTGCG	rh_chr7_21128945_R	TGGTTTTACCGGGATTCG
7_22046989	7	22046989	rs_Noirv2.chr7_22046989.77.104.1.SP1	/rhSeq-f/CTTCTGCAAAGCTCTTCTACAArCTAGA/GT1/	rs_Noirv2.chr7_22046989.286.310.-1.SP2	/rhSeq-r/TGGATGTTTAGTCATGGGCrGTTCT/GT2/	rh_chr7_22046989_F	CTTCTGCAAAGCTCTTCTACAA	rh_chr7_22046989_R	TGGATGTTTAGTCATGGGC
7_22101289	7	22101289	rs_Noirv2.chr7_22101289.135.159.1.SP1	/rhSeq-f/GAAGGTGAAGGAACTGTCTrGTCCA/GT3/	rs_Noirv2.chr7_22101289.343.369.-1.SP2	/rhSeq-r/GGCAAGTTGGCAATATCTTAArCAGGT/GT4/	rh_chr7_22101289_F	GAAGGTGAAGGAACTGTCT	rh_chr7_22101289_R	GGCAAGTTGGCAATATCTTAA
7_22250380	7	22250380	rs_Noirv2.chr7_22250380.117.147.1.SP1	/rhSeq-f/CTGTATCACTCTGATAAGCTCAAAArCAAGC/GT4/	rs_Noirv2.chr7_22250380.329.358.-1.SP2	/rhSeq-r/GCTGGTATCAACAAATGTCCTATTrGATGG/GT2/	rh_chr7_22250380_F	CTGTATCACTCTGATAAGCTCAAAA	rh_chr7_22250380_R	GCTGGTATCAACAAATGTCCTATT
7_22508479	7	22508479	rs_Noirv2.chr7_22508479.71.96.1.SP1	/rhSeq-f/AGACTCATTTCCACAGTGTCrCTCCA/GT2/	rs_Noirv2.chr7_22508479.272.299.-1.SP2	/rhSeq-r/TCCTTCTGTTTCATAGGTTCCTrAGTTC/GT1/	rh_chr7_22508479_F	AGACTCATTTCCACAGTGTC	rh_chr7_22508479_R	TCCTTCTGTTTCATAGGTTCCT
7_22580507	7	22580507	rs_Noirv2.chr7_22580507.133.162.1.SP1	/rhSeq-f/CCTGTTGATACATTGGTGTCTTTTrCTGAA/GT2/	rs_Noirv2.chr7_22580507.308.338.-1.SP2	/rhSeq-r/ACTTCGTTTTGAATTCCTCAACTACrCTTGC/GT2/	rh_chr7_22580507_F	CCTGTTGATACATTGGTGTCTTTT	rh_chr7_22580507_R	ACTTCGTTTTGAATTCCTCAACTAC
7_22781295	7	22781295	rs_Noirv2.chr7_22781295.88.114.1.SP1	/rhSeq-f/GAAACCTGGTTGTAAGTGGATrCTGAC/GT4/	rs_Noirv2.chr7_22781295.311.337.-1.SP2	/rhSeq-r/GGCTGTTGGTATTCATGGTAGrCTTGG/GT1/	rh_chr7_22781295_F	GAAACCTGGTTGTAAGTGGAT	rh_chr7_22781295_R	GGCTGTTGGTATTCATGGTAG
7_22891955	7	22891955	rs_Noirv2.chr7_22891955.88.120.1.SP1	/rhSeq-f/TGCAGATTTTGAGGATTATATACTTCGrGTTGG/GT1/	rs_Noirv2.chr7_22891955.279.309.-1.SP2	/rhSeq-r/AAGTGCCTTCTCTCTACAAATGTATrCCATC/GT4/	rh_chr7_22891955_F	TGCAGATTTTGAGGATTATATACTTCG	rh_chr7_22891955_R	AAGTGCCTTCTCTCTACAAATGTAT
7_22991552	7	22991552	rs_Noirv2.chr7_22991552.93.123.1.SP1	/rhSeq-f/CTGATTCAAATGCCCTTAATGATGTrGGATA/GT4/	rs_Noirv2.chr7_22991552.271.302.-1.SP2	/rhSeq-r/GCATATTACCAAGGGTGTAGATCTTArCAAGA/GT3/	rh_chr7_22991552_F	CTGATTCAAATGCCCTTAATGATGT	rh_chr7_22991552_R	GCATATTACCAAGGGTGTAGATCTTA
7_23068209	7	23068209	rs_Noirv2.chr7_23068209.163.189.1.SP1	/rhSeq-f/TGATGCAAATGGACAAGCTTCrCTGAA/GT3/	rs_Noirv2.chr7_23068209.369.394.-1.SP2	/rhSeq-r/CTTTTCAATCTCCCAGAGCCrCACAT/GT2/	rh_chr7_23068209_F	TGATGCAAATGGACAAGCTTC	rh_chr7_23068209_R	CTTTTCAATCTCCCAGAGCC
7_23233299	7	23233299	rs_Noirv2.chr7_23233299.107.132.1.SP1	/rhSeq-f/AGATGTGAATTGGCAGGAGArCATTG/GT2/	rs_Noirv2.chr7_23233299.326.353.-1.SP2	/rhSeq-r/CACCTCAAGTACAATTACCCCTrGATTT/GT1/	rh_chr7_23233299_F	AGATGTGAATTGGCAGGAGA	rh_chr7_23233299_R	CACCTCAAGTACAATTACCCCT
7_23310116	7	23310116	rs_Noirv2.chr7_23310116.153.181.1.SP1	/rhSeq-f/ACCTTTTGAGATGAGGATCAAGTrGGTTT/GT1/	rs_Noirv2.chr7_23310116.347.374.-1.SP2	/rhSeq-r/GTGGTTTGAGCAGTAAATGAGCrCTCAT/GT4/	rh_chr7_23310116_F	ACCTTTTGAGATGAGGATCAAGT	rh_chr7_23310116_R	GTGGTTTGAGCAGTAAATGAGC
7_23438032	7	23438032	rs_Noirv2.chr7_23438032.154.178.1.SP1	/rhSeq-f/GTACCCAGCTCACAAGAACrCATCC/GT4/	rs_Noirv2.chr7_23438032.375.401.-1.SP2	/rhSeq-r/AAGCCACTCACTAGTATTGCArCAACG/GT2/	rh_chr7_23438032_F	GTACCCAGCTCACAAGAAC	rh_chr7_23438032_R	AAGCCACTCACTAGTATTGCA
7_23660749	7	23660749	rs_Noirv2.chr7_23660749.132.160.1.SP1	/rhSeq-f/GTGGAGTAATGGCCATATGAGAArCCAAG/GT3/	rs_Noirv2.chr7_23660749.308.337.-1.SP2	/rhSeq-r/TCAAACATTGGAAACTCTGCATTArGCCAG/GT3/	rh_chr7_23660749_F	GTGGAGTAATGGCCATATGAGAA	rh_chr7_23660749_R	TCAAACATTGGAAACTCTGCATTA
7_23769058	7	23769058	rs_Noirv2.chr7_23769058.70.98.1.SP1	/rhSeq-f/CTCATGTTATAAGCAGCTTAGCArCTCCA/GT4/	rs_Noirv2.chr7_23769058.269.296.-1.SP2	/rhSeq-r/CTGCTTTGGTCTCTTCCTATTTrCAGAC/GT4/	rh_chr7_23769058_F	CTCATGTTATAAGCAGCTTAGCA	rh_chr7_23769058_R	CTGCTTTGGTCTCTTCCTATTT
7_23844050	7	23844050	rs_Noirv2.chr7_23844050.58.86.1.SP1	/rhSeq-f/TTTCTCCAGGAGATTGATTACACrCAAGG/GT4/	rs_Noirv2.chr7_23844050.249.277.-1.SP2	/rhSeq-r/ACTCCATTGTCAGAACCTAAAACrCCACA/GT2/	rh_chr7_23844050_F	TTTCTCCAGGAGATTGATTACAC	rh_chr7_23844050_R	ACTCCATTGTCAGAACCTAAAAC
7_23962575	7	23962575	rs_Noirv2.chr7_23962575.168.195.1.SP1	/rhSeq-f/GCTTGTCTTTGGACGATTTCATrGTGTT/GT1/	rs_Noirv2.chr7_23962575.353.381.-1.SP2	/rhSeq-r/AACCATCTTCATTACCCTTTCTGrCCAGG/GT4/	rh_chr7_23962575_F	GCTTGTCTTTGGACGATTTCAT	rh_chr7_23962575_R	AACCATCTTCATTACCCTTTCTG
7_24059511	7	24059511	rs_Noirv2.chr7_24059511.45.72.1.SP1	/rhSeq-f/CCTTCCCTGATAGAAAGAAACCrGACAA/GT4/	rs_Noirv2.chr7_24059511.218.247.-1.SP2	/rhSeq-r/GTTCTATCCATGGTTAGAAGACAArATAAG/GT4/	rh_chr7_24059511_F	CCTTCCCTGATAGAAAGAAACC	rh_chr7_24059511_R	GTTCTATCCATGGTTAGAAGACAA
7_24217484	7	24217484	rs_Noirv2.chr7_24217484.31.60.1.SP1	/rhSeq-f/TCTCTGAATTTTGGGAGTAGTAGTrGGGCT/GT1/	rs_Noirv2.chr7_24217484.254.282.-1.SP2	/rhSeq-r/GAAGCAGAGTTGAAGTGGAAAAArGGAAG/GT4/	rh_chr7_24217484_F	TCTCTGAATTTTGGGAGTAGTAGT	rh_chr7_24217484_R	GAAGCAGAGTTGAAGTGGAAAAA
7_24373021	7	24373021	rs_Noirv2.chr7_24373021.42.70.1.SP1	/rhSeq-f/CATCCAAATCAGCAGCAAAATTArGGACA/GT4/	rs_Noirv2.chr7_24373021.245.270.-1.SP2	/rhSeq-r/AGTTCATGCTGAACTCTGGArGGCAT/GT2/	rh_chr7_24373021_F	CATCCAAATCAGCAGCAAAATTA	rh_chr7_24373021_R	AGTTCATGCTGAACTCTGGA
7_24508748	7	24508748	rs_Noirv2.chr7_24508748.108.135.1.SP1	/rhSeq-f/CAGAAAGACATTTTAAGGGCCTrGATCC/GT4/	rs_Noirv2.chr7_24508748.312.338.-1.SP2	/rhSeq-r/AACAAAGGTCTTGTGGCATTTrGCTAT/GT1/	rh_chr7_24508748_F	CAGAAAGACATTTTAAGGGCCT	rh_chr7_24508748_R	AACAAAGGTCTTGTGGCATTT
7_24586966	7	24586966	rs_Noirv2.chr7_24586966.38.65.1.SP1	/rhSeq-f/TGTATTTGGGCTTCATGTTGTTrGATGG/GT3/	rs_Noirv2.chr7_24586966.237.263.-1.SP2	/rhSeq-r/ATAAATCAGAGCTGCCCAACTrGAGAA/GT1/	rh_chr7_24586966_F	TGTATTTGGGCTTCATGTTGTT	rh_chr7_24586966_R	ATAAATCAGAGCTGCCCAACT
7_24677373	7	24677373	rs_Noirv2.chr7_24677373.63.87.1.SP1	/rhSeq-f/AAAACCCAAGCAGCTTCACrCAGTG/GT1/	rs_Noirv2.chr7_24677373.271.295.-1.SP2	/rhSeq-r/AGGAGTGCTCAGTCCTCTTrCCTGT/GT2/	rh_chr7_24677373_F	AAAACCCAAGCAGCTTCAC	rh_chr7_24677373_R	AGGAGTGCTCAGTCCTCTT
7_24879814	7	24879814	rs_Noirv2.chr7_24879814.95.122.1.SP1	/rhSeq-f/CATAGTGCTTGCCAACATACTArCAAGA/GT2/	rs_Noirv2.chr7_24879814.295.323.-1.SP2	/rhSeq-r/TTTGGAATATGCACCTATCAAGTrGCTAG/GT1/	rh_chr7_24879814_F	CATAGTGCTTGCCAACATACTA	rh_chr7_24879814_R	TTTGGAATATGCACCTATCAAGT
7_24967097	7	24967097	rs_Noirv2.chr7_24967097.108.141.1.SP1	/rhSeq-f/GTCACAATTTTCAATCTTGAAGACAAAGrGCATT/GT2/	rs_Noirv2.chr7_24967097.274.308.-1.SP2	/rhSeq-r/CATATGAATTTGATTGTGTTCTTACCTTTrCTAAA/GT2/	rh_chr7_24967097_F	GTCACAATTTTCAATCTTGAAGACAAAG	rh_chr7_24967097_R	CATATGAATTTGATTGTGTTCTTACCTTT
7_25056911	7	25056911	rs_Noirv2.chr7_25056911.63.90.1.SP1	/rhSeq-f/ATTTTATGTGCAGAGAGACACTrGTTGG/GT4/	rs_Noirv2.chr7_25056911.275.303.-1.SP2	/rhSeq-r/CGCATATCCACATTTCTTGTAGArGCAAG/GT4/	rh_chr7_25056911_F	ATTTTATGTGCAGAGAGACACT	rh_chr7_25056911_R	CGCATATCCACATTTCTTGTAGA
7_25141862	7	25141862	rs_Noirv2.chr7_25141862.34.64.1.SP1	/rhSeq-f/GGAGTTTGAATCCAATCATACATGCrCCATA/GT1/	rs_Noirv2.chr7_25141862.241.272.-1.SP2	/rhSeq-r/GATAAGAAGGATCAAGCTTGGTATTTrAGTAG/GT4/	rh_chr7_25141862_F	GGAGTTTGAATCCAATCATACATGC	rh_chr7_25141862_R	GATAAGAAGGATCAAGCTTGGTATTT
7_25262311	7	25262311	rs_Noirv2.chr7_25262311.119.149.1.SP1	/rhSeq-f/ACCCCTTTACATCTTTTACCTAGTArCCAGT/GT2/	rs_Noirv2.chr7_25262311.321.350.-1.SP2	/rhSeq-r/GTGGTTTACGACAATGAAAAGAACrCAGAT/GT1/	rh_chr7_25262311_F	ACCCCTTTACATCTTTTACCTAGTA	rh_chr7_25262311_R	GTGGTTTACGACAATGAAAAGAAC
7_25457734	7	25457734	rs_Noirv2.chr7_25457734.2.34.1.SP1	/rhSeq-f/GTAGAATTCCTAATATTCAGGTTACGArGGAAC/GT4/	rs_Noirv2.chr7_25457734.205.239.-1.SP2	/rhSeq-r/TCCANAGTACAATCAAACATAAGAAAATGrATTTT/GT2/	rh_chr7_25457734_F	GTAGAATTCCTAATATTCAGGTTACGA	rh_chr7_25457734_R	TCCANAGTACAATCAAACATAAGAAAATG
7_25669872	7	25669872	rs_Noirv2.chr7_25669872.39.65.1.SP1	/rhSeq-f/GCAATCCTCTTGGTTCACTTTrCCTTC/GT1/	rs_Noirv2.chr7_25669872.250.277.-1.SP2	/rhSeq-r/TGTGTGCTTACCATAATGGAAArAAGCA/GT1/	rh_chr7_25669872_F	GCAATCCTCTTGGTTCACTTT	rh_chr7_25669872_R	TGTGTGCTTACCATAATGGAAA
7_25751820	7	25751820	rs_Noirv2.chr7_25751820.161.187.1.SP1	/rhSeq-f/GGTCACTTGGTAATGACACAGrGTAAG/GT2/	rs_Noirv2.chr7_25751820.341.366.-1.SP2	/rhSeq-r/GAAGAAATGGGACCCTTACCrCGTGT/GT3/	rh_chr7_25751820_F	GGTCACTTGGTAATGACACAG	rh_chr7_25751820_R	GAAGAAATGGGACCCTTACC
7_25909284	7	25909284	rs_Noirv2.chr7_25909284.35.60.1.SP1	/rhSeq-f/TGATTTCTCACCATCCCCAArCCGAA/GT2/	rs_Noirv2.chr7_25909284.258.287.-1.SP2	/rhSeq-r/AGATGGAGAANCTTATATCAGTGGrGACGA/GT3/	rh_chr7_25909284_F	TGATTTCTCACCATCCCCAA	rh_chr7_25909284_R	AGATGGAGAANCTTATATCAGTGG
7_25988242	7	25988242	rs_Noirv2.chr7_25988242.37.63.1.SP1	/rhSeq-f/TATCTTGAAGTCATGCCTGTGrCCCTA/GT1/	rs_Noirv2.chr7_25988242.260.288.-1.SP2	/rhSeq-r/TTGGTCAAGCTTCATCCAATATArGACAG/GT4/	rh_chr7_25988242_F	TATCTTGAAGTCATGCCTGTG	rh_chr7_25988242_R	TTGGTCAAGCTTCATCCAATATA
7_26088532	7	26088532	rs_Noirv2.chr7_26088532.22.53.1.SP1	/rhSeq-f/CAAGAAGCTAGAAACAAATTCCAGTGrCTTGT/GT4/	rs_Noirv2.chr7_26088532.248.280.-1.SP2	/rhSeq-r/ACTGGTCTATTGTTAAATGCACTTTTArCTGTC/GT2/	rh_chr7_26088532_F	CAAGAAGCTAGAAACAAATTCCAGTG	rh_chr7_26088532_R	ACTGGTCTATTGTTAAATGCACTTTTA
7_26249020	7	26249020	rs_Noirv2.chr7_26249020.103.129.1.SP1	/rhSeq-f/ATCAGCTCCACATGGAATCTCrCAGCA/GT3/	rs_Noirv2.chr7_26249020.296.322.-1.SP2	/rhSeq-r/TGTTTTGCCATCTCAACCAATrGCACA/GT3/	rh_chr7_26249020_F	ATCAGCTCCACATGGAATCTC	rh_chr7_26249020_R	TGTTTTGCCATCTCAACCAAT
7_26363715	7	26363715	rs_Noirv2.chr7_26363715.47.70.1.SP1	/rhSeq-f/CTTTGCTGGGCATGTTGArCTTCC/GT4/	rs_Noirv2.chr7_26363715.269.291.-1.SP2	/rhSeq-r/GCTCCAAAGACACAGGCrCGTAT/GT4/	rh_chr7_26363715_F	CTTTGCTGGGCATGTTGA	rh_chr7_26363715_R	GCTCCAAAGACACAGGC
7_26515058	7	26515058	rs_Noirv2.chr7_26515058.168.196.1.SP1	/rhSeq-f/ATCATTGGTTTGCAGACAAATGArGAACA/GT4/	rs_Noirv2.chr7_26515058.370.398.-1.SP2	/rhSeq-r/TGAGTTGTTTATTTCTGCACCTTrGATCT/GT1/	rh_chr7_26515058_F	ATCATTGGTTTGCAGACAAATGA	rh_chr7_26515058_R	TGAGTTGTTTATTTCTGCACCTT
7_26680230	7	26680230	rs_Noirv2.chr7_26680230.87.111.1.SP1	/rhSeq-f/TCTCTTGGCATTTCAGACArGACGT/GT2/	rs_Noirv2.chr7_26680230.306.331.-1.SP2	/rhSeq-r/GGTTTGATAGGTGAGGCAATrCAAGA/GT1/	rh_chr7_26680230_F	TCTCTTGGCATTTCAGACA	rh_chr7_26680230_R	GGTTTGATAGGTGAGGCAAT
7_26792208	7	26792208	rs_Noirv2.chr7_26792208.13.40.1.SP1	/rhSeq-f/TTGTACCACACATGTCACTGTArGTTCT/GT4/	rs_Noirv2.chr7_26792208.208.235.-1.SP2	/rhSeq-r/GAAGAAATGACCACTCACAACTrGTAAC/GT3/	rh_chr7_26792208_F	TTGTACCACACATGTCACTGTA	rh_chr7_26792208_R	GAAGAAATGACCACTCACAACT
7_26919971	7	26919971	rs_Noirv2.chr7_26919971.85.111.1.SP1	/rhSeq-f/ATTGCTAGCAGTACCAATCACrCACTC/GT4/	rs_Noirv2.chr7_26919971.279.305.-1.SP2	/rhSeq-r/CATAATCACATCCGACGAGAArGAAAG/GT4/	rh_chr7_26919971_F	ATTGCTAGCAGTACCAATCAC	rh_chr7_26919971_R	CATAATCACATCCGACGAGAA
7_27013763	7	27013763	rs_Noirv2.chr7_27013763.64.89.1.SP1	/rhSeq-f/TATCAAATCGACCACTTGCCrCAGTC/GT2/	rs_Noirv2.chr7_27013763.269.294.-1.SP2	/rhSeq-r/GGAACATGATGGTCTTGACArGATCA/GT1/	rh_chr7_27013763_F	TATCAAATCGACCACTTGCC	rh_chr7_27013763_R	GGAACATGATGGTCTTGACA
7_27341252	7	27341252	rs_Noirv2.chr7_27341252.38.66.1.SP1	/rhSeq-f/TCATTCTTTTGAGTTCATCACCArGGTCA/GT2/	rs_Noirv2.chr7_27341252.248.276.-1.SP2	/rhSeq-r/CTTTGAAGGCTAACTTCACTCTCrCATGA/GT3/	rh_chr7_27341252_F	TCATTCTTTTGAGTTCATCACCA	rh_chr7_27341252_R	CTTTGAAGGCTAACTTCACTCTC
8_30944	8	30944	rs_Noirv2.chr8_30944.81.111.1.SP1	/rhSeq-f/GAATTGAGGAATATGGATGTTTGCTrGAGTT/GT1/	rs_Noirv2.chr8_30944.299.327.-1.SP2	/rhSeq-r/GGGATGTGATCCAAAATTCATTGrATTTT/GT1/	rh_chr8_30944_F	GAATTGAGGAATATGGATGTTTGCT	rh_chr8_30944_R	GGGATGTGATCCAAAATTCATTG
8_96364	8	96364	rs_Noirv2.chr8_96364.37.64.1.SP1	/rhSeq-f/CTCTCTCTCTCTTAACAGCTCTrATTGC/GT1/	rs_Noirv2.chr8_96364.248.275.-1.SP2	/rhSeq-r/CATAGTAAGGAGAGAGGAGCAArCTTGC/GT3/	rh_chr8_96364_F	CTCTCTCTCTCTTAACAGCTCT	rh_chr8_96364_R	CATAGTAAGGAGAGAGGAGCAA
8_222721	8	222721	rs_Noirv2.chr8_222721.74.99.1.SP1	/rhSeq-f/GCCCACTAACCAAACAGTACrCAGAA/GT4/	rs_Noirv2.chr8_222721.292.316.-1.SP2	/rhSeq-r/GCATGTTTGCCTGAGTTTGrCAACT/GT1/	rh_chr8_222721_F	GCCCACTAACCAAACAGTAC	rh_chr8_222721_R	GCATGTTTGCCTGAGTTTG
8_301480	8	301480	rs_Noirv2.chr8_301480.1.30.1.SP1	/rhSeq-f/GCCATATCCATGTATAGTTTCTCCrAAGTC/GT4/	rs_Noirv2.chr8_301480.227.259.-1.SP2	/rhSeq-r/CTGGATGATGTTCCTAATCATATTAAArAGGTG/GT4/	rh_chr8_301480_F	GCCATATCCATGTATAGTTTCTCC	rh_chr8_301480_R	CTGGATGATGTTCCTAATCATATTAAA
8_396592	8	396592	rs_Noirv2.chr8_396592.74.98.1.SP1	/rhSeq-f/CAAGAGTGCAAGGAAAGGArCAAAG/GT1/	rs_Noirv2.chr8_396592.276.301.-1.SP2	/rhSeq-r/TTTGGGTTATCTTGATGCTCrGGCTG/GT2/	rh_chr8_396592_F	CAAGAGTGCAAGGAAAGGA	rh_chr8_396592_R	TTTGGGTTATCTTGATGCTC
8_474142	8	474142	rs_Noirv2.chr8_474142.24.51.1.SP1	/rhSeq-f/CAAGTGGTTCATCAAGTCTCAGrGAGAA/GT3/	rs_Noirv2.chr8_474142.242.270.-1.SP2	/rhSeq-r/CGTGGAAGTTCAAAGAAAATGCArAAACA/GT4/	rh_chr8_474142_F	CAAGTGGTTCATCAAGTCTCAG	rh_chr8_474142_R	CGTGGAAGTTCAAAGAAAATGCA
8_730234	8	730234	rs_Noirv2.chr8_730234.138.168.1.SP1	/rhSeq-f/GCTTTCTTTCCAATTGTTACTTAGGrCTCCA/GT3/	rs_Noirv2.chr8_730234.357.388.-1.SP2	/rhSeq-r/CATATAGAAGCAGCAATTACTTAGCArCATAG/GT4/	rh_chr8_730234_F	GCTTTCTTTCCAATTGTTACTTAGG	rh_chr8_730234_R	CATATAGAAGCAGCAATTACTTAGCA
8_1005872	8	1005872	rs_Noirv2.chr8_1005872.3.32.1.SP1	/rhSeq-f/GCTTTTACTTCCCATGTGGTTTTArCTGAT/GT1/	rs_Noirv2.chr8_1005872.216.246.-1.SP2	/rhSeq-r/CCACTTGTTAAAGCCTTTATTATGCrCTCCT/GT1/	rh_chr8_1005872_F	GCTTTTACTTCCCATGTGGTTTTA	rh_chr8_1005872_R	CCACTTGTTAAAGCCTTTATTATGC
8_1155960	8	1155960	rs_Noirv2.chr8_1155960.83.107.1.SP1	/rhSeq-f/AGCAACGACGTTTTTGATGrGACAG/GT1/	rs_Noirv2.chr8_1155960.276.301.-1.SP2	/rhSeq-r/CCTCTTAGAGTCCCATACCTrACTAA/GT3/	rh_chr8_1155960_F	AGCAACGACGTTTTTGATG	rh_chr8_1155960_R	CCTCTTAGAGTCCCATACCT
8_1222997	8	1222997	rs_Noirv2.chr8_1222997.4.31.1.SP1	/rhSeq-f/CTATGTGGACAATCCTATGGTGrCAAAG/GT3/	rs_Noirv2.chr8_1222997.205.230.-1.SP2	/rhSeq-r/CAGGTGAAGGACACAATGAArGGCAA/GT4/	rh_chr8_1222997_F	CTATGTGGACAATCCTATGGTG	rh_chr8_1222997_R	CAGGTGAAGGACACAATGAA
8_1817422	8	1817422	rs_Noirv2.chr8_1817422.94.125.1.SP1	/rhSeq-f/TCTATTGTATACATCATGTGCACATTrGGTGT/GT2/	rs_Noirv2.chr8_1817422.319.351.-1.SP2	/rhSeq-r/TGAGAGTAATGGATCCAAACTATTATCrCAGCA/GT4/	rh_chr8_1817422_F	TCTATTGTATACATCATGTGCACATT	rh_chr8_1817422_R	TGAGAGTAATGGATCCAAACTATTATC
8_1896435	8	1896435	rs_Noirv2.chr8_1896435.32.58.1.SP1	/rhSeq-f/GCCACCAATCCTTTCTTTCATrGCTCA/GT1/	rs_Noirv2.chr8_1896435.244.270.-1.SP2	/rhSeq-r/GTTGACCACTTTCTGCCTAATrAACAC/GT3/	rh_chr8_1896435_F	GCCACCAATCCTTTCTTTCAT	rh_chr8_1896435_R	GTTGACCACTTTCTGCCTAAT
8_2017540	8	2017540	rs_Noirv2.chr8_2017540.90.118.1.SP1	/rhSeq-f/AGCAAGCTACTTGATCCTAACAArGAAGG/GT2/	rs_Noirv2.chr8_2017540.283.311.-1.SP2	/rhSeq-r/CTCAAATGCATCAAGGTAGTCTTrCTCCA/GT3/	rh_chr8_2017540_F	AGCAAGCTACTTGATCCTAACAA	rh_chr8_2017540_R	CTCAAATGCATCAAGGTAGTCTT
8_2197734	8	2197734	rs_Noirv2.chr8_2197734.112.135.1.SP1	/rhSeq-f/AAGTCACAGCAGTTCCCTrCTTTG/GT3/	rs_Noirv2.chr8_2197734.302.325.-1.SP2	/rhSeq-r/TACTCCCCATTGCACCAGrCCATA/GT4/	rh_chr8_2197734_F	AAGTCACAGCAGTTCCCT	rh_chr8_2197734_R	TACTCCCCATTGCACCAG
8_2250586	8	2250586	rs_Noirv2.chr8_2250586.153.183.1.SP1	/rhSeq-f/TTGATGTTATCTTCATGATCTGGACrCAGAC/GT3/	rs_Noirv2.chr8_2250586.368.398.-1.SP2	/rhSeq-r/GTCTTTTTAAGACTTTCCAGGAAAGrCTAAG/GT4/	rh_chr8_2250586_F	TTGATGTTATCTTCATGATCTGGAC	rh_chr8_2250586_R	GTCTTTTTAAGACTTTCCAGGAAAG
8_2443239	8	2443239	rs_Noirv2.chr8_2443239.150.175.1.SP1	/rhSeq-f/AGAACAAGGTGAGGACAGAGrGATGA/GT3/	rs_Noirv2.chr8_2443239.326.351.-1.SP2	/rhSeq-r/TTCAGTACATGCTGGACAGTrGACAC/GT2/	rh_chr8_2443239_F	AGAACAAGGTGAGGACAGAG	rh_chr8_2443239_R	TTCAGTACATGCTGGACAGT
8_2564886	8	2564886	rs_Noirv2.chr8_2564886.129.155.1.SP1	/rhSeq-f/CCTCATCTTACTTCTACCCAArCAAGA/GT4/	rs_Noirv2.chr8_2564886.304.330.-1.SP2	/rhSeq-r/GTGGATTTGAGGATGCTTGTCrGTCTA/GT1/	rh_chr8_2564886_F	CCTCATCTTACTTCTACCCAA	rh_chr8_2564886_R	GTGGATTTGAGGATGCTTGTC
8_2666965	8	2666965	rs_Noirv2.chr8_2666965.85.117.1.SP1	/rhSeq-f/GAATAAGGCTATCCGATGTAACTAATArGAACA/GT2/	rs_Noirv2.chr8_2666965.257.287.-1.SP2	/rhSeq-r/TTTTCCTCTTTATGTTCCTTTCTTTrGCATT/GT1/	rh_chr8_2666965_F	GAATAAGGCTATCCGATGTAACTAATA	rh_chr8_2666965_R	TTTTCCTCTTTATGTTCCTTTCTTT
8_2784591	8	2784591	rs_Noirv2.chr8_2784591.102.130.1.SP1	/rhSeq-f/TGCTCGTTTATGGATTCTATGGGrCGAAG/GT4/	rs_Noirv2.chr8_2784591.311.337.-1.SP2	/rhSeq-r/ACAAACTGAGAATGCCACTCArCCAAG/GT2/	rh_chr8_2784591_F	TGCTCGTTTATGGATTCTATGGG	rh_chr8_2784591_R	ACAAACTGAGAATGCCACTCA
8_3176495	8	3176495	rs_Noirv2.chr8_3176495.151.177.1.SP1	/rhSeq-f/GCAAGTCATGGTACAAAGCAArGCCTT/GT2/	rs_Noirv2.chr8_3176495.362.387.-1.SP2	/rhSeq-r/CGTACTCCAATGCCTCTTTGrGTGCA/GT2/	rh_chr8_3176495_F	GCAAGTCATGGTACAAAGCAA	rh_chr8_3176495_R	CGTACTCCAATGCCTCTTTG
8_3320879	8	3320879	rs_Noirv2.chr8_3320879.98.122.1.SP1	/rhSeq-f/CCTGCTGCATTTGGATGTGrCCTAA/GT2/	rs_Noirv2.chr8_3320879.316.341.-1.SP2	/rhSeq-r/GAGCAGAGCAAAACAAAGGArGAGTC/GT4/	rh_chr8_3320879_F	CCTGCTGCATTTGGATGTG	rh_chr8_3320879_R	GAGCAGAGCAAAACAAAGGA
8_4108038	8	4108038	rs_Noirv2.chr8_4108038.124.153.1.SP1	/rhSeq-f/TATTGAACTTTTGCAATCACCTTGrGCTGA/GT1/	rs_Noirv2.chr8_4108038.329.358.-1.SP2	/rhSeq-r/GCTTTTCTTTAAGGATGCAAACTGrGAAGC/GT1/	rh_chr8_4108038_F	TATTGAACTTTTGCAATCACCTTG	rh_chr8_4108038_R	GCTTTTCTTTAAGGATGCAAACTG
8_4214869	8	4214869	rs_Noirv2.chr8_4214869.75.103.1.SP1	/rhSeq-f/CAGATACATGTTTGGACTTACGGrCCAAC/GT4/	rs_Noirv2.chr8_4214869.246.275.-1.SP2	/rhSeq-r/GAATGCAAAACCTACAGCTAAAACrCGTGA/GT1/	rh_chr8_4214869_F	CAGATACATGTTTGGACTTACGG	rh_chr8_4214869_R	GAATGCAAAACCTACAGCTAAAAC
8_4661848	8	4661848	rs_Noirv2.chr8_4661848.77.104.1.SP1	/rhSeq-f/CCTCCAAAGATGAAATGCTGAGrGACAG/GT4/	rs_Noirv2.chr8_4661848.302.329.-1.SP2	/rhSeq-r/TTGCTAGTGTATCTCGCATGATrGGAGC/GT2/	rh_chr8_4661848_F	CCTCCAAAGATGAAATGCTGAG	rh_chr8_4661848_R	TTGCTAGTGTATCTCGCATGAT
8_4918103	8	4918103	rs_Noirv2.chr8_4918103.68.98.1.SP1	/rhSeq-f/CTCTTCAATTCATGAGACAATGCATrGTTTG/GT3/	rs_Noirv2.chr8_4918103.282.313.-1.SP2	/rhSeq-r/CTTGAGCCTGTAGATTGTTAGATGATrGTCAT/GT2/	rh_chr8_4918103_F	CTCTTCAATTCATGAGACAATGCAT	rh_chr8_4918103_R	CTTGAGCCTGTAGATTGTTAGATGAT
8_5062235	8	5062235	rs_Noirv2.chr8_5062235.52.80.1.SP1	/rhSeq-f/ACATGAGAGTTTAATTAGGCCTGrGAGTG/GT1/	rs_Noirv2.chr8_5062235.271.300.-1.SP2	/rhSeq-r/TTCCTACCAGATATGTTGTAATGTrGCCTC/GT1/	rh_chr8_5062235_F	ACATGAGAGTTTAATTAGGCCTG	rh_chr8_5062235_R	TTCCTACCAGATATGTTGTAATGT
8_5398297	8	5398297	rs_Noirv2.chr8_5398297.39.70.1.SP1	/rhSeq-f/AGGTTGAGAGTGCATACAATATAGTArGTTTG/GT1/	rs_Noirv2.chr8_5398297.266.296.-1.SP2	/rhSeq-r/AAATACAAGTCAAGGATTCCTTACArAGATG/GT4/	rh_chr8_5398297_F	AGGTTGAGAGTGCATACAATATAGTA	rh_chr8_5398297_R	AAATACAAGTCAAGGATTCCTTACA
8_5630677	8	5630677	rs_Noirv2.chr8_5630677.70.99.1.SP1	/rhSeq-f/GTTGCTTTTGTTATGCTTTTAACCrCCATT/GT1/	rs_Noirv2.chr8_5630677.267.295.-1.SP2	/rhSeq-r/CCTCAATCACAATGTGGAAAGTArGATTT/GT1/	rh_chr8_5630677_F	GTTGCTTTTGTTATGCTTTTAACC	rh_chr8_5630677_R	CCTCAATCACAATGTGGAAAGTA
8_7224682	8	7224682	rs_Noirv2.chr8_7224682.28.53.1.SP1	/rhSeq-f/GCATACCCGAAACTCCGTTTrGAAAT/GT1/	rs_Noirv2.chr8_7224682.246.272.-1.SP2	/rhSeq-r/CCCTCACTACAATCTCTGGAGrCTCAA/GT1/	rh_chr8_7224682_F	GCATACCCGAAACTCCGTTT	rh_chr8_7224682_R	CCCTCACTACAATCTCTGGAG
8_7371285	8	7371285	rs_Noirv2.chr8_7371285.143.171.1.SP1	/rhSeq-f/CACTAGACATGGTCAAGAAGTAGrGCACA/GT2/	rs_Noirv2.chr8_7371285.368.393.-1.SP2	/rhSeq-r/GATCTGAGACTGCGAGAGTGrCAAGT/GT1/	rh_chr8_7371285_F	CACTAGACATGGTCAAGAAGTAG	rh_chr8_7371285_R	GATCTGAGACTGCGAGAGTG
8_7443260	8	7443260	rs_Noirv2.chr8_7443260.82.110.1.SP1	/rhSeq-f/AGTATATGACCACTTTGTGTTCCrCTTCT/GT3/	rs_Noirv2.chr8_7443260.275.304.-1.SP2	/rhSeq-r/TCATGAAATGTATTCCCAGAATGTrAATGA/GT4/	rh_chr8_7443260_F	AGTATATGACCACTTTGTGTTCC	rh_chr8_7443260_R	TCATGAAATGTATTCCCAGAATGT
8_7542838	8	7542838	rs_Noirv2.chr8_7542838.126.157.1.SP1	/rhSeq-f/CCGACGATATATTTTCAGAGTTTTTCrGGGTT/GT1/	rs_Noirv2.chr8_7542838.353.383.-1.SP2	/rhSeq-r/CAATAACATCCCTCGAAATCTTCATrCTTCT/GT1/	rh_chr8_7542838_F	CCGACGATATATTTTCAGAGTTTTTC	rh_chr8_7542838_R	CAATAACATCCCTCGAAATCTTCAT
8_7624958	8	7624958	rs_Noirv2.chr8_7624958.86.114.1.SP1	/rhSeq-f/AAGGAATGTTTTAAAGCTTGGTTrGGACC/GT2/	rs_Noirv2.chr8_7624958.280.306.-1.SP2	/rhSeq-r/GCAAAAAGGCTACAATGCTTTrGGAGT/GT1/	rh_chr8_7624958_F	AAGGAATGTTTTAAAGCTTGGTT	rh_chr8_7624958_R	GCAAAAAGGCTACAATGCTTT
8_7812019	8	7812019	rs_Noirv2.chr8_7812019.77.105.1.SP1	/rhSeq-f/TGTCAAACCTCCTATAAGCAAAGrCCGAT/GT2/	rs_Noirv2.chr8_7812019.291.318.-1.SP2	/rhSeq-r/AAAAGCTGCCCCAGAATTTTACrCCTAC/GT4/	rh_chr8_7812019_F	TGTCAAACCTCCTATAAGCAAAG	rh_chr8_7812019_R	AAAAGCTGCCCCAGAATTTTAC
8_7898256	8	7898256	rs_Noirv2.chr8_7898256.161.187.1.SP1	/rhSeq-f/AATATTCTTGGCCAATCCAGTrGTGAC/GT1/	rs_Noirv2.chr8_7898256.375.401.-1.SP2	/rhSeq-r/ACACCAATCCTGTTTAGTAGCrCCTGT/GT1/	rh_chr8_7898256_F	AATATTCTTGGCCAATCCAGT	rh_chr8_7898256_R	ACACCAATCCTGTTTAGTAGC
8_8086885	8	8086885	rs_Noirv2.chr8_8086885.72.99.1.SP1	/rhSeq-f/CAAAGATTGTTGACATCTGCGArGAAAG/GT2/	rs_Noirv2.chr8_8086885.287.315.-1.SP2	/rhSeq-r/CAGTTTGCCTGCATACATAAACArACAAA/GT4/	rh_chr8_8086885_F	CAAAGATTGTTGACATCTGCGA	rh_chr8_8086885_R	CAGTTTGCCTGCATACATAAACA
8_8227840	8	8227840	rs_Noirv2.chr8_8227840.152.179.1.SP1	/rhSeq-f/ACAGTTCCATCAACAGAGTGTArCCACT/GT4/	rs_Noirv2.chr8_8227840.372.397.-1.SP2	/rhSeq-r/CTGTTTTGGCCAGAAGAACCrCAGAT/GT2/	rh_chr8_8227840_F	ACAGTTCCATCAACAGAGTGTA	rh_chr8_8227840_R	CTGTTTTGGCCAGAAGAACC
8_9037920	8	9037920	rs_Noirv2.chr8_9037920.5.31.1.SP1	/rhSeq-f/TGCTCCATACTATCATCTCGCrCCTTC/GT3/	rs_Noirv2.chr8_9037920.205.231.-1.SP2	/rhSeq-r/ATGAACACAGCAACGAACCTArCAGGA/GT2/	rh_chr8_9037920_F	TGCTCCATACTATCATCTCGC	rh_chr8_9037920_R	ATGAACACAGCAACGAACCTA
8_9266897	8	9266897	rs_Noirv2.chr8_9266897.124.152.1.SP1	/rhSeq-f/CTCAAAGTGTTGATGTCGAGAAGrCTGAT/GT1/	rs_Noirv2.chr8_9266897.303.331.-1.SP2	/rhSeq-r/CAACCAAACAGATCAAAAGTGAArAATAC/GT1/	rh_chr8_9266897_F	CTCAAAGTGTTGATGTCGAGAAG	rh_chr8_9266897_R	CAACCAAACAGATCAAAAGTGAA
8_9332167	8	9332167	rs_Noirv2.chr8_9332167.54.81.1.SP1	/rhSeq-f/TAAGGAGCCAATTGGTGTATGTrGCCTT/GT4/	rs_Noirv2.chr8_9332167.238.264.-1.SP2	/rhSeq-r/AGCTCTTTTCTCTCTCCGGATrGGCTT/GT3/	rh_chr8_9332167_F	TAAGGAGCCAATTGGTGTATGT	rh_chr8_9332167_R	AGCTCTTTTCTCTCTCCGGAT
8_9483316	8	9483316	rs_Noirv2.chr8_9483316.157.185.1.SP1	/rhSeq-f/GTTTTCACTGTGATGAGACTTTCrCTGGA/GT2/	rs_Noirv2.chr8_9483316.355.383.-1.SP2	/rhSeq-r/GACTCGTTTCTAAATCCCAAAAArCTGGT/GT1/	rh_chr8_9483316_F	GTTTTCACTGTGATGAGACTTTC	rh_chr8_9483316_R	GACTCGTTTCTAAATCCCAAAAA
8_9585235	8	9585235	rs_Noirv2.chr8_9585235.45.74.1.SP1	/rhSeq-f/CTCTCTTCCAGAATTCAAAGATGGrCGAGT/GT3/	rs_Noirv2.chr8_9585235.220.248.-1.SP2	/rhSeq-r/GGTGTTTGAGTTCTTTGGAAGAArGTCTC/GT3/	rh_chr8_9585235_F	CTCTCTTCCAGAATTCAAAGATGG	rh_chr8_9585235_R	GGTGTTTGAGTTCTTTGGAAGAA
8_9702346	8	9702346	rs_Noirv2.chr8_9702346.170.197.1.SP1	/rhSeq-f/TGNTTAACACAATCTGTTCAGTrGGGAT/GT2/	rs_Noirv2.chr8_9702346.344.373.-1.SP2	/rhSeq-r/TTTGAAAGTACCCGAACAAATACTrGCATC/GT1/	rh_chr8_9702346_F	TGNTTAACACAATCTGTTCAGT	rh_chr8_9702346_R	TTTGAAAGTACCCGAACAAATACT
8_9810148	8	9810148	rs_Noirv2.chr8_9810148.114.140.1.SP1	/rhSeq-f/TCTAGCTTGGCAAGTTGTTTArCATCC/GT3/	rs_Noirv2.chr8_9810148.328.353.-1.SP2	/rhSeq-r/AAGTGTTCTTTTGCTCAGGTrGTGTG/GT2/	rh_chr8_9810148_F	TCTAGCTTGGCAAGTTGTTTA	rh_chr8_9810148_R	AAGTGTTCTTTTGCTCAGGT
8_9924400	8	9924400	rs_Noirv2.chr8_9924400.158.186.1.SP1	/rhSeq-f/TGATAGCTTCTACCTTTTGCTTTrCTGCT/GT1/	rs_Noirv2.chr8_9924400.345.373.-1.SP2	/rhSeq-r/TTGGTTGCTTTTTGTCTAGAAGCrCCATT/GT4/	rh_chr8_9924400_F	TGATAGCTTCTACCTTTTGCTTT	rh_chr8_9924400_R	TTGGTTGCTTTTTGTCTAGAAGC
8_10146498	8	10146498	rs_Noirv2.chr8_10146498.34.58.1.SP1	/rhSeq-f/TCAAAGGACTCAAGGCAATrGGTGA/GT2/	rs_Noirv2.chr8_10146498.214.242.-1.SP2	/rhSeq-r/AGATCTCTAAAATTCCCTATGGTrCGCAA/GT4/	rh_chr8_10146498_F	TCAAAGGACTCAAGGCAAT	rh_chr8_10146498_R	AGATCTCTAAAATTCCCTATGGT
8_10266320	8	10266320	rs_Noirv2.chr8_10266320.11.37.1.SP1	/rhSeq-f/AATTGCCAACCTAGCTAAACArCTCAC/GT4/	rs_Noirv2.chr8_10266320.225.250.-1.SP2	/rhSeq-r/GGATTCACCAAGTCCATCATrCAAGA/GT4/	rh_chr8_10266320_F	AATTGCCAACCTAGCTAAACA	rh_chr8_10266320_R	GGATTCACCAAGTCCATCAT
8_10383725	8	10383725	rs_Noirv2.chr8_10383725.83.109.1.SP1	/rhSeq-f/CAGCCTAGAATTCTTTCCCTGrCATTG/GT2/	rs_Noirv2.chr8_10383725.300.326.-1.SP2	/rhSeq-r/TCCATTGCAAGTTCAAAAACCrCAGCA/GT3/	rh_chr8_10383725_F	CAGCCTAGAATTCTTTCCCTG	rh_chr8_10383725_R	TCCATTGCAAGTTCAAAAACC
8_10545513	8	10545513	rs_Noirv2.chr8_10545513.93.120.1.SP1	/rhSeq-f/TGACACACTACATTACCCTAGTrCATGC/GT2/	rs_Noirv2.chr8_10545513.294.321.-1.SP2	/rhSeq-r/GTTTGATTGAAAGCAATGGCATrCTGAT/GT4/	rh_chr8_10545513_F	TGACACACTACATTACCCTAGT	rh_chr8_10545513_R	GTTTGATTGAAAGCAATGGCAT
8_10660800	8	10660800	rs_Noirv2.chr8_10660800.25.52.1.SP1	/rhSeq-f/AGTGATGTTGTCTGAGAATGCArGCAAG/GT4/	rs_Noirv2.chr8_10660800.229.257.-1.SP2	/rhSeq-r/CATGGTACCATTGCTAGACATTGrCTGCT/GT3/	rh_chr8_10660800_F	AGTGATGTTGTCTGAGAATGCA	rh_chr8_10660800_R	CATGGTACCATTGCTAGACATTG
8_10735044	8	10735044	rs_Noirv2.chr8_10735044.60.83.1.SP1	/rhSeq-f/GCCCATGACATCCTGAATrCCTAT/GT3/	rs_Noirv2.chr8_10735044.280.304.-1.SP2	/rhSeq-r/GTTGCTGGCCATTAAAACArCTTCG/GT2/	rh_chr8_10735044_F	GCCCATGACATCCTGAAT	rh_chr8_10735044_R	GTTGCTGGCCATTAAAACA
8_10850929	8	10850929	rs_Noirv2.chr8_10850929.6.35.1.SP1	/rhSeq-f/ATTGTGATGATTCCTATCCTTCATrGCAGA/GT4/	rs_Noirv2.chr8_10850929.208.237.-1.SP2	/rhSeq-r/CAACTCAAAACATGGTCTTAAACArACTAC/GT4/	rh_chr8_10850929_F	ATTGTGATGATTCCTATCCTTCAT	rh_chr8_10850929_R	CAACTCAAAACATGGTCTTAAACA
8_10993976	8	10993976	rs_Noirv2.chr8_10993976.43.71.1.SP1	/rhSeq-f/AGACTTACGCTGTAGTGAAAGAArGTGGC/GT3/	rs_Noirv2.chr8_10993976.222.250.-1.SP2	/rhSeq-r/CATCTGTGATTCCTCATGATGGArGTTGG/GT3/	rh_chr8_10993976_F	AGACTTACGCTGTAGTGAAAGAA	rh_chr8_10993976_R	CATCTGTGATTCCTCATGATGGA
8_11082356	8	11082356	rs_Noirv2.chr8_11082356.107.133.1.SP1	/rhSeq-f/AAGGACAAGGCAGTTATGTACrCACCC/GT3/	rs_Noirv2.chr8_11082356.287.314.-1.SP2	/rhSeq-r/CCTCTGATAAATCAAGGTCACArAGGCA/GT2/	rh_chr8_11082356_F	AAGGACAAGGCAGTTATGTAC	rh_chr8_11082356_R	CCTCTGATAAATCAAGGTCACA
8_11215366	8	11215366	rs_Noirv2.chr8_11215366.103.131.1.SP1	/rhSeq-f/CTTGCCATGATTTCTTACTCTGArCACAC/GT4/	rs_Noirv2.chr8_11215366.305.335.-1.SP2	/rhSeq-r/GATTGATGAAGATTACTATGCACGTrGTGGA/GT2/	rh_chr8_11215366_F	CTTGCCATGATTTCTTACTCTGA	rh_chr8_11215366_R	GATTGATGAAGATTACTATGCACGT
8_11308042	8	11308042	rs_Noirv2.chr8_11308042.133.159.1.SP1	/rhSeq-f/GGTTCTTCTTCCTCTGTTGTTrGGCAT/GT2/	rs_Noirv2.chr8_11308042.321.349.-1.SP2	/rhSeq-r/CCATTGAAAATGACAACATGGGTrGAATG/GT1/	rh_chr8_11308042_F	GGTTCTTCTTCCTCTGTTGTT	rh_chr8_11308042_R	CCATTGAAAATGACAACATGGGT
8_11435234	8	11435234	rs_Noirv2.chr8_11435234.154.188.1.SP1	/rhSeq-f/GGCTTCAGTTATCATAAATTTAGATTTCArAATGC/GT3/	rs_Noirv2.chr8_11435234.363.396.-1.SP2	/rhSeq-r/TCATTTTTAACCAATTGAAATGAGTTTTrCAGTG/GT2/	rh_chr8_11435234_F	GGCTTCAGTTATCATAAATTTAGATTTCA	rh_chr8_11435234_R	TCATTTTTAACCAATTGAAATGAGTTTT
8_11544717	8	11544717	rs_Noirv2.chr8_11544717.130.161.1.SP1	/rhSeq-f/CCCAACTTTCTACTCATTGTTCATAArGAATC/GT3/	rs_Noirv2.chr8_11544717.319.349.-1.SP2	/rhSeq-r/CCCAAATTGAGTTCAAGTCGAAAAArAAACT/GT1/	rh_chr8_11544717_F	CCCAACTTTCTACTCATTGTTCATAA	rh_chr8_11544717_R	CCCAAATTGAGTTCAAGTCGAAAAA
8_11650720	8	11650720	rs_Noirv2.chr8_11650720.169.193.1.SP1	/rhSeq-f/ACTGCATCGAAACCCTTGTrCACCC/GT4/	rs_Noirv2.chr8_11650720.345.370.-1.SP2	/rhSeq-r/AAAAGCTGAAAGATGAGGCArACGGC/GT2/	rh_chr8_11650720_F	ACTGCATCGAAACCCTTGT	rh_chr8_11650720_R	AAAAGCTGAAAGATGAGGCA
8_11773246	8	11773246	rs_Noirv2.chr8_11773246.160.188.1.SP1	/rhSeq-f/CAGAAGTGGAGTTCTTGATGAAGrCCGGT/GT1/	rs_Noirv2.chr8_11773246.356.383.-1.SP2	/rhSeq-r/GTGGTAGTACATGTACCAGTCGrGCTTG/GT2/	rh_chr8_11773246_F	CAGAAGTGGAGTTCTTGATGAAG	rh_chr8_11773246_R	GTGGTAGTACATGTACCAGTCG
8_11992421	8	11992421	rs_Noirv2.chr8_11992421.9.39.1.SP1	/rhSeq-f/TGATACTTACATCTTGTTGACCAACrCACTG/GT2/	rs_Noirv2.chr8_11992421.228.258.-1.SP2	/rhSeq-r/GGTCAACAAATAAAGAAGCAAGAACrCTGTT/GT2/	rh_chr8_11992421_F	TGATACTTACATCTTGTTGACCAAC	rh_chr8_11992421_R	GGTCAACAAATAAAGAAGCAAGAAC
8_12251683	8	12251683	rs_Noirv2.chr8_12251683.120.147.1.SP1	/rhSeq-f/AGTTTTCTCCACACCATTATCArGGATG/GT4/	rs_Noirv2.chr8_12251683.301.329.-1.SP2	/rhSeq-r/AGATTATGATGAGTCCAGACAAGrATGAG/GT1/	rh_chr8_12251683_F	AGTTTTCTCCACACCATTATCA	rh_chr8_12251683_R	AGATTATGATGAGTCCAGACAAG
8_12336402	8	12336402	rs_Noirv2.chr8_12336402.91.121.1.SP1	/rhSeq-f/GGGTCTCATTAACTAGAACAGAAAArGCTTT/GT1/	rs_Noirv2.chr8_12336402.317.347.-1.SP2	/rhSeq-r/CAACCTATTAGCATGCTTTTATGGArCAGTG/GT2/	rh_chr8_12336402_F	GGGTCTCATTAACTAGAACAGAAAA	rh_chr8_12336402_R	CAACCTATTAGCATGCTTTTATGGA
8_12429651	8	12429651	rs_Noirv2.chr8_12429651.165.193.1.SP1	/rhSeq-f/CATGACCCTAAACTCAAGTTCTGrCCCTA/GT2/	rs_Noirv2.chr8_12429651.368.396.-1.SP2	/rhSeq-r/CAGACATTGTGTATGCTATAGGTrGTGGT/GT4/	rh_chr8_12429651_F	CATGACCCTAAACTCAAGTTCTG	rh_chr8_12429651_R	CAGACATTGTGTATGCTATAGGT
8_12529769	8	12529769	rs_Noirv2.chr8_12529769.45.78.1.SP1	/rhSeq-f/CAACTCAACCCTACATGTGAAAAATTATrGATCT/GT3/	rs_Noirv2.chr8_12529769.227.261.-1.SP2	/rhSeq-r/AAAATAGTGTGCAANATTGTTTTTGTTAArATAAT/GT2/	rh_chr8_12529769_F	CAACTCAACCCTACATGTGAAAAATTAT	rh_chr8_12529769_R	AAAATAGTGTGCAANATTGTTTTTGTTAA
8_12843847	8	12843847	rs_Noirv2.chr8_12843847.71.100.1.SP1	/rhSeq-f/CACCCTGATCTAGTGTATGAACTGrCTTTC/GT3/	rs_Noirv2.chr8_12843847.259.287.-1.SP2	/rhSeq-r/CAAAGGAAAAGAGAATCTGGCATrCTGTT/GT3/	rh_chr8_12843847_F	CACCCTGATCTAGTGTATGAACTG	rh_chr8_12843847_R	CAAAGGAAAAGAGAATCTGGCAT
8_12950516	8	12950516	rs_Noirv2.chr8_12950516.69.95.1.SP1	/rhSeq-f/GGAGTTGAATGTTGATCTCCTrGTAGA/GT2/	rs_Noirv2.chr8_12950516.256.281.-1.SP2	/rhSeq-r/CATCTGGGCAATTACCAAGArCAACA/GT3/	rh_chr8_12950516_F	GGAGTTGAATGTTGATCTCCT	rh_chr8_12950516_R	CATCTGGGCAATTACCAAGA
8_13104592	8	13104592	rs_Noirv2.chr8_13104592.89.117.1.SP1	/rhSeq-f/CCCAACTCAAGAAATCAAACCAGrGGCTT/GT3/	rs_Noirv2.chr8_13104592.275.302.-1.SP2	/rhSeq-r/AACTCCACAGTGTTTTCACCTGrCCTGT/GT2/	rh_chr8_13104592_F	CCCAACTCAAGAAATCAAACCAG	rh_chr8_13104592_R	AACTCCACAGTGTTTTCACCTG
8_13261367	8	13261367	rs_Noirv2.chr8_13261367.34.61.1.SP1	/rhSeq-f/TTTACTGATCTACTAGGCCCAArACTTT/GT2/	rs_Noirv2.chr8_13261367.206.236.-1.SP2	/rhSeq-r/ATCAAAGAGATGCATAGATAAGGTTrGTACA/GT4/	rh_chr8_13261367_F	TTTACTGATCTACTAGGCCCAA	rh_chr8_13261367_R	ATCAAAGAGATGCATAGATAAGGTT
8_13355367	8	13355367	rs_Noirv2.chr8_13355367.84.114.1.SP1	/rhSeq-f/CCATGTGTGTATTATTGAAGTGTCCrCAGAG/GT2/	rs_Noirv2.chr8_13355367.259.290.-1.SP2	/rhSeq-r/GTTACCAGTAAATCACTCAAATTCCCrGTTCG/GT1/	rh_chr8_13355367_F	CCATGTGTGTATTATTGAAGTGTCC	rh_chr8_13355367_R	GTTACCAGTAAATCACTCAAATTCCC
8_13482645	8	13482645	rs_Noirv2.chr8_13482645.55.76.1.SP1	/rhSeq-f/GAAGGTTTGCCGTTGCrCAAGG/GT3/	rs_Noirv2.chr8_13482645.253.276.-1.SP2	/rhSeq-r/AAAAGCAGAGGCCCAGTArCACAA/GT1/	rh_chr8_13482645_F	GAAGGTTTGCCGTTGC	rh_chr8_13482645_R	AAAAGCAGAGGCCCAGTA
8_13582202	8	13582202	rs_Noirv2.chr8_13582202.63.88.1.SP1	/rhSeq-f/TCTATCACCTCTCTCAACGTrCTCCC/GT3/	rs_Noirv2.chr8_13582202.269.293.-1.SP2	/rhSeq-r/GATGAAGTCATTGCCGAGGrCCATG/GT2/	rh_chr8_13582202_F	TCTATCACCTCTCTCAACGT	rh_chr8_13582202_R	GATGAAGTCATTGCCGAGG
8_13705893	8	13705893	rs_Noirv2.chr8_13705893.40.65.1.SP1	/rhSeq-f/GTTCACGATTGAGTTGGGACrCAAGC/GT1/	rs_Noirv2.chr8_13705893.264.290.-1.SP2	/rhSeq-r/CATAAAATGTGCCACCACCTTrCAGCT/GT3/	rh_chr8_13705893_F	GTTCACGATTGAGTTGGGAC	rh_chr8_13705893_R	CATAAAATGTGCCACCACCTT
8_13823480	8	13823480	rs_Noirv2.chr8_13823480.147.174.1.SP1	/rhSeq-f/ACAGAAAGTCCCCTATCCTAAGrCAGAC/GT4/	rs_Noirv2.chr8_13823480.328.356.-1.SP2	/rhSeq-r/TCTTGCATTCTAGCTTTCTAGAGrCCAAG/GT3/	rh_chr8_13823480_F	ACAGAAAGTCCCCTATCCTAAG	rh_chr8_13823480_R	TCTTGCATTCTAGCTTTCTAGAG
8_13885816	8	13885816	rs_Noirv2.chr8_13885816.26.52.1.SP1	/rhSeq-f/CCTCCCAAAACACTTTATCGTrCTTCT/GT3/	rs_Noirv2.chr8_13885816.216.241.-1.SP2	/rhSeq-r/TCTAGCTGTGTGAATGATGCrCAGAG/GT1/	rh_chr8_13885816_F	CCTCCCAAAACACTTTATCGT	rh_chr8_13885816_R	TCTAGCTGTGTGAATGATGC
8_13973400	8	13973400	rs_Noirv2.chr8_13973400.65.90.1.SP1	/rhSeq-f/GTTGGTCTATCTGTTGCTGCrCTCTC/GT1/	rs_Noirv2.chr8_13973400.283.309.-1.SP2	/rhSeq-r/AGAGGTGTGAGAAAGGACAAArCCTTG/GT1/	rh_chr8_13973400_F	GTTGGTCTATCTGTTGCTGC	rh_chr8_13973400_R	AGAGGTGTGAGAAAGGACAAA
8_14086001	8	14086001	rs_Noirv2.chr8_14086001.91.119.1.SP1	/rhSeq-f/GCTTATTAAAGCTTCCAGAAGCArCTTGC/GT4/	rs_Noirv2.chr8_14086001.307.335.-1.SP2	/rhSeq-r/GTATCAAATAAATCCGGAGCACCrCCACT/GT1/	rh_chr8_14086001_F	GCTTATTAAAGCTTCCAGAAGCA	rh_chr8_14086001_R	GTATCAAATAAATCCGGAGCACC
8_14233651	8	14233651	rs_Noirv2.chr8_14233651.95.118.1.SP1	/rhSeq-f/TAACCCCACAAGCGTCTCrCTTCA/GT1/	rs_Noirv2.chr8_14233651.274.298.-1.SP2	/rhSeq-r/AGGGCTTGATGGGTGTTTTrGGTAG/GT2/	rh_chr8_14233651_F	TAACCCCACAAGCGTCTC	rh_chr8_14233651_R	AGGGCTTGATGGGTGTTTT
8_14401501	8	14401501	rs_Noirv2.chr8_14401501.113.141.1.SP1	/rhSeq-f/CCTCTTCAGCATACTCCTCTAAArCTTCA/GT4/	rs_Noirv2.chr8_14401501.337.364.-1.SP2	/rhSeq-r/CACTTAGAGGGCTTTTAAGCACrCACAT/GT4/	rh_chr8_14401501_F	CCTCTTCAGCATACTCCTCTAAA	rh_chr8_14401501_R	CACTTAGAGGGCTTTTAAGCAC
8_14638681	8	14638681	rs_Noirv2.chr8_14638681.50.82.1.SP1	/rhSeq-f/TGAAAACAAGATGATTTTTGAGATCATrACTTG/GT4/	rs_Noirv2.chr8_14638681.252.285.-1.SP2	/rhSeq-r/TTGTTTCTTTTAGTCCCAATAAGAATAArGTTCG/GT4/	rh_chr8_14638681_F	TGAAAACAAGATGATTTTTGAGATCAT	rh_chr8_14638681_R	TTGTTTCTTTTAGTCCCAATAAGAATAA
8_14700208	8	14700208	rs_Noirv2.chr8_14700208.157.185.1.SP1	/rhSeq-f/ACAGCACAAGTCATTCAACATAArCCAAG/GT4/	rs_Noirv2.chr8_14700208.349.376.-1.SP2	/rhSeq-r/TAACGTAGATCCCACAAAGTCTrCTACC/GT4/	rh_chr8_14700208_F	ACAGCACAAGTCATTCAACATAA	rh_chr8_14700208_R	TAACGTAGATCCCACAAAGTCT
8_14793667	8	14793667	rs_Noirv2.chr8_14793667.73.102.1.SP1	/rhSeq-f/GTTCCTTCCCTCTGGTAATGAATTrGTTTT/GT1/	rs_Noirv2.chr8_14793667.298.326.-1.SP2	/rhSeq-r/ACACCATGTCAAACATTTCTGACrCTCAA/GT4/	rh_chr8_14793667_F	GTTCCTTCCCTCTGGTAATGAATT	rh_chr8_14793667_R	ACACCATGTCAAACATTTCTGAC
8_14881905	8	14881905	rs_Noirv2.chr8_14881905.80.110.1.SP1	/rhSeq-f/CAATCAAGAATCAATCTCTCAGACArGCAAA/GT4/	rs_Noirv2.chr8_14881905.264.293.-1.SP2	/rhSeq-r/GACTACTCTGCTTTTTCAAATGACrGAAAC/GT2/	rh_chr8_14881905_F	CAATCAAGAATCAATCTCTCAGACA	rh_chr8_14881905_R	GACTACTCTGCTTTTTCAAATGAC
8_14968234	8	14968234	rs_Noirv2.chr8_14968234.4.30.1.SP1	/rhSeq-f/CCACTCTCCACTGTGCTTAATrCTGTA/GT4/	rs_Noirv2.chr8_14968234.210.237.-1.SP2	/rhSeq-r/AGAGTAGGAGAGGAGCTCCTATrGTTCC/GT1/	rh_chr8_14968234_F	CCACTCTCCACTGTGCTTAAT	rh_chr8_14968234_R	AGAGTAGGAGAGGAGCTCCTAT
8_15057460	8	15057460	rs_Noirv2.chr8_15057460.39.64.1.SP1	/rhSeq-f/TAACTGTTCCATCTCTCCCTrCCATC/GT1/	rs_Noirv2.chr8_15057460.241.265.-1.SP2	/rhSeq-r/CTAGATGTCAGGTCGCAAArCTGAA/GT3/	rh_chr8_15057460_F	TAACTGTTCCATCTCTCCCT	rh_chr8_15057460_R	CTAGATGTCAGGTCGCAAA
8_15158961	8	15158961	rs_Noirv2.chr8_15158961.155.181.1.SP1	/rhSeq-f/TACAATGCACAAGGGTCATTTrGGTGA/GT4/	rs_Noirv2.chr8_15158961.329.354.-1.SP2	/rhSeq-r/CTTCACCACTCCATTGGAAArATACT/GT1/	rh_chr8_15158961_F	TACAATGCACAAGGGTCATTT	rh_chr8_15158961_R	CTTCACCACTCCATTGGAAA
8_15245498	8	15245498	rs_Noirv2.chr8_15245498.100.128.1.SP1	/rhSeq-f/TCAGTAATCTGACCACATTGAAArGGGAA/GT2/	rs_Noirv2.chr8_15245498.278.305.-1.SP2	/rhSeq-r/CATTTCCTTCATTTGGTTGCTTrCAAAC/GT1/	rh_chr8_15245498_F	TCAGTAATCTGACCACATTGAAA	rh_chr8_15245498_R	CATTTCCTTCATTTGGTTGCTT
8_15413080	8	15413080	rs_Noirv2.chr8_15413080.66.92.1.SP1	/rhSeq-f/GCCGCCATCAAAATCAAAATTrGGAAG/GT4/	rs_Noirv2.chr8_15413080.245.269.-1.SP2	/rhSeq-r/ATCAAGCCGTACGAAGCTArGGGAA/GT4/	rh_chr8_15413080_F	GCCGCCATCAAAATCAAAATT	rh_chr8_15413080_R	ATCAAGCCGTACGAAGCTA
8_15673111	8	15673111	rs_Noirv2.chr8_15673111.151.181.1.SP1	/rhSeq-f/CTGGGTCTATCTTTGGAATATACAGrCCCAA/GT4/	rs_Noirv2.chr8_15673111.367.396.-1.SP2	/rhSeq-r/CCTGTACTTGGTCTTAATTAGCATrGGAAT/GT1/	rh_chr8_15673111_F	CTGGGTCTATCTTTGGAATATACAG	rh_chr8_15673111_R	CCTGTACTTGGTCTTAATTAGCAT
8_15761184	8	15761184	rs_Noirv2.chr8_15761184.34.65.1.SP1	/rhSeq-f/GATTTCTACTTCTGATTCTGCTTTTGrCAGGT/GT4/	rs_Noirv2.chr8_15761184.233.263.-1.SP2	/rhSeq-r/CCAACTTCTGAAGGCATATCAATAArGGAAA/GT4/	rh_chr8_15761184_F	GATTTCTACTTCTGATTCTGCTTTTG	rh_chr8_15761184_R	CCAACTTCTGAAGGCATATCAATAA
8_15917624	8	15917624	rs_Noirv2.chr8_15917624.166.192.1.SP1	/rhSeq-f/GCTGCATGTACCACCATTTTTrATCTT/GT3/	rs_Noirv2.chr8_15917624.363.391.-1.SP2	/rhSeq-r/GAAACTACCTTCTGTCCTTCTTGrGAAGT/GT1/	rh_chr8_15917624_F	GCTGCATGTACCACCATTTTT	rh_chr8_15917624_R	GAAACTACCTTCTGTCCTTCTTG
8_16151298	8	16151298	rs_Noirv2.chr8_16151298.3.34.1.SP1	/rhSeq-f/CCCTAATGATCATATTTCCAGATAGGrCCACA/GT4/	rs_Noirv2.chr8_16151298.230.261.-1.SP2	/rhSeq-r/CACATATGAAAAGAGAGAAAATGCATrGAGTG/GT3/	rh_chr8_16151298_F	CCCTAATGATCATATTTCCAGATAGG	rh_chr8_16151298_R	CACATATGAAAAGAGAGAAAATGCAT
8_16282470	8	16282470	rs_Noirv2.chr8_16282470.171.196.1.SP1	/rhSeq-f/TCTTAACTGGGTACTGGCTTrCAACT/GT2/	rs_Noirv2.chr8_16282470.371.397.-1.SP2	/rhSeq-r/TTACTGGTTGCAAGAATGCTGrGTCTT/GT2/	rh_chr8_16282470_F	TCTTAACTGGGTACTGGCTT	rh_chr8_16282470_R	TTACTGGTTGCAAGAATGCTG
8_16390041	8	16390041	rs_Noirv2.chr8_16390041.149.176.1.SP1	/rhSeq-f/GCTTCCTTCTGATATTTTCCCArGAGGA/GT4/	rs_Noirv2.chr8_16390041.353.379.-1.SP2	/rhSeq-r/CGTGAATGCAAATCCTCTGAArGCTTA/GT2/	rh_chr8_16390041_F	GCTTCCTTCTGATATTTTCCCA	rh_chr8_16390041_R	CGTGAATGCAAATCCTCTGAA
8_16617028	8	16617028	rs_Noirv2.chr8_16617028.9.35.1.SP1	/rhSeq-f/AGCCTTTGTCATTCCGATAATrCCTCA/GT4/	rs_Noirv2.chr8_16617028.226.252.-1.SP2	/rhSeq-r/GAATGGAGAACATGGGATTTGrGGAAA/GT2/	rh_chr8_16617028_F	AGCCTTTGTCATTCCGATAAT	rh_chr8_16617028_R	GAATGGAGAACATGGGATTTG
8_16821914	8	16821914	rs_Noirv2.chr8_16821914.153.177.1.SP1	/rhSeq-f/GATGTTGCTATGGCCACTCrCTCTG/GT1/	rs_Noirv2.chr8_16821914.338.363.-1.SP2	/rhSeq-r/AAGCTCAGCCCTAATGAGTTrCACTC/GT2/	rh_chr8_16821914_F	GATGTTGCTATGGCCACTC	rh_chr8_16821914_R	AAGCTCAGCCCTAATGAGTT
8_16925218	8	16925218	rs_Noirv2.chr8_16925218.122.147.1.SP1	/rhSeq-f/TGGAAAGGGTTGAAGCATTGrGAGCA/GT3/	rs_Noirv2.chr8_16925218.304.329.-1.SP2	/rhSeq-r/GCCATTGCCTATCCATGAAArCTCCA/GT2/	rh_chr8_16925218_F	TGGAAAGGGTTGAAGCATTG	rh_chr8_16925218_R	GCCATTGCCTATCCATGAAA
8_17200985	8	17200985	rs_Noirv2.chr8_17200985.5.31.1.SP1	/rhSeq-f/CAGAGGGACACAATTTTGCTArGGAGA/GT4/	rs_Noirv2.chr8_17200985.209.234.-1.SP2	/rhSeq-r/GAATCACTGCTCGAACCTTTrCTTCC/GT3/	rh_chr8_17200985_F	CAGAGGGACACAATTTTGCTA	rh_chr8_17200985_R	GAATCACTGCTCGAACCTTT
8_17355913	8	17355913	rs_Noirv2.chr8_17355913.114.138.1.SP1	/rhSeq-f/TTCAGACGCTTGGACACTArGGCAA/GT1/	rs_Noirv2.chr8_17355913.295.319.-1.SP2	/rhSeq-r/GCCGATAAGGAGCTCTTCTrCATGT/GT3/	rh_chr8_17355913_F	TTCAGACGCTTGGACACTA	rh_chr8_17355913_R	GCCGATAAGGAGCTCTTCT
8_17618164	8	17618164	rs_Noirv2.chr8_17618164.117.141.1.SP1	/rhSeq-f/TCAGTCAAGACACGACCATrCGGAG/GT4/	rs_Noirv2.chr8_17618164.329.354.-1.SP2	/rhSeq-r/GTGTTTGTGTGTGACTTGGTrGAAGG/GT4/	rh_chr8_17618164_F	TCAGTCAAGACACGACCAT	rh_chr8_17618164_R	GTGTTTGTGTGTGACTTGGT
8_17684438	8	17684438	rs_Noirv2.chr8_17684438.55.85.1.SP1	/rhSeq-f/CCTCATGATTCTTGTTGTAGGTATTrGCAAG/GT4/	rs_Noirv2.chr8_17684438.238.268.-1.SP2	/rhSeq-r/CTAGCTTCCTCCTTTTTAATCGTTCrCTGTC/GT3/	rh_chr8_17684438_F	CCTCATGATTCTTGTTGTAGGTATT	rh_chr8_17684438_R	CTAGCTTCCTCCTTTTTAATCGTTC
8_17861216	8	17861216	rs_Noirv2.chr8_17861216.149.178.1.SP1	/rhSeq-f/CCTGATTTTTAGTTCCTAGCTCACrCACCT/GT1/	rs_Noirv2.chr8_17861216.347.375.-1.SP2	/rhSeq-r/AGGATTTCCAACTGAAGCTAAGTrCCACT/GT4/	rh_chr8_17861216_F	CCTGATTTTTAGTTCCTAGCTCAC	rh_chr8_17861216_R	AGGATTTCCAACTGAAGCTAAGT
8_17921592	8	17921592	rs_Noirv2.chr8_17921592.70.97.1.SP1	/rhSeq-f/CTTGCCAATTTACTGGTCTCTGrCAACT/GT4/	rs_Noirv2.chr8_17921592.285.313.-1.SP2	/rhSeq-r/AAGTGCAGACCTTTGATTGTATGrCTAGC/GT3/	rh_chr8_17921592_F	CTTGCCAATTTACTGGTCTCTG	rh_chr8_17921592_R	AAGTGCAGACCTTTGATTGTATG
8_17992110	8	17992110	rs_Noirv2.chr8_17992110.47.70.1.SP1	/rhSeq-f/CTCTTCTTCCGCATCTGCrCCTTT/GT1/	rs_Noirv2.chr8_17992110.242.264.-1.SP2	/rhSeq-r/GGACGGCAAAGAGGATGrGCTTT/GT3/	rh_chr8_17992110_F	CTCTTCTTCCGCATCTGC	rh_chr8_17992110_R	GGACGGCAAAGAGGATG
8_19107704	8	19107704	rs_Noirv2.chr8_19107704.87.115.1.SP1	/rhSeq-f/CCATTCAAAGTAGTGTACATCGGrCAACC/GT3/	rs_Noirv2.chr8_19107704.312.339.-1.SP2	/rhSeq-r/GCTCCATCGGAATATCAGACATrCTGAG/GT2/	rh_chr8_19107704_F	CCATTCAAAGTAGTGTACATCGG	rh_chr8_19107704_R	GCTCCATCGGAATATCAGACAT
8_19310146	8	19310146	rs_Noirv2.chr8_19310146.145.170.1.SP1	/rhSeq-f/TGTTTGATGGATATCCACCCrCGTTG/GT3/	rs_Noirv2.chr8_19310146.354.380.-1.SP2	/rhSeq-r/ACGATTTTGTGAGCAGAGAAGrGGTGT/GT4/	rh_chr8_19310146_F	TGTTTGATGGATATCCACCC	rh_chr8_19310146_R	ACGATTTTGTGAGCAGAGAAG
8_19481018	8	19481018	rs_Noirv2.chr8_19481018.93.118.1.SP1	/rhSeq-f/TGACCACCTCCATCTTCATTrCCATG/GT3/	rs_Noirv2.chr8_19481018.298.323.-1.SP2	/rhSeq-r/CTTGGACGACAGGTACAGAArGCATT/GT2/	rh_chr8_19481018_F	TGACCACCTCCATCTTCATT	rh_chr8_19481018_R	CTTGGACGACAGGTACAGAA
8_19687962	8	19687962	rs_Noirv2.chr8_19687962.151.176.1.SP1	/rhSeq-f/AGTGGTTTGTTCCATGATGTrCCCAG/GT4/	rs_Noirv2.chr8_19687962.360.386.-1.SP2	/rhSeq-r/TATTTTGTCTATTCGGCTCCArCCAGC/GT4/	rh_chr8_19687962_F	AGTGGTTTGTTCCATGATGT	rh_chr8_19687962_R	TATTTTGTCTATTCGGCTCCA
8_19745123	8	19745123	rs_Noirv2.chr8_19745123.85.115.1.SP1	/rhSeq-f/GAAAATTGGCCAATACAAGATCTGArCAACA/GT2/	rs_Noirv2.chr8_19745123.256.286.-1.SP2	/rhSeq-r/GTTCTCTGCCTTAATATGGAACCTArCTTGC/GT3/	rh_chr8_19745123_F	GAAAATTGGCCAATACAAGATCTGA	rh_chr8_19745123_R	GTTCTCTGCCTTAATATGGAACCTA
8_20006189	8	20006189	rs_Noirv2.chr8_20006189.60.89.1.SP1	/rhSeq-f/CATGGGAAGACTACTCTACTCTTTrATAGA/GT3/	rs_Noirv2.chr8_20006189.266.297.-1.SP2	/rhSeq-r/GATAGTATGGAATGAAACAAATGCAArGGATT/GT1/	rh_chr8_20006189_F	CATGGGAAGACTACTCTACTCTTT	rh_chr8_20006189_R	GATAGTATGGAATGAAACAAATGCAA
8_20100013	8	20100013	rs_Noirv2.chr8_20100013.14.39.1.SP1	/rhSeq-f/TTCTATCATCCCACCTGAGTrGTGAG/GT2/	rs_Noirv2.chr8_20100013.208.234.-1.SP2	/rhSeq-r/TGCTTCTAGCTAGCATTTCCTrGGAAT/GT3/	rh_chr8_20100013_F	TTCTATCATCCCACCTGAGT	rh_chr8_20100013_R	TGCTTCTAGCTAGCATTTCCT
8_20316557	8	20316557	rs_Noirv2.chr8_20316557.84.111.1.SP1	/rhSeq-f/TCCTTCCAATTGGAGAAAAAGArCGACA/GT4/	rs_Noirv2.chr8_20316557.299.325.-1.SP2	/rhSeq-r/TGCAGCATTAGGTTCATTGACrGTGTT/GT3/	rh_chr8_20316557_F	TCCTTCCAATTGGAGAAAAAGA	rh_chr8_20316557_R	TGCAGCATTAGGTTCATTGAC
8_20544048	8	20544048	rs_Noirv2.chr8_20544048.126.151.1.SP1	/rhSeq-f/ACAACTTCCCTTCATTCGTCrCTGCA/GT3/	rs_Noirv2.chr8_20544048.306.332.-1.SP2	/rhSeq-r/GCTTGAGAAGTAGGGAAGTTTrCTGCA/GT2/	rh_chr8_20544048_F	ACAACTTCCCTTCATTCGTC	rh_chr8_20544048_R	GCTTGAGAAGTAGGGAAGTTT
8_20732778	8	20732778	rs_Noirv2.chr8_20732778.70.96.1.SP1	/rhSeq-f/CACCTTCAAATTGTCTCCGAArCCGTG/GT1/	rs_Noirv2.chr8_20732778.272.298.-1.SP2	/rhSeq-r/GATGATCAAGCACGTGATCTTrCGGCT/GT4/	rh_chr8_20732778_F	CACCTTCAAATTGTCTCCGAA	rh_chr8_20732778_R	GATGATCAAGCACGTGATCTT
8_20838429	8	20838429	rs_Noirv2.chr8_20838429.95.119.1.SP1	/rhSeq-f/AGGATCTCACTCAAGGCTCrCTTGC/GT3/	rs_Noirv2.chr8_20838429.289.314.-1.SP2	/rhSeq-r/ATCTCTGCTCCACAAGAACTrGCACA/GT4/	rh_chr8_20838429_F	AGGATCTCACTCAAGGCTC	rh_chr8_20838429_R	ATCTCTGCTCCACAAGAACT
8_20966593	8	20966593	rs_Noirv2.chr8_20966593.56.82.1.SP1	/rhSeq-f/CCACCATAAGTGGGTTTGAATrGAGTG/GT1/	rs_Noirv2.chr8_20966593.248.273.-1.SP2	/rhSeq-r/AATGACTCATTGATGCCCCArGCTGA/GT4/	rh_chr8_20966593_F	CCACCATAAGTGGGTTTGAAT	rh_chr8_20966593_R	AATGACTCATTGATGCCCCA
8_21093567	8	21093567	rs_Noirv2.chr8_21093567.150.176.1.SP1	/rhSeq-f/TTGAGCACAGTTGTTCATTCCrCTTTG/GT4/	rs_Noirv2.chr8_21093567.369.396.-1.SP2	/rhSeq-r/GGTTTACCTCTTATGCCTTTCCrCAGAA/GT1/	rh_chr8_21093567_F	TTGAGCACAGTTGTTCATTCC	rh_chr8_21093567_R	GGTTTACCTCTTATGCCTTTCC
8_21172946	8	21172946	rs_Noirv2.chr8_21172946.120.148.1.SP1	/rhSeq-f/GACTCTCTAACAATCAATGGACCrCGTGG/GT2/	rs_Noirv2.chr8_21172946.327.354.-1.SP2	/rhSeq-r/CACAGGATATATTTGCAGCAGGrGACTG/GT4/	rh_chr8_21172946_F	GACTCTCTAACAATCAATGGACC	rh_chr8_21172946_R	CACAGGATATATTTGCAGCAGG
8_21332630	8	21332630	rs_Noirv2.chr8_21332630.146.174.1.SP1	/rhSeq-f/GTGGTTTCCTGTTATCCATGTTTrGAGAT/GT3/	rs_Noirv2.chr8_21332630.318.345.-1.SP2	/rhSeq-r/TCAAATCTAATGGAAAGGACCTrCAAGC/GT1/	rh_chr8_21332630_F	GTGGTTTCCTGTTATCCATGTTT	rh_chr8_21332630_R	TCAAATCTAATGGAAAGGACCT
8_21436766	8	21436766	rs_Noirv2.chr8_21436766.13.47.1.SP1	/rhSeq-f/GATCTAATCTTCTTCTATTCATCTTTTTGrGTCCG/GT3/	rs_Noirv2.chr8_21436766.227.261.-1.SP2	/rhSeq-r/CAGAAGACAAACACGTTTTTATAAAAATArAAAGT/GT4/	rh_chr8_21436766_F	GATCTAATCTTCTTCTATTCATCTTTTTG	rh_chr8_21436766_R	CAGAAGACAAACACGTTTTTATAAAAATA
8_21551764	8	21551764	rs_Noirv2.chr8_21551764.49.77.1.SP1	/rhSeq-f/AGCCTATGGATTTTCCTTGGATTrGAGGG/GT2/	rs_Noirv2.chr8_21551764.271.299.-1.SP2	/rhSeq-r/GAATAAGACAAGGAGTCTTCCAGrAAGGA/GT4/	rh_chr8_21551764_F	AGCCTATGGATTTTCCTTGGATT	rh_chr8_21551764_R	GAATAAGACAAGGAGTCTTCCAG
8_21621683	8	21621683	rs_Noirv2.chr8_21621683.140.166.1.SP1	/rhSeq-f/TTGCTCAGAGTGCAAGAATTTrGGGAT/GT1/	rs_Noirv2.chr8_21621683.359.387.-1.SP2	/rhSeq-r/TCAGTTGACTAAACAAAGCCATArGCATC/GT1/	rh_chr8_21621683_F	TTGCTCAGAGTGCAAGAATTT	rh_chr8_21621683_R	TCAGTTGACTAAACAAAGCCATA
8_21723847	8	21723847	rs_Noirv2.chr8_21723847.33.62.1.SP1	/rhSeq-f/CTTGTAGAAACATTTTAAAGCCGTrGAGGG/GT4/	rs_Noirv2.chr8_21723847.214.244.-1.SP2	/rhSeq-r/GTAGAAACAAGCTAGCATTTGTGTArCTTTC/GT3/	rh_chr8_21723847_F	CTTGTAGAAACATTTTAAAGCCGT	rh_chr8_21723847_R	GTAGAAACAAGCTAGCATTTGTGTA
8_21969721	8	21969721	rs_Noirv2.chr8_21969721.88.112.1.SP1	/rhSeq-f/TTCTTCATCCACCGGAACArCTTGA/GT4/	rs_Noirv2.chr8_21969721.270.295.-1.SP2	/rhSeq-r/GACGATGTAGAGGGTCTCTTrGAATC/GT2/	rh_chr8_21969721_F	TTCTTCATCCACCGGAACA	rh_chr8_21969721_R	GACGATGTAGAGGGTCTCTT
8_22064560	8	22064560	rs_Noirv2.chr8_22064560.63.90.1.SP1	/rhSeq-f/CGCTTCTTAGTTTCAGCAGTAArGAACG/GT2/	rs_Noirv2.chr8_22064560.241.268.-1.SP2	/rhSeq-r/CAGACCCAAGATAGGTCTAATGrGATCG/GT4/	rh_chr8_22064560_F	CGCTTCTTAGTTTCAGCAGTAA	rh_chr8_22064560_R	CAGACCCAAGATAGGTCTAATG
8_22142275	8	22142275	rs_Noirv2.chr8_22142275.113.142.1.SP1	/rhSeq-f/GGCCTTTCTTAGTTGAAGTAATTTrGCAGT/GT2/	rs_Noirv2.chr8_22142275.310.338.-1.SP2	/rhSeq-r/GTGTCTCCTATCTGACCTAGTATrAGTTG/GT4/	rh_chr8_22142275_F	GGCCTTTCTTAGTTGAAGTAATTT	rh_chr8_22142275_R	GTGTCTCCTATCTGACCTAGTAT
8_22251587	8	22251587	rs_Noirv2.chr8_22251587.22.47.1.SP1	/rhSeq-f/GGTTTACCTGGTTAAGCAGArGCACA/GT4/	rs_Noirv2.chr8_22251587.205.232.-1.SP2	/rhSeq-r/CAAAACTTGTTTGGATTCCCATrCAAGG/GT3/	rh_chr8_22251587_F	GGTTTACCTGGTTAAGCAGA	rh_chr8_22251587_R	CAAAACTTGTTTGGATTCCCAT
8_22329964	8	22329964	rs_Noirv2.chr8_22329964.24.50.1.SP1	/rhSeq-f/ATGCTTAGCTAGAAGTGTCACrCCTTG/GT4/	rs_Noirv2.chr8_22329964.221.248.-1.SP2	/rhSeq-r/GGCATGTACAGTCACAATTTCArCTTAG/GT3/	rh_chr8_22329964_F	ATGCTTAGCTAGAAGTGTCAC	rh_chr8_22329964_R	GGCATGTACAGTCACAATTTCA
8_22506234	8	22506234	rs_Noirv2.chr8_22506234.60.87.1.SP1	/rhSeq-f/GGGATAAGGAACCAATTGTGAArGTGCT/GT4/	rs_Noirv2.chr8_22506234.269.295.-1.SP2	/rhSeq-r/AGATGCTAGAGAATCCCACACrCACAG/GT3/	rh_chr8_22506234_F	GGGATAAGGAACCAATTGTGAA	rh_chr8_22506234_R	AGATGCTAGAGAATCCCACAC
9_226145	9	226145	rs_Noirv2.chr9_226145.109.135.1.SP1	/rhSeq-f/GGCTTTTCAGGTTTCACAGTTrCCATC/GT4/	rs_Noirv2.chr9_226145.284.309.-1.SP2	/rhSeq-r/AAAAGCTTTACCGTCGAGGArGACAC/GT4/	rh_chr9_226145_F	GGCTTTTCAGGTTTCACAGTT	rh_chr9_226145_R	AAAAGCTTTACCGTCGAGGA
9_301541	9	301541	rs_Noirv2.chr9_301541.149.174.1.SP1	/rhSeq-f/GGCTGATGGAGTAGTTGAAArGTGGA/GT2/	rs_Noirv2.chr9_301541.363.389.-1.SP2	/rhSeq-r/CAATGGATAGAGACGAGCAAArCTGCA/GT4/	rh_chr9_301541_F	GGCTGATGGAGTAGTTGAAA	rh_chr9_301541_R	CAATGGATAGAGACGAGCAAA
9_414015	9	414015	rs_Noirv2.chr9_414015.4.33.1.SP1	/rhSeq-f/CAAAACGCGTCTTTTACATCTTCTrCCTTA/GT3/	rs_Noirv2.chr9_414015.212.242.-1.SP2	/rhSeq-r/TAACAATGGAAGAAAGCGACTATACrGGAAA/GT4/	rh_chr9_414015_F	CAAAACGCGTCTTTTACATCTTCT	rh_chr9_414015_R	TAACAATGGAAGAAAGCGACTATAC
9_516308	9	516308	rs_Noirv2.chr9_516308.16.44.1.SP1	/rhSeq-f/GCATCCAACAAGGTGAATATGATrGACAT/GT4/	rs_Noirv2.chr9_516308.233.262.-1.SP2	/rhSeq-r/AACGACCAGTTGATAATGCTAAACrCACCT/GT3/	rh_chr9_516308_F	GCATCCAACAAGGTGAATATGAT	rh_chr9_516308_R	AACGACCAGTTGATAATGCTAAAC
9_618812	9	618812	rs_Noirv2.chr9_618812.87.113.1.SP1	/rhSeq-f/TCTGCTTTTGTTACAGGACTGrCTTGC/GT4/	rs_Noirv2.chr9_618812.300.326.-1.SP2	/rhSeq-r/TTGGTTCCTCAGAAAGTTCTTrCCCAG/GT3/	rh_chr9_618812_F	TCTGCTTTTGTTACAGGACTG	rh_chr9_618812_R	TTGGTTCCTCAGAAAGTTCTT
9_739923	9	739923	rs_Noirv2.chr9_739923.163.187.1.SP1	/rhSeq-f/CGCAAGAAGCTTCAACCAArGATCA/GT1/	rs_Noirv2.chr9_739923.339.364.-1.SP2	/rhSeq-r/CTTATCAGCCTCTGGAACCTrCTTCA/GT1/	rh_chr9_739923_F	CGCAAGAAGCTTCAACCAA	rh_chr9_739923_R	CTTATCAGCCTCTGGAACCT
9_813785	9	813785	rs_Noirv2.chr9_813785.100.122.1.SP1	/rhSeq-f/AGCCATATCTGCCTGGTrGAGAC/GT4/	rs_Noirv2.chr9_813785.289.312.-1.SP2	/rhSeq-r/GACACCGTCTGGGAAATGrGGATT/GT1/	rh_chr9_813785_F	AGCCATATCTGCCTGGT	rh_chr9_813785_R	GACACCGTCTGGGAAATG
9_893002	9	893002	rs_Noirv2.chr9_893002.104.131.1.SP1	/rhSeq-f/TGGTTCCACTTGAAGTTCAAATrCCGAA/GT3/	rs_Noirv2.chr9_893002.279.306.-1.SP2	/rhSeq-r/GGAATTATCATAGCCAACAGGTrGATTG/GT4/	rh_chr9_893002_F	TGGTTCCACTTGAAGTTCAAAT	rh_chr9_893002_R	GGAATTATCATAGCCAACAGGT
9_1150801	9	1150801	rs_Noirv2.chr9_1150801.59.82.1.SP1	/rhSeq-f/TAATCAGCACCTCCAGCTrCCAAA/GT3/	rs_Noirv2.chr9_1150801.254.276.-1.SP2	/rhSeq-r/ATAACCAATGGCGAGCCrCTCGG/GT4/	rh_chr9_1150801_F	TAATCAGCACCTCCAGCT	rh_chr9_1150801_R	ATAACCAATGGCGAGCC
9_1250145	9	1250145	rs_Noirv2.chr9_1250145.56.87.1.SP1	/rhSeq-f/GTGCGNCTGTTTGGTTTAAATTAGGTrAAAAT/GT4/	rs_Noirv2.chr9_1250145.282.312.-1.SP2	/rhSeq-r/CACATGCAACTCAAATACACAAACTrGAAAA/GT2/	rh_chr9_1250145_F	GTGCGNCTGTTTGGTTTAAATTAGGT	rh_chr9_1250145_R	CACATGCAACTCAAATACACAAACT
9_1305204	9	1305204	rs_Noirv2.chr9_1305204.81.110.1.SP1	/rhSeq-f/GGTCAAAGAACAAGAAATGGAGAArCTAAG/GT4/	rs_Noirv2.chr9_1305204.303.332.-1.SP2	/rhSeq-r/GTTGAACTTCACCCTACTCAAATGrGTTCC/GT4/	rh_chr9_1305204_F	GGTCAAAGAACAAGAAATGGAGAA	rh_chr9_1305204_R	GTTGAACTTCACCCTACTCAAATG
9_1407687	9	1407687	rs_Noirv2.chr9_1407687.120.152.1.SP1	/rhSeq-f/GACCTTGTTAAAAGAAAGATACACCATrGTAAT/GT2/	rs_Noirv2.chr9_1407687.290.320.-1.SP2	/rhSeq-r/CCTAGTTTATGCTTCCAAGTTGAAArCATAT/GT1/	rh_chr9_1407687_F	GACCTTGTTAAAAGAAAGATACACCAT	rh_chr9_1407687_R	CCTAGTTTATGCTTCCAAGTTGAAA
9_1464217	9	1464217	rs_Noirv2.chr9_1464217.69.94.1.SP1	/rhSeq-f/AAATGAGCTTCTCTGCACACrCAGTA/GT2/	rs_Noirv2.chr9_1464217.253.279.-1.SP2	/rhSeq-r/GATCATCTTGGCCTTGACTTTrGATCT/GT1/	rh_chr9_1464217_F	AAATGAGCTTCTCTGCACAC	rh_chr9_1464217_R	GATCATCTTGGCCTTGACTTT
9_1575241	9	1575241	rs_Noirv2.chr9_1575241.13.41.1.SP1	/rhSeq-f/CACTAACAAAAACACCGAGTCATrCATCC/GT1/	rs_Noirv2.chr9_1575241.238.267.-1.SP2	/rhSeq-r/CATATAATGATATGGGTCCTGCACrATTTG/GT3/	rh_chr9_1575241_F	CACTAACAAAAACACCGAGTCAT	rh_chr9_1575241_R	CATATAATGATATGGGTCCTGCAC
9_1648912	9	1648912	rs_Noirv2.chr9_1648912.111.140.1.SP1	/rhSeq-f/CTTTTATCTGGGTTTTGACGAACArCATTT/GT2/	rs_Noirv2.chr9_1648912.324.351.-1.SP2	/rhSeq-r/TCCCTTCAAGAAAGCAAAGAACrCCAAA/GT2/	rh_chr9_1648912_F	CTTTTATCTGGGTTTTGACGAACA	rh_chr9_1648912_R	TCCCTTCAAGAAAGCAAAGAAC
9_2008333	9	2008333	rs_Noirv2.chr9_2008333.42.67.1.SP1	/rhSeq-f/CAAAATGGGTATGCTCTCAArCTTCC/GT3/	rs_Noirv2.chr9_2008333.266.293.-1.SP2	/rhSeq-r/CGTAACAGATCAAATTAGGGCTrGAATC/GT4/	rh_chr9_2008333_F	CAAAATGGGTATGCTCTCAA	rh_chr9_2008333_R	CGTAACAGATCAAATTAGGGCT
9_2133495	9	2133495	rs_Noirv2.chr9_2133495.102.130.1.SP1	/rhSeq-f/GTTCCTTCTTGTTGGTATATTCCrCTTGG/GT1/	rs_Noirv2.chr9_2133495.278.305.-1.SP2	/rhSeq-r/GATTAGGAATGACCAAACCCTGrGAAAC/GT3/	rh_chr9_2133495_F	GTTCCTTCTTGTTGGTATATTCC	rh_chr9_2133495_R	GATTAGGAATGACCAAACCCTG
9_2249377	9	2249377	rs_Noirv2.chr9_2249377.132.162.1.SP1	/rhSeq-f/GAATTGATGGCTCTAGGAAATTTCGrGTTGA/GT2/	rs_Noirv2.chr9_2249377.334.363.-1.SP2	/rhSeq-r/CACGCTATCAAATAACCAAATCCCrAGTTT/GT1/	rh_chr9_2249377_F	GAATTGATGGCTCTAGGAAATTTCG	rh_chr9_2249377_R	CACGCTATCAAATAACCAAATCCC
9_2302342	9	2302342	rs_Noirv2.chr9_2302342.125.146.1.SP1	/rhSeq-f/AACCGTGCCACCAACTrCTGGG/GT2/	rs_Noirv2.chr9_2302342.321.346.-1.SP2	/rhSeq-r/ACCCAAGAAACTCACGTTTCrCAGAC/GT2/	rh_chr9_2302342_F	AACCGTGCCACCAACT	rh_chr9_2302342_R	ACCCAAGAAACTCACGTTTC
9_2391752	9	2391752	rs_Noirv2.chr9_2391752.59.87.1.SP1	/rhSeq-f/GCTCACAATCACATTAGAAGCTGrCCAAT/GT4/	rs_Noirv2.chr9_2391752.252.281.-1.SP2	/rhSeq-r/GGCAAAGAAAATTTTAGATGCTGGrAGTAC/GT1/	rh_chr9_2391752_F	GCTCACAATCACATTAGAAGCTG	rh_chr9_2391752_R	GGCAAAGAAAATTTTAGATGCTGG
9_2474475	9	2474475	rs_Noirv2.chr9_2474475.93.120.1.SP1	/rhSeq-f/GCATCATCCAATACCACTGTATrCCCAT/GT2/	rs_Noirv2.chr9_2474475.279.305.-1.SP2	/rhSeq-r/GACCAGCAACTTTCTAAAGCArGTTTG/GT1/	rh_chr9_2474475_F	GCATCATCCAATACCACTGTAT	rh_chr9_2474475_R	GACCAGCAACTTTCTAAAGCA
9_2539091	9	2539091	rs_Noirv2.chr9_2539091.141.166.1.SP1	/rhSeq-f/GAAATTCCAAAGGGTCCTCArGGAAA/GT2/	rs_Noirv2.chr9_2539091.320.344.-1.SP2	/rhSeq-r/GAAACCCTGCAGGAACAATrGAAGC/GT3/	rh_chr9_2539091_F	GAAATTCCAAAGGGTCCTCA	rh_chr9_2539091_R	GAAACCCTGCAGGAACAAT
9_3370837	9	3370837	rs_Noirv2.chr9_3370837.101.132.1.SP1	/rhSeq-f/CTCCAACTAAGGAACATTAAAGTTTTrCAGGT/GT4/	rs_Noirv2.chr9_3370837.281.312.-1.SP2	/rhSeq-r/GTTTTGAACATTAAGGACTTGTTGAGrGGACA/GT1/	rh_chr9_3370837_F	CTCCAACTAAGGAACATTAAAGTTTT	rh_chr9_3370837_R	GTTTTGAACATTAAGGACTTGTTGAG
9_3600480	9	3600480	rs_Noirv2.chr9_3600480.143.170.1.SP1	/rhSeq-f/CCAGAAGAAAAGTCTGACCAAGrCAAGA/GT4/	rs_Noirv2.chr9_3600480.329.355.-1.SP2	/rhSeq-r/AGACCAAAAGTTTAAGCACCTrGTCAG/GT4/	rh_chr9_3600480_F	CCAGAAGAAAAGTCTGACCAAG	rh_chr9_3600480_R	AGACCAAAAGTTTAAGCACCT
9_4085999	9	4085999	rs_Noirv2.chr9_4085999.73.97.1.SP1	/rhSeq-f/CTCCTTCTCCATCAAGGCTrGGAAT/GT2/	rs_Noirv2.chr9_4085999.296.319.-1.SP2	/rhSeq-r/CAAGATCTGCGCTTCCACrGAAAT/GT2/	rh_chr9_4085999_F	CTCCTTCTCCATCAAGGCT	rh_chr9_4085999_R	CAAGATCTGCGCTTCCAC
9_4138989	9	4138989	rs_Noirv2.chr9_4138989.9.37.1.SP1	/rhSeq-f/GACACTTCTATTGTTCTCCGCTTrGATTT/GT1/	rs_Noirv2.chr9_4138989.209.236.-1.SP2	/rhSeq-r/AGGCCTTGGAGAGAACAAAATTrGCTGG/GT2/	rh_chr9_4138989_F	GACACTTCTATTGTTCTCCGCTT	rh_chr9_4138989_R	AGGCCTTGGAGAGAACAAAATT
9_4242318	9	4242318	rs_Noirv2.chr9_4242318.137.162.1.SP1	/rhSeq-f/CAAACCCTAGATTTCTCCCGrCCGCA/GT1/	rs_Noirv2.chr9_4242318.315.341.-1.SP2	/rhSeq-r/ATCAATACCTCCAACGAACCTrGGCAC/GT4/	rh_chr9_4242318_F	CAAACCCTAGATTTCTCCCG	rh_chr9_4242318_R	ATCAATACCTCCAACGAACCT
9_4448159	9	4448159	rs_Noirv2.chr9_4448159.37.63.1.SP1	/rhSeq-f/GCTTTTGGTGTGAATTTTGGTrGATGG/GT3/	rs_Noirv2.chr9_4448159.258.283.-1.SP2	/rhSeq-r/GTCCACATCCGATTCTTCATrCATCG/GT1/	rh_chr9_4448159_F	GCTTTTGGTGTGAATTTTGGT	rh_chr9_4448159_R	GTCCACATCCGATTCTTCAT
9_4796302	9	4796302	rs_Noirv2.chr9_4796302.138.167.1.SP1	/rhSeq-f/TGGTTTTATGCATCACTTTAGGATrCAGTC/GT1/	rs_Noirv2.chr9_4796302.328.357.-1.SP2	/rhSeq-r/GTGAAAAAGAATCAGCTAAGCATTrCTGTT/GT3/	rh_chr9_4796302_F	TGGTTTTATGCATCACTTTAGGAT	rh_chr9_4796302_R	GTGAAAAAGAATCAGCTAAGCATT
9_4855358	9	4855358	rs_Noirv2.chr9_4855358.34.65.1.SP1	/rhSeq-f/CAAAATGTCTTCTAGGAGTTATTTGGrCAATG/GT3/	rs_Noirv2.chr9_4855358.205.237.-1.SP2	/rhSeq-r/CCTTGTTTTGTTGAAAGAAACTTTAAGrGGAGT/GT4/	rh_chr9_4855358_F	CAAAATGTCTTCTAGGAGTTATTTGG	rh_chr9_4855358_R	CCTTGTTTTGTTGAAAGAAACTTTAAG
9_4911190	9	4911190	rs_Noirv2.chr9_4911190.111.134.1.SP1	/rhSeq-f/CAACCGATCTCCCATTCCrCAGAT/GT1/	rs_Noirv2.chr9_4911190.290.314.-1.SP2	/rhSeq-r/AAGATAGGCTCAGGTCAACrATTGG/GT1/	rh_chr9_4911190_F	CAACCGATCTCCCATTCC	rh_chr9_4911190_R	AAGATAGGCTCAGGTCAAC
9_5405159	9	5405159	rs_Noirv2.chr9_5405159.43.68.1.SP1	/rhSeq-f/GAAAGGAGAAACCGAAGTTCrCCAAG/GT4/	rs_Noirv2.chr9_5405159.223.249.-1.SP2	/rhSeq-r/CAGTATGAAGATGCAGTCAGTrGTCTG/GT3/	rh_chr9_5405159_F	GAAAGGAGAAACCGAAGTTC	rh_chr9_5405159_R	CAGTATGAAGATGCAGTCAGT
9_5500102	9	5500102	rs_Noirv2.chr9_5500102.152.178.1.SP1	/rhSeq-f/CAACCCTCTCATCAATCCATTrCCCTC/GT4/	rs_Noirv2.chr9_5500102.372.397.-1.SP2	/rhSeq-r/CTAGGGTGTGCCAGTACATArCAGGA/GT1/	rh_chr9_5500102_F	CAACCCTCTCATCAATCCATT	rh_chr9_5500102_R	CTAGGGTGTGCCAGTACATA
9_5566204	9	5566204	rs_Noirv2.chr9_5566204.115.141.1.SP1	/rhSeq-f/ACAAATTTTGCATGTGGTCTGrCCCAA/GT4/	rs_Noirv2.chr9_5566204.340.369.-1.SP2	/rhSeq-r/GTCAGACTAAAAGACTAGTGCCTTrCAATT/GT1/	rh_chr9_5566204_F	ACAAATTTTGCATGTGGTCTG	rh_chr9_5566204_R	GTCAGACTAAAAGACTAGTGCCTT
9_5785960	9	5785960	rs_Noirv2.chr9_5785960.72.96.1.SP1	/rhSeq-f/CCTTGTGCATATCTCCTCGrCTTCT/GT3/	rs_Noirv2.chr9_5785960.282.307.-1.SP2	/rhSeq-r/TCAATTCTCTTGGGTCTCCArCCAAA/GT2/	rh_chr9_5785960_F	CCTTGTGCATATCTCCTCG	rh_chr9_5785960_R	TCAATTCTCTTGGGTCTCCA
9_5920608	9	5920608	rs_Noirv2.chr9_5920608.103.129.1.SP1	/rhSeq-f/TCCTTCCCTTTCCCATATACCrCAACG/GT2/	rs_Noirv2.chr9_5920608.310.336.-1.SP2	/rhSeq-r/AAGTGGGCTGATTCGATTCTCrCTTGG/GT2/	rh_chr9_5920608_F	TCCTTCCCTTTCCCATATACC	rh_chr9_5920608_R	AAGTGGGCTGATTCGATTCTC
9_6446554	9	6446554	rs_Noirv2.chr9_6446554.20.51.1.SP1	/rhSeq-f/GGTAGTTCTTCAGCATGTGAATAATTrGGAAA/GT2/	rs_Noirv2.chr9_6446554.243.273.-1.SP2	/rhSeq-r/TGCTCAAATATCCCAAGTATTACAArATGGT/GT2/	rh_chr9_6446554_F	GGTAGTTCTTCAGCATGTGAATAATT	rh_chr9_6446554_R	TGCTCAAATATCCCAAGTATTACAA
9_6523189	9	6523189	rs_Noirv2.chr9_6523189.34.60.1.SP1	/rhSeq-f/CATGTAGTCTCTTGAGCCATCrCGAAA/GT2/	rs_Noirv2.chr9_6523189.212.238.-1.SP2	/rhSeq-r/GCACCTAGAGATTCTTGAACArGGAAG/GT4/	rh_chr9_6523189_F	CATGTAGTCTCTTGAGCCATC	rh_chr9_6523189_R	GCACCTAGAGATTCTTGAACA
9_6602203	9	6602203	rs_Noirv2.chr9_6602203.2.29.1.SP1	/rhSeq-f/TGATTTTCCTTCACTTTCCCAGrCAACC/GT4/	rs_Noirv2.chr9_6602203.214.244.-1.SP2	/rhSeq-r/AACCCTAGAAGTGGATCTTGTTATTrCTGTG/GT1/	rh_chr9_6602203_F	TGATTTTCCTTCACTTTCCCAG	rh_chr9_6602203_R	AACCCTAGAAGTGGATCTTGTTATT
9_6658412	9	6658412	rs_Noirv2.chr9_6658412.28.52.1.SP1	/rhSeq-f/CAAGCTCCACTGTCATCACrCCAAT/GT1/	rs_Noirv2.chr9_6658412.209.234.-1.SP2	/rhSeq-r/TGAATCACGCCAACAATGAGrGAGTC/GT2/	rh_chr9_6658412_F	CAAGCTCCACTGTCATCAC	rh_chr9_6658412_R	TGAATCACGCCAACAATGAG
9_6717488	9	6717488	rs_Noirv2.chr9_6717488.75.102.1.SP1	/rhSeq-f/CCTCCCTCAACTCTGATGATAArCCCTT/GT1/	rs_Noirv2.chr9_6717488.299.326.-1.SP2	/rhSeq-r/TGAATGGTGTTTGTCCTGTTTArCACCC/GT4/	rh_chr9_6717488_F	CCTCCCTCAACTCTGATGATAA	rh_chr9_6717488_R	TGAATGGTGTTTGTCCTGTTTA
9_6771287	9	6771287	rs_Noirv2.chr9_6771287.99.123.1.SP1	/rhSeq-f/GCAGGTCAAAATGGCTAGTrCAAGA/GT3/	rs_Noirv2.chr9_6771287.289.312.-1.SP2	/rhSeq-r/CCCAGAAAGCAGTTCGTArGAAAC/GT4/	rh_chr9_6771287_F	GCAGGTCAAAATGGCTAGT	rh_chr9_6771287_R	CCCAGAAAGCAGTTCGTA
9_6915807	9	6915807	rs_Noirv2.chr9_6915807.159.184.1.SP1	/rhSeq-f/GTATATCTGCACCAAGTGGGrCCCTT/GT4/	rs_Noirv2.chr9_6915807.357.382.-1.SP2	/rhSeq-r/GGCATGGATCACTTCTGTTTrGCAGA/GT2/	rh_chr9_6915807_F	GTATATCTGCACCAAGTGGG	rh_chr9_6915807_R	GGCATGGATCACTTCTGTTT
9_6990766	9	6990766	rs_Noirv2.chr9_6990766.105.133.1.SP1	/rhSeq-f/GGTGCTATGATTGAATCACGAAArCCCTA/GT1/	rs_Noirv2.chr9_6990766.304.328.-1.SP2	/rhSeq-r/CCTTTCCCTCTATCCCCAArATCGA/GT4/	rh_chr9_6990766_F	GGTGCTATGATTGAATCACGAAA	rh_chr9_6990766_R	CCTTTCCCTCTATCCCCAA
9_7133530	9	7133530	rs_Noirv2.chr9_7133530.120.148.1.SP1	/rhSeq-f/CTTTCAGCTTTGGACAAGAAAGGrCAAGA/GT4/	rs_Noirv2.chr9_7133530.298.324.-1.SP2	/rhSeq-r/TCACCCTTGCCATTCTGTTAArGATTG/GT2/	rh_chr9_7133530_F	CTTTCAGCTTTGGACAAGAAAGG	rh_chr9_7133530_R	TCACCCTTGCCATTCTGTTAA
9_7340587	9	7340587	rs_Noirv2.chr9_7340587.108.134.1.SP1	/rhSeq-f/AACAATGCTAGAGGAGAAGGTrCTCGG/GT1/	rs_Noirv2.chr9_7340587.280.308.-1.SP2	/rhSeq-r/GCACAAAATTGATGGCCTATATTrGCTGG/GT4/	rh_chr9_7340587_F	AACAATGCTAGAGGAGAAGGT	rh_chr9_7340587_R	GCACAAAATTGATGGCCTATATT
9_7476640	9	7476640	rs_Noirv2.chr9_7476640.107.133.1.SP1	/rhSeq-f/AATGCTTCCATCAGTTCCCATrCTTCC/GT1/	rs_Noirv2.chr9_7476640.285.312.-1.SP2	/rhSeq-r/ACATTGCTGACTCCAAAAAGAGrGAAGC/GT4/	rh_chr9_7476640_F	AATGCTTCCATCAGTTCCCAT	rh_chr9_7476640_R	ACATTGCTGACTCCAAAAAGAG
9_7533649	9	7533649	rs_Noirv2.chr9_7533649.117.145.1.SP1	/rhSeq-f/GTCATGGTTGCTGCCATATGATArGTTAT/GT1/	rs_Noirv2.chr9_7533649.319.348.-1.SP2	/rhSeq-r/GATGTAAGAACCATACTCCTTTCCrCTTGT/GT3/	rh_chr9_7533649_F	GTCATGGTTGCTGCCATATGATA	rh_chr9_7533649_R	GATGTAAGAACCATACTCCTTTCC
9_7625622	9	7625622	rs_Noirv2.chr9_7625622.111.135.1.SP1	/rhSeq-f/GGTGAATGGAGAGGAAACArGAGGA/GT4/	rs_Noirv2.chr9_7625622.306.330.-1.SP2	/rhSeq-r/CTTCTGTCAGGCATAGAGGrCTTTG/GT1/	rh_chr9_7625622_F	GGTGAATGGAGAGGAAACA	rh_chr9_7625622_R	CTTCTGTCAGGCATAGAGG
9_8610386	9	8610386	rs_Noirv2.chr9_8610386.48.74.1.SP1	/rhSeq-f/TCATGGATTCAGTTCAAAGCCrGGAAC/GT1/	rs_Noirv2.chr9_8610386.235.260.-1.SP2	/rhSeq-r/TGATGTTCCTCATCTGGCATrCGACT/GT2/	rh_chr9_8610386_F	TCATGGATTCAGTTCAAAGCC	rh_chr9_8610386_R	TGATGTTCCTCATCTGGCAT
9_8899256	9	8899256	rs_Noirv2.chr9_8899256.154.180.1.SP1	/rhSeq-f/GCATAATTATGTCCTCTGCCCrCAGTA/GT2/	rs_Noirv2.chr9_8899256.335.362.-1.SP2	/rhSeq-r/TTGGGATTTTCTGCTGAAAACTrGTGAT/GT4/	rh_chr9_8899256_F	GCATAATTATGTCCTCTGCCC	rh_chr9_8899256_R	TTGGGATTTTCTGCTGAAAACT
9_9152025	9	9152025	rs_Noirv2.chr9_9152025.64.96.1.SP1	/rhSeq-f/CCCTCAATCTATTAGTGAACTATCTCTrCCAGG/GT2/	rs_Noirv2.chr9_9152025.284.317.-1.SP2	/rhSeq-r/CGTTCCTCAGTAATATCATCATGACTTTrCAAAG/GT1/	rh_chr9_9152025_F	CCCTCAATCTATTAGTGAACTATCTCT	rh_chr9_9152025_R	CGTTCCTCAGTAATATCATCATGACTTT
9_9426423	9	9426423	rs_Noirv2.chr9_9426423.6.32.1.SP1	/rhSeq-f/TTTCTTCTTGATTGCTCCCTCrGCCCA/GT3/	rs_Noirv2.chr9_9426423.219.245.-1.SP2	/rhSeq-r/CTGTTGTGTCCTCTTGCAATTrCCTCT/GT2/	rh_chr9_9426423_F	TTTCTTCTTGATTGCTCCCTC	rh_chr9_9426423_R	CTGTTGTGTCCTCTTGCAATT
9_9574105	9	9574105	rs_Noirv2.chr9_9574105.147.173.1.SP1	/rhSeq-f/GACACTGCATTTCCATATCCArCAGGA/GT1/	rs_Noirv2.chr9_9574105.362.388.-1.SP2	/rhSeq-r/GAGACTTGCCATAGCTTCAAArCCCAA/GT2/	rh_chr9_9574105_F	GACACTGCATTTCCATATCCA	rh_chr9_9574105_R	GAGACTTGCCATAGCTTCAAA
9_10684574	9	10684574	rs_Noirv2.chr9_10684574.102.132.1.SP1	/rhSeq-f/CTCAATTTACAACTGTAATCCATCCrCGTCA/GT1/	rs_Noirv2.chr9_10684574.322.351.-1.SP2	/rhSeq-r/GAGGATCACTAAGAATTACAGAACrCTTTG/GT3/	rh_chr9_10684574_F	CTCAATTTACAACTGTAATCCATCC	rh_chr9_10684574_R	GAGGATCACTAAGAATTACAGAAC
9_13086190	9	13086190	rs_Noirv2.chr9_13086190.86.114.1.SP1	/rhSeq-f/GTTTTGTTTTTCTTTGGTGGGAGrGATTC/GT3/	rs_Noirv2.chr9_13086190.263.293.-1.SP2	/rhSeq-r/GGCCTGAAAATCAAACTTAATTGAGrCCAAA/GT2/	rh_chr9_13086190_F	GTTTTGTTTTTCTTTGGTGGGAG	rh_chr9_13086190_R	GGCCTGAAAATCAAACTTAATTGAG
9_13197248	9	13197248	rs_Noirv2.chr9_13197248.95.122.1.SP1	/rhSeq-f/CTAAACACAAGCAAGAGACACCrCCAGA/GT4/	rs_Noirv2.chr9_13197248.272.299.-1.SP2	/rhSeq-r/TACTAGCTCTGGTTCCGATTCTrGGTCT/GT2/	rh_chr9_13197248_F	CTAAACACAAGCAAGAGACACC	rh_chr9_13197248_R	TACTAGCTCTGGTTCCGATTCT
9_13400197	9	13400197	rs_Noirv2.chr9_13400197.22.47.1.SP1	/rhSeq-f/AACTTGGCCAAACACCTTTTrCCCTT/GT2/	rs_Noirv2.chr9_13400197.210.235.-1.SP2	/rhSeq-r/ACAGACCCAGAAGGAAAGATrGACCT/GT4/	rh_chr9_13400197_F	AACTTGGCCAAACACCTTTT	rh_chr9_13400197_R	ACAGACCCAGAAGGAAAGAT
9_13689984	9	13689984	rs_Noirv2.chr9_13689984.118.147.1.SP1	/rhSeq-f/GTTTTCTGTGCTAAACATTTGTGArGCTTC/GT1/	rs_Noirv2.chr9_13689984.337.364.-1.SP2	/rhSeq-r/GATGGCCAAATCAATCCCATAGrCATTC/GT1/	rh_chr9_13689984_F	GTTTTCTGTGCTAAACATTTGTGA	rh_chr9_13689984_R	GATGGCCAAATCAATCCCATAG
9_13760891	9	13760891	rs_Noirv2.chr9_13760891.28.57.1.SP1	/rhSeq-f/GGCACTACAAGAAAAGCTATTACTrACATA/GT3/	rs_Noirv2.chr9_13760891.211.241.-1.SP2	/rhSeq-r/AAGATGATATATCGTGCATCGTGATrCCGTT/GT1/	rh_chr9_13760891_F	GGCACTACAAGAAAAGCTATTACT	rh_chr9_13760891_R	AAGATGATATATCGTGCATCGTGAT
9_13933778	9	13933778	rs_Noirv2.chr9_13933778.71.100.1.SP1	/rhSeq-f/TCTTCTTTCAACTTTTATGATCCTrCCATC/GT2/	rs_Noirv2.chr9_13933778.283.316.-1.SP2	/rhSeq-r/GACCTCAAGATACTATTTACTTCTACTGrACTTA/GT1/	rh_chr9_13933778_F	TCTTCTTTCAACTTTTATGATCCT	rh_chr9_13933778_R	GACCTCAAGATACTATTTACTTCTACTG
9_14029478	9	14029478	rs_Noirv2.chr9_14029478.15.42.1.SP1	/rhSeq-f/ACTAACCTTCTCCCTCAAACTCrCCACA/GT1/	rs_Noirv2.chr9_14029478.239.265.-1.SP2	/rhSeq-r/ATGACGTCTTGGACTCTGAGArCCTTC/GT2/	rh_chr9_14029478_F	ACTAACCTTCTCCCTCAAACTC	rh_chr9_14029478_R	ATGACGTCTTGGACTCTGAGA
9_14194102	9	14194102	rs_Noirv2.chr9_14194102.141.175.1.SP1	/rhSeq-f/GGTTTTTGTAAGAACCTTACAAAACAATArAGTAC/GT4/	rs_Noirv2.chr9_14194102.356.389.-1.SP2	/rhSeq-r/GGAGACACAGGTATGATTAAAAATTTATrCCATC/GT4/	rh_chr9_14194102_F	GGTTTTTGTAAGAACCTTACAAAACAATA	rh_chr9_14194102_R	GGAGACACAGGTATGATTAAAAATTTAT
9_16094913	9	16094913	rs_Noirv2.chr9_16094913.78.103.1.SP1	/rhSeq-f/CCCGTTTTCATGTACACAGArCAGGT/GT2/	rs_Noirv2.chr9_16094913.291.315.-1.SP2	/rhSeq-r/TTCTGAGTTCCCAACGACTrCCATT/GT2/	rh_chr9_16094913_F	CCCGTTTTCATGTACACAGA	rh_chr9_16094913_R	TTCTGAGTTCCCAACGACT
9_16162865	9	16162865	rs_Noirv2.chr9_16162865.169.196.1.SP1	/rhSeq-f/TAGATTGCATTGAAGCCTTTGArGTCAC/GT4/	rs_Noirv2.chr9_16162865.353.382.-1.SP2	/rhSeq-r/GTGCATGTTTGATTTAGGTACCATrCAGAT/GT2/	rh_chr9_16162865_F	TAGATTGCATTGAAGCCTTTGA	rh_chr9_16162865_R	GTGCATGTTTGATTTAGGTACCAT
9_16226427	9	16226427	rs_Noirv2.chr9_16226427.78.107.1.SP1	/rhSeq-f/CAATAGGTGATCTTTAATGGTGCArGAATA/GT1/	rs_Noirv2.chr9_16226427.294.323.-1.SP2	/rhSeq-r/TAATTGAGAAGTGGATGTTGTCAArGTGCC/GT1/	rh_chr9_16226427_F	CAATAGGTGATCTTTAATGGTGCA	rh_chr9_16226427_R	TAATTGAGAAGTGGATGTTGTCAA
9_17005889	9	17005889	rs_Noirv2.chr9_17005889.166.194.1.SP1	/rhSeq-f/AAGAAAATACTACAGGAATGCCArCCTTC/GT1/	rs_Noirv2.chr9_17005889.358.387.-1.SP2	/rhSeq-r/GGTTTCATGATGTGTGGTTCTTAArGGTTA/GT1/	rh_chr9_17005889_F	AAGAAAATACTACAGGAATGCCA	rh_chr9_17005889_R	GGTTTCATGATGTGTGGTTCTTAA
9_17042572	9	17042572	rs_Noirv2.chr9_17042572.54.79.1.SP1	/rhSeq-f/GGCTTCTCAATCCTATGCAArCCAAA/GT4/	rs_Noirv2.chr9_17042572.245.271.-1.SP2	/rhSeq-r/TGAAGATCCAACTCTTACCACrAACAC/GT1/	rh_chr9_17042572_F	GGCTTCTCAATCCTATGCAA	rh_chr9_17042572_R	TGAAGATCCAACTCTTACCAC
9_18081402	9	18081402	rs_Noirv2.chr9_18081402.116.144.1.SP1	/rhSeq-f/CCCTTTTTCCTTAACCAATGCTTrCATAC/GT4/	rs_Noirv2.chr9_18081402.307.334.-1.SP2	/rhSeq-r/TCCATTTCAAGCTCCTCAAGAGrAAGAG/GT3/	rh_chr9_18081402_F	CCCTTTTTCCTTAACCAATGCTT	rh_chr9_18081402_R	TCCATTTCAAGCTCCTCAAGAG
9_18392600	9	18392600	rs_Noirv2.chr9_18392600.63.89.1.SP1	/rhSeq-f/TCCATGAAGCTTCCAATAGGTrCTTTC/GT2/	rs_Noirv2.chr9_18392600.283.308.-1.SP2	/rhSeq-r/CTAGGCAAAGAACCTTTCCCrCTCAT/GT1/	rh_chr9_18392600_F	TCCATGAAGCTTCCAATAGGT	rh_chr9_18392600_R	CTAGGCAAAGAACCTTTCCC
9_18463570	9	18463570	rs_Noirv2.chr9_18463570.111.143.1.SP1	/rhSeq-f/CTTGATTGACTTGTAATTTAACTTTGCrCAGAG/GT3/	rs_Noirv2.chr9_18463570.306.338.-1.SP2	/rhSeq-r/GCAAATATATTTCATGGGAACACAGATrGAACA/GT2/	rh_chr9_18463570_F	CTTGATTGACTTGTAATTTAACTTTGC	rh_chr9_18463570_R	GCAAATATATTTCATGGGAACACAGAT
9_18628859	9	18628859	rs_Noirv2.chr9_18628859.38.65.1.SP1	/rhSeq-f/CTGCATTACAATCCCATCCAAArCACCA/GT4/	rs_Noirv2.chr9_18628859.245.272.-1.SP2	/rhSeq-r/GGGATGCCAATGGGAATTAATArGACTG/GT4/	rh_chr9_18628859_F	CTGCATTACAATCCCATCCAAA	rh_chr9_18628859_R	GGGATGCCAATGGGAATTAATA
9_19000027	9	19000027	rs_Noirv2.chr9_19000027.53.81.1.SP1	/rhSeq-f/GTCAAGGGTTAATTCTCTTTGCTrGCCTT/GT1/	rs_Noirv2.chr9_19000027.263.289.-1.SP2	/rhSeq-r/ACTGAGTCCTTTCTTGACATGrGCAGG/GT1/	rh_chr9_19000027_F	GTCAAGGGTTAATTCTCTTTGCT	rh_chr9_19000027_R	ACTGAGTCCTTTCTTGACATG
9_19072322	9	19072322	rs_Noirv2.chr9_19072322.64.92.1.SP1	/rhSeq-f/TCTGAATCAGCCCTAAGAAATACrCTTGC/GT3/	rs_Noirv2.chr9_19072322.239.265.-1.SP2	/rhSeq-r/ACCCTATGTTCCGAGAAGAAArGACAA/GT2/	rh_chr9_19072322_F	TCTGAATCAGCCCTAAGAAATAC	rh_chr9_19072322_R	ACCCTATGTTCCGAGAAGAAA
9_19148103	9	19148103	rs_Noirv2.chr9_19148103.43.69.1.SP1	/rhSeq-f/AGTGTACATGCTGTGTTGGTTrGAATC/GT4/	rs_Noirv2.chr9_19148103.257.282.-1.SP2	/rhSeq-r/ACATAGGAGCCCTGATTTGCrCTGTT/GT3/	rh_chr9_19148103_F	AGTGTACATGCTGTGTTGGTT	rh_chr9_19148103_R	ACATAGGAGCCCTGATTTGC
9_19253175	9	19253175	rs_Noirv2.chr9_19253175.123.153.1.SP1	/rhSeq-f/TTAATTTCAAAGGAGTTGACCTCATrGGACC/GT4/	rs_Noirv2.chr9_19253175.312.341.-1.SP2	/rhSeq-r/AAAAGTCAAATCCTCTGTAGACATrCAAGG/GT4/	rh_chr9_19253175_F	TTAATTTCAAAGGAGTTGACCTCAT	rh_chr9_19253175_R	AAAAGTCAAATCCTCTGTAGACAT
9_19317456	9	19317456	rs_Noirv2.chr9_19317456.16.41.1.SP1	/rhSeq-f/CCATATTTTGCCCAAATGCCrCCTTC/GT1/	rs_Noirv2.chr9_19317456.223.248.-1.SP2	/rhSeq-r/CACAACCATGATGAACTGGGrCATGT/GT4/	rh_chr9_19317456_F	CCATATTTTGCCCAAATGCC	rh_chr9_19317456_R	CACAACCATGATGAACTGGG
9_19496885	9	19496885	rs_Noirv2.chr9_19496885.51.78.1.SP1	/rhSeq-f/AGCCTTTTATTTTCCCTTTTGCrCTTGC/GT4/	rs_Noirv2.chr9_19496885.277.303.-1.SP2	/rhSeq-r/TCATCTGCTTAAAACCTGGTTrGTCTG/GT3/	rh_chr9_19496885_F	AGCCTTTTATTTTCCCTTTTGC	rh_chr9_19496885_R	TCATCTGCTTAAAACCTGGTT
9_19584618	9	19584618	rs_Noirv2.chr9_19584618.144.167.1.SP1	/rhSeq-f/GGGTTCGTTTTGGGACTGrCTTGT/GT4/	rs_Noirv2.chr9_19584618.364.389.-1.SP2	/rhSeq-r/CATGAGACAGGGACGTAGTTrAACCA/GT1/	rh_chr9_19584618_F	GGGTTCGTTTTGGGACTG	rh_chr9_19584618_R	CATGAGACAGGGACGTAGTT
9_19646195	9	19646195	rs_Noirv2.chr9_19646195.134.167.1.SP1	/rhSeq-f/TTTGCTTTTCTTGCTTTCAAGTAAAAATrAAATA/GT4/	rs_Noirv2.chr9_19646195.358.391.-1.SP2	/rhSeq-r/TTTGAGAAATGAACTTACCAAACTTAGTrCATAC/GT1/	rh_chr9_19646195_F	TTTGCTTTTCTTGCTTTCAAGTAAAAAT	rh_chr9_19646195_R	TTTGAGAAATGAACTTACCAAACTTAGT
9_19944895	9	19944895	rs_Noirv2.chr9_19944895.91.117.1.SP1	/rhSeq-f/CTCCATATAGAAGTCGCCCATrCATTG/GT3/	rs_Noirv2.chr9_19944895.263.290.-1.SP2	/rhSeq-r/CCATCCAAAGCATAATTGGACArCTTTC/GT4/	rh_chr9_19944895_F	CTCCATATAGAAGTCGCCCAT	rh_chr9_19944895_R	CCATCCAAAGCATAATTGGACA
9_20042224	9	20042224	rs_Noirv2.chr9_20042224.133.162.1.SP1	/rhSeq-f/GTCACTTCGAAGTTCTATGATTTTrCTTGG/GT2/	rs_Noirv2.chr9_20042224.308.338.-1.SP2	/rhSeq-r/AATGAAATGGAAAAGTTGATGAAGArCCCAA/GT2/	rh_chr9_20042224_F	GTCACTTCGAAGTTCTATGATTTT	rh_chr9_20042224_R	AATGAAATGGAAAAGTTGATGAAGA
9_20127590	9	20127590	rs_Noirv2.chr9_20127590.19.43.1.SP1	/rhSeq-f/CAGTGACACCCCATTTTCCrATTAC/GT4/	rs_Noirv2.chr9_20127590.220.243.-1.SP2	/rhSeq-r/ACCAAGAACGCTTCTGTGrGAGAC/GT2/	rh_chr9_20127590_F	CAGTGACACCCCATTTTCC	rh_chr9_20127590_R	ACCAAGAACGCTTCTGTG
9_20989379	9	20989379	rs_Noirv2.chr9_20989379.126.158.1.SP1	/rhSeq-f/CCCGATTTTTAAATTCTGTGTTTAGCTrGCTTC/GT4/	rs_Noirv2.chr9_20989379.307.338.-1.SP2	/rhSeq-r/CAAACAGGTTTAGATCTATTCGACTTrCGCAG/GT1/	rh_chr9_20989379_F	CCCGATTTTTAAATTCTGTGTTTAGCT	rh_chr9_20989379_R	CAAACAGGTTTAGATCTATTCGACTT
9_22651315	9	22651315	rs_Noirv2.chr9_22651315.69.95.1.SP1	/rhSeq-f/CTGAATTGGATTTGGGTAGCArCCTTG/GT4/	rs_Noirv2.chr9_22651315.258.284.-1.SP2	/rhSeq-r/GCAACTCATTACCCTTTCTCArAAATG/GT1/	rh_chr9_22651315_F	CTGAATTGGATTTGGGTAGCA	rh_chr9_22651315_R	GCAACTCATTACCCTTTCTCA
9_22838327	9	22838327	rs_Noirv2.chr9_22838327.29.56.1.SP1	/rhSeq-f/CTTGTCATCAAGTCCTGATACTrCGCAC/GT2/	rs_Noirv2.chr9_22838327.205.230.-1.SP2	/rhSeq-r/GAAGTGATGAAAGCCCTCAGrGTAAG/GT3/	rh_chr9_22838327_F	CTTGTCATCAAGTCCTGATACT	rh_chr9_22838327_R	GAAGTGATGAAAGCCCTCAG
9_23002835	9	23002835	rs_Noirv2.chr9_23002835.145.170.1.SP1	/rhSeq-f/GAAATCAACCAACACATGCArCGGAT/GT1/	rs_Noirv2.chr9_23002835.356.382.-1.SP2	/rhSeq-r/CTTGTGGTTTTCTCTGCCTATrCTCTC/GT1/	rh_chr9_23002835_F	GAAATCAACCAACACATGCA	rh_chr9_23002835_R	CTTGTGGTTTTCTCTGCCTAT
10_241961	10	241961	rs_Noirv2.chr10_241961.26.53.1.SP1	/rhSeq-f/GACTACCCTGATTGTATTGCTTrCCTTG/GT3/	rs_Noirv2.chr10_241961.239.265.-1.SP2	/rhSeq-r/TGCCCTTGTACAAATTCTCAGrGCATC/GT1/	rh_chr10_241961_F	GACTACCCTGATTGTATTGCTT	rh_chr10_241961_R	TGCCCTTGTACAAATTCTCAG
10_370298	10	370298	rs_Noirv2.chr10_370298.135.161.1.SP1	/rhSeq-f/GTTGAGAAGCTAATCCTGCAArCCAAA/GT4/	rs_Noirv2.chr10_370298.319.345.-1.SP2	/rhSeq-r/CCTAAGCTTGCAACAATCTCArCTGTA/GT4/	rh_chr10_370298_F	GTTGAGAAGCTAATCCTGCAA	rh_chr10_370298_R	CCTAAGCTTGCAACAATCTCA
10_423938	10	423938	rs_Noirv2.chr10_423938.110.139.1.SP1	/rhSeq-f/TCTATTTGTCTGGTCCATAATCTTrGTGCA/GT1/	rs_Noirv2.chr10_423938.322.349.-1.SP2	/rhSeq-r/CGTGTTCTGAATCTGCTTCAAArGGAAA/GT4/	rh_chr10_423938_F	TCTATTTGTCTGGTCCATAATCTT	rh_chr10_423938_R	CGTGTTCTGAATCTGCTTCAAA
10_508428	10	508428	rs_Noirv2.chr10_508428.32.56.1.SP1	/rhSeq-f/CCATATACCAATGGCCCATrCCCAA/GT1/	rs_Noirv2.chr10_508428.208.231.-1.SP2	/rhSeq-r/CCATGGCTCAACTGATCTrCTTGG/GT3/	rh_chr10_508428_F	CCATATACCAATGGCCCAT	rh_chr10_508428_R	CCATGGCTCAACTGATCT
10_650959	10	650959	rs_Noirv2.chr10_650959.70.95.1.SP1	/rhSeq-f/TCACACTTTCACATCCTCGTrCAAAG/GT2/	rs_Noirv2.chr10_650959.286.312.-1.SP2	/rhSeq-r/ACCTTCATCTAGTTTGCCGATrGTTGC/GT4/	rh_chr10_650959_F	TCACACTTTCACATCCTCGT	rh_chr10_650959_R	ACCTTCATCTAGTTTGCCGAT
10_874103	10	874103	rs_Noirv2.chr10_874103.81.106.1.SP1	/rhSeq-f/AAGCAAAACCTCACTGTCCArCACTG/GT2/	rs_Noirv2.chr10_874103.260.285.-1.SP2	/rhSeq-r/AAGACCTTCCTCCATGTCTCrCCCGT/GT3/	rh_chr10_874103_F	AAGCAAAACCTCACTGTCCA	rh_chr10_874103_R	AAGACCTTCCTCCATGTCTC
10_939355	10	939355	rs_Noirv2.chr10_939355.69.92.1.SP1	/rhSeq-f/CAGATCCACACCGAGTCArGACTC/GT2/	rs_Noirv2.chr10_939355.291.313.-1.SP2	/rhSeq-r/AGAACCAGCGCGATGTCrGGAAC/GT1/	rh_chr10_939355_F	CAGATCCACACCGAGTCA	rh_chr10_939355_R	AGAACCAGCGCGATGTC
10_1013557	10	1013557	rs_Noirv2.chr10_1013557.75.100.1.SP1	/rhSeq-f/GTAGCATTACTCATGGCACTrCATCC/GT1/	rs_Noirv2.chr10_1013557.283.308.-1.SP2	/rhSeq-r/TGCAGAGGATGAGTTCTTCArGGTTG/GT4/	rh_chr10_1013557_F	GTAGCATTACTCATGGCACT	rh_chr10_1013557_R	TGCAGAGGATGAGTTCTTCA
10_1111687	10	1111687	rs_Noirv2.chr10_1111687.154.185.1.SP1	/rhSeq-f/GTTTCTCTGTGAGTATTCATCTCTTArCATGG/GT1/	rs_Noirv2.chr10_1111687.328.359.-1.SP2	/rhSeq-r/CAAACTCCACACAAGTGATTAAAATCrCCAAC/GT4/	rh_chr10_1111687_F	GTTTCTCTGTGAGTATTCATCTCTTA	rh_chr10_1111687_R	CAAACTCCACACAAGTGATTAAAATC
10_1174215	10	1174215	rs_Noirv2.chr10_1174215.36.64.1.SP1	/rhSeq-f/GGTTGATGTAAAGGTCCATTGCArCCTAT/GT3/	rs_Noirv2.chr10_1174215.231.259.-1.SP2	/rhSeq-r/TATCTCCAAGCTTGCCTTGTTAGrCCCAA/GT2/	rh_chr10_1174215_F	GGTTGATGTAAAGGTCCATTGCA	rh_chr10_1174215_R	TATCTCCAAGCTTGCCTTGTTAG
10_1265993	10	1265993	rs_Noirv2.chr10_1265993.57.87.1.SP1	/rhSeq-f/GGTTTTAGGAATGTTAGCCACAATTrCAATC/GT1/	rs_Noirv2.chr10_1265993.229.258.-1.SP2	/rhSeq-r/GGTCAATTGAGAAATGCAAACAACrCACAT/GT1/	rh_chr10_1265993_F	GGTTTTAGGAATGTTAGCCACAATT	rh_chr10_1265993_R	GGTCAATTGAGAAATGCAAACAAC
10_1430660	10	1430660	rs_Noirv2.chr10_1430660.166.192.1.SP1	/rhSeq-f/ACTATTGGTTTGCTCCTGAGArGATGG/GT1/	rs_Noirv2.chr10_1430660.339.365.-1.SP2	/rhSeq-r/GTTCTCTGCTTCAACTGCTTArGATCA/GT4/	rh_chr10_1430660_F	ACTATTGGTTTGCTCCTGAGA	rh_chr10_1430660_R	GTTCTCTGCTTCAACTGCTTA
10_2469486	10	2469486	rs_Noirv2.chr10_2469486.72.99.1.SP1	/rhSeq-f/GTTAGAGTTTAGATGTGGACTGrCAGCT/GT2/	rs_Noirv2.chr10_2469486.267.294.-1.SP2	/rhSeq-r/GATCCTCAAAAAGTACTGGTACrGGAAC/GT4/	rh_chr10_2469486_F	GTTAGAGTTTAGATGTGGACTG	rh_chr10_2469486_R	GATCCTCAAAAAGTACTGGTAC
10_2600993	10	2600993	rs_Noirv2.chr10_2600993.93.119.1.SP1	/rhSeq-f/TTAATCTCTCCTTTGCCCAAGrCCTCC/GT4/	rs_Noirv2.chr10_2600993.284.310.-1.SP2	/rhSeq-r/GATCAAGGGAGATAGTGGAGArGTAGG/GT3/	rh_chr10_2600993_F	TTAATCTCTCCTTTGCCCAAG	rh_chr10_2600993_R	GATCAAGGGAGATAGTGGAGA
10_2803328	10	2803328	rs_Noirv2.chr10_2803328.98.125.1.SP1	/rhSeq-f/TGAGACCATCTGTTCCAATACArCCCAT/GT1/	rs_Noirv2.chr10_2803328.323.349.-1.SP2	/rhSeq-r/GGCAATGAACTGAGACACAAArCTGAG/GT4/	rh_chr10_2803328_F	TGAGACCATCTGTTCCAATACA	rh_chr10_2803328_R	GGCAATGAACTGAGACACAAA
10_2983812	10	2983812	rs_Noirv2.chr10_2983812.139.165.1.SP1	/rhSeq-f/CTGTGTCAGGGCTGAAAGATArCACCA/GT2/	rs_Noirv2.chr10_2983812.324.351.-1.SP2	/rhSeq-r/GGGATGCTAGGAACTTGTCTAArGTCTG/GT1/	rh_chr10_2983812_F	CTGTGTCAGGGCTGAAAGATA	rh_chr10_2983812_R	GGGATGCTAGGAACTTGTCTAA
10_3426575	10	3426575	rs_Noirv2.chr10_3426575.37.60.1.SP1	/rhSeq-f/GGTATCTTTCCCTTCGCTrCTTTC/GT1/	rs_Noirv2.chr10_3426575.247.270.-1.SP2	/rhSeq-r/TGGATAAGTTGAAGCGCCrAGTTG/GT2/	rh_chr10_3426575_F	GGTATCTTTCCCTTCGCT	rh_chr10_3426575_R	TGGATAAGTTGAAGCGCC
10_3540296	10	3540296	rs_Noirv2.chr10_3540296.25.48.1.SP1	/rhSeq-f/CAGATGGATCTCTGCCCTrGCATG/GT3/	rs_Noirv2.chr10_3540296.237.260.-1.SP2	/rhSeq-r/TTGATTCCATTGGCGCTGrCACTC/GT4/	rh_chr10_3540296_F	CAGATGGATCTCTGCCCT	rh_chr10_3540296_R	TTGATTCCATTGGCGCTG
10_3690372	10	3690372	rs_Noirv2.chr10_3690372.165.193.1.SP1	/rhSeq-f/CATTTCCTTTCCAAGTTTTGCACrCAGAC/GT4/	rs_Noirv2.chr10_3690372.369.398.-1.SP2	/rhSeq-r/ATGGTGCTGGGATCATATCAAAATrGGGAA/GT1/	rh_chr10_3690372_F	CATTTCCTTTCCAAGTTTTGCAC	rh_chr10_3690372_R	ATGGTGCTGGGATCATATCAAAAT
10_4005129	10	4005129	rs_Noirv2.chr10_4005129.167.194.1.SP1	/rhSeq-f/TGTTCCCAATGTTGTGGTTATTrGAAGG/GT3/	rs_Noirv2.chr10_4005129.358.386.-1.SP2	/rhSeq-r/GAAGTTGTAAATGGAACCACATTrATCCT/GT4/	rh_chr10_4005129_F	TGTTCCCAATGTTGTGGTTATT	rh_chr10_4005129_R	GAAGTTGTAAATGGAACCACATT
10_4207807	10	4207807	rs_Noirv2.chr10_4207807.160.185.1.SP1	/rhSeq-f/AGACAGATCNGAACAGGGTTrGAGAC/GT2/	rs_Noirv2.chr10_4207807.376.400.-1.SP2	/rhSeq-r/CCTTCACTACCAGACGCATrCTTTT/GT1/	rh_chr10_4207807_F	AGACAGATCNGAACAGGGTT	rh_chr10_4207807_R	CCTTCACTACCAGACGCAT
10_4427721	10	4427721	rs_Noirv2.chr10_4427721.161.187.1.SP1	/rhSeq-f/CCCAAGTTAACCCCAACTTTCrCCAAT/GT1/	rs_Noirv2.chr10_4427721.344.370.-1.SP2	/rhSeq-r/AAACTGCAATCTAGTTTGCCTrGTGCT/GT2/	rh_chr10_4427721_F	CCCAAGTTAACCCCAACTTTC	rh_chr10_4427721_R	AAACTGCAATCTAGTTTGCCT
10_4503995	10	4503995	rs_Noirv2.chr10_4503995.128.155.1.SP1	/rhSeq-f/TACATTCACAAGCAGCATTTGTrCCACC/GT1/	rs_Noirv2.chr10_4503995.325.353.-1.SP2	/rhSeq-r/CGTTTGAATCAAAGGTAGTGCTTrGAACC/GT1/	rh_chr10_4503995_F	TACATTCACAAGCAGCATTTGT	rh_chr10_4503995_R	CGTTTGAATCAAAGGTAGTGCTT
10_4623373	10	4623373	rs_Noirv2.chr10_4623373.103.131.1.SP1	/rhSeq-f/TCTCACTCTTCACCTATGAATCTrCAGCA/GT1/	rs_Noirv2.chr10_4623373.300.328.-1.SP2	/rhSeq-r/CAATTAAATGCCTTACCATTGCTrCGGAG/GT2/	rh_chr10_4623373_F	TCTCACTCTTCACCTATGAATCT	rh_chr10_4623373_R	CAATTAAATGCCTTACCATTGCT
10_4847719	10	4847719	rs_Noirv2.chr10_4847719.82.107.1.SP1	/rhSeq-f/ATGATCAGGCACAAAAGCAGrCAGTC/GT4/	rs_Noirv2.chr10_4847719.297.323.-1.SP2	/rhSeq-r/GGCCCTACCAAAATATTGTCTrCCAGA/GT1/	rh_chr10_4847719_F	ATGATCAGGCACAAAAGCAG	rh_chr10_4847719_R	GGCCCTACCAAAATATTGTCT
10_4950540	10	4950540	rs_Noirv2.chr10_4950540.96.119.1.SP1	/rhSeq-f/GAAACCACCATGAGCCACrCAGAA/GT2/	rs_Noirv2.chr10_4950540.273.297.-1.SP2	/rhSeq-r/CGTACTCGTCCTTCTCTCCrGTTAC/GT1/	rh_chr10_4950540_F	GAAACCACCATGAGCCAC	rh_chr10_4950540_R	CGTACTCGTCCTTCTCTCC
10_5055530	10	5055530	rs_Noirv2.chr10_5055530.104.131.1.SP1	/rhSeq-f/GGGACGCACCTAACCTTTACTArCTACT/GT4/	rs_Noirv2.chr10_5055530.323.350.-1.SP2	/rhSeq-r/TAACTCAACTGCTCAAGGCCTArCTGAG/GT2/	rh_chr10_5055530_F	GGGACGCACCTAACCTTTACTA	rh_chr10_5055530_R	TAACTCAACTGCTCAAGGCCTA
10_5150628	10	5150628	rs_Noirv2.chr10_5150628.24.49.1.SP1	/rhSeq-f/AAGATCTCCCAGCAGTATGTrCACAC/GT4/	rs_Noirv2.chr10_5150628.235.260.-1.SP2	/rhSeq-r/AGCTACCTTGTGTACTCCATrATGTA/GT1/	rh_chr10_5150628_F	AAGATCTCCCAGCAGTATGT	rh_chr10_5150628_R	AGCTACCTTGTGTACTCCAT
10_5247875	10	5247875	rs_Noirv2.chr10_5247875.68.96.1.SP1	/rhSeq-f/AAATGACTGTACAACCTCTCTTTrCAGCC/GT4/	rs_Noirv2.chr10_5247875.243.275.-1.SP2	/rhSeq-r/CGCAAAACATCATAATATCTGATTATGrAGAGG/GT4/	rh_chr10_5247875_F	AAATGACTGTACAACCTCTCTTT	rh_chr10_5247875_R	CGCAAAACATCATAATATCTGATTATG
10_5381836	10	5381836	rs_Noirv2.chr10_5381836.74.100.1.SP1	/rhSeq-f/CTGCTCAATTTTCCAGCTGAArGTGGT/GT2/	rs_Noirv2.chr10_5381836.258.286.-1.SP2	/rhSeq-r/GTTCTACATAGTTTGCAGGCAATrCGGAT/GT2/	rh_chr10_5381836_F	CTGCTCAATTTTCCAGCTGAA	rh_chr10_5381836_R	GTTCTACATAGTTTGCAGGCAAT
10_5443410	10	5443410	rs_Noirv2.chr10_5443410.117.148.1.SP1	/rhSeq-f/ATGTTTCATTGCCTAGAATGCAAATCrCCTTA/GT3/	rs_Noirv2.chr10_5443410.326.357.-1.SP2	/rhSeq-r/CATGTCTAGATTGTTGACAGAGAAATrCCATT/GT4/	rh_chr10_5443410_F	ATGTTTCATTGCCTAGAATGCAAATC	rh_chr10_5443410_R	CATGTCTAGATTGTTGACAGAGAAAT
10_5618563	10	5618563	rs_Noirv2.chr10_5618563.33.64.1.SP1	/rhSeq-f/AGCATCAGTTAACAAAGGTTATAATCrGCACT/GT1/	rs_Noirv2.chr10_5618563.206.232.-1.SP2	/rhSeq-r/CATACTTGTCGGGAAAGGTTCrCCTAT/GT3/	rh_chr10_5618563_F	AGCATCAGTTAACAAAGGTTATAATC	rh_chr10_5618563_R	CATACTTGTCGGGAAAGGTTC
10_5930341	10	5930341	rs_Noirv2.chr10_5930341.87.117.1.SP1	/rhSeq-f/TGAAGATATTGTGGCTCTAACAAAArCGAAC/GT4/	rs_Noirv2.chr10_5930341.284.315.-1.SP2	/rhSeq-r/CAAGTTTATGAGTAATCCCAATCTCTrCATTC/GT4/	rh_chr10_5930341_F	TGAAGATATTGTGGCTCTAACAAAA	rh_chr10_5930341_R	CAAGTTTATGAGTAATCCCAATCTCT
10_6030347	10	6030347	rs_Noirv2.chr10_6030347.99.129.1.SP1	/rhSeq-f/AGCAGTTTCATTAATGAAGTTGAGGrAATGC/GT4/	rs_Noirv2.chr10_6030347.319.350.-1.SP2	/rhSeq-r/ATACATATGGATGGAAAGGGACATTGrGTGCT/GT2/	rh_chr10_6030347_F	AGCAGTTTCATTAATGAAGTTGAGG	rh_chr10_6030347_R	ATACATATGGATGGAAAGGGACATTG
10_6111686	10	6111686	rs_Noirv2.chr10_6111686.90.116.1.SP1	/rhSeq-f/CCAATATCACCTTCCATGGATrCTTCA/GT1/	rs_Noirv2.chr10_6111686.301.326.-1.SP2	/rhSeq-r/GTTGTAAGGAAACGGCCATArGTTCG/GT2/	rh_chr10_6111686_F	CCAATATCACCTTCCATGGAT	rh_chr10_6111686_R	GTTGTAAGGAAACGGCCATA
10_6200947	10	6200947	rs_Noirv2.chr10_6200947.168.193.1.SP1	/rhSeq-f/ATGGGTCTACATCAATGGCTrGAATG/GT1/	rs_Noirv2.chr10_6200947.349.374.-1.SP2	/rhSeq-r/ATGTGCACAACTAACCTCCTrCTTTG/GT1/	rh_chr10_6200947_F	ATGGGTCTACATCAATGGCT	rh_chr10_6200947_R	ATGTGCACAACTAACCTCCT
10_6333960	10	6333960	rs_Noirv2.chr10_6333960.51.76.1.SP1	/rhSeq-f/AAGGAAAACACAGGACACAGrGCTGT/GT2/	rs_Noirv2.chr10_6333960.271.295.-1.SP2	/rhSeq-r/GTGAGACTTGAAGAAGGCArGCAAA/GT2/	rh_chr10_6333960_F	AAGGAAAACACAGGACACAG	rh_chr10_6333960_R	GTGAGACTTGAAGAAGGCA
10_6407241	10	6407241	rs_Noirv2.chr10_6407241.85.118.1.SP1	/rhSeq-f/GTCTGGACCTTTTCTTCTGTCTATAATTrCTCAA/GT3/	rs_Noirv2.chr10_6407241.263.295.-1.SP2	/rhSeq-r/CTACAGTCATCTTAACATCTTCATCAGrCCTCT/GT2/	rh_chr10_6407241_F	GTCTGGACCTTTTCTTCTGTCTATAATT	rh_chr10_6407241_R	CTACAGTCATCTTAACATCTTCATCAG
10_6523776	10	6523776	rs_Noirv2.chr10_6523776.20.47.1.SP1	/rhSeq-f/AATAAACTACAACCCCTCCAAGrCAGGC/GT4/	rs_Noirv2.chr10_6523776.212.238.-1.SP2	/rhSeq-r/CATCTTTGTGTTTCAAGCCAGrGTGAG/GT1/	rh_chr10_6523776_F	AATAAACTACAACCCCTCCAAG	rh_chr10_6523776_R	CATCTTTGTGTTTCAAGCCAG
10_6654857	10	6654857	rs_Noirv2.chr10_6654857.51.80.1.SP1	/rhSeq-f/CGCCTCATGATATCAATATGCATTrCAAAT/GT2/	rs_Noirv2.chr10_6654857.237.265.-1.SP2	/rhSeq-r/CTCACCATACTATTCTGTTGTGGrGACTG/GT3/	rh_chr10_6654857_F	CGCCTCATGATATCAATATGCATT	rh_chr10_6654857_R	CTCACCATACTATTCTGTTGTGG
10_6732153	10	6732153	rs_Noirv2.chr10_6732153.82.110.1.SP1	/rhSeq-f/GCTATACCTTCACAACATACCACrCGATT/GT2/	rs_Noirv2.chr10_6732153.302.330.-1.SP2	/rhSeq-r/TTACTGTAGCAAGTTGTGACATCrAAAGC/GT1/	rh_chr10_6732153_F	GCTATACCTTCACAACATACCAC	rh_chr10_6732153_R	TTACTGTAGCAAGTTGTGACATC
10_7345058	10	7345058	rs_Noirv2.chr10_7345058.33.58.1.SP1	/rhSeq-f/TGCCTCCATAGCTTTCATCTrCCATC/GT4/	rs_Noirv2.chr10_7345058.220.246.-1.SP2	/rhSeq-r/GTTGTGGTACGAGTCTTACAGrGTTGC/GT4/	rh_chr10_7345058_F	TGCCTCCATAGCTTTCATCT	rh_chr10_7345058_R	GTTGTGGTACGAGTCTTACAG
10_7398537	10	7398537	rs_Noirv2.chr10_7398537.79.104.1.SP1	/rhSeq-f/GCCCTTAAAGCTTACCGATTrGACGA/GT4/	rs_Noirv2.chr10_7398537.266.292.-1.SP2	/rhSeq-r/GGGACTACTTCAGAAACTACCrCTTGG/GT2/	rh_chr10_7398537_F	GCCCTTAAAGCTTACCGATT	rh_chr10_7398537_R	GGGACTACTTCAGAAACTACC
10_7537254	10	7537254	rs_Noirv2.chr10_7537254.8.36.1.SP1	/rhSeq-f/GCTATGGTTCTTTGATGGATAGArCCTCA/GT4/	rs_Noirv2.chr10_7537254.208.237.-1.SP2	/rhSeq-r/TTCCGTGCTAAGAAAATCTATCATrAGCTC/GT4/	rh_chr10_7537254_F	GCTATGGTTCTTTGATGGATAGA	rh_chr10_7537254_R	TTCCGTGCTAAGAAAATCTATCAT
10_7930703	10	7930703	rs_Noirv2.chr10_7930703.39.66.1.SP1	/rhSeq-f/CTTTCACTATCAGTTTTGGTGCrCCATG/GT2/	rs_Noirv2.chr10_7930703.229.257.-1.SP2	/rhSeq-r/CAACAATGAACTACTCACTCCATrGGTTC/GT4/	rh_chr10_7930703_F	CTTTCACTATCAGTTTTGGTGC	rh_chr10_7930703_R	CAACAATGAACTACTCACTCCAT
10_8038057	10	8038057	rs_Noirv2.chr10_8038057.120.150.1.SP1	/rhSeq-f/CAAGCAAATTCAGAAACTAAAGGTTrCAGAA/GT2/	rs_Noirv2.chr10_8038057.329.360.-1.SP2	/rhSeq-r/GAAAGTGTTTGAAGATCCTTGTATGArCTAGT/GT3/	rh_chr10_8038057_F	CAAGCAAATTCAGAAACTAAAGGTT	rh_chr10_8038057_R	GAAAGTGTTTGAAGATCCTTGTATGA
10_8299491	10	8299491	rs_Noirv2.chr10_8299491.47.72.1.SP1	/rhSeq-f/TTTCCACTCCTTTCTAGCACrCAAGG/GT2/	rs_Noirv2.chr10_8299491.261.285.-1.SP2	/rhSeq-r/GACTAGCTGCCACAACATTrCTTGC/GT1/	rh_chr10_8299491_F	TTTCCACTCCTTTCTAGCAC	rh_chr10_8299491_R	GACTAGCTGCCACAACATT
10_8422060	10	8422060	rs_Noirv2.chr10_8422060.125.156.1.SP1	/rhSeq-f/ACTCTTGATGTTGAACTGTTAATTCTrGAAGC/GT4/	rs_Noirv2.chr10_8422060.353.381.-1.SP2	/rhSeq-r/CTAAAGTGACAATGTGCAATTGGrCAAGA/GT3/	rh_chr10_8422060_F	ACTCTTGATGTTGAACTGTTAATTCT	rh_chr10_8422060_R	CTAAAGTGACAATGTGCAATTGG
10_8528547	10	8528547	rs_Noirv2.chr10_8528547.36.64.1.SP1	/rhSeq-f/AGCTGAATAGTGAAAGAGGATCTrGCATG/GT3/	rs_Noirv2.chr10_8528547.261.289.-1.SP2	/rhSeq-r/GTTGAAAACTTGAAAGCTGTTCTrCCACT/GT1/	rh_chr10_8528547_F	AGCTGAATAGTGAAAGAGGATCT	rh_chr10_8528547_R	GTTGAAAACTTGAAAGCTGTTCT
10_8618080	10	8618080	rs_Noirv2.chr10_8618080.24.52.1.SP1	/rhSeq-f/GATCACTCCATGTTTTCCATTCTrCTACC/GT4/	rs_Noirv2.chr10_8618080.222.250.-1.SP2	/rhSeq-r/CAAAATGAACCAAACAAGAGGAGrAGGGA/GT2/	rh_chr10_8618080_F	GATCACTCCATGTTTTCCATTCT	rh_chr10_8618080_R	CAAAATGAACCAAACAAGAGGAG
10_8787351	10	8787351	rs_Noirv2.chr10_8787351.61.88.1.SP1	/rhSeq-f/TCTCTAGCTTCATTGGATCCATrGGTCT/GT2/	rs_Noirv2.chr10_8787351.235.260.-1.SP2	/rhSeq-r/GGGCTTTTGTTTCTCAGGGTrCTTAA/GT4/	rh_chr10_8787351_F	TCTCTAGCTTCATTGGATCCAT	rh_chr10_8787351_R	GGGCTTTTGTTTCTCAGGGT
10_8893209	10	8893209	rs_Noirv2.chr10_8893209.141.168.1.SP1	/rhSeq-f/GCTTAAGACGTCATCGAATAGGrCCAAT/GT1/	rs_Noirv2.chr10_8893209.324.351.-1.SP2	/rhSeq-r/TCATGGTTTAAAGATGCACCAArCTCCT/GT1/	rh_chr10_8893209_F	GCTTAAGACGTCATCGAATAGG	rh_chr10_8893209_R	TCATGGTTTAAAGATGCACCAA
10_9014261	10	9014261	rs_Noirv2.chr10_9014261.26.48.1.SP1	/rhSeq-f/CCTTTCCCATGCTGGATrGTCAT/GT2/	rs_Noirv2.chr10_9014261.219.242.-1.SP2	/rhSeq-r/AACCATTTCAAGATGCCCrGTTGC/GT4/	rh_chr10_9014261_F	CCTTTCCCATGCTGGAT	rh_chr10_9014261_R	AACCATTTCAAGATGCCC
10_9215683	10	9215683	rs_Noirv2.chr10_9215683.123.153.1.SP1	/rhSeq-f/GCATCAAGATATAGCATTGCAACTArCTGAA/GT2/	rs_Noirv2.chr10_9215683.308.339.-1.SP2	/rhSeq-r/TTAGGGATAGAAAGAAGTGTAAGTCGrGTTTC/GT4/	rh_chr10_9215683_F	GCATCAAGATATAGCATTGCAACTA	rh_chr10_9215683_R	TTAGGGATAGAAAGAAGTGTAAGTCG
10_9467495	10	9467495	rs_Noirv2.chr10_9467495.154.182.1.SP1	/rhSeq-f/CCCTTAGAAGCTTTGAACAATGTrGATGA/GT1/	rs_Noirv2.chr10_9467495.333.360.-1.SP2	/rhSeq-r/GATATATGTGTCCCTGGAAGGTrGTTGA/GT2/	rh_chr10_9467495_F	CCCTTAGAAGCTTTGAACAATGT	rh_chr10_9467495_R	GATATATGTGTCCCTGGAAGGT
10_9745840	10	9745840	rs_Noirv2.chr10_9745840.28.56.1.SP1	/rhSeq-f/AGGATCCATAAAACGCAACTTGArGCTGA/GT4/	rs_Noirv2.chr10_9745840.242.270.-1.SP2	/rhSeq-r/AGCATCTAAGTAGTAAGCCAACCrCCAAG/GT4/	rh_chr10_9745840_F	AGGATCCATAAAACGCAACTTGA	rh_chr10_9745840_R	AGCATCTAAGTAGTAAGCCAACC
10_10237641	10	10237641	rs_Noirv2.chr10_10237641.26.55.1.SP1	/rhSeq-f/CTAAACTCCAATGCAAAATGAAAArCAAGG/GT2/	rs_Noirv2.chr10_10237641.206.234.-1.SP2	/rhSeq-r/GGGTTGGTGTTAATGTAACAGATrGGTTT/GT2/	rh_chr10_10237641_F	CTAAACTCCAATGCAAAATGAAAA	rh_chr10_10237641_R	GGGTTGGTGTTAATGTAACAGAT
10_10334806	10	10334806	rs_Noirv2.chr10_10334806.105.133.1.SP1	/rhSeq-f/TTAATAAGGTTCAAGTGGGAAAArCCAGC/GT3/	rs_Noirv2.chr10_10334806.320.348.-1.SP2	/rhSeq-r/CAACTCTAGGGTATTGGTTTTGGrCTTGA/GT2/	rh_chr10_10334806_F	TTAATAAGGTTCAAGTGGGAAAA	rh_chr10_10334806_R	CAACTCTAGGGTATTGGTTTTGG
10_10475020	10	10475020	rs_Noirv2.chr10_10475020.9.38.1.SP1	/rhSeq-f/CTTAGGAAATGAAGTTGGGTTGTTrCTCTT/GT1/	rs_Noirv2.chr10_10475020.229.259.-1.SP2	/rhSeq-r/GGCTAATCCTCAAAAGCAATATGTTrCTACT/GT3/	rh_chr10_10475020_F	CTTAGGAAATGAAGTTGGGTTGTT	rh_chr10_10475020_R	GGCTAATCCTCAAAAGCAATATGTT
10_10547760	10	10547760	rs_Noirv2.chr10_10547760.114.142.1.SP1	/rhSeq-f/AGGACCCCTGTAATCAATCACTTrCATCT/GT2/	rs_Noirv2.chr10_10547760.286.313.-1.SP2	/rhSeq-r/CACATTGTTGGCCCTGGTTATTrGATTA/GT2/	rh_chr10_10547760_F	AGGACCCCTGTAATCAATCACTT	rh_chr10_10547760_R	CACATTGTTGGCCCTGGTTATT
10_10653854	10	10653854	rs_Noirv2.chr10_10653854.144.171.1.SP1	/rhSeq-f/GCCTCAGCTTTAGTTTTCTTCArCCAGT/GT4/	rs_Noirv2.chr10_10653854.360.385.-1.SP2	/rhSeq-r/GTCGTGACCGCAGAAATAAGrCCCAA/GT1/	rh_chr10_10653854_F	GCCTCAGCTTTAGTTTTCTTCA	rh_chr10_10653854_R	GTCGTGACCGCAGAAATAAG
10_10923726	10	10923726	rs_Noirv2.chr10_10923726.144.171.1.SP1	/rhSeq-f/AATTCCCATGGATCACCTGGTArAATTG/GT2/	rs_Noirv2.chr10_10923726.353.379.-1.SP2	/rhSeq-r/TGTTGATGCAATGACATGGGTrGATAC/GT3/	rh_chr10_10923726_F	AATTCCCATGGATCACCTGGTA	rh_chr10_10923726_R	TGTTGATGCAATGACATGGGT
10_11157943	10	11157943	rs_Noirv2.chr10_11157943.90.116.1.SP1	/rhSeq-f/CATGTCAAACACCTATGCCTArCATCC/GT4/	rs_Noirv2.chr10_11157943.291.317.-1.SP2	/rhSeq-r/CACTACTATCAACCAAAGGCTrCCTTC/GT1/	rh_chr10_11157943_F	CATGTCAAACACCTATGCCTA	rh_chr10_11157943_R	CACTACTATCAACCAAAGGCT
10_11300534	10	11300534	rs_Noirv2.chr10_11300534.25.53.1.SP1	/rhSeq-f/GTTCAGGCCCTTAGTAGTGTTAGrGTCTA/GT4/	rs_Noirv2.chr10_11300534.252.279.-1.SP2	/rhSeq-r/ACATGAGGATCCCCAAACATCArCTATG/GT1/	rh_chr10_11300534_F	GTTCAGGCCCTTAGTAGTGTTAG	rh_chr10_11300534_R	ACATGAGGATCCCCAAACATCA
10_11353255	10	11353255	rs_Noirv2.chr10_11353255.127.157.1.SP1	/rhSeq-f/AAACATGATTGATGGTAGGAATGTGrGAAGG/GT4/	rs_Noirv2.chr10_11353255.342.372.-1.SP2	/rhSeq-r/GGAATTGTACAATTAGTGAATGGCArATTCT/GT1/	rh_chr10_11353255_F	AAACATGATTGATGGTAGGAATGTG	rh_chr10_11353255_R	GGAATTGTACAATTAGTGAATGGCA
10_11408804	10	11408804	rs_Noirv2.chr10_11408804.140.166.1.SP1	/rhSeq-f/GTCTTGCATGCTGTAGAATTGrCAGAC/GT4/	rs_Noirv2.chr10_11408804.345.370.-1.SP2	/rhSeq-r/ACACCAATTTAGGTCAACCCrCTCCA/GT4/	rh_chr10_11408804_F	GTCTTGCATGCTGTAGAATTG	rh_chr10_11408804_R	ACACCAATTTAGGTCAACCC
10_11485987	10	11485987	rs_Noirv2.chr10_11485987.24.48.1.SP1	/rhSeq-f/TGGTCTGATCCTCCGTTTTrGTTGC/GT1/	rs_Noirv2.chr10_11485987.213.238.-1.SP2	/rhSeq-r/CGTTCTTCAGTTTTCCACGArCATGC/GT4/	rh_chr10_11485987_F	TGGTCTGATCCTCCGTTTT	rh_chr10_11485987_R	CGTTCTTCAGTTTTCCACGA
10_11643043	10	11643043	rs_Noirv2.chr10_11643043.154.178.1.SP1	/rhSeq-f/GCACTCACCTCAAAATGTGrGCTTG/GT1/	rs_Noirv2.chr10_11643043.373.398.-1.SP2	/rhSeq-r/ACACTCTAGCTGAACAATGTrATGTG/GT1/	rh_chr10_11643043_F	GCACTCACCTCAAAATGTG	rh_chr10_11643043_R	ACACTCTAGCTGAACAATGT
10_11863766	10	11863766	rs_Noirv2.chr10_11863766.12.45.1.SP1	/rhSeq-f/CTTAGTGATATTTANGGTCTCCTAGTGArCACTT/GT1/	rs_Noirv2.chr10_11863766.237.271.-1.SP2	/rhSeq-r/GTTATATCATGTATCATATCGTGTGTTGTrATATG/GT1/	rh_chr10_11863766_F	CTTAGTGATATTTANGGTCTCCTAGTGA	rh_chr10_11863766_R	GTTATATCATGTATCATATCGTGTGTTGT
10_11919133	10	11919133	rs_Noirv2.chr10_11919133.16.46.1.SP1	/rhSeq-f/TGTGACGCTATTCTCTATTCTATGGrCTAGC/GT1/	rs_Noirv2.chr10_11919133.232.263.-1.SP2	/rhSeq-r/CAAGTAGCATAACATATGAAACCCAArCATCA/GT4/	rh_chr10_11919133_F	TGTGACGCTATTCTCTATTCTATGG	rh_chr10_11919133_R	CAAGTAGCATAACATATGAAACCCAA
10_12409898	10	12409898	rs_Noirv2.chr10_12409898.136.166.1.SP1	/rhSeq-f/TGCAAAGCATACAGATGTAGTTAGTrCATTG/GT3/	rs_Noirv2.chr10_12409898.365.394.-1.SP2	/rhSeq-r/GAAGACAACTTGTGAAACTACCTTrGACAT/GT1/	rh_chr10_12409898_F	TGCAAAGCATACAGATGTAGTTAGT	rh_chr10_12409898_R	GAAGACAACTTGTGAAACTACCTT
10_12464008	10	12464008	rs_Noirv2.chr10_12464008.48.76.1.SP1	/rhSeq-f/GATGTGGATTCCAGTTACATGTTrCACAG/GT3/	rs_Noirv2.chr10_12464008.270.298.-1.SP2	/rhSeq-r/TGGTTTGCCCTTTCATAAAACAGrCTCAC/GT4/	rh_chr10_12464008_F	GATGTGGATTCCAGTTACATGTT	rh_chr10_12464008_R	TGGTTTGCCCTTTCATAAAACAG
10_12605914	10	12605914	rs_Noirv2.chr10_12605914.82.115.1.SP1	/rhSeq-f/GTTAACTGCTTATGGAATTTGTGAGTTArCTATG/GT2/	rs_Noirv2.chr10_12605914.310.339.-1.SP2	/rhSeq-r/CCTTGGTAAGAACATCAGTCAGTTrGTTTT/GT1/	rh_chr10_12605914_F	GTTAACTGCTTATGGAATTTGTGAGTTA	rh_chr10_12605914_R	CCTTGGTAAGAACATCAGTCAGTT
10_13394270	10	13394270	rs_Noirv2.chr10_13394270.14.43.1.SP1	/rhSeq-f/CATGTGCTTGCCAATACATATAGTrGAAAC/GT4/	rs_Noirv2.chr10_13394270.208.237.-1.SP2	/rhSeq-r/CATTTTCCTGTTTGAAGTCCTTCTrATTTG/GT2/	rh_chr10_13394270_F	CATGTGCTTGCCAATACATATAGT	rh_chr10_13394270_R	CATTTTCCTGTTTGAAGTCCTTCT
10_14200734	10	14200734	rs_Noirv2.chr10_14200734.32.62.1.SP1	/rhSeq-f/AAGATGCAGTTAATCCTTGTTTAAArGCTGG/GT2/	rs_Noirv2.chr10_14200734.207.238.-1.SP2	/rhSeq-r/CTAAGGTTTTTAAGAGTGATTCCTAArGGTCC/GT1/	rh_chr10_14200734_F	AAGATGCAGTTAATCCTTGTTTAAA	rh_chr10_14200734_R	CTAAGGTTTTTAAGAGTGATTCCTAA
10_14341231	10	14341231	rs_Noirv2.chr10_14341231.104.136.1.SP1	/rhSeq-f/AGAGGTCATGTATTTAAGAGAGCATTArGTCCA/GT1/	rs_Noirv2.chr10_14341231.313.345.-1.SP2	/rhSeq-r/CGTACCCTTTTTCATCTTTCTAACATTrCCCAC/GT1/	rh_chr10_14341231_F	AGAGGTCATGTATTTAAGAGAGCATTA	rh_chr10_14341231_R	CGTACCCTTTTTCATCTTTCTAACATT
10_15341739	10	15341739	rs_Noirv2.chr10_15341739.51.76.1.SP1	/rhSeq-f/CTCACCAGGTCTCTACTCAArCTCTG/GT1/	rs_Noirv2.chr10_15341739.253.278.-1.SP2	/rhSeq-r/AACTCTAGTTGAACGAGCCTrGCAGT/GT1/	rh_chr10_15341739_F	CTCACCAGGTCTCTACTCAA	rh_chr10_15341739_R	AACTCTAGTTGAACGAGCCT
10_15601492	10	15601492	rs_Noirv2.chr10_15601492.42.67.1.SP1	/rhSeq-f/TTGAAGTGAGTGCGCATTTTrCCTCA/GT1/	rs_Noirv2.chr10_15601492.258.283.-1.SP2	/rhSeq-r/TGAACTTGTAGATCTCCGTGrACCTG/GT4/	rh_chr10_15601492_F	TTGAAGTGAGTGCGCATTTT	rh_chr10_15601492_R	TGAACTTGTAGATCTCCGTG
10_15747189	10	15747189	rs_Noirv2.chr10_15747189.156.184.1.SP1	/rhSeq-f/CCTCAAATTTTCCAGGAACCAAArCATAG/GT3/	rs_Noirv2.chr10_15747189.337.366.-1.SP2	/rhSeq-r/ACCATAGGAAGCCAATGATTATTTrCTAGC/GT4/	rh_chr10_15747189_F	CCTCAAATTTTCCAGGAACCAAA	rh_chr10_15747189_R	ACCATAGGAAGCCAATGATTATTT
10_16851267	10	16851267	rs_Noirv2.chr10_16851267.159.187.1.SP1	/rhSeq-f/GCTTTCTTTTCTTCCCTTTGATCrCACCT/GT1/	rs_Noirv2.chr10_16851267.339.367.-1.SP2	/rhSeq-r/GCAATAGCATCAAACATACGGTArGATGT/GT1/	rh_chr10_16851267_F	GCTTTCTTTTCTTCCCTTTGATC	rh_chr10_16851267_R	GCAATAGCATCAAACATACGGTA
10_16979798	10	16979798	rs_Noirv2.chr10_16979798.121.146.1.SP1	/rhSeq-f/AACCTATCCCCTCCTTTTGArGCTAG/GT1/	rs_Noirv2.chr10_16979798.306.332.-1.SP2	/rhSeq-r/AGCATGGGATAAAAGGAGTTGrGAAGG/GT1/	rh_chr10_16979798_F	AACCTATCCCCTCCTTTTGA	rh_chr10_16979798_R	AGCATGGGATAAAAGGAGTTG
10_17170708	10	17170708	rs_Noirv2.chr10_17170708.126.154.1.SP1	/rhSeq-f/CACATCAAGACAAATTCTCTCCTrCATTC/GT3/	rs_Noirv2.chr10_17170708.331.361.-1.SP2	/rhSeq-r/TTTCATTATAAAAGGCTTGGAATGTrATGTG/GT2/	rh_chr10_17170708_F	CACATCAAGACAAATTCTCTCCT	rh_chr10_17170708_R	TTTCATTATAAAAGGCTTGGAATGT
10_17335086	10	17335086	rs_Noirv2.chr10_17335086.65.98.1.SP1	/rhSeq-f/AAGTATGTTCTAGATCTTCTTGAAGAGArCAAGC/GT4/	rs_Noirv2.chr10_17335086.243.277.-1.SP2	/rhSeq-r/GTGCATAAATTGGCTTACTAAACTGATAGrCAAAG/GT2/	rh_chr10_17335086_F	AAGTATGTTCTAGATCTTCTTGAAGAGA	rh_chr10_17335086_R	GTGCATAAATTGGCTTACTAAACTGATAG
10_19292145	10	19292145	rs_Noirv2.chr10_19292145.99.127.1.SP1	/rhSeq-f/CCTATGTTCACATACCTTGAGATrATATG/GT3/	rs_Noirv2.chr10_19292145.301.330.-1.SP2	/rhSeq-r/ATGTTACTGTTCTTCCTTCATCATrCCTTT/GT2/	rh_chr10_19292145_F	CCTATGTTCACATACCTTGAGAT	rh_chr10_19292145_R	ATGTTACTGTTCTTCCTTCATCAT
10_19677254	10	19677254	rs_Noirv2.chr10_19677254.139.165.1.SP1	/rhSeq-f/GAATTTGGTTGACTGAACACGrGCCCT/GT2/	rs_Noirv2.chr10_19677254.313.338.-1.SP2	/rhSeq-r/AGTCTTTTGGCATGCCATACrCTGCT/GT4/	rh_chr10_19677254_F	GAATTTGGTTGACTGAACACG	rh_chr10_19677254_R	AGTCTTTTGGCATGCCATAC
10_19925824	10	19925824	rs_Noirv2.chr10_19925824.127.158.1.SP1	/rhSeq-f/CAATCAAACTATCTTGCACTAAAACCrCAATG/GT2/	rs_Noirv2.chr10_19925824.306.336.-1.SP2	/rhSeq-r/GCTAGGTGACAACCATATTTGATTCrCTCTA/GT4/	rh_chr10_19925824_F	CAATCAAACTATCTTGCACTAAAACC	rh_chr10_19925824_R	GCTAGGTGACAACCATATTTGATTC
10_20484984	10	20484984	rs_Noirv2.chr10_20484984.121.147.1.SP1	/rhSeq-f/CTTTTGATGTGCATGCTCAAGrCTGAT/GT2/	rs_Noirv2.chr10_20484984.299.324.-1.SP2	/rhSeq-r/GGACAGTTGAAGGTCAATCArCTTCT/GT2/	rh_chr10_20484984_F	CTTTTGATGTGCATGCTCAAG	rh_chr10_20484984_R	GGACAGTTGAAGGTCAATCA
10_20553231	10	20553231	rs_Noirv2.chr10_20553231.72.98.1.SP1	/rhSeq-f/GAGGATTTGGTGCAAATGAGTrCTGAG/GT4/	rs_Noirv2.chr10_20553231.278.306.-1.SP2	/rhSeq-r/CAAAGCTGAAAACTTGGAATGTTrGCCAA/GT2/	rh_chr10_20553231_F	GAGGATTTGGTGCAAATGAGT	rh_chr10_20553231_R	CAAAGCTGAAAACTTGGAATGTT
10_21059800	10	21059800	rs_Noirv2.chr10_21059800.74.102.1.SP1	/rhSeq-f/TGCTGAACACTAAATTCCTACATrCCCAA/GT1/	rs_Noirv2.chr10_21059800.253.280.-1.SP2	/rhSeq-r/GTCTCTCCTTCTCCTTTTCTATrGGATG/GT1/	rh_chr10_21059800_F	TGCTGAACACTAAATTCCTACAT	rh_chr10_21059800_R	GTCTCTCCTTCTCCTTTTCTAT
10_21760871	10	21760871	rs_Noirv2.chr10_21760871.98.124.1.SP1	/rhSeq-f/AGCACTTCAAGATTTTCCAGCrCTCCC/GT1/	rs_Noirv2.chr10_21760871.272.298.-1.SP2	/rhSeq-r/GGCTTTTAACAGTTGTGCCATrCCAGA/GT1/	rh_chr10_21760871_F	AGCACTTCAAGATTTTCCAGC	rh_chr10_21760871_R	GGCTTTTAACAGTTGTGCCAT
10_23054800	10	23054800	rs_Noirv2.chr10_23054800.25.54.1.SP1	/rhSeq-f/TGGGTTGTTCTTGTGAGAAATTATrGAGAG/GT1/	rs_Noirv2.chr10_23054800.222.253.-1.SP2	/rhSeq-r/CAAGGAAGTAAATTGAAGAAGGTTCTrCTAGA/GT1/	rh_chr10_23054800_F	TGGGTTGTTCTTGTGAGAAATTAT	rh_chr10_23054800_R	CAAGGAAGTAAATTGAAGAAGGTTCT
10_23315732	10	23315732	rs_Noirv2.chr10_23315732.46.72.1.SP1	/rhSeq-f/CAATGGAGTACAATCCCCTCTrATGAT/GT2/	rs_Noirv2.chr10_23315732.271.297.-1.SP2	/rhSeq-r/TCAGATGTACCAAGGTCTACCrCTGTT/GT2/	rh_chr10_23315732_F	CAATGGAGTACAATCCCCTCT	rh_chr10_23315732_R	TCAGATGTACCAAGGTCTACC
10_23440244	10	23440244	rs_Noirv2.chr10_23440244.49.82.1.SP1	/rhSeq-f/GAGAGAGAGACTTTAAAGAACTATAGGArCTAGG/GT4/	rs_Noirv2.chr10_23440244.276.308.-1.SP2	/rhSeq-r/GAAGGTTTATATAACGCAAAAGAGCTArGGGCA/GT3/	rh_chr10_23440244_F	GAGAGAGAGACTTTAAAGAACTATAGGA	rh_chr10_23440244_R	GAAGGTTTATATAACGCAAAAGAGCTA
11_46057	11	46057	rs_Noirv2.chr11_46057.164.192.1.SP1	/rhSeq-f/CCCACATCCACACAATCTAAGATrATCTC/GT4/	rs_Noirv2.chr11_46057.362.391.-1.SP2	/rhSeq-r/TCACCTACTTAGAGTTGGAATTTGrATCAA/GT4/	rh_chr11_46057_F	CCCACATCCACACAATCTAAGAT	rh_chr11_46057_R	TCACCTACTTAGAGTTGGAATTTG
11_255751	11	255751	rs_Noirv2.chr11_255751.106.137.1.SP1	/rhSeq-f/GCCTCATTAACCATCAGAAACAAATTrCCTAG/GT3/	rs_Noirv2.chr11_255751.274.305.-1.SP2	/rhSeq-r/TTTTAACCTTCCTCCAAAACTTGCTArAAAAG/GT2/	rh_chr11_255751_F	GCCTCATTAACCATCAGAAACAAATT	rh_chr11_255751_R	TTTTAACCTTCCTCCAAAACTTGCTA
11_386863	11	386863	rs_Noirv2.chr11_386863.14.43.1.SP1	/rhSeq-f/GGTTTCTTGTTGTTTGACCTAATTrCAACC/GT1/	rs_Noirv2.chr11_386863.208.236.-1.SP2	/rhSeq-r/CCAGATTGAGAATTCAAGCCTAArCAACC/GT4/	rh_chr11_386863_F	GGTTTCTTGTTGTTTGACCTAATT	rh_chr11_386863_R	CCAGATTGAGAATTCAAGCCTAA
11_542859	11	542859	rs_Noirv2.chr11_542859.172.196.1.SP1	/rhSeq-f/TGCTGCCTATCTTCCTCAArCGACC/GT1/	rs_Noirv2.chr11_542859.354.377.-1.SP2	/rhSeq-r/CAGCCACGAGAATTTCCGrGCAGA/GT2/	rh_chr11_542859_F	TGCTGCCTATCTTCCTCAA	rh_chr11_542859_R	CAGCCACGAGAATTTCCG
11_601198	11	601198	rs_Noirv2.chr11_601198.69.95.1.SP1	/rhSeq-f/CCCTAATCAACAATGCCCTAGrCTCAA/GT2/	rs_Noirv2.chr11_601198.280.307.-1.SP2	/rhSeq-r/AGTTTCCTGAAAATGTGCCTAArAACTC/GT3/	rh_chr11_601198_F	CCCTAATCAACAATGCCCTAG	rh_chr11_601198_R	AGTTTCCTGAAAATGTGCCTAA
11_691194	11	691194	rs_Noirv2.chr11_691194.124.150.1.SP1	/rhSeq-f/TGATGACAATCCCAACTCTGArCATTG/GT1/	rs_Noirv2.chr11_691194.298.324.-1.SP2	/rhSeq-r/CTGGTTTATCCAACAGTGCTGrGTGTA/GT1/	rh_chr11_691194_F	TGATGACAATCCCAACTCTGA	rh_chr11_691194_R	CTGGTTTATCCAACAGTGCTG
11_803595	11	803595	rs_Noirv2.chr11_803595.128.156.1.SP1	/rhSeq-f/CCGTTTGGATTCCGAGAAGAAAArGGGAA/GT2/	rs_Noirv2.chr11_803595.348.376.-1.SP2	/rhSeq-r/CGCAACCCAAAATGAATGTGAACrCTAGG/GT4/	rh_chr11_803595_F	CCGTTTGGATTCCGAGAAGAAAA	rh_chr11_803595_R	CGCAACCCAAAATGAATGTGAAC
11_1025585	11	1025585	rs_Noirv2.chr11_1025585.54.81.1.SP1	/rhSeq-f/GCAGGAACATTATCTCGATCTCrCATCC/GT4/	rs_Noirv2.chr11_1025585.230.256.-1.SP2	/rhSeq-r/GGACATGGTTGCAATCATCATrGCTAC/GT3/	rh_chr11_1025585_F	GCAGGAACATTATCTCGATCTC	rh_chr11_1025585_R	GGACATGGTTGCAATCATCAT
11_1117973	11	1117973	rs_Noirv2.chr11_1117973.66.96.1.SP1	/rhSeq-f/CATAAAGACCCATATTCATCTGGTTrCACAT/GT3/	rs_Noirv2.chr11_1117973.239.272.-1.SP2	/rhSeq-r/CCTTTTCCTTTTTAAATGATGCTGTTTTrATCAT/GT1/	rh_chr11_1117973_F	CATAAAGACCCATATTCATCTGGTT	rh_chr11_1117973_R	CCTTTTCCTTTTTAAATGATGCTGTTTT
11_1183569	11	1183569	rs_Noirv2.chr11_1183569.109.133.1.SP1	/rhSeq-f/GTCTCACCAAGTCCTACCCrCATCA/GT3/	rs_Noirv2.chr11_1183569.305.329.-1.SP2	/rhSeq-r/AACTCGCCTTCCATCACAArCTCGA/GT4/	rh_chr11_1183569_F	GTCTCACCAAGTCCTACCC	rh_chr11_1183569_R	AACTCGCCTTCCATCACAA
11_1343142	11	1343142	rs_Noirv2.chr11_1343142.61.88.1.SP1	/rhSeq-f/GACTTCCACCACGCTTTATTTTrGCTTA/GT1/	rs_Noirv2.chr11_1343142.239.267.-1.SP2	/rhSeq-r/CTAGTTTTAAACTAGCGGGCAAGrGCTAA/GT4/	rh_chr11_1343142_F	GACTTCCACCACGCTTTATTTT	rh_chr11_1343142_R	CTAGTTTTAAACTAGCGGGCAAG
11_1442687	11	1442687	rs_Noirv2.chr11_1442687.136.167.1.SP1	/rhSeq-f/CGAGGACTGTATACAAACCAAATATTrATTAC/GT1/	rs_Noirv2.chr11_1442687.361.391.-1.SP2	/rhSeq-r/AGGATTATTTCTGATGCTCGATCAArGGTTG/GT4/	rh_chr11_1442687_F	CGAGGACTGTATACAAACCAAATATT	rh_chr11_1442687_R	AGGATTATTTCTGATGCTCGATCAA
11_1672438	11	1672438	rs_Noirv2.chr11_1672438.113.140.1.SP1	/rhSeq-f/CCTGTTATTTGGGTGTTACTCTrGAAAC/GT1/	rs_Noirv2.chr11_1672438.314.340.-1.SP2	/rhSeq-r/GGTGTCTAAGTAGGATGCTTTrACAAA/GT2/	rh_chr11_1672438_F	CCTGTTATTTGGGTGTTACTCT	rh_chr11_1672438_R	GGTGTCTAAGTAGGATGCTTT
11_1857249	11	1857249	rs_Noirv2.chr11_1857249.141.169.1.SP1	/rhSeq-f/GGGAATTCATAAAGAAGGCACATrGCTAA/GT1/	rs_Noirv2.chr11_1857249.316.344.-1.SP2	/rhSeq-r/GCATCATCCTTTTGTACTCTTGGrGAAGT/GT4/	rh_chr11_1857249_F	GGGAATTCATAAAGAAGGCACAT	rh_chr11_1857249_R	GCATCATCCTTTTGTACTCTTGG
11_1985173	11	1985173	rs_Noirv2.chr11_1985173.10.39.1.SP1	/rhSeq-f/GTTGCATACCATTTTGAATTCTGTrCTGTG/GT4/	rs_Noirv2.chr11_1985173.226.253.-1.SP2	/rhSeq-r/TCATCTAGAGATGGTCTGACTGrCGTCA/GT4/	rh_chr11_1985173_F	GTTGCATACCATTTTGAATTCTGT	rh_chr11_1985173_R	TCATCTAGAGATGGTCTGACTG
11_2065555	11	2065555	rs_Noirv2.chr11_2065555.146.178.1.SP1	/rhSeq-f/TTCTGTTTAGAGTTATGGCCAATATTTrCACAT/GT4/	rs_Noirv2.chr11_2065555.366.398.-1.SP2	/rhSeq-r/TGCCACTTAGTTTACTTATTAAGAAAArATGTT/GT1/	rh_chr11_2065555_F	TTCTGTTTAGAGTTATGGCCAATATTT	rh_chr11_2065555_R	TGCCACTTAGTTTACTTATTAAGAAAA
11_2216980	11	2216980	rs_Noirv2.chr11_2216980.56.82.1.SP1	/rhSeq-f/ATGACTATCCTCATTGACCAGrCCTGA/GT2/	rs_Noirv2.chr11_2216980.253.279.-1.SP2	/rhSeq-r/TGAGTTCCCAAACGAATTGATrCTCAG/GT2/	rh_chr11_2216980_F	ATGACTATCCTCATTGACCAG	rh_chr11_2216980_R	TGAGTTCCCAAACGAATTGAT
11_2406678	11	2406678	rs_Noirv2.chr11_2406678.140.168.1.SP1	/rhSeq-f/AAGCAGACTTTTGCTATGTGAAGrCAACG/GT2/	rs_Noirv2.chr11_2406678.337.365.-1.SP2	/rhSeq-r/CGCATTGATATTTTGACGTTAGCrCAAAC/GT1/	rh_chr11_2406678_F	AAGCAGACTTTTGCTATGTGAAG	rh_chr11_2406678_R	CGCATTGATATTTTGACGTTAGC
11_2515310	11	2515310	rs_Noirv2.chr11_2515310.24.49.1.SP1	/rhSeq-f/TGTACCCTGTTTCTGCATTCrCGTTC/GT4/	rs_Noirv2.chr11_2515310.226.251.-1.SP2	/rhSeq-r/TCTTGCCAGTCATCATCAAGrAACTG/GT2/	rh_chr11_2515310_F	TGTACCCTGTTTCTGCATTC	rh_chr11_2515310_R	TCTTGCCAGTCATCATCAAG
11_2610292	11	2610292	rs_Noirv2.chr11_2610292.137.165.1.SP1	/rhSeq-f/AATAAGGGTAAAGCAACATTCCTrGCACA/GT4/	rs_Noirv2.chr11_2610292.353.383.-1.SP2	/rhSeq-r/CACATCTTGGTATGCTTTATTTGGTrGCTTT/GT2/	rh_chr11_2610292_F	AATAAGGGTAAAGCAACATTCCT	rh_chr11_2610292_R	CACATCTTGGTATGCTTTATTTGGT
11_2737838	11	2737838	rs_Noirv2.chr11_2737838.145.176.1.SP1	/rhSeq-f/CCCATCTTTGAAAAGAACTTCTTAGTrGTTCA/GT3/	rs_Noirv2.chr11_2737838.371.400.-1.SP2	/rhSeq-r/ATCACCTGCACTTTGTGTTGTTTTrGCTCT/GT1/	rh_chr11_2737838_F	CCCATCTTTGAAAAGAACTTCTTAGT	rh_chr11_2737838_R	ATCACCTGCACTTTGTGTTGTTTT
11_2808288	11	2808288	rs_Noirv2.chr11_2808288.100.126.1.SP1	/rhSeq-f/TTCTGCATGCATCAACAAGTTrGGTGT/GT2/	rs_Noirv2.chr11_2808288.272.299.-1.SP2	/rhSeq-r/GGATGCACTTATCAATACCCAArGGTTG/GT1/	rh_chr11_2808288_F	TTCTGCATGCATCAACAAGTT	rh_chr11_2808288_R	GGATGCACTTATCAATACCCAA
11_2977354	11	2977354	rs_Noirv2.chr11_2977354.12.38.1.SP1	/rhSeq-f/ATGGTTCAGATTTTGCATGCGrGTAGA/GT3/	rs_Noirv2.chr11_2977354.224.252.-1.SP2	/rhSeq-r/AAATGCAAGATTTGACGAAGACTrAAACA/GT4/	rh_chr11_2977354_F	ATGGTTCAGATTTTGCATGCG	rh_chr11_2977354_R	AAATGCAAGATTTGACGAAGACT
11_3112858	11	3112858	rs_Noirv2.chr11_3112858.151.179.1.SP1	/rhSeq-f/CATCTTCAACCGTACATAGAGTTrCACAG/GT2/	rs_Noirv2.chr11_3112858.322.350.-1.SP2	/rhSeq-r/GAAACACCCACTTTTCAATTGATrCAGAC/GT1/	rh_chr11_3112858_F	CATCTTCAACCGTACATAGAGTT	rh_chr11_3112858_R	GAAACACCCACTTTTCAATTGAT
11_3189542	11	3189542	rs_Noirv2.chr11_3189542.142.173.1.SP1	/rhSeq-f/GAGNTTTTTGTAGAAGTTACTTGACArGTCTT/GT3/	rs_Noirv2.chr11_3189542.371.400.-1.SP2	/rhSeq-r/GACTATAACCTATCAAGAAGCAGArCTCTA/GT4/	rh_chr11_3189542_F	GAGNTTTTTGTAGAAGTTACTTGACA	rh_chr11_3189542_R	GACTATAACCTATCAAGAAGCAGA
11_3263224	11	3263224	rs_Noirv2.chr11_3263224.67.94.1.SP1	/rhSeq-f/GGATGGCCGATCTTTCTAGAATrCTGAT/GT1/	rs_Noirv2.chr11_3263224.291.318.-1.SP2	/rhSeq-r/CTTGATCCACGATTTACTGCACrCAGAT/GT3/	rh_chr11_3263224_F	GGATGGCCGATCTTTCTAGAAT	rh_chr11_3263224_R	CTTGATCCACGATTTACTGCAC
11_3395372	11	3395372	rs_Noirv2.chr11_3395372.168.193.1.SP1	/rhSeq-f/GACAGCCTTGGGTCTTTTACrGGTAA/GT2/	rs_Noirv2.chr11_3395372.377.401.-1.SP2	/rhSeq-r/AACTTAAGACTCAAGCCCGrGGAGA/GT1/	rh_chr11_3395372_F	GACAGCCTTGGGTCTTTTAC	rh_chr11_3395372_R	AACTTAAGACTCAAGCCCG
11_3580540	11	3580540	rs_Noirv2.chr11_3580540.110.138.1.SP1	/rhSeq-f/AGGACAAAACTACACCTCTTGTGrCAGAA/GT2/	rs_Noirv2.chr11_3580540.327.354.-1.SP2	/rhSeq-r/ACCACCTGCAGATAAACTAAGArCTTGG/GT2/	rh_chr11_3580540_F	AGGACAAAACTACACCTCTTGTG	rh_chr11_3580540_R	ACCACCTGCAGATAAACTAAGA
11_3749132	11	3749132	rs_Noirv2.chr11_3749132.132.157.1.SP1	/rhSeq-f/ATGCCAAAGTCTCTGATTGCrCCAAG/GT1/	rs_Noirv2.chr11_3749132.309.334.-1.SP2	/rhSeq-r/AGGACTCTGCACTTGAATCTrGCTTC/GT1/	rh_chr11_3749132_F	ATGCCAAAGTCTCTGATTGC	rh_chr11_3749132_R	AGGACTCTGCACTTGAATCT
11_3807804	11	3807804	rs_Noirv2.chr11_3807804.130.157.1.SP1	/rhSeq-f/GTGAATCACTGAGTATCCCAAGrCTCTG/GT4/	rs_Noirv2.chr11_3807804.321.348.-1.SP2	/rhSeq-r/TAGCCCCATTTCTTCTTTTCAGrGAAGC/GT4/	rh_chr11_3807804_F	GTGAATCACTGAGTATCCCAAG	rh_chr11_3807804_R	TAGCCCCATTTCTTCTTTTCAG
11_3938527	11	3938527	rs_Noirv2.chr11_3938527.39.69.1.SP1	/rhSeq-f/CGCCCACTCATAATTATTCAACATTrCTTGC/GT1/	rs_Noirv2.chr11_3938527.248.279.-1.SP2	/rhSeq-r/GAGAATAGCTTTAAGGATGAAAGCGTrGCAAA/GT2/	rh_chr11_3938527_F	CGCCCACTCATAATTATTCAACATT	rh_chr11_3938527_R	GAGAATAGCTTTAAGGATGAAAGCGT
11_4000176	11	4000176	rs_Noirv2.chr11_4000176.54.85.1.SP1	/rhSeq-f/CTTCTATATCTGATCAAGGAACCAGArCCATA/GT3/	rs_Noirv2.chr11_4000176.282.312.-1.SP2	/rhSeq-r/GGTAGTTCTTCCAAGCTAGGATTTTrCTTAG/GT3/	rh_chr11_4000176_F	CTTCTATATCTGATCAAGGAACCAGA	rh_chr11_4000176_R	GGTAGTTCTTCCAAGCTAGGATTTT
11_4081344	11	4081344	rs_Noirv2.chr11_4081344.156.189.1.SP1	/rhSeq-f/GANCCCAAAAGAATGAAATTTAAACCATrATCAT/GT1/	rs_Noirv2.chr11_4081344.332.366.-1.SP2	/rhSeq-r/GGTCATGGTTTGTATTTGATGTATCCTTTrGCTGT/GT1/	rh_chr11_4081344_F	GANCCCAAAAGAATGAAATTTAAACCAT	rh_chr11_4081344_R	GGTCATGGTTTGTATTTGATGTATCCTTT
11_4254847	11	4254847	rs_Noirv2.chr11_4254847.36.64.1.SP1	/rhSeq-f/TGGTAAAAACTTTCACATCCACArGGCTT/GT3/	rs_Noirv2.chr11_4254847.255.284.-1.SP2	/rhSeq-r/ACCAATCATCCTGAAAGGTTATTTrGGAAC/GT4/	rh_chr11_4254847_F	TGGTAAAAACTTTCACATCCACA	rh_chr11_4254847_R	ACCAATCATCCTGAAAGGTTATTT
11_4359180	11	4359180	rs_Noirv2.chr11_4359180.58.88.1.SP1	/rhSeq-f/CTTAGACTAAGACTCTAGGACCATArGGTAC/GT4/	rs_Noirv2.chr11_4359180.236.265.-1.SP2	/rhSeq-r/GTGGCATTACAAATTTGTGTGAGTrATTTG/GT3/	rh_chr11_4359180_F	CTTAGACTAAGACTCTAGGACCATA	rh_chr11_4359180_R	GTGGCATTACAAATTTGTGTGAGT
11_4501448	11	4501448	rs_Noirv2.chr11_4501448.17.41.1.SP1	/rhSeq-f/TACCTGCTCTGGCCATAAGrGTCAA/GT3/	rs_Noirv2.chr11_4501448.212.237.-1.SP2	/rhSeq-r/GAATGGAGACGCATGGAAATrCACTT/GT2/	rh_chr11_4501448_F	TACCTGCTCTGGCCATAAG	rh_chr11_4501448_R	GAATGGAGACGCATGGAAAT
11_4657459	11	4657459	rs_Noirv2.chr11_4657459.7.33.1.SP1	/rhSeq-f/GTGGCAAGGAGAATACACTAArCAGTT/GT2/	rs_Noirv2.chr11_4657459.208.234.-1.SP2	/rhSeq-r/CAACTAATGAACTGCCAGCATrCAACT/GT2/	rh_chr11_4657459_F	GTGGCAAGGAGAATACACTAA	rh_chr11_4657459_R	CAACTAATGAACTGCCAGCAT
11_4738446	11	4738446	rs_Noirv2.chr11_4738446.112.141.1.SP1	/rhSeq-f/GAAAATGAGGCAGAACACAAGTTTrGAATC/GT1/	rs_Noirv2.chr11_4738446.336.364.-1.SP2	/rhSeq-r/CATGGAATTTTTGGGTAAGCAGGrGAGAA/GT4/	rh_chr11_4738446_F	GAAAATGAGGCAGAACACAAGTTT	rh_chr11_4738446_R	CATGGAATTTTTGGGTAAGCAGG
11_4833197	11	4833197	rs_Noirv2.chr11_4833197.75.105.1.SP1	/rhSeq-f/AGTAGAAGGCACAAATAACACAAACrCTCTC/GT3/	rs_Noirv2.chr11_4833197.285.315.-1.SP2	/rhSeq-r/CCTGCTTGAATCAATATTTGAGATGrCCTTC/GT4/	rh_chr11_4833197_F	AGTAGAAGGCACAAATAACACAAAC	rh_chr11_4833197_R	CCTGCTTGAATCAATATTTGAGATG
11_4899312	11	4899312	rs_Noirv2.chr11_4899312.41.68.1.SP1	/rhSeq-f/TACCAATTGAGTCAAGCCTCAArGAGCA/GT4/	rs_Noirv2.chr11_4899312.261.287.-1.SP2	/rhSeq-r/TGAACTTCATTGATGGGTTGGrGCAAG/GT2/	rh_chr11_4899312_F	TACCAATTGAGTCAAGCCTCAA	rh_chr11_4899312_R	TGAACTTCATTGATGGGTTGG
11_5052504	11	5052504	rs_Noirv2.chr11_5052504.94.122.1.SP1	/rhSeq-f/CCTTCATGCAAAAGTGATGATTTrCTCAC/GT4/	rs_Noirv2.chr11_5052504.309.336.-1.SP2	/rhSeq-r/AATTAGCTTGTGATTCAGACCArCAGAC/GT3/	rh_chr11_5052504_F	CCTTCATGCAAAAGTGATGATTT	rh_chr11_5052504_R	AATTAGCTTGTGATTCAGACCA
11_5215446	11	5215446	rs_Noirv2.chr11_5215446.49.75.1.SP1	/rhSeq-f/CATCATAAACGAGACTGGTCCrGAGGA/GT4/	rs_Noirv2.chr11_5215446.233.260.-1.SP2	/rhSeq-r/TGGCAGAATTTCCTCTTCTTCTrCATCT/GT3/	rh_chr11_5215446_F	CATCATAAACGAGACTGGTCC	rh_chr11_5215446_R	TGGCAGAATTTCCTCTTCTTCT
11_5357281	11	5357281	rs_Noirv2.chr11_5357281.58.85.1.SP1	/rhSeq-f/GTTTTTCAAGTAGAGGATGCCTrGTGGT/GT2/	rs_Noirv2.chr11_5357281.238.264.-1.SP2	/rhSeq-r/CACAGCCTTCAATGGAGAGAArCCACT/GT1/	rh_chr11_5357281_F	GTTTTTCAAGTAGAGGATGCCT	rh_chr11_5357281_R	CACAGCCTTCAATGGAGAGAA
11_5465467	11	5465467	rs_Noirv2.chr11_5465467.85.113.1.SP1	/rhSeq-f/CCAGGAGTTCTGAAAATTGGAACrCAAAA/GT2/	rs_Noirv2.chr11_5465467.271.298.-1.SP2	/rhSeq-r/CCATCCTTGTAACAGAACCATTrACATA/GT1/	rh_chr11_5465467_F	CCAGGAGTTCTGAAAATTGGAAC	rh_chr11_5465467_R	CCATCCTTGTAACAGAACCATT
11_5534517	11	5534517	rs_Noirv2.chr11_5534517.50.80.1.SP1	/rhSeq-f/CTTGTAAAATTTTCCCAAGCTTACGrCCTTT/GT2/	rs_Noirv2.chr11_5534517.266.296.-1.SP2	/rhSeq-r/GATACCGGGTGTTTATTTTATCATGrCTTGG/GT1/	rh_chr11_5534517_F	CTTGTAAAATTTTCCCAAGCTTACG	rh_chr11_5534517_R	GATACCGGGTGTTTATTTTATCATG
11_5792931	11	5792931	rs_Noirv2.chr11_5792931.17.41.1.SP1	/rhSeq-f/AGCCAGGTTCCAAATCCTCrCAACA/GT3/	rs_Noirv2.chr11_5792931.239.264.-1.SP2	/rhSeq-r/TCAGTCCCACTCGCTACTTCrGTTGA/GT2/	rh_chr11_5792931_F	AGCCAGGTTCCAAATCCTC	rh_chr11_5792931_R	TCAGTCCCACTCGCTACTTC
11_6139019	11	6139019	rs_Noirv2.chr11_6139019.10.41.1.SP1	/rhSeq-f/CATGTGCCAAGGATTCAAATTATTTArGACAC/GT1/	rs_Noirv2.chr11_6139019.234.264.-1.SP2	/rhSeq-r/CAACAAATGGTATTAGAGTCCAAGTrCAAGA/GT1/	rh_chr11_6139019_F	CATGTGCCAAGGATTCAAATTATTTA	rh_chr11_6139019_R	CAACAAATGGTATTAGAGTCCAAGT
11_6276211	11	6276211	rs_Noirv2.chr11_6276211.105.132.1.SP1	/rhSeq-f/GAAGTGTCAGGAGAAGTTACAArGGTAC/GT4/	rs_Noirv2.chr11_6276211.282.307.-1.SP2	/rhSeq-r/ATCAAACAACTGCATCGTCArCTGTC/GT3/	rh_chr11_6276211_F	GAAGTGTCAGGAGAAGTTACAA	rh_chr11_6276211_R	ATCAAACAACTGCATCGTCA
11_6379656	11	6379656	rs_Noirv2.chr11_6379656.24.50.1.SP1	/rhSeq-f/GTCTGGATGAAGGACGAACTArGTGCT/GT3/	rs_Noirv2.chr11_6379656.244.272.-1.SP2	/rhSeq-r/CCAAGAAACCTATAAAAGCACACrCCACC/GT1/	rh_chr11_6379656_F	GTCTGGATGAAGGACGAACTA	rh_chr11_6379656_R	CCAAGAAACCTATAAAAGCACAC
11_6612094	11	6612094	rs_Noirv2.chr11_6612094.15.42.1.SP1	/rhSeq-f/GAAGCTCCAAAATCATCTTCAArGTCGA/GT2/	rs_Noirv2.chr11_6612094.205.233.-1.SP2	/rhSeq-r/TGCTCATCACTCAGATTAGTAGTrCAGCT/GT1/	rh_chr11_6612094_F	GAAGCTCCAAAATCATCTTCAA	rh_chr11_6612094_R	TGCTCATCACTCAGATTAGTAGT
11_6821881	11	6821881	rs_Noirv2.chr11_6821881.69.96.1.SP1	/rhSeq-f/GTACTTGTTACACTCAGCTTCTrCAAAA/GT2/	rs_Noirv2.chr11_6821881.285.311.-1.SP2	/rhSeq-r/AAAGGAGCTCAATGCAAACTArCAGAG/GT1/	rh_chr11_6821881_F	GTACTTGTTACACTCAGCTTCT	rh_chr11_6821881_R	AAAGGAGCTCAATGCAAACTA
11_6956387	11	6956387	rs_Noirv2.chr11_6956387.151.177.1.SP1	/rhSeq-f/AATGGATGTCTTGAGATCCGArGCTCT/GT3/	rs_Noirv2.chr11_6956387.372.401.-1.SP2	/rhSeq-r/ACCCTATGTTTCATTAACTATGCArGTTGG/GT3/	rh_chr11_6956387_F	AATGGATGTCTTGAGATCCGA	rh_chr11_6956387_R	ACCCTATGTTTCATTAACTATGCA
11_7093931	11	7093931	rs_Noirv2.chr11_7093931.18.47.1.SP1	/rhSeq-f/AATTCAAAGTAGACATGATTCTGArCCAAG/GT1/	rs_Noirv2.chr11_7093931.207.235.-1.SP2	/rhSeq-r/AGCATCTGTTTTCAAGTTCTGAGrGTTGT/GT2/	rh_chr11_7093931_F	AATTCAAAGTAGACATGATTCTGA	rh_chr11_7093931_R	AGCATCTGTTTTCAAGTTCTGAG
11_7329819	11	7329819	rs_Noirv2.chr11_7329819.23.48.1.SP1	/rhSeq-f/CCCTCCTTTCACACCTGAATrCCAAA/GT2/	rs_Noirv2.chr11_7329819.244.267.-1.SP2	/rhSeq-r/GTTGGTGAAGGAAGCGTCrCCTCT/GT3/	rh_chr11_7329819_F	CCCTCCTTTCACACCTGAAT	rh_chr11_7329819_R	GTTGGTGAAGGAAGCGTC
11_7449768	11	7449768	rs_Noirv2.chr11_7449768.72.97.1.SP1	/rhSeq-f/ACTGAATCCCCAATCCATTCrCCAAC/GT4/	rs_Noirv2.chr11_7449768.284.310.-1.SP2	/rhSeq-r/CCTTTTAGAGAGGAATGCTGTrGAACA/GT1/	rh_chr11_7449768_F	ACTGAATCCCCAATCCATTC	rh_chr11_7449768_R	CCTTTTAGAGAGGAATGCTGT
11_7588838	11	7588838	rs_Noirv2.chr11_7588838.138.162.1.SP1	/rhSeq-f/GAGGAGGCATTACCAAGACrCATCT/GT2/	rs_Noirv2.chr11_7588838.333.359.-1.SP2	/rhSeq-r/CACAGCCACCCATGAAATAATrCCATT/GT1/	rh_chr11_7588838_F	GAGGAGGCATTACCAAGAC	rh_chr11_7588838_R	CACAGCCACCCATGAAATAAT
11_7656746	11	7656746	rs_Noirv2.chr11_7656746.158.182.1.SP1	/rhSeq-f/TGTCTCAACGATTTCCCCTrGCTTT/GT1/	rs_Noirv2.chr11_7656746.337.361.-1.SP2	/rhSeq-r/CAGATGACAACGGCTTCAArCTTGA/GT4/	rh_chr11_7656746_F	TGTCTCAACGATTTCCCCT	rh_chr11_7656746_R	CAGATGACAACGGCTTCAA
11_7713575	11	7713575	rs_Noirv2.chr11_7713575.58.87.1.SP1	/rhSeq-f/AGCCTAAATGTTGTAAATTCTGCArGCAGA/GT4/	rs_Noirv2.chr11_7713575.251.280.-1.SP2	/rhSeq-r/CAAATTCTCACCTCTAGAAGTTCCrCTGGT/GT1/	rh_chr11_7713575_F	AGCCTAAATGTTGTAAATTCTGCA	rh_chr11_7713575_R	CAAATTCTCACCTCTAGAAGTTCC
11_8109770	11	8109770	rs_Noirv2.chr11_8109770.137.163.1.SP1	/rhSeq-f/CCAAATCCAATTCGACCATCTrCTCAC/GT4/	rs_Noirv2.chr11_8109770.361.386.-1.SP2	/rhSeq-r/GGTAATTTCACATCCCCACTrCTCCA/GT4/	rh_chr11_8109770_F	CCAAATCCAATTCGACCATCT	rh_chr11_8109770_R	GGTAATTTCACATCCCCACT
11_8194452	11	8194452	rs_Noirv2.chr11_8194452.141.164.1.SP1	/rhSeq-f/GACATTCTTGCAGTGGGTrGTTAC/GT2/	rs_Noirv2.chr11_8194452.317.340.-1.SP2	/rhSeq-r/AAGCCAACCCTTTTCGAGrCCAAG/GT4/	rh_chr11_8194452_F	GACATTCTTGCAGTGGGT	rh_chr11_8194452_R	AAGCCAACCCTTTTCGAG
11_8650142	11	8650142	rs_Noirv2.chr11_8650142.53.78.1.SP1	/rhSeq-f/CAAGAGGCTTCTACACACTTrCTTTC/GT3/	rs_Noirv2.chr11_8650142.226.252.-1.SP2	/rhSeq-r/CACATCAAAGCTCAACCTTATrCCGCA/GT2/	rh_chr11_8650142_F	CAAGAGGCTTCTACACACTT	rh_chr11_8650142_R	CACATCAAAGCTCAACCTTAT
11_9648408	11	9648408	rs_Noirv2.chr11_9648408.46.76.1.SP1	/rhSeq-f/CATACAAGCTACTGAATGTGTTTTGrCGACT/GT3/	rs_Noirv2.chr11_9648408.226.255.-1.SP2	/rhSeq-r/GTAGCTAGATAGTTCAAGACTTGTrGACTC/GT4/	rh_chr11_9648408_F	CATACAAGCTACTGAATGTGTTTTG	rh_chr11_9648408_R	GTAGCTAGATAGTTCAAGACTTGT
11_9798821	11	9798821	rs_Noirv2.chr11_9798821.142.170.1.SP1	/rhSeq-f/AGCCTAATCAAAATAACCCATGCrGAACA/GT2/	rs_Noirv2.chr11_9798821.333.362.-1.SP2	/rhSeq-r/CATCATCTCTTTGAACTTTGAGGArCTGAA/GT2/	rh_chr11_9798821_F	AGCCTAATCAAAATAACCCATGC	rh_chr11_9798821_R	CATCATCTCTTTGAACTTTGAGGA
11_10089836	11	10089836	rs_Noirv2.chr11_10089836.128.152.1.SP1	/rhSeq-f/TACACCTGGGAAGTTGATGrGGCCA/GT2/	rs_Noirv2.chr11_10089836.344.368.-1.SP2	/rhSeq-r/TTCTGCCTTGTGGTTTTCArCTGCC/GT3/	rh_chr11_10089836_F	TACACCTGGGAAGTTGATG	rh_chr11_10089836_R	TTCTGCCTTGTGGTTTTCA
11_12164303	11	12164303	rs_Noirv2.chr11_12164303.136.163.1.SP1	/rhSeq-f/CTTTTTGGCAATGAATAGAGGCrCCTTT/GT1/	rs_Noirv2.chr11_12164303.308.335.-1.SP2	/rhSeq-r/GGCAAAACCATTTTTACATGCTrCTTGA/GT3/	rh_chr11_12164303_F	CTTTTTGGCAATGAATAGAGGC	rh_chr11_12164303_R	GGCAAAACCATTTTTACATGCT
11_12314680	11	12314680	rs_Noirv2.chr11_12314680.67.92.1.SP1	/rhSeq-f/TTGGCTCTGTTTGGTAAGCTrCCTAT/GT1/	rs_Noirv2.chr11_12314680.280.306.-1.SP2	/rhSeq-r/GGCCCCAACAAAAGTCAATTArAAAGT/GT4/	rh_chr11_12314680_F	TTGGCTCTGTTTGGTAAGCT	rh_chr11_12314680_R	GGCCCCAACAAAAGTCAATTA
11_13254270	11	13254270	rs_Noirv2.chr11_13254270.84.111.1.SP1	/rhSeq-f/AATTCTTAGAGTGTGGAGTGGTrGAAAC/GT3/	rs_Noirv2.chr11_13254270.258.284.-1.SP2	/rhSeq-r/ACACCTTGTTCTCTTCCCTAArGAACA/GT2/	rh_chr11_13254270_F	AATTCTTAGAGTGTGGAGTGGT	rh_chr11_13254270_R	ACACCTTGTTCTCTTCCCTAA
11_13356997	11	13356997	rs_Noirv2.chr11_13356997.145.172.1.SP1	/rhSeq-f/GTGACCGGTTATGAAGTCGATTrCTTTT/GT1/	rs_Noirv2.chr11_13356997.334.364.-1.SP2	/rhSeq-r/AGCAAAGGATGTCTTCGTAAATAGArGTCAA/GT1/	rh_chr11_13356997_F	GTGACCGGTTATGAAGTCGATT	rh_chr11_13356997_R	AGCAAAGGATGTCTTCGTAAATAGA
11_14358918	11	14358918	rs_Noirv2.chr11_14358918.102.132.1.SP1	/rhSeq-f/GCCGACATTTTACATCCGAATATCTrCACAA/GT3/	rs_Noirv2.chr11_14358918.293.324.-1.SP2	/rhSeq-r/TTACAAGGAGAGTTTTGGGATGTAGArCAACA/GT4/	rh_chr11_14358918_F	GCCGACATTTTACATCCGAATATCT	rh_chr11_14358918_R	TTACAAGGAGAGTTTTGGGATGTAGA
11_14828475	11	14828475	rs_Noirv2.chr11_14828475.53.78.1.SP1	/rhSeq-f/GGGCATAAGTATTGAGGGAGrCAACT/GT2/	rs_Noirv2.chr11_14828475.230.255.-1.SP2	/rhSeq-r/GGCTCCATCTTTAGAATCCTrCATCT/GT4/	rh_chr11_14828475_F	GGGCATAAGTATTGAGGGAG	rh_chr11_14828475_R	GGCTCCATCTTTAGAATCCT
11_15149608	11	15149608	rs_Noirv2.chr11_15149608.135.166.1.SP1	/rhSeq-f/CTTACTATCCCTAGGTGTTAGAATAArCCCTA/GT2/	rs_Noirv2.chr11_15149608.363.393.-1.SP2	/rhSeq-r/CCTATCTACACTATACCTAGAACCCrCTTCA/GT3/	rh_chr11_15149608_F	CTTACTATCCCTAGGTGTTAGAATAA	rh_chr11_15149608_R	CCTATCTACACTATACCTAGAACCC
11_15913394	11	15913394	rs_Noirv2.chr11_15913394.103.127.1.SP1	/rhSeq-f/CGCCATCCAAGCAAGAATArCCTTC/GT4/	rs_Noirv2.chr11_15913394.321.344.-1.SP2	/rhSeq-r/CCGCTTTTGGTCCCAAATrCTTTG/GT2/	rh_chr11_15913394_F	CGCCATCCAAGCAAGAATA	rh_chr11_15913394_R	CCGCTTTTGGTCCCAAAT
11_16272381	11	16272381	rs_Noirv2.chr11_16272381.62.90.1.SP1	/rhSeq-f/GTCTGAAGAAGAACCCAAAAAGArCTTCA/GT4/	rs_Noirv2.chr11_16272381.244.273.-1.SP2	/rhSeq-r/GTATTCTTTTTCATCTTTGCTTGCrCCCTT/GT1/	rh_chr11_16272381_F	GTCTGAAGAAGAACCCAAAAAGA	rh_chr11_16272381_R	GTATTCTTTTTCATCTTTGCTTGC
11_16886199	11	16886199	rs_Noirv2.chr11_16886199.170.196.1.SP1	/rhSeq-f/AAACAAGCTCATGGACTTACArGGTAA/GT4/	rs_Noirv2.chr11_16886199.368.393.-1.SP2	/rhSeq-r/ATCCAGCATCTACTTTCCCTrGTCAT/GT1/	rh_chr11_16886199_F	AAACAAGCTCATGGACTTACA	rh_chr11_16886199_R	ATCCAGCATCTACTTTCCCT
11_16949037	11	16949037	rs_Noirv2.chr11_16949037.110.139.1.SP1	/rhSeq-f/CTGTGACAGAAACTTAGAAATCCArCTCAT/GT4/	rs_Noirv2.chr11_16949037.325.354.-1.SP2	/rhSeq-r/CATTAGGTTTCTGAATAGAGCAGGrCCTTA/GT2/	rh_chr11_16949037_F	CTGTGACAGAAACTTAGAAATCCA	rh_chr11_16949037_R	CATTAGGTTTCTGAATAGAGCAGG
11_17060668	11	17060668	rs_Noirv2.chr11_17060668.44.74.1.SP1	/rhSeq-f/CTGTTGTACAATTTGGTTCTCTAGTrCTTGA/GT1/	rs_Noirv2.chr11_17060668.216.246.-1.SP2	/rhSeq-r/CAAAAACAGAGACAATGGAAAAACCrCAATT/GT4/	rh_chr11_17060668_F	CTGTTGTACAATTTGGTTCTCTAGT	rh_chr11_17060668_R	CAAAAACAGAGACAATGGAAAAACC
11_17184199	11	17184199	rs_Noirv2.chr11_17184199.20.45.1.SP1	/rhSeq-f/ATATTTGCGAATCGCACCAArCTGAC/GT3/	rs_Noirv2.chr11_17184199.234.259.-1.SP2	/rhSeq-r/CCCGCCAGGAAATCAAAATCrCAAGA/GT4/	rh_chr11_17184199_F	ATATTTGCGAATCGCACCAA	rh_chr11_17184199_R	CCCGCCAGGAAATCAAAATC
11_17337960	11	17337960	rs_Noirv2.chr11_17337960.85.112.1.SP1	/rhSeq-f/CCAAATCCAGAAAGAAACAAGCrCAGGA/GT4/	rs_Noirv2.chr11_17337960.262.284.-1.SP2	/rhSeq-r/CATTCGTCCTCTCCGCTrCTGGT/GT1/	rh_chr11_17337960_F	CCAAATCCAGAAAGAAACAAGC	rh_chr11_17337960_R	CATTCGTCCTCTCCGCT
11_17457569	11	17457569	rs_Noirv2.chr11_17457569.67.95.1.SP1	/rhSeq-f/CCATTTGGTGTCATGTCATTAAArGTGAA/GT4/	rs_Noirv2.chr11_17457569.259.288.-1.SP2	/rhSeq-r/GGATTAAAGAATCTCAACTTCGTTrGGCTT/GT3/	rh_chr11_17457569_F	CCATTTGGTGTCATGTCATTAAA	rh_chr11_17457569_R	GGATTAAAGAATCTCAACTTCGTT
11_17611360	11	17611360	rs_Noirv2.chr11_17611360.119.147.1.SP1	/rhSeq-f/GTCTCTTGTGTTTGTGGGTAATTrCAGAA/GT2/	rs_Noirv2.chr11_17611360.299.327.-1.SP2	/rhSeq-r/GCATCTACTCAGAGTACAAAACCrAATTG/GT3/	rh_chr11_17611360_F	GTCTCTTGTGTTTGTGGGTAATT	rh_chr11_17611360_R	GCATCTACTCAGAGTACAAAACC
11_17767859	11	17767859	rs_Noirv2.chr11_17767859.122.153.1.SP1	/rhSeq-f/CCTCCTGATGAGTTCATTAATGTAATrCTTCA/GT3/	rs_Noirv2.chr11_17767859.323.355.-1.SP2	/rhSeq-r/CAATGACATTTTGGTATGTTATTGCAGrGCTTT/GT2/	rh_chr11_17767859_F	CCTCCTGATGAGTTCATTAATGTAAT	rh_chr11_17767859_R	CAATGACATTTTGGTATGTTATTGCAG
11_17987786	11	17987786	rs_Noirv2.chr11_17987786.146.172.1.SP1	/rhSeq-f/GTTCCAAAGGAGAGAGTTTCGrGTGTT/GT2/	rs_Noirv2.chr11_17987786.371.398.-1.SP2	/rhSeq-r/ACAGAGTCAGAATAGCGGTAATrCACCT/GT2/	rh_chr11_17987786_F	GTTCCAAAGGAGAGAGTTTCG	rh_chr11_17987786_R	ACAGAGTCAGAATAGCGGTAAT
11_18204712	11	18204712	rs_Noirv2.chr11_18204712.51.84.1.SP1	/rhSeq-f/CAGAAACATCAATTTGTACTAAAAGAAGrGCAAA/GT3/	rs_Noirv2.chr11_18204712.255.284.-1.SP2	/rhSeq-r/CTAAGTTGTTAGTTTTGGACAAGCrCTATC/GT1/	rh_chr11_18204712_F	CAGAAACATCAATTTGTACTAAAAGAAG	rh_chr11_18204712_R	CTAAGTTGTTAGTTTTGGACAAGC
11_18357178	11	18357178	rs_Noirv2.chr11_18357178.34.64.1.SP1	/rhSeq-f/CTGGGTGTTTTCCATTTTCTTTTCTrCTGTC/GT1/	rs_Noirv2.chr11_18357178.260.290.-1.SP2	/rhSeq-r/AGGAAAAGTCATACTTGGAGAATGGrCCCAG/GT3/	rh_chr11_18357178_F	CTGGGTGTTTTCCATTTTCTTTTCT	rh_chr11_18357178_R	AGGAAAAGTCATACTTGGAGAATGG
11_18433819	11	18433819	rs_Noirv2.chr11_18433819.89.118.1.SP1	/rhSeq-f/TTCTTCAAGGGACAACTCTTTTATrGAGGG/GT2/	rs_Noirv2.chr11_18433819.309.337.-1.SP2	/rhSeq-r/TCAAATTTCCCTCCAATTCTTGArCACCC/GT4/	rh_chr11_18433819_F	TTCTTCAAGGGACAACTCTTTTAT	rh_chr11_18433819_R	TCAAATTTCCCTCCAATTCTTGA
11_18646367	11	18646367	rs_Noirv2.chr11_18646367.48.72.1.SP1	/rhSeq-f/CACAGGGCTGCTTCTTCTTrCTTCT/GT2/	rs_Noirv2.chr11_18646367.235.260.-1.SP2	/rhSeq-r/CCTACACCCACATATCTGCArGAGAA/GT4/	rh_chr11_18646367_F	CACAGGGCTGCTTCTTCTT	rh_chr11_18646367_R	CCTACACCCACATATCTGCA
11_18708021	11	18708021	rs_Noirv2.chr11_18708021.26.53.1.SP1	/rhSeq-f/GTTTACATCCCACAAGACCCATrCATTA/GT4/	rs_Noirv2.chr11_18708021.205.233.-1.SP2	/rhSeq-r/CATGTTCCCTCACTTTTCCTTTGrCTCAC/GT3/	rh_chr11_18708021_F	GTTTACATCCCACAAGACCCAT	rh_chr11_18708021_R	CATGTTCCCTCACTTTTCCTTTG
11_18836141	11	18836141	rs_Noirv2.chr11_18836141.114.138.1.SP1	/rhSeq-f/GATCATCTTCTGCGGCAAGrCTCGT/GT2/	rs_Noirv2.chr11_18836141.292.317.-1.SP2	/rhSeq-r/CGGTACAGTTTGCGGTAATCrCAGAG/GT4/	rh_chr11_18836141_F	GATCATCTTCTGCGGCAAG	rh_chr11_18836141_R	CGGTACAGTTTGCGGTAATC
11_18910740	11	18910740	rs_Noirv2.chr11_18910740.97.129.1.SP1	/rhSeq-f/GTTAGATTCAACTTTTTCAAGCCCAATrCTAAG/GT2/	rs_Noirv2.chr11_18910740.293.327.-1.SP2	/rhSeq-r/AATTTATCCAAAAATTGAAGTCAATTCTCrAAATG/GT1/	rh_chr11_18910740_F	GTTAGATTCAACTTTTTCAAGCCCAAT	rh_chr11_18910740_R	AATTTATCCAAAAATTGAAGTCAATTCTC
11_19533500	11	19533500	rs_Noirv2.chr11_19533500.96.126.1.SP1	/rhSeq-f/GCTAGATTTGAAACTTACGTACACTrCATCA/GT3/	rs_Noirv2.chr11_19533500.291.320.-1.SP2	/rhSeq-r/ATTGTACTAACCCTTGCTAGTTTTrCGATC/GT3/	rh_chr11_19533500_F	GCTAGATTTGAAACTTACGTACACT	rh_chr11_19533500_R	ATTGTACTAACCCTTGCTAGTTTT
11_19712713	11	19712713	rs_Noirv2.chr11_19712713.110.139.1.SP1	/rhSeq-f/GTCATCATGGTTAATGGAATCGTTrGGGAG/GT2/	rs_Noirv2.chr11_19712713.291.319.-1.SP2	/rhSeq-r/CACAAATTCACCTATGGACCCATrCAACT/GT3/	rh_chr11_19712713_F	GTCATCATGGTTAATGGAATCGTT	rh_chr11_19712713_R	CACAAATTCACCTATGGACCCAT
11_19766239	11	19766239	rs_Noirv2.chr11_19766239.136.164.1.SP1	/rhSeq-f/AGGAATACTCCTTGGGAGATATTrATTCA/GT4/	rs_Noirv2.chr11_19766239.362.390.-1.SP2	/rhSeq-r/CTCGCATCCAATCAAATTTCTTGrGCCTA/GT1/	rh_chr11_19766239_F	AGGAATACTCCTTGGGAGATATT	rh_chr11_19766239_R	CTCGCATCCAATCAAATTTCTTG
11_19978651	11	19978651	rs_Noirv2.chr11_19978651.87.118.1.SP1	/rhSeq-f/CCTTGACTATTTCATGGATTCAGATTrAATGA/GT4/	rs_Noirv2.chr11_19978651.273.302.-1.SP2	/rhSeq-r/CATGTACCATCATGCATGATTTCArGATCC/GT4/	rh_chr11_19978651_F	CCTTGACTATTTCATGGATTCAGATT	rh_chr11_19978651_R	CATGTACCATCATGCATGATTTCA
11_20115217	11	20115217	rs_Noirv2.chr11_20115217.38.67.1.SP1	/rhSeq-f/GAATATTATATCCCAATCCAGGCCrCATGT/GT3/	rs_Noirv2.chr11_20115217.231.259.-1.SP2	/rhSeq-r/TTGCCTTTTCGATGAATTTTTCArCAGGT/GT1/	rh_chr11_20115217_F	GAATATTATATCCCAATCCAGGCC	rh_chr11_20115217_R	TTGCCTTTTCGATGAATTTTTCA
12_5638	12	5638	rs_Noirv2.chr12_5638.159.190.1.SP1	/rhSeq-f/TGTTAATCTAAAACTTGATTTCCTCCrCTTGC/GT1/	rs_Noirv2.chr12_5638.362.392.-1.SP2	/rhSeq-r/CAGTGCACAAGATAGAAAAAGTTCArCATAA/GT4/	rh_chr12_5638_F	TGTTAATCTAAAACTTGATTTCCTCC	rh_chr12_5638_R	CAGTGCACAAGATAGAAAAAGTTCA
12_115867	12	115867	rs_Noirv2.chr12_115867.87.112.1.SP1	/rhSeq-f/TATCACCAACTGCCAGCTTArGCCAA/GT1/	rs_Noirv2.chr12_115867.276.300.-1.SP2	/rhSeq-r/GGTGCAATGGTTCCTTCAArGATCC/GT4/	rh_chr12_115867_F	TATCACCAACTGCCAGCTTA	rh_chr12_115867_R	GGTGCAATGGTTCCTTCAA
12_173874	12	173874	rs_Noirv2.chr12_173874.140.166.1.SP1	/rhSeq-f/AGAGGCATTACAGGTTTTCTCrCAAAC/GT3/	rs_Noirv2.chr12_173874.322.347.-1.SP2	/rhSeq-r/CCAAACAAGACATGGATCCTrCCTTA/GT1/	rh_chr12_173874_F	AGAGGCATTACAGGTTTTCTC	rh_chr12_173874_R	CCAAACAAGACATGGATCCT
12_390468	12	390468	rs_Noirv2.chr12_390468.118.147.1.SP1	/rhSeq-f/CTACTGTCCAAGCTTTAGTATGTGrCACAA/GT2/	rs_Noirv2.chr12_390468.289.318.-1.SP2	/rhSeq-r/GCTGACTTGTATCAACACATAAGGrGCAAA/GT2/	rh_chr12_390468_F	CTACTGTCCAAGCTTTAGTATGTG	rh_chr12_390468_R	GCTGACTTGTATCAACACATAAGG
12_521695	12	521695	rs_Noirv2.chr12_521695.58.89.1.SP1	/rhSeq-f/AGTTGTCTTAGATGACATAAGCAGAArCACTG/GT1/	rs_Noirv2.chr12_521695.267.297.-1.SP2	/rhSeq-r/CAATACTAGCACCAACATGTACAAGrGTTTG/GT3/	rh_chr12_521695_F	AGTTGTCTTAGATGACATAAGCAGAA	rh_chr12_521695_R	CAATACTAGCACCAACATGTACAAG
12_634102	12	634102	rs_Noirv2.chr12_634102.31.59.1.SP1	/rhSeq-f/CAATATCCTTGCCATGGTGAATGrCAGTA/GT2/	rs_Noirv2.chr12_634102.254.282.-1.SP2	/rhSeq-r/AGGAGTTTTGATGATGGATTCCCrCAATC/GT1/	rh_chr12_634102_F	CAATATCCTTGCCATGGTGAATG	rh_chr12_634102_R	AGGAGTTTTGATGATGGATTCCC
12_844914	12	844914	rs_Noirv2.chr12_844914.116.146.1.SP1	/rhSeq-f/CTGGATATTGCCATTCTTTGCTATTrCTGAG/GT1/	rs_Noirv2.chr12_844914.337.367.-1.SP2	/rhSeq-r/AGGAATATGTGTTTATCATGCAAGGrACTGC/GT4/	rh_chr12_844914_F	CTGGATATTGCCATTCTTTGCTATT	rh_chr12_844914_R	AGGAATATGTGTTTATCATGCAAGG
12_996164	12	996164	rs_Noirv2.chr12_996164.67.96.1.SP1	/rhSeq-f/TGTCCCAAAACTCATTCTTATTCArGTGCA/GT1/	rs_Noirv2.chr12_996164.243.271.-1.SP2	/rhSeq-r/TCTTCAAAAGGGTCCAAGAAAATrGCACA/GT3/	rh_chr12_996164_F	TGTCCCAAAACTCATTCTTATTCA	rh_chr12_996164_R	TCTTCAAAAGGGTCCAAGAAAAT
12_1089461	12	1089461	rs_Noirv2.chr12_1089461.97.122.1.SP1	/rhSeq-f/GAGGCCATTGGATGTCATTTrCTCTA/GT2/	rs_Noirv2.chr12_1089461.305.331.-1.SP2	/rhSeq-r/GCACATGATAGGGAGTGTTATrGTAAC/GT4/	rh_chr12_1089461_F	GAGGCCATTGGATGTCATTT	rh_chr12_1089461_R	GCACATGATAGGGAGTGTTAT
12_1146523	12	1146523	rs_Noirv2.chr12_1146523.163.192.1.SP1	/rhSeq-f/CATTAGCACTTTAATGCAAGGGATrAAATG/GT4/	rs_Noirv2.chr12_1146523.362.391.-1.SP2	/rhSeq-r/CGCTTTCATTGCTTCCTGAAAATArATATG/GT3/	rh_chr12_1146523_F	CATTAGCACTTTAATGCAAGGGAT	rh_chr12_1146523_R	CGCTTTCATTGCTTCCTGAAAATA
12_1266582	12	1266582	rs_Noirv2.chr12_1266582.48.74.1.SP1	/rhSeq-f/ATAGAGATGGACCTCGGAGATrCACGA/GT3/	rs_Noirv2.chr12_1266582.242.268.-1.SP2	/rhSeq-r/GAGATCTAGAAAATGCCGCAGrCCACT/GT2/	rh_chr12_1266582_F	ATAGAGATGGACCTCGGAGAT	rh_chr12_1266582_R	GAGATCTAGAAAATGCCGCAG
12_1368028	12	1368028	rs_Noirv2.chr12_1368028.39.72.1.SP1	/rhSeq-f/TGATAAGGTAATTTGAGTAAATGCACTArCACAT/GT1/	rs_Noirv2.chr12_1368028.222.253.-1.SP2	/rhSeq-r/CAAAAGCTACTACTTTAAGGCTCATGrGTTTT/GT2/	rh_chr12_1368028_F	TGATAAGGTAATTTGAGTAAATGCACTA	rh_chr12_1368028_R	CAAAAGCTACTACTTTAAGGCTCATG
12_1524783	12	1524783	rs_Noirv2.chr12_1524783.48.73.1.SP1	/rhSeq-f/GGCAGCCACCAAAATATTGTrGAAAA/GT2/	rs_Noirv2.chr12_1524783.260.285.-1.SP2	/rhSeq-r/AGACATGCTTGCCTCTTACCrCTCAT/GT3/	rh_chr12_1524783_F	GGCAGCCACCAAAATATTGT	rh_chr12_1524783_R	AGACATGCTTGCCTCTTACC
12_1709224	12	1709224	rs_Noirv2.chr12_1709224.156.182.1.SP1	/rhSeq-f/CTTCTTTGCAAATGGTGTTGGrCGTTT/GT3/	rs_Noirv2.chr12_1709224.375.400.-1.SP2	/rhSeq-r/CACATAAGGGTTGCTCACTCrCACTA/GT1/	rh_chr12_1709224_F	CTTCTTTGCAAATGGTGTTGG	rh_chr12_1709224_R	CACATAAGGGTTGCTCACTC
12_1818274	12	1818274	rs_Noirv2.chr12_1818274.62.89.1.SP1	/rhSeq-f/CTTTTCTCAACAAAGCTGCAGTrCAAGA/GT4/	rs_Noirv2.chr12_1818274.245.272.-1.SP2	/rhSeq-r/CCCCTAGTGAATACATAGTGGArGCCTA/GT2/	rh_chr12_1818274_F	CTTTTCTCAACAAAGCTGCAGT	rh_chr12_1818274_R	CCCCTAGTGAATACATAGTGGA
12_2066524	12	2066524	rs_Noirv2.chr12_2066524.7.33.1.SP1	/rhSeq-f/CTCTACCAATCTCTGCTTCAArCTCCA/GT2/	rs_Noirv2.chr12_2066524.221.248.-1.SP2	/rhSeq-r/GTGATTGGAACTCTCAGACAAGrGCATT/GT3/	rh_chr12_2066524_F	CTCTACCAATCTCTGCTTCAA	rh_chr12_2066524_R	GTGATTGGAACTCTCAGACAAG
12_2121248	12	2121248	rs_Noirv2.chr12_2121248.133.155.1.SP1	/rhSeq-f/GCAGCATCCACCAAAGTrCATTG/GT2/	rs_Noirv2.chr12_2121248.325.348.-1.SP2	/rhSeq-r/CGCCAAGTATGATAGCGTrGTCGT/GT1/	rh_chr12_2121248_F	GCAGCATCCACCAAAGT	rh_chr12_2121248_R	CGCCAAGTATGATAGCGT
12_2305412	12	2305412	rs_Noirv2.chr12_2305412.73.98.1.SP1	/rhSeq-f/AGAACATTGACTTTGCTGCArCACAA/GT1/	rs_Noirv2.chr12_2305412.254.278.-1.SP2	/rhSeq-r/TGGCTCCATTTGGAACTTGrGCTTT/GT1/	rh_chr12_2305412_F	AGAACATTGACTTTGCTGCA	rh_chr12_2305412_R	TGGCTCCATTTGGAACTTG
12_2378838	12	2378838	rs_Noirv2.chr12_2378838.79.108.1.SP1	/rhSeq-f/TGAACATGCAGAAATTTGTGTTCTrCTGGA/GT1/	rs_Noirv2.chr12_2378838.296.324.-1.SP2	/rhSeq-r/TGAGTGAACTATCCCCTAATTCTrCAGGA/GT1/	rh_chr12_2378838_F	TGAACATGCAGAAATTTGTGTTCT	rh_chr12_2378838_R	TGAGTGAACTATCCCCTAATTCT
12_2439647	12	2439647	rs_Noirv2.chr12_2439647.58.91.1.SP1	/rhSeq-f/GTTTTCATTTTTGGATGGTTAGGTTTAGrCTGAG/GT3/	rs_Noirv2.chr12_2439647.241.273.-1.SP2	/rhSeq-r/AAAGTAAGCATCAAACACCTTCATAATrCTCCA/GT4/	rh_chr12_2439647_F	GTTTTCATTTTTGGATGGTTAGGTTTAG	rh_chr12_2439647_R	AAAGTAAGCATCAAACACCTTCATAAT
12_2673100	12	2673100	rs_Noirv2.chr12_2673100.137.164.1.SP1	/rhSeq-f/GTTCAGCTCTTCAAAACACAACrCACAT/GT3/	rs_Noirv2.chr12_2673100.326.354.-1.SP2	/rhSeq-r/TTCTGGATCATAAACCCATTTCCrCATCG/GT4/	rh_chr12_2673100_F	GTTCAGCTCTTCAAAACACAAC	rh_chr12_2673100_R	TTCTGGATCATAAACCCATTTCC
12_2966354	12	2966354	rs_Noirv2.chr12_2966354.161.187.1.SP1	/rhSeq-f/GATTGTGACCCTGAAGAAAGGrCCATT/GT3/	rs_Noirv2.chr12_2966354.341.367.-1.SP2	/rhSeq-r/AGTCGTCCATCAAAACGAAAGrCCAAG/GT1/	rh_chr12_2966354_F	GATTGTGACCCTGAAGAAAGG	rh_chr12_2966354_R	AGTCGTCCATCAAAACGAAAG
12_3036761	12	3036761	rs_Noirv2.chr12_3036761.126.152.1.SP1	/rhSeq-f/CATGGCTTCCACAAACCAATArCCAAT/GT4/	rs_Noirv2.chr12_3036761.304.329.-1.SP2	/rhSeq-r/GCCACGTTGTCCTTGAATATrCTTGA/GT4/	rh_chr12_3036761_F	CATGGCTTCCACAAACCAATA	rh_chr12_3036761_R	GCCACGTTGTCCTTGAATAT
12_3116725	12	3116725	rs_Noirv2.chr12_3116725.38.67.1.SP1	/rhSeq-f/AAGATCCATAAGAGGTGATCAAAGrGGATC/GT4/	rs_Noirv2.chr12_3116725.226.256.-1.SP2	/rhSeq-r/GCTTTGATACTCTTTCCCAAACTAArAAATC/GT1/	rh_chr12_3116725_F	AAGATCCATAAGAGGTGATCAAAG	rh_chr12_3116725_R	GCTTTGATACTCTTTCCCAAACTAA
12_3218920	12	3218920	rs_Noirv2.chr12_3218920.39.66.1.SP1	/rhSeq-f/CACAATGGGAGGAAAATAACCCrCTCTA/GT4/	rs_Noirv2.chr12_3218920.223.252.-1.SP2	/rhSeq-r/GCTTTAATTGAAGTTGCCAAGTTTrGTTAA/GT1/	rh_chr12_3218920_F	CACAATGGGAGGAAAATAACCC	rh_chr12_3218920_R	GCTTTAATTGAAGTTGCCAAGTTT
12_3325270	12	3325270	rs_Noirv2.chr12_3325270.25.51.1.SP1	/rhSeq-f/CTAACATCAACCCAAGCAAACrCTTTG/GT4/	rs_Noirv2.chr12_3325270.207.234.-1.SP2	/rhSeq-r/TCTCTGATAGCTGCTACATTTGrCTGGT/GT3/	rh_chr12_3325270_F	CTAACATCAACCCAAGCAAAC	rh_chr12_3325270_R	TCTCTGATAGCTGCTACATTTG
12_3478868	12	3478868	rs_Noirv2.chr12_3478868.129.157.1.SP1	/rhSeq-f/GCAGTTAATAGACAGTTAAGGCTrCACAT/GT4/	rs_Noirv2.chr12_3478868.328.354.-1.SP2	/rhSeq-r/CAATGTTGAAATTCGCCCTTTrGAATG/GT4/	rh_chr12_3478868_F	GCAGTTAATAGACAGTTAAGGCT	rh_chr12_3478868_R	CAATGTTGAAATTCGCCCTTT
12_3962172	12	3962172	rs_Noirv2.chr12_3962172.78.104.1.SP1	/rhSeq-f/TGGCAACAGTGTTTTCATCTGrCAAGA/GT2/	rs_Noirv2.chr12_3962172.303.330.-1.SP2	/rhSeq-r/GATCTTCCATACCAGCTATCACrCAGAT/GT2/	rh_chr12_3962172_F	TGGCAACAGTGTTTTCATCTG	rh_chr12_3962172_R	GATCTTCCATACCAGCTATCAC
12_5074355	12	5074355	rs_Noirv2.chr12_5074355.58.84.1.SP1	/rhSeq-f/GATGGAGAAGTTGCAGGATACrGTCAT/GT2/	rs_Noirv2.chr12_5074355.258.285.-1.SP2	/rhSeq-r/CAACAGAGTCAAAACCTTTCAGrCAAAG/GT4/	rh_chr12_5074355_F	GATGGAGAAGTTGCAGGATAC	rh_chr12_5074355_R	CAACAGAGTCAAAACCTTTCAG
12_5164930	12	5164930	rs_Noirv2.chr12_5164930.43.69.1.SP1	/rhSeq-f/GGTTCCATCACATCTTCTTGCrCTCAG/GT3/	rs_Noirv2.chr12_5164930.263.289.-1.SP2	/rhSeq-r/CAAGTGGTGCTTTCGGTAAAGrGAGCT/GT1/	rh_chr12_5164930_F	GGTTCCATCACATCTTCTTGC	rh_chr12_5164930_R	CAAGTGGTGCTTTCGGTAAAG
12_5293702	12	5293702	rs_Noirv2.chr12_5293702.59.83.1.SP1	/rhSeq-f/AACACACAAACAAGCCTGGrCAAGC/GT2/	rs_Noirv2.chr12_5293702.264.286.-1.SP2	/rhSeq-r/GGTTGCTGCCGTTCATArCCGAT/GT4/	rh_chr12_5293702_F	AACACACAAACAAGCCTGG	rh_chr12_5293702_R	GGTTGCTGCCGTTCATA
12_5418237	12	5418237	rs_Noirv2.chr12_5418237.14.42.1.SP1	/rhSeq-f/TTCATCAATCAAACTCGAAGTCTrATGAA/GT4/	rs_Noirv2.chr12_5418237.209.237.-1.SP2	/rhSeq-r/AGGATGGAGGTTTCATGGATTTTrCCTTT/GT1/	rh_chr12_5418237_F	TTCATCAATCAAACTCGAAGTCT	rh_chr12_5418237_R	AGGATGGAGGTTTCATGGATTTT
12_5533572	12	5533572	rs_Noirv2.chr12_5533572.126.151.1.SP1	/rhSeq-f/CATGATGCATTGCAGGAAACrCAAGC/GT1/	rs_Noirv2.chr12_5533572.302.327.-1.SP2	/rhSeq-r/AGCAGCGGATTATGTCATCArGGGAT/GT3/	rh_chr12_5533572_F	CATGATGCATTGCAGGAAAC	rh_chr12_5533572_R	AGCAGCGGATTATGTCATCA
12_5598767	12	5598767	rs_Noirv2.chr12_5598767.37.64.1.SP1	/rhSeq-f/GGCAGGAAACATTGTTGATACTrGAGAA/GT1/	rs_Noirv2.chr12_5598767.214.240.-1.SP2	/rhSeq-r/CGCAACTTTCCTACAGAAGACrCCAAA/GT4/	rh_chr12_5598767_F	GGCAGGAAACATTGTTGATACT	rh_chr12_5598767_R	CGCAACTTTCCTACAGAAGAC
12_5985351	12	5985351	rs_Noirv2.chr12_5985351.99.128.1.SP1	/rhSeq-f/CAGAAACAATGACTTGGGATTTTTrGGGAG/GT2/	rs_Noirv2.chr12_5985351.287.318.-1.SP2	/rhSeq-r/GGCCTTTCTATTGTGGAAATTCATTArGTGTG/GT2/	rh_chr12_5985351_F	CAGAAACAATGACTTGGGATTTTT	rh_chr12_5985351_R	GGCCTTTCTATTGTGGAAATTCATTA
12_6104436	12	6104436	rs_Noirv2.chr12_6104436.109.136.1.SP1	/rhSeq-f/CCAACAGAATCTAATTCCACCArGTGAA/GT4/	rs_Noirv2.chr12_6104436.315.341.-1.SP2	/rhSeq-r/GGCTTTTAAACATCCTTGTGCrAAGTT/GT3/	rh_chr12_6104436_F	CCAACAGAATCTAATTCCACCA	rh_chr12_6104436_R	GGCTTTTAAACATCCTTGTGC
12_6184851	12	6184851	rs_Noirv2.chr12_6184851.147.178.1.SP1	/rhSeq-f/CACATAATGCCTGGAATTTGATTGTTrCAGTT/GT4/	rs_Noirv2.chr12_6184851.369.401.-1.SP2	/rhSeq-r/GTTTAATGTACATCACACAGAAAACCArGATAC/GT1/	rh_chr12_6184851_F	CACATAATGCCTGGAATTTGATTGTT	rh_chr12_6184851_R	GTTTAATGTACATCACACAGAAAACCA
12_6325821	12	6325821	rs_Noirv2.chr12_6325821.67.99.1.SP1	/rhSeq-f/GAGAGATACGTTTAAATTGAACACAAArGAAAG/GT4/	rs_Noirv2.chr12_6325821.245.275.-1.SP2	/rhSeq-r/TGAAAGTTCGTCTTAAGAGTAAGGArCCACT/GT3/	rh_chr12_6325821_F	GAGAGATACGTTTAAATTGAACACAAA	rh_chr12_6325821_R	TGAAAGTTCGTCTTAAGAGTAAGGA
12_6691567	12	6691567	rs_Noirv2.chr12_6691567.66.92.1.SP1	/rhSeq-f/TCTCAATTAATGCACCACTGGrCTCCT/GT1/	rs_Noirv2.chr12_6691567.281.308.-1.SP2	/rhSeq-r/GAAAAGCAAAATCAAACCAGCCrCTGAT/GT2/	rh_chr12_6691567_F	TCTCAATTAATGCACCACTGG	rh_chr12_6691567_R	GAAAAGCAAAATCAAACCAGCC
12_6822792	12	6822792	rs_Noirv2.chr12_6822792.86.113.1.SP1	/rhSeq-f/TAACTTGATGGGTTGATTGTGTrGTGGT/GT3/	rs_Noirv2.chr12_6822792.260.286.-1.SP2	/rhSeq-r/GCTAGCTTCATCCATTGATCCrCTCCT/GT1/	rh_chr12_6822792_F	TAACTTGATGGGTTGATTGTGT	rh_chr12_6822792_R	GCTAGCTTCATCCATTGATCC
12_7053640	12	7053640	rs_Noirv2.chr12_7053640.23.50.1.SP1	/rhSeq-f/GACTCATCCTTCTGAACCTTCArCTTCT/GT3/	rs_Noirv2.chr12_7053640.249.277.-1.SP2	/rhSeq-r/ATCATGTTTCAGCAACTTGAGATrCTGCT/GT1/	rh_chr12_7053640_F	GACTCATCCTTCTGAACCTTCA	rh_chr12_7053640_R	ATCATGTTTCAGCAACTTGAGAT
12_7220783	12	7220783	rs_Noirv2.chr12_7220783.83.113.1.SP1	/rhSeq-f/GCCAATTCAAGACTAAAAAGTTCAGrATTGC/GT3/	rs_Noirv2.chr12_7220783.306.335.-1.SP2	/rhSeq-r/CACAATGCATTACTAGTTGACTCCrCTGTT/GT3/	rh_chr12_7220783_F	GCCAATTCAAGACTAAAAAGTTCAG	rh_chr12_7220783_R	CACAATGCATTACTAGTTGACTCC
12_7374050	12	7374050	rs_Noirv2.chr12_7374050.13.42.1.SP1	/rhSeq-f/CCATACAAACTAGAGGTCTCCATTrGAAAC/GT1/	rs_Noirv2.chr12_7374050.218.246.-1.SP2	/rhSeq-r/CACCATGGCAAACAAGAAAAACTrGCTAT/GT4/	rh_chr12_7374050_F	CCATACAAACTAGAGGTCTCCATT	rh_chr12_7374050_R	CACCATGGCAAACAAGAAAAACT
12_7525515	12	7525515	rs_Noirv2.chr12_7525515.120.146.1.SP1	/rhSeq-f/GCTCCTGATCCTAGTCTGAAArCCTTC/GT4/	rs_Noirv2.chr12_7525515.340.367.-1.SP2	/rhSeq-r/TTTCTTCTTCGGATAGTCCTGCrATGCA/GT3/	rh_chr12_7525515_F	GCTCCTGATCCTAGTCTGAAA	rh_chr12_7525515_R	TTTCTTCTTCGGATAGTCCTGC
12_8048809	12	8048809	rs_Noirv2.chr12_8048809.169.194.1.SP1	/rhSeq-f/CTAGGCATTCGAGGAGTCTTrCTTTG/GT3/	rs_Noirv2.chr12_8048809.364.388.-1.SP2	/rhSeq-r/TCGTCGTACTCATCATCCTrCATCG/GT4/	rh_chr12_8048809_F	CTAGGCATTCGAGGAGTCTT	rh_chr12_8048809_R	TCGTCGTACTCATCATCCT
12_8142405	12	8142405	rs_Noirv2.chr12_8142405.58.85.1.SP1	/rhSeq-f/CTCCAGCACATAAACCATTTTCrCTCCA/GT4/	rs_Noirv2.chr12_8142405.260.287.-1.SP2	/rhSeq-r/CACCTAGAAGAAGCAGATTCATrGAGCT/GT2/	rh_chr12_8142405_F	CTCCAGCACATAAACCATTTTC	rh_chr12_8142405_R	CACCTAGAAGAAGCAGATTCAT
12_8493396	12	8493396	rs_Noirv2.chr12_8493396.127.152.1.SP1	/rhSeq-f/GCCTCAAGTCCTAACAACATrAACAG/GT4/	rs_Noirv2.chr12_8493396.302.327.-1.SP2	/rhSeq-r/TAGTACAAGTTTGCCCCAGArCCTCA/GT1/	rh_chr12_8493396_F	GCCTCAAGTCCTAACAACAT	rh_chr12_8493396_R	TAGTACAAGTTTGCCCCAGA
12_8801535	12	8801535	rs_Noirv2.chr12_8801535.94.120.1.SP1	/rhSeq-f/CATTGCTATGATTCCTCCACArGTGAT/GT2/	rs_Noirv2.chr12_8801535.271.297.-1.SP2	/rhSeq-r/CAGGGCCCTTCTTTTGATATTrCTTCT/GT3/	rh_chr12_8801535_F	CATTGCTATGATTCCTCCACA	rh_chr12_8801535_R	CAGGGCCCTTCTTTTGATATT
12_8872106	12	8872106	rs_Noirv2.chr12_8872106.81.106.1.SP1	/rhSeq-f/GCATTGTGAAAGGCGACTTArGTATG/GT3/	rs_Noirv2.chr12_8872106.259.283.-1.SP2	/rhSeq-r/CACAACGTTACTGCCAACArGATGT/GT1/	rh_chr12_8872106_F	GCATTGTGAAAGGCGACTTA	rh_chr12_8872106_R	CACAACGTTACTGCCAACA
12_8944870	12	8944870	rs_Noirv2.chr12_8944870.113.139.1.SP1	/rhSeq-f/AAGTGGGCTTTCTTACTTGTGrCTTGC/GT3/	rs_Noirv2.chr12_8944870.291.316.-1.SP2	/rhSeq-r/AGATGCTACGCTTTTCACACrCAGGT/GT4/	rh_chr12_8944870_F	AAGTGGGCTTTCTTACTTGTG	rh_chr12_8944870_R	AGATGCTACGCTTTTCACAC
12_9605397	12	9605397	rs_Noirv2.chr12_9605397.90.116.1.SP1	/rhSeq-f/CATTTTCACTCTTGGTCTAGCrCCCCN/GT4/	rs_Noirv2.chr12_9605397.311.340.-1.SP2	/rhSeq-r/AGTACATCTAAACTTGCAAAACCArCACTC/GT4/	rh_chr12_9605397_F	CATTTTCACTCTTGGTCTAGC	rh_chr12_9605397_R	AGTACATCTAAACTTGCAAAACCA
12_9691021	12	9691021	rs_Noirv2.chr12_9691021.102.132.1.SP1	/rhSeq-f/AGGACCCTGATTACAATTTGAAATCrCCCTT/GT1/	rs_Noirv2.chr12_9691021.280.310.-1.SP2	/rhSeq-r/GACAGTGGCCTTGATCAATATAATGrCAGAA/GT3/	rh_chr12_9691021_F	AGGACCCTGATTACAATTTGAAATC	rh_chr12_9691021_R	GACAGTGGCCTTGATCAATATAATG
12_9898269	12	9898269	rs_Noirv2.chr12_9898269.167.193.1.SP1	/rhSeq-f/GCACACGCATATTCTGAAGATrCATCA/GT4/	rs_Noirv2.chr12_9898269.346.372.-1.SP2	/rhSeq-r/GCCAACGCTGCTTATAAGAAArCCTAT/GT4/	rh_chr12_9898269_F	GCACACGCATATTCTGAAGAT	rh_chr12_9898269_R	GCCAACGCTGCTTATAAGAAA
12_10018038	12	10018038	rs_Noirv2.chr12_10018038.46.74.1.SP1	/rhSeq-f/AGTATCTAGAGCCTTAAGCTCGTrGACTC/GT4/	rs_Noirv2.chr12_10018038.266.294.-1.SP2	/rhSeq-r/GTGGTTGACATTAATGACTCCAGrGTTGT/GT2/	rh_chr12_10018038_F	AGTATCTAGAGCCTTAAGCTCGT	rh_chr12_10018038_R	GTGGTTGACATTAATGACTCCAG
12_13428533	12	13428533	rs_Noirv2.chr12_13428533.132.165.1.SP1	/rhSeq-f/AATTCAACTTAAAGTCAACTAAAAGTCArACTTA/GT4/	rs_Noirv2.chr12_13428533.346.378.-1.SP2	/rhSeq-r/AAAGATGACTAATGTTGAACTTGGTTTrCAATG/GT4/	rh_chr12_13428533_F	AATTCAACTTAAAGTCAACTAAAAGTCA	rh_chr12_13428533_R	AAAGATGACTAATGTTGAACTTGGTTT
12_13578193	12	13578193	rs_Noirv2.chr12_13578193.126.159.1.SP1	/rhSeq-f/AGTTGTATAATTGTCAAAGATACCTATTrACTTG/GT4/	rs_Noirv2.chr12_13578193.324.356.-1.SP2	/rhSeq-r/CCTTTCATGGATGTAATAGCAAAGTAArCATGA/GT4/	rh_chr12_13578193_F	AGTTGTATAATTGTCAAAGATACCTATT	rh_chr12_13578193_R	CCTTTCATGGATGTAATAGCAAAGTAA
12_14587489	12	14587489	rs_Noirv2.chr12_14587489.140.171.1.SP1	/rhSeq-f/TTTACCAGGATTCTAGAACTTCGATTrCACAT/GT1/	rs_Noirv2.chr12_14587489.328.360.-1.SP2	/rhSeq-r/CAAGACACATAAAAATGCTCAGAAATTrCACAA/GT3/	rh_chr12_14587489_F	TTTACCAGGATTCTAGAACTTCGATT	rh_chr12_14587489_R	CAAGACACATAAAAATGCTCAGAAATT
12_15428839	12	15428839	rs_Noirv2.chr12_15428839.63.89.1.SP1	/rhSeq-f/CAACTCTTTTCTTGGCCTCTArCCTTC/GT1/	rs_Noirv2.chr12_15428839.255.282.-1.SP2	/rhSeq-r/CAAAGACAAATTGGCAGTAGATrCCTTT/GT1/	rh_chr12_15428839_F	CAACTCTTTTCTTGGCCTCTA	rh_chr12_15428839_R	CAAAGACAAATTGGCAGTAGAT
12_16421448	12	16421448	rs_Noirv2.chr12_16421448.22.49.1.SP1	/rhSeq-f/ATTGGAAAATGAGGGCATGTTGrCAGCT/GT1/	rs_Noirv2.chr12_16421448.224.253.-1.SP2	/rhSeq-r/AATGTATTTCTTTCAGGAGAGCATrGTGCC/GT3/	rh_chr12_16421448_F	ATTGGAAAATGAGGGCATGTTG	rh_chr12_16421448_R	AATGTATTTCTTTCAGGAGAGCAT
12_17156423	12	17156423	rs_Noirv2.chr12_17156423.141.171.1.SP1	/rhSeq-f/CCCTAAATCTTTCACCATTTGAAATrGCGTT/GT2/	rs_Noirv2.chr12_17156423.354.385.-1.SP2	/rhSeq-r/GCGATTATGCAAATGTTAAAGAAGTTrCTACC/GT1/	rh_chr12_17156423_F	CCCTAAATCTTTCACCATTTGAAAT	rh_chr12_17156423_R	GCGATTATGCAAATGTTAAAGAAGTT
12_17261181	12	17261181	rs_Noirv2.chr12_17261181.75.104.1.SP1	/rhSeq-f/GGCAAATCAGTTGAGTAGAATCACrCAGTA/GT2/	rs_Noirv2.chr12_17261181.293.322.-1.SP2	/rhSeq-r/GTATTATCATCCGGTCGCTAAAAArGAGAT/GT3/	rh_chr12_17261181_F	GGCAAATCAGTTGAGTAGAATCAC	rh_chr12_17261181_R	GTATTATCATCCGGTCGCTAAAAA
12_18628428	12	18628428	rs_Noirv2.chr12_18628428.100.129.1.SP1	/rhSeq-f/CACTTGCAAGCAGTTACATCATAArGATTC/GT1/	rs_Noirv2.chr12_18628428.283.313.-1.SP2	/rhSeq-r/TGAACTGTTGGCCATATTTATACAArGTCCA/GT1/	rh_chr12_18628428_F	CACTTGCAAGCAGTTACATCATAA	rh_chr12_18628428_R	TGAACTGTTGGCCATATTTATACAA
12_18779599	12	18779599	rs_Noirv2.chr12_18779599.29.57.1.SP1	/rhSeq-f/ACAGTACTGATCAGTGTTGAATGrCTTCG/GT3/	rs_Noirv2.chr12_18779599.206.235.-1.SP2	/rhSeq-r/GATATTGACTACTACGATGTCAGCrCTTGT/GT1/	rh_chr12_18779599_F	ACAGTACTGATCAGTGTTGAATG	rh_chr12_18779599_R	GATATTGACTACTACGATGTCAGC
12_19037725	12	19037725	rs_Noirv2.chr12_19037725.169.195.1.SP1	/rhSeq-f/GAGGATCAAGCACTTCAAAGArCAGCT/GT3/	rs_Noirv2.chr12_19037725.363.390.-1.SP2	/rhSeq-r/CCTGAGAAGTTCCTGGTTTAAArGTTTC/GT1/	rh_chr12_19037725_F	GAGGATCAAGCACTTCAAAGA	rh_chr12_19037725_R	CCTGAGAAGTTCCTGGTTTAAA
12_19467018	12	19467018	rs_Noirv2.chr12_19467018.86.117.1.SP1	/rhSeq-f/GAGAAAGAAAATGCTCTTATAGTCCArCTGAG/GT4/	rs_Noirv2.chr12_19467018.288.318.-1.SP2	/rhSeq-r/TGCTTGAACATGTAAAACAGAGAAGrCCAAA/GT4/	rh_chr12_19467018_F	GAGAAAGAAAATGCTCTTATAGTCCA	rh_chr12_19467018_R	TGCTTGAACATGTAAAACAGAGAAG
12_19528528	12	19528528	rs_Noirv2.chr12_19528528.78.110.1.SP1	/rhSeq-f/CTGAATTCTTGGAATCTCTTATCAGGTrCTATG/GT4/	rs_Noirv2.chr12_19528528.287.318.-1.SP2	/rhSeq-r/ACTCTGTAGGTGACAAAGAAGTTGATrCTTCT/GT1/	rh_chr12_19528528_F	CTGAATTCTTGGAATCTCTTATCAGGT	rh_chr12_19528528_R	ACTCTGTAGGTGACAAAGAAGTTGAT
12_19783710	12	19783710	rs_Noirv2.chr12_19783710.130.158.1.SP1	/rhSeq-f/TGATATCAGGCTACACACAGAATrGGTTT/GT1/	rs_Noirv2.chr12_19783710.343.373.-1.SP2	/rhSeq-r/CTATAACATTTGGCATACATCCCAGrCAAGT/GT2/	rh_chr12_19783710_F	TGATATCAGGCTACACACAGAAT	rh_chr12_19783710_R	CTATAACATTTGGCATACATCCCAG
12_20018956	12	20018956	rs_Noirv2.chr12_20018956.134.162.1.SP1	/rhSeq-f/GCATCCAAACATCTCCAGTACTArGAATT/GT2/	rs_Noirv2.chr12_20018956.353.381.-1.SP2	/rhSeq-r/TTAATCAGTGGCTCTCCTCAATArCTCTC/GT1/	rh_chr12_20018956_F	GCATCCAAACATCTCCAGTACTA	rh_chr12_20018956_R	TTAATCAGTGGCTCTCCTCAATA
12_20361061	12	20361061	rs_Noirv2.chr12_20361061.133.156.1.SP1	/rhSeq-f/TGCTGCAGCATCTCACAArGGAAG/GT4/	rs_Noirv2.chr12_20361061.341.364.-1.SP2	/rhSeq-r/TGTGGACCCAGAATCCAGrGTGCT/GT2/	rh_chr12_20361061_F	TGCTGCAGCATCTCACAA	rh_chr12_20361061_R	TGTGGACCCAGAATCCAG
12_20594460	12	20594460	rs_Noirv2.chr12_20594460.136.162.1.SP1	/rhSeq-f/TATATGGTGTCTTGGGTGCATrGGTGA/GT1/	rs_Noirv2.chr12_20594460.328.354.-1.SP2	/rhSeq-r/GGATGAGTCAACAGCATTTCArGCAGT/GT3/	rh_chr12_20594460_F	TATATGGTGTCTTGGGTGCAT	rh_chr12_20594460_R	GGATGAGTCAACAGCATTTCA
12_20990376	12	20990376	rs_Noirv2.chr12_20990376.97.122.1.SP1	/rhSeq-f/AACTCACTTGGTTGCATTTCrCCACG/GT4/	rs_Noirv2.chr12_20990376.320.345.-1.SP2	/rhSeq-r/GGTTTTGGCTATCTTTCAGArGGGTG/GT4/	rh_chr12_20990376_F	AACTCACTTGGTTGCATTTC	rh_chr12_20990376_R	GGTTTTGGCTATCTTTCAGA
12_21100305	12	21100305	rs_Noirv2.chr12_21100305.7.36.1.SP1	/rhSeq-f/GAAAACCTACTTGAGATCTAAGCCrCTACG/GT3/	rs_Noirv2.chr12_21100305.207.236.-1.SP2	/rhSeq-r/AGATCTGGAGGTTAATTGCTGTTTrCTTGA/GT1/	rh_chr12_21100305_F	GAAAACCTACTTGAGATCTAAGCC	rh_chr12_21100305_R	AGATCTGGAGGTTAATTGCTGTTT
12_21712346	12	21712346	rs_Noirv2.chr12_21712346.89.118.1.SP1	/rhSeq-f/TTGGACACTTCCAATACAAAATATrACAGA/GT1/	rs_Noirv2.chr12_21712346.303.331.-1.SP2	/rhSeq-r/AACAAAAGGAGAGGTGAGTAAAArCAGAA/GT4/	rh_chr12_21712346_F	TTGGACACTTCCAATACAAAATAT	rh_chr12_21712346_R	AACAAAAGGAGAGGTGAGTAAAA
12_21873473	12	21873473	rs_Noirv2.chr12_21873473.145.174.1.SP1	/rhSeq-f/GTTCTGTGGTTGGTTATCAAGTTCrGTCTT/GT2/	rs_Noirv2.chr12_21873473.318.348.-1.SP2	/rhSeq-r/GAAAAATGTGTTTCCATCCTTCAAArACATC/GT1/	rh_chr12_21873473_F	GTTCTGTGGTTGGTTATCAAGTTC	rh_chr12_21873473_R	GAAAAATGTGTTTCCATCCTTCAAA
12_21952129	12	21952129	rs_Noirv2.chr12_21952129.29.57.1.SP1	/rhSeq-f/CAGCAACTGTATCTTCTCCTTACrCTCAA/GT2/	rs_Noirv2.chr12_21952129.220.247.-1.SP2	/rhSeq-r/AGGAGATTTGCTCTACTCTTCCrCTTTC/GT1/	rh_chr12_21952129_F	CAGCAACTGTATCTTCTCCTTAC	rh_chr12_21952129_R	AGGAGATTTGCTCTACTCTTCC
12_22049998	12	22049998	rs_Noirv2.chr12_22049998.163.191.1.SP1	/rhSeq-f/GCTCTTCCTGGTCGAATAGATAGrAATTC/GT1/	rs_Noirv2.chr12_22049998.346.375.-1.SP2	/rhSeq-r/TATATTAAGGCCTGGATAGAGCTGrCCATC/GT4/	rh_chr12_22049998_F	GCTCTTCCTGGTCGAATAGATAG	rh_chr12_22049998_R	TATATTAAGGCCTGGATAGAGCTG
12_22115627	12	22115627	rs_Noirv2.chr12_22115627.76.105.1.SP1	/rhSeq-f/CAAGTCCTTGTTTACTTGAATGTTrAATGN/GT1/	rs_Noirv2.chr12_22115627.301.329.-1.SP2	/rhSeq-r/TTCTTGACCTTACACGAAAACTGrGGACT/GT1/	rh_chr12_22115627_F	CAAGTCCTTGTTTACTTGAATGTT	rh_chr12_22115627_R	TTCTTGACCTTACACGAAAACTG
12_22200448	12	22200448	rs_Noirv2.chr12_22200448.35.59.1.SP1	/rhSeq-f/CAGTGCCTCTCCTAGACTCrCCATT/GT1/	rs_Noirv2.chr12_22200448.235.258.-1.SP2	/rhSeq-r/GGATCGTCTACCACGGAArAAATG/GT3/	rh_chr12_22200448_F	CAGTGCCTCTCCTAGACTC	rh_chr12_22200448_R	GGATCGTCTACCACGGAA
12_22346427	12	22346427	rs_Noirv2.chr12_22346427.162.191.1.SP1	/rhSeq-f/CCTTCCCTTACCAACTTTAAACAArCAAAC/GT3/	rs_Noirv2.chr12_22346427.336.366.-1.SP2	/rhSeq-r/CAACTTCATAGAGGTGATCAGTCTTrATACT/GT1/	rh_chr12_22346427_F	CCTTCCCTTACCAACTTTAAACAA	rh_chr12_22346427_R	CAACTTCATAGAGGTGATCAGTCTT
12_22430141	12	22430141	rs_Noirv2.chr12_22430141.99.126.1.SP1	/rhSeq-f/CCATTACTCCAACATATGAGGGrCTGCC/GT3/	rs_Noirv2.chr12_22430141.280.307.-1.SP2	/rhSeq-r/GGCTGTGTTTTGGTTTCTGATTrGATGC/GT1/	rh_chr12_22430141_F	CCATTACTCCAACATATGAGGG	rh_chr12_22430141_R	GGCTGTGTTTTGGTTTCTGATT
12_22516082	12	22516082	rs_Noirv2.chr12_22516082.13.43.1.SP1	/rhSeq-f/GATTTCCTAGGGCTTCTGAGATTTTrCTTTT/GT3/	rs_Noirv2.chr12_22516082.206.236.-1.SP2	/rhSeq-r/GCCGATAGTAGACTTAGACTCCAAArCAAAA/GT3/	rh_chr12_22516082_F	GATTTCCTAGGGCTTCTGAGATTTT	rh_chr12_22516082_R	GCCGATAGTAGACTTAGACTCCAAA
12_22586794	12	22586794	rs_Noirv2.chr12_22586794.65.91.1.SP1	/rhSeq-f/GTCTCTAGAGAATGAGGCTACrCATGC/GT1/	rs_Noirv2.chr12_22586794.244.270.-1.SP2	/rhSeq-r/CTCTCGTGTACAATCGAATCArCCTTC/GT1/	rh_chr12_22586794_F	GTCTCTAGAGAATGAGGCTAC	rh_chr12_22586794_R	CTCTCGTGTACAATCGAATCA
12_23364307	12	23364307	rs_Noirv2.chr12_23364307.80.105.1.SP1	/rhSeq-f/GCAAGGTTTTGTGAGAATGGrGTTGT/GT1/	rs_Noirv2.chr12_23364307.255.281.-1.SP2	/rhSeq-r/TGTTTGCAAAGCTCACAATCArCTCTC/GT4/	rh_chr12_23364307_F	GCAAGGTTTTGTGAGAATGG	rh_chr12_23364307_R	TGTTTGCAAAGCTCACAATCA
12_23431894	12	23431894	rs_Noirv2.chr12_23431894.121.149.1.SP1	/rhSeq-f/TCTCTCGTTAGATAAGGACTACCrCCACC/GT1/	rs_Noirv2.chr12_23431894.341.367.-1.SP2	/rhSeq-r/CTAAGCACTGGGATTCCTTTTrACAAG/GT1/	rh_chr12_23431894_F	TCTCTCGTTAGATAAGGACTACC	rh_chr12_23431894_R	CTAAGCACTGGGATTCCTTTT
12_23504918	12	23504918	rs_Noirv2.chr12_23504918.93.117.1.SP1	/rhSeq-f/CTTGGTAAGGCAGCATCAArCTGTA/GT4/	rs_Noirv2.chr12_23504918.306.328.-1.SP2	/rhSeq-r/CGTATCCAACACTGCCGrGTTAC/GT3/	rh_chr12_23504918_F	CTTGGTAAGGCAGCATCAA	rh_chr12_23504918_R	CGTATCCAACACTGCCG
12_23572750	12	23572750	rs_Noirv2.chr12_23572750.47.77.1.SP1	/rhSeq-f/TGCTTCCTTTGTTCTTGGTTTGTATrCTCTC/GT1/	rs_Noirv2.chr12_23572750.262.293.-1.SP2	/rhSeq-r/CACATATGTTATCAGGTTGTTCCCTArCTGCT/GT2/	rh_chr12_23572750_F	TGCTTCCTTTGTTCTTGGTTTGTAT	rh_chr12_23572750_R	CACATATGTTATCAGGTTGTTCCCTA
12_23628466	12	23628466	rs_Noirv2.chr12_23628466.167.191.1.SP1	/rhSeq-f/TTTCTAACCTCCTTGCCACrCGTCT/GT1/	rs_Noirv2.chr12_23628466.359.382.-1.SP2	/rhSeq-r/CAGTCTACTTAGGGCTGCrCATTG/GT2/	rh_chr12_23628466_F	TTTCTAACCTCCTTGCCAC	rh_chr12_23628466_R	CAGTCTACTTAGGGCTGC
12_23834651	12	23834651	rs_Noirv2.chr12_23834651.42.73.1.SP1	/rhSeq-f/GTAAGAATGCACTTGGAAAACATTACrCAAAG/GT2/	rs_Noirv2.chr12_23834651.209.241.-1.SP2	/rhSeq-r/TCCAGAGTTCTTACTACAAAAGATTCArCTGTT/GT1/	rh_chr12_23834651_F	GTAAGAATGCACTTGGAAAACATTAC	rh_chr12_23834651_R	TCCAGAGTTCTTACTACAAAAGATTCA
12_23915621	12	23915621	rs_Noirv2.chr12_23915621.104.128.1.SP1	/rhSeq-f/GCATCTACAACTTCCGCATrCAAGA/GT1/	rs_Noirv2.chr12_23915621.325.348.-1.SP2	/rhSeq-r/GCCTAGGCACAAATCTCArGAACA/GT1/	rh_chr12_23915621_F	GCATCTACAACTTCCGCAT	rh_chr12_23915621_R	GCCTAGGCACAAATCTCA
12_23999415	12	23999415	rs_Noirv2.chr12_23999415.157.182.1.SP1	/rhSeq-f/TTACTCAACAAGGTGACCGArCAGCA/GT2/	rs_Noirv2.chr12_23999415.367.390.-1.SP2	/rhSeq-r/CAAATGGGCCATACCAGCrCTATC/GT4/	rh_chr12_23999415_F	TTACTCAACAAGGTGACCGA	rh_chr12_23999415_R	CAAATGGGCCATACCAGC
12_24104070	12	24104070	rs_Noirv2.chr12_24104070.155.185.1.SP1	/rhSeq-f/GAGTCAATGAGTTGGGTTTAGAATGrCATTC/GT1/	rs_Noirv2.chr12_24104070.335.367.-1.SP2	/rhSeq-r/GCTAAGGTTTTAATTGCCACAAGAATTrCAAAC/GT4/	rh_chr12_24104070_F	GAGTCAATGAGTTGGGTTTAGAATG	rh_chr12_24104070_R	GCTAAGGTTTTAATTGCCACAAGAATT
13_54877	13	54877	rs_Noirv2.chr13_54877.45.71.1.SP1	/rhSeq-f/ATTTTCAATTTGCAGGTTGGGrCAGTG/GT2/	rs_Noirv2.chr13_54877.256.281.-1.SP2	/rhSeq-r/GATGCAATCTTGAGGAACACrCTTGG/GT4/	rh_chr13_54877_F	ATTTTCAATTTGCAGGTTGGG	rh_chr13_54877_R	GATGCAATCTTGAGGAACAC
13_305162	13	305162	rs_Noirv2.chr13_305162.130.152.1.SP1	/rhSeq-f/ACTCGTTCGGTCAACCCrGGGGA/GT3/	rs_Noirv2.chr13_305162.325.350.-1.SP2	/rhSeq-r/AGAAGTGAACACATCGTCGGrCAGCG/GT2/	rh_chr13_305162_F	ACTCGTTCGGTCAACCC	rh_chr13_305162_R	AGAAGTGAACACATCGTCGG
13_393712	13	393712	rs_Noirv2.chr13_393712.76.106.1.SP1	/rhSeq-f/GCAAATTGAAAACTTTGGGCTTTAArCTTCT/GT3/	rs_Noirv2.chr13_393712.300.329.-1.SP2	/rhSeq-r/TCGAAGATGACAAAATAGAACCAGrCACTC/GT4/	rh_chr13_393712_F	GCAAATTGAAAACTTTGGGCTTTAA	rh_chr13_393712_R	TCGAAGATGACAAAATAGAACCAG
13_507206	13	507206	rs_Noirv2.chr13_507206.110.135.1.SP1	/rhSeq-f/GCCATGTCCAAGCAAACTTArCAGAG/GT1/	rs_Noirv2.chr13_507206.295.319.-1.SP2	/rhSeq-r/ACTGTCCAAAATGGCCTGArGCATC/GT1/	rh_chr13_507206_F	GCCATGTCCAAGCAAACTTA	rh_chr13_507206_R	ACTGTCCAAAATGGCCTGA
13_688776	13	688776	rs_Noirv2.chr13_688776.137.163.1.SP1	/rhSeq-f/GTGAAACTCTGGCCAAGATTTrCAGTT/GT3/	rs_Noirv2.chr13_688776.343.370.-1.SP2	/rhSeq-r/CACAGTAGCATTGGCTTTTGAGrGGATA/GT1/	rh_chr13_688776_F	GTGAAACTCTGGCCAAGATTT	rh_chr13_688776_R	CACAGTAGCATTGGCTTTTGAG
13_851910	13	851910	rs_Noirv2.chr13_851910.116.142.1.SP1	/rhSeq-f/TGAAAGTAAACCATGTCCCAGrCTGCC/GT1/	rs_Noirv2.chr13_851910.338.363.-1.SP2	/rhSeq-r/TAAGCGCTGGTGTTTCTTTGrCCCAG/GT4/	rh_chr13_851910_F	TGAAAGTAAACCATGTCCCAG	rh_chr13_851910_R	TAAGCGCTGGTGTTTCTTTG
13_965334	13	965334	rs_Noirv2.chr13_965334.105.130.1.SP1	/rhSeq-f/TGATTCTGGGAGTACTGGAArCTCGA/GT2/	rs_Noirv2.chr13_965334.320.343.-1.SP2	/rhSeq-r/GTTTCTCTGCCCATCGAArGAAGA/GT2/	rh_chr13_965334_F	TGATTCTGGGAGTACTGGAA	rh_chr13_965334_R	GTTTCTCTGCCCATCGAA
13_1211616	13	1211616	rs_Noirv2.chr13_1211616.87.118.1.SP1	/rhSeq-f/CTGAGATTTCTATATGCCAATTGTTGrCAAGC/GT3/	rs_Noirv2.chr13_1211616.264.297.-1.SP2	/rhSeq-r/CCAATCAAGAGAAAAACTATGCTAATTArCACAG/GT4/	rh_chr13_1211616_F	CTGAGATTTCTATATGCCAATTGTTG	rh_chr13_1211616_R	CCAATCAAGAGAAAAACTATGCTAATTA
13_1298235	13	1298235	rs_Noirv2.chr13_1298235.152.181.1.SP1	/rhSeq-f/CTTGACTACACAACTTCATGAAGArCAATG/GT1/	rs_Noirv2.chr13_1298235.321.351.-1.SP2	/rhSeq-r/GAGATTAAAGTAGATGCTTAGTGGArGAGGT/GT3/	rh_chr13_1298235_F	CTTGACTACACAACTTCATGAAGA	rh_chr13_1298235_R	GAGATTAAAGTAGATGCTTAGTGGA
13_1426203	13	1426203	rs_Noirv2.chr13_1426203.165.195.1.SP1	/rhSeq-f/CAACAGATGATATCAATGATTCCTGrGGCAA/GT2/	rs_Noirv2.chr13_1426203.333.364.-1.SP2	/rhSeq-r/AAGAGTAATCAATTCTTGTCAATGTTrGTTGG/GT2/	rh_chr13_1426203_F	CAACAGATGATATCAATGATTCCTG	rh_chr13_1426203_R	AAGAGTAATCAATTCTTGTCAATGTT
13_1635674	13	1635674	rs_Noirv2.chr13_1635674.125.153.1.SP1	/rhSeq-f/GGACACATCCATTATTTTGCCTTrCTACT/GT1/	rs_Noirv2.chr13_1635674.332.361.-1.SP2	/rhSeq-r/AAATCAACATTATGCCCAAGATCTrCTCCT/GT1/	rh_chr13_1635674_F	GGACACATCCATTATTTTGCCTT	rh_chr13_1635674_R	AAATCAACATTATGCCCAAGATCT
13_1759677	13	1759677	rs_Noirv2.chr13_1759677.52.82.1.SP1	/rhSeq-f/TCACAAACATAGATTTTCTCTCACCrCTCAC/GT1/	rs_Noirv2.chr13_1759677.257.286.-1.SP2	/rhSeq-r/TCAATAAAGAAATGGTTGGTTGGArATGGA/GT1/	rh_chr13_1759677_F	TCACAAACATAGATTTTCTCTCACC	rh_chr13_1759677_R	TCAATAAAGAAATGGTTGGTTGGA
13_1994792	13	1994792	rs_Noirv2.chr13_1994792.47.71.1.SP1	/rhSeq-f/GTCTCCTGAACATGTTCCArGACTT/GT2/	rs_Noirv2.chr13_1994792.223.248.-1.SP2	/rhSeq-r/AATGAGTGATCCAGCAACATrCAAGG/GT1/	rh_chr13_1994792_F	GTCTCCTGAACATGTTCCA	rh_chr13_1994792_R	AATGAGTGATCCAGCAACAT
13_2110146	13	2110146	rs_Noirv2.chr13_2110146.124.148.1.SP1	/rhSeq-f/TATCTCTACTGCCCTCCCTrCTCGT/GT2/	rs_Noirv2.chr13_2110146.298.323.-1.SP2	/rhSeq-r/AAATCGAGAACACAAGCACCrGTTCC/GT4/	rh_chr13_2110146_F	TATCTCTACTGCCCTCCCT	rh_chr13_2110146_R	AAATCGAGAACACAAGCACC
13_2230274	13	2230274	rs_Noirv2.chr13_2230274.95.121.1.SP1	/rhSeq-f/GGTAAAAGCTTGATTTGCAGCrCTTGG/GT2/	rs_Noirv2.chr13_2230274.311.336.-1.SP2	/rhSeq-r/GCAACGACAAGTCCATGATCrCTCTC/GT3/	rh_chr13_2230274_F	GGTAAAAGCTTGATTTGCAGC	rh_chr13_2230274_R	GCAACGACAAGTCCATGATC
13_2381644	13	2381644	rs_Noirv2.chr13_2381644.48.74.1.SP1	/rhSeq-f/TGTATAGAATTGCCCCACACTrCTCCA/GT1/	rs_Noirv2.chr13_2381644.222.249.-1.SP2	/rhSeq-r/TAACGAACAATCTGACAAACCGrCAGCT/GT3/	rh_chr13_2381644_F	TGTATAGAATTGCCCCACACT	rh_chr13_2381644_R	TAACGAACAATCTGACAAACCG
13_2530757	13	2530757	rs_Noirv2.chr13_2530757.109.133.1.SP1	/rhSeq-f/GGTACGAAAACACACCAATrGGAAT/GT4/	rs_Noirv2.chr13_2530757.329.353.-1.SP2	/rhSeq-r/CAGACTCCTCTGGAAAACArCTTTC/GT1/	rh_chr13_2530757_F	GGTACGAAAACACACCAAT	rh_chr13_2530757_R	CAGACTCCTCTGGAAAACA
13_2595348	13	2595348	rs_Noirv2.chr13_2595348.108.136.1.SP1	/rhSeq-f/TGCTTTAGTTTGACTTCTCAGCArGGTAT/GT3/	rs_Noirv2.chr13_2595348.317.345.-1.SP2	/rhSeq-r/GGGTGTGTATTCTTTGAATGCAArCAATT/GT1/	rh_chr13_2595348_F	TGCTTTAGTTTGACTTCTCAGCA	rh_chr13_2595348_R	GGGTGTGTATTCTTTGAATGCAA
13_2714257	13	2714257	rs_Noirv2.chr13_2714257.83.115.1.SP1	/rhSeq-f/ACAAAGCCAAAGAATTTAGAGAGAAATrCGCAG/GT1/	rs_Noirv2.chr13_2714257.256.287.-1.SP2	/rhSeq-r/TAGTGTAAATCAGATTGGATTTGGGTrCTTGG/GT1/	rh_chr13_2714257_F	ACAAAGCCAAAGAATTTAGAGAGAAAT	rh_chr13_2714257_R	TAGTGTAAATCAGATTGGATTTGGGT
13_2882630	13	2882630	rs_Noirv2.chr13_2882630.49.80.1.SP1	/rhSeq-f/TGCCTAGTGTAATCAAACTCTCTAAArCCTCA/GT1/	rs_Noirv2.chr13_2882630.239.269.-1.SP2	/rhSeq-r/ATGGCTAACTTGCTTAAACCTTAGArCTTGG/GT3/	rh_chr13_2882630_F	TGCCTAGTGTAATCAAACTCTCTAAA	rh_chr13_2882630_R	ATGGCTAACTTGCTTAAACCTTAGA
13_2994658	13	2994658	rs_Noirv2.chr13_2994658.162.196.1.SP1	/rhSeq-f/CATCAGTTAACTGAAATCATAGAGCATTArCCTCA/GT4/	rs_Noirv2.chr13_2994658.344.377.-1.SP2	/rhSeq-r/ACGAATCTTATTTTGTCATCTCTACTTArGAGCC/GT4/	rh_chr13_2994658_F	CATCAGTTAACTGAAATCATAGAGCATTA	rh_chr13_2994658_R	ACGAATCTTATTTTGTCATCTCTACTTA
13_3148270	13	3148270	rs_Noirv2.chr13_3148270.50.74.1.SP1	/rhSeq-f/GCCAATAGGACTGCTGTTTrCTAGT/GT1/	rs_Noirv2.chr13_3148270.237.261.-1.SP2	/rhSeq-r/AGTCATCAGCAGAGAAGGTrGTCCT/GT1/	rh_chr13_3148270_F	GCCAATAGGACTGCTGTTT	rh_chr13_3148270_R	AGTCATCAGCAGAGAAGGT
13_3257266	13	3257266	rs_Noirv2.chr13_3257266.94.125.1.SP1	/rhSeq-f/GTTGGAGAGTATAGATACCCTCATATrGGCTT/GT3/	rs_Noirv2.chr13_3257266.314.346.-1.SP2	/rhSeq-r/CAACTAACAACCCAGAAAGGTTATTTArCCACA/GT3/	rh_chr13_3257266_F	GTTGGAGAGTATAGATACCCTCATAT	rh_chr13_3257266_R	CAACTAACAACCCAGAAAGGTTATTTA
13_3335044	13	3335044	rs_Noirv2.chr13_3335044.43.67.1.SP1	/rhSeq-f/ATGATTGGTACCCCTAGGCrCCATA/GT1/	rs_Noirv2.chr13_3335044.231.254.-1.SP2	/rhSeq-r/ATGTTGGCGTGCAATGTGrGACCA/GT1/	rh_chr13_3335044_F	ATGATTGGTACCCCTAGGC	rh_chr13_3335044_R	ATGTTGGCGTGCAATGTG
13_3469326	13	3469326	rs_Noirv2.chr13_3469326.14.41.1.SP1	/rhSeq-f/AGGAAAAAGAACAGACACTCCTrCAAGA/GT2/	rs_Noirv2.chr13_3469326.206.234.-1.SP2	/rhSeq-r/CTTTCAATCTGAATGGATCTCCCrCTAGG/GT4/	rh_chr13_3469326_F	AGGAAAAAGAACAGACACTCCT	rh_chr13_3469326_R	CTTTCAATCTGAATGGATCTCCC
13_3578143	13	3578143	rs_Noirv2.chr13_3578143.38.62.1.SP1	/rhSeq-f/TGCCGAATTATGTCGGTTGrCGTGT/GT1/	rs_Noirv2.chr13_3578143.231.255.-1.SP2	/rhSeq-r/TCGGTGTCTTTTCTGACACrGCATG/GT1/	rh_chr13_3578143_F	TGCCGAATTATGTCGGTTG	rh_chr13_3578143_R	TCGGTGTCTTTTCTGACAC
13_3640676	13	3640676	rs_Noirv2.chr13_3640676.129.157.1.SP1	/rhSeq-f/GAGTGAGCTTCATGAATTCATGArGATCC/GT4/	rs_Noirv2.chr13_3640676.346.372.-1.SP2	/rhSeq-r/GATGTTCACCATGACTAGTCCrCATCC/GT3/	rh_chr13_3640676_F	GAGTGAGCTTCATGAATTCATGA	rh_chr13_3640676_R	GATGTTCACCATGACTAGTCC
13_3748786	13	3748786	rs_Noirv2.chr13_3748786.149.179.1.SP1	/rhSeq-f/GTTTGGGAGAAAGTTATTGAGCATArGAAAA/GT2/	rs_Noirv2.chr13_3748786.366.397.-1.SP2	/rhSeq-r/CTGCTAAAATATTTGAGGGTTGGATTrGAGGG/GT4/	rh_chr13_3748786_F	GTTTGGGAGAAAGTTATTGAGCATA	rh_chr13_3748786_R	CTGCTAAAATATTTGAGGGTTGGATT
13_3813814	13	3813814	rs_Noirv2.chr13_3813814.18.43.1.SP1	/rhSeq-f/CACATGTCTGTCACAAGGAArCAAAG/GT1/	rs_Noirv2.chr13_3813814.241.267.-1.SP2	/rhSeq-r/TCAATGTAGAGAAGGCATTCCrAGACT/GT4/	rh_chr13_3813814_F	CACATGTCTGTCACAAGGAA	rh_chr13_3813814_R	TCAATGTAGAGAAGGCATTCC
13_4021260	13	4021260	rs_Noirv2.chr13_4021260.150.175.1.SP1	/rhSeq-f/TTCCGCTTAGGAGACTTGAGrCTCTT/GT2/	rs_Noirv2.chr13_4021260.365.389.-1.SP2	/rhSeq-r/CCTCACCATCACAACACTTrGCACA/GT3/	rh_chr13_4021260_F	TTCCGCTTAGGAGACTTGAG	rh_chr13_4021260_R	CCTCACCATCACAACACTT
13_5238141	13	5238141	rs_Noirv2.chr13_5238141.115.142.1.SP1	/rhSeq-f/CATGCCAATGCTAAATCCTTTTrGCTAC/GT4/	rs_Noirv2.chr13_5238141.320.348.-1.SP2	/rhSeq-r/CATAGCTAGAGTTGTGCAACATArGGCAA/GT3/	rh_chr13_5238141_F	CATGCCAATGCTAAATCCTTTT	rh_chr13_5238141_R	CATAGCTAGAGTTGTGCAACATA
13_5314918	13	5314918	rs_Noirv2.chr13_5314918.156.184.1.SP1	/rhSeq-f/CATGACTTAACAAGGGTTTGGATrATGAG/GT4/	rs_Noirv2.chr13_5314918.329.355.-1.SP2	/rhSeq-r/CTGCATTGAAACTCTAGGCATrGTGAC/GT4/	rh_chr13_5314918_F	CATGACTTAACAAGGGTTTGGAT	rh_chr13_5314918_R	CTGCATTGAAACTCTAGGCAT
13_5493926	13	5493926	rs_Noirv2.chr13_5493926.81.113.1.SP1	/rhSeq-f/CCTTATCTCCTTCTATTCTCAAAACTGrCTAGC/GT4/	rs_Noirv2.chr13_5493926.248.280.-1.SP2	/rhSeq-r/TAGAGTTCTTTCAACATTTCATTGGATrGTTTT/GT3/	rh_chr13_5493926_F	CCTTATCTCCTTCTATTCTCAAAACTG	rh_chr13_5493926_R	TAGAGTTCTTTCAACATTTCATTGGAT
13_5625117	13	5625117	rs_Noirv2.chr13_5625117.133.160.1.SP1	/rhSeq-f/TTAGGTTGCCAATTTCTACTCTrGCATT/GT1/	rs_Noirv2.chr13_5625117.321.347.-1.SP2	/rhSeq-r/TTTCAGAAAATGAACCCAACArCCACT/GT4/	rh_chr13_5625117_F	TTAGGTTGCCAATTTCTACTCT	rh_chr13_5625117_R	TTTCAGAAAATGAACCCAACA
13_5766649	13	5766649	rs_Noirv2.chr13_5766649.74.102.1.SP1	/rhSeq-f/AATCCTTTCGTAGATTCAGCTTTrCACGT/GT1/	rs_Noirv2.chr13_5766649.281.308.-1.SP2	/rhSeq-r/TTGATAGTAATGAACAGCCCAArGAGAA/GT4/	rh_chr13_5766649_F	AATCCTTTCGTAGATTCAGCTTT	rh_chr13_5766649_R	TTGATAGTAATGAACAGCCCAA
13_5863106	13	5863106	rs_Noirv2.chr13_5863106.98.123.1.SP1	/rhSeq-f/CAGGCCAACACATTCATACTrGACCA/GT2/	rs_Noirv2.chr13_5863106.312.336.-1.SP2	/rhSeq-r/CTTATGGACTGCTGGGCTArGAATG/GT4/	rh_chr13_5863106_F	CAGGCCAACACATTCATACT	rh_chr13_5863106_R	CTTATGGACTGCTGGGCTA
13_5949531	13	5949531	rs_Noirv2.chr13_5949531.154.180.1.SP1	/rhSeq-f/AGGAGATTTCATTGTGTGCTGrGTTCC/GT4/	rs_Noirv2.chr13_5949531.329.355.-1.SP2	/rhSeq-r/CCTCCATTAAGCTTTAGCTGTrGGAAG/GT1/	rh_chr13_5949531_F	AGGAGATTTCATTGTGTGCTG	rh_chr13_5949531_R	CCTCCATTAAGCTTTAGCTGT
13_6033227	13	6033227	rs_Noirv2.chr13_6033227.163.192.1.SP1	/rhSeq-f/GATCCTTAGGCATCTATGACCTAArGATAC/GT1/	rs_Noirv2.chr13_6033227.365.394.-1.SP2	/rhSeq-r/AATGCCCCATTTCTCATATTCCTTrCATCT/GT3/	rh_chr13_6033227_F	GATCCTTAGGCATCTATGACCTAA	rh_chr13_6033227_R	AATGCCCCATTTCTCATATTCCTT
13_6119963	13	6119963	rs_Noirv2.chr13_6119963.31.58.1.SP1	/rhSeq-f/TGAAATTTCAGCAACTCCTCAArCATGC/GT1/	rs_Noirv2.chr13_6119963.253.282.-1.SP2	/rhSeq-r/CAAACATGTGATATCAGGAGCATTrCTTGT/GT2/	rh_chr13_6119963_F	TGAAATTTCAGCAACTCCTCAA	rh_chr13_6119963_R	CAAACATGTGATATCAGGAGCATT
13_6402644	13	6402644	rs_Noirv2.chr13_6402644.145.171.1.SP1	/rhSeq-f/TGAAGGAGATTTCTGGGTTACrCCGAG/GT1/	rs_Noirv2.chr13_6402644.339.366.-1.SP2	/rhSeq-r/GATAAAGCTTACTCCCTTCGTTrGACCA/GT4/	rh_chr13_6402644_F	TGAAGGAGATTTCTGGGTTAC	rh_chr13_6402644_R	GATAAAGCTTACTCCCTTCGTT
13_6540716	13	6540716	rs_Noirv2.chr13_6540716.57.84.1.SP1	/rhSeq-f/GAGGCTTGACTCAAGTGATAAGrGGATT/GT1/	rs_Noirv2.chr13_6540716.267.293.-1.SP2	/rhSeq-r/GCCCTTTTAGGCCTTAACTAGrAGTTT/GT2/	rh_chr13_6540716_F	GAGGCTTGACTCAAGTGATAAG	rh_chr13_6540716_R	GCCCTTTTAGGCCTTAACTAG
13_6660218	13	6660218	rs_Noirv2.chr13_6660218.123.150.1.SP1	/rhSeq-f/CAGTATGAAAAGGATGGACACGrCTTGA/GT2/	rs_Noirv2.chr13_6660218.330.358.-1.SP2	/rhSeq-r/ACTTGATTCCATTGAGATTCCACrCAGTG/GT2/	rh_chr13_6660218_F	CAGTATGAAAAGGATGGACACG	rh_chr13_6660218_R	ACTTGATTCCATTGAGATTCCAC
13_6867117	13	6867117	rs_Noirv2.chr13_6867117.157.185.1.SP1	/rhSeq-f/CAACATACCCCTAGTGCAGATTArCTTTC/GT4/	rs_Noirv2.chr13_6867117.334.362.-1.SP2	/rhSeq-r/AGGATATGCATTAAAAGAGAGGCrGGAAC/GT2/	rh_chr13_6867117_F	CAACATACCCCTAGTGCAGATTA	rh_chr13_6867117_R	AGGATATGCATTAAAAGAGAGGC
13_6988041	13	6988041	rs_Noirv2.chr13_6988041.52.78.1.SP1	/rhSeq-f/GCCATCCAGACACTAAAGAAGrGAAGG/GT4/	rs_Noirv2.chr13_6988041.240.267.-1.SP2	/rhSeq-r/GGTGTCTTCTTTTAACCCTTCTrGTGTG/GT1/	rh_chr13_6988041_F	GCCATCCAGACACTAAAGAAG	rh_chr13_6988041_R	GGTGTCTTCTTTTAACCCTTCT
13_7054877	13	7054877	rs_Noirv2.chr13_7054877.86.114.1.SP1	/rhSeq-f/GTTATCTTGCCTTCACTTCTCAGrGTAGT/GT1/	rs_Noirv2.chr13_7054877.255.285.-1.SP2	/rhSeq-r/CAACCAAAAACACAAAATTTTCACCrAAGTT/GT2/	rh_chr13_7054877_F	GTTATCTTGCCTTCACTTCTCAG	rh_chr13_7054877_R	CAACCAAAAACACAAAATTTTCACC
13_7182717	13	7182717	rs_Noirv2.chr13_7182717.56.84.1.SP1	/rhSeq-f/GCTTCTGGCAACTCTAATTCAATrAATTC/GT3/	rs_Noirv2.chr13_7182717.250.277.-1.SP2	/rhSeq-r/ACAACTAGAGAGTGCTGAAAGTrGTTCA/GT1/	rh_chr13_7182717_F	GCTTCTGGCAACTCTAATTCAAT	rh_chr13_7182717_R	ACAACTAGAGAGTGCTGAAAGT
13_7620093	13	7620093	rs_Noirv2.chr13_7620093.147.179.1.SP1	/rhSeq-f/AGTATTATTTAATCCATATGGAAGGCTrGGNGC/GT3/	rs_Noirv2.chr13_7620093.329.359.-1.SP2	/rhSeq-r/GTATCCATTCCATGGAAAATGTGAArGAGTC/GT1/	rh_chr13_7620093_F	AGTATTATTTAATCCATATGGAAGGCT	rh_chr13_7620093_R	GTATCCATTCCATGGAAAATGTGAA
13_7734187	13	7734187	rs_Noirv2.chr13_7734187.123.149.1.SP1	/rhSeq-f/AAATTCCACCCAAGTCATGATrCACCA/GT4/	rs_Noirv2.chr13_7734187.330.355.-1.SP2	/rhSeq-r/CCATCAGGATGGCTTCAATCrCTTGA/GT2/	rh_chr13_7734187_F	AAATTCCACCCAAGTCATGAT	rh_chr13_7734187_R	CCATCAGGATGGCTTCAATC
13_7923799	13	7923799	rs_Noirv2.chr13_7923799.161.191.1.SP1	/rhSeq-f/CCAGAACCTTAAAGTCAAGTCTTTArGTCCA/GT4/	rs_Noirv2.chr13_7923799.362.393.-1.SP2	/rhSeq-r/GTTTATTGGAGATTTGTTCAGTGATTrGCATG/GT4/	rh_chr13_7923799_F	CCAGAACCTTAAAGTCAAGTCTTTA	rh_chr13_7923799_R	GTTTATTGGAGATTTGTTCAGTGATT
13_8083875	13	8083875	rs_Noirv2.chr13_8083875.34.60.1.SP1	/rhSeq-f/GGAGTGAAGAATTGAGGTTGCrGGTGT/GT2/	rs_Noirv2.chr13_8083875.215.240.-1.SP2	/rhSeq-r/GCGAATCCAATCACTGTCATrCACCA/GT4/	rh_chr13_8083875_F	GGAGTGAAGAATTGAGGTTGC	rh_chr13_8083875_R	GCGAATCCAATCACTGTCAT
13_8192631	13	8192631	rs_Noirv2.chr13_8192631.126.154.1.SP1	/rhSeq-f/AGGATTTTGATACCCAATGCAAArCCTCA/GT4/	rs_Noirv2.chr13_8192631.339.367.-1.SP2	/rhSeq-r/CATTCTCGAGTCGTTCAAGAAACrCTACT/GT1/	rh_chr13_8192631_F	AGGATTTTGATACCCAATGCAAA	rh_chr13_8192631_R	CATTCTCGAGTCGTTCAAGAAAC
13_8308812	13	8308812	rs_Noirv2.chr13_8308812.50.80.1.SP1	/rhSeq-f/GGGCTGCATTTAACATAAGAATGTArGCTTA/GT1/	rs_Noirv2.chr13_8308812.274.304.-1.SP2	/rhSeq-r/CTTCTATGGTTTGTACAGGAAGTTArAGTTG/GT4/	rh_chr13_8308812_F	GGGCTGCATTTAACATAAGAATGTA	rh_chr13_8308812_R	CTTCTATGGTTTGTACAGGAAGTTA
13_8471812	13	8471812	rs_Noirv2.chr13_8471812.120.151.1.SP1	/rhSeq-f/CAATATCCTTCGTTAGTAGCAACATGrGAAAG/GT3/	rs_Noirv2.chr13_8471812.342.373.-1.SP2	/rhSeq-r/ACAATGTCAACTTGTCCCATAATGAArATTTG/GT4/	rh_chr13_8471812_F	CAATATCCTTCGTTAGTAGCAACATG	rh_chr13_8471812_R	ACAATGTCAACTTGTCCCATAATGAA
13_8681863	13	8681863	rs_Noirv2.chr13_8681863.11.39.1.SP1	/rhSeq-f/GGGTTAGGGTTTTCTGTCTTCATrGTCTA/GT1/	rs_Noirv2.chr13_8681863.210.242.-1.SP2	/rhSeq-r/CCCGTGGAAATATTTAGAATCAAATTTrATCCA/GT3/	rh_chr13_8681863_F	GGGTTAGGGTTTTCTGTCTTCAT	rh_chr13_8681863_R	CCCGTGGAAATATTTAGAATCAAATTT
13_8898279	13	8898279	rs_Noirv2.chr13_8898279.96.128.1.SP1	/rhSeq-f/GAAATTATACCTATAAACACTGCCTGTrGAAGG/GT4/	rs_Noirv2.chr13_8898279.319.350.-1.SP2	/rhSeq-r/GTTATGAGTGCCATCTGGATTTAATArGCAAT/GT3/	rh_chr13_8898279_F	GAAATTATACCTATAAACACTGCCTGT	rh_chr13_8898279_R	GTTATGAGTGCCATCTGGATTTAATA
13_9125164	13	9125164	rs_Noirv2.chr13_9125164.92.119.1.SP1	/rhSeq-f/CCAATCAAATAGGGTGTGATGArAATTT/GT1/	rs_Noirv2.chr13_9125164.305.331.-1.SP2	/rhSeq-r/CTGCTTCTGAAGTTCCCATTGrCCATA/GT2/	rh_chr13_9125164_F	CCAATCAAATAGGGTGTGATGA	rh_chr13_9125164_R	CTGCTTCTGAAGTTCCCATTG
13_12896153	13	12896153	rs_Noirv2.chr13_12896153.107.138.1.SP1	/rhSeq-f/CTCCAAATAATGGAGTAATTCTTGGTrCTTCA/GT1/	rs_Noirv2.chr13_12896153.323.353.-1.SP2	/rhSeq-r/AAAGTTGGGAACATCATACAATCATrCAAAA/GT2/	rh_chr13_12896153_F	CTCCAAATAATGGAGTAATTCTTGGT	rh_chr13_12896153_R	AAAGTTGGGAACATCATACAATCAT
13_13390889	13	13390889	rs_Noirv2.chr13_13390889.143.171.1.SP1	/rhSeq-f/GGGTGACATGCCTATAAAATCTTrGTTTC/GT4/	rs_Noirv2.chr13_13390889.369.394.-1.SP2	/rhSeq-r/GCTTTCAAAAGTTCCACGTGrCATGA/GT1/	rh_chr13_13390889_F	GGGTGACATGCCTATAAAATCTT	rh_chr13_13390889_R	GCTTTCAAAAGTTCCACGTG
13_13501864	13	13501864	rs_Noirv2.chr13_13501864.150.175.1.SP1	/rhSeq-f/GGTCCTACCAAAACCCATTTrCCTTT/GT3/	rs_Noirv2.chr13_13501864.347.371.-1.SP2	/rhSeq-r/TTGTTTCCTTGGCCTTGAArCAGAG/GT4/	rh_chr13_13501864_F	GGTCCTACCAAAACCCATTT	rh_chr13_13501864_R	TTGTTTCCTTGGCCTTGAA
13_13607473	13	13607473	rs_Noirv2.chr13_13607473.99.126.1.SP1	/rhSeq-f/CACAAACCCCTAGTATTCAGTGrCTATG/GT2/	rs_Noirv2.chr13_13607473.315.343.-1.SP2	/rhSeq-r/CATCCTTTGACAAGCTATGTGATrCAACT/GT4/	rh_chr13_13607473_F	CACAAACCCCTAGTATTCAGTG	rh_chr13_13607473_R	CATCCTTTGACAAGCTATGTGAT
13_14338425	13	14338425	rs_Noirv2.chr13_14338425.88.113.1.SP1	/rhSeq-f/TAACCTCTTGCTACTGCTCArCCTGT/GT3/	rs_Noirv2.chr13_14338425.266.291.-1.SP2	/rhSeq-r/GCTATGTTGTAGTGGACGAArGACAC/GT1/	rh_chr13_14338425_F	TAACCTCTTGCTACTGCTCA	rh_chr13_14338425_R	GCTATGTTGTAGTGGACGAA
13_14382284	13	14382284	rs_Noirv2.chr13_14382284.86.114.1.SP1	/rhSeq-f/ACCACACTACTTGACCTTATGTTrCTTCA/GT3/	rs_Noirv2.chr13_14382284.313.341.-1.SP2	/rhSeq-r/CTTTGATGTCAAATGCTGTCCATrGTGAT/GT4/	rh_chr13_14382284_F	ACCACACTACTTGACCTTATGTT	rh_chr13_14382284_R	CTTTGATGTCAAATGCTGTCCAT
13_15056202	13	15056202	rs_Noirv2.chr13_15056202.97.123.1.SP1	/rhSeq-f/TCCTTTCCACATCCTTAGGTArACATG/GT2/	rs_Noirv2.chr13_15056202.321.349.-1.SP2	/rhSeq-r/CATGCAGTAAGTATTGGAAACACrCATGG/GT3/	rh_chr13_15056202_F	TCCTTTCCACATCCTTAGGTA	rh_chr13_15056202_R	CATGCAGTAAGTATTGGAAACAC
13_15266603	13	15266603	rs_Noirv2.chr13_15266603.56.83.1.SP1	/rhSeq-f/TAAGTTGGATCAAGTGGTGCATrGTCAA/GT1/	rs_Noirv2.chr13_15266603.274.301.-1.SP2	/rhSeq-r/GGAAATAGTAAATGGGACACCTrCCNGT/GT3/	rh_chr13_15266603_F	TAAGTTGGATCAAGTGGTGCAT	rh_chr13_15266603_R	GGAAATAGTAAATGGGACACCT
13_15347566	13	15347566	rs_Noirv2.chr13_15347566.10.38.1.SP1	/rhSeq-f/TGGCATATCTCTAAACCTTCCTTrCACAC/GT4/	rs_Noirv2.chr13_15347566.230.258.-1.SP2	/rhSeq-r/CTTTGGTTCTTGGGATCCTTTACrCATGT/GT1/	rh_chr13_15347566_F	TGGCATATCTCTAAACCTTCCTT	rh_chr13_15347566_R	CTTTGGTTCTTGGGATCCTTTAC
13_15736455	13	15736455	rs_Noirv2.chr13_15736455.146.176.1.SP1	/rhSeq-f/GTCTTATAAGTGGTCCTTTTCAGTCrCTTGT/GT2/	rs_Noirv2.chr13_15736455.328.357.-1.SP2	/rhSeq-r/TCCAGATTCCACATTCAAGAAATCrCCAAG/GT4/	rh_chr13_15736455_F	GTCTTATAAGTGGTCCTTTTCAGTC	rh_chr13_15736455_R	TCCAGATTCCACATTCAAGAAATC
13_15853306	13	15853306	rs_Noirv2.chr13_15853306.72.98.1.SP1	/rhSeq-f/GAGGATAAAGGAATCCTTTGGrGCTTC/GT3/	rs_Noirv2.chr13_15853306.296.323.-1.SP2	/rhSeq-r/GGTGAATGCATTTTGACTTGAArATGAC/GT1/	rh_chr13_15853306_F	GAGGATAAAGGAATCCTTTGG	rh_chr13_15853306_R	GGTGAATGCATTTTGACTTGAA
13_16075743	13	16075743	rs_Noirv2.chr13_16075743.41.67.1.SP1	/rhSeq-f/CCCTCGTTTGCATCTGAATTTrCGTTC/GT4/	rs_Noirv2.chr13_16075743.256.282.-1.SP2	/rhSeq-r/AAGTCTCCTTGTTTCCTGTCCrCATGA/GT3/	rh_chr13_16075743_F	CCCTCGTTTGCATCTGAATTT	rh_chr13_16075743_R	AAGTCTCCTTGTTTCCTGTCC
13_16250951	13	16250951	rs_Noirv2.chr13_16250951.58.89.1.SP1	/rhSeq-f/TGCTTGTCTATCACAAACTAACTGAArGAAGA/GT1/	rs_Noirv2.chr13_16250951.284.315.-1.SP2	/rhSeq-r/CTTGAATTTGGATATCCACTTAAAGGrGAGAC/GT3/	rh_chr13_16250951_F	TGCTTGTCTATCACAAACTAACTGAA	rh_chr13_16250951_R	CTTGAATTTGGATATCCACTTAAAGG
13_16320948	13	16320948	rs_Noirv2.chr13_16320948.126.154.1.SP1	/rhSeq-f/CTGAAATTTCTGACCATGTTTGCrCAATG/GT2/	rs_Noirv2.chr13_16320948.350.376.-1.SP2	/rhSeq-r/ACTCAGCACAGGTGTAAGTAArCCATG/GT1/	rh_chr13_16320948_F	CTGAAATTTCTGACCATGTTTGC	rh_chr13_16320948_R	ACTCAGCACAGGTGTAAGTAA
13_16754260	13	16754260	rs_Noirv2.chr13_16754260.161.191.1.SP1	/rhSeq-f/CCATTCCTTGTAGTTATTCACCAATrGTTCC/GT2/	rs_Noirv2.chr13_16754260.368.397.-1.SP2	/rhSeq-r/TGAAACCGTAGCTTTTGAAAAGTTrGGACA/GT4/	rh_chr13_16754260_F	CCATTCCTTGTAGTTATTCACCAAT	rh_chr13_16754260_R	TGAAACCGTAGCTTTTGAAAAGTT
13_16925901	13	16925901	rs_Noirv2.chr13_16925901.133.163.1.SP1	/rhSeq-f/GGCTTATATTAAAGACCTCTTTGTGrCCCTT/GT1/	rs_Noirv2.chr13_16925901.326.356.-1.SP2	/rhSeq-r/AAGAGCATCTAACAAAAATAACCAArAAGGG/GT2/	rh_chr13_16925901_F	GGCTTATATTAAAGACCTCTTTGTG	rh_chr13_16925901_R	AAGAGCATCTAACAAAAATAACCAA
13_17048700	13	17048700	rs_Noirv2.chr13_17048700.131.157.1.SP1	/rhSeq-f/AGCGGACCTTATTTCATCAGGrGAGTT/GT2/	rs_Noirv2.chr13_17048700.309.336.-1.SP2	/rhSeq-r/GGGCTAGCAACGGTCTAAATATrCAAAA/GT2/	rh_chr13_17048700_F	AGCGGACCTTATTTCATCAGG	rh_chr13_17048700_R	GGGCTAGCAACGGTCTAAATAT
13_17540391	13	17540391	rs_Noirv2.chr13_17540391.123.153.1.SP1	/rhSeq-f/AAAGAAAATCTGGAGAGAAAAACGGrGCAGC/GT3/	rs_Noirv2.chr13_17540391.293.324.-1.SP2	/rhSeq-r/GAAGAAAAACAAACCAGATCTTTGTTrGGAGG/GT3/	rh_chr13_17540391_F	AAAGAAAATCTGGAGAGAAAAACGG	rh_chr13_17540391_R	GAAGAAAAACAAACCAGATCTTTGTT
13_17682842	13	17682842	rs_Noirv2.chr13_17682842.76.101.1.SP1	/rhSeq-f/GCAGCCCAAAATAGATTCCTrGCGAA/GT4/	rs_Noirv2.chr13_17682842.254.279.-1.SP2	/rhSeq-r/GTAGCTGCGAAATGGAACTTrGTGTG/GT3/	rh_chr13_17682842_F	GCAGCCCAAAATAGATTCCT	rh_chr13_17682842_R	GTAGCTGCGAAATGGAACTT
13_18218422	13	18218422	rs_Noirv2.chr13_18218422.28.56.1.SP1	/rhSeq-f/TGGTTAATTGGATCCCAGAATTGrGTTTC/GT1/	rs_Noirv2.chr13_18218422.230.258.-1.SP2	/rhSeq-r/GCGCTGCAATCAAATAATTGAATrCTTGA/GT4/	rh_chr13_18218422_F	TGGTTAATTGGATCCCAGAATTG	rh_chr13_18218422_R	GCGCTGCAATCAAATAATTGAAT
13_18487980	13	18487980	rs_Noirv2.chr13_18487980.123.147.1.SP1	/rhSeq-f/TGCTTTAACTCCTCCACCArCCACA/GT1/	rs_Noirv2.chr13_18487980.335.360.-1.SP2	/rhSeq-r/TGCCCATGCATCTAGATCAGrCCGAT/GT1/	rh_chr13_18487980_F	TGCTTTAACTCCTCCACCA	rh_chr13_18487980_R	TGCCCATGCATCTAGATCAG
13_18789364	13	18789364	rs_Noirv2.chr13_18789364.100.130.1.SP1	/rhSeq-f/GCACCTATGAAATTCTAACTGACATrCACCT/GT1/	rs_Noirv2.chr13_18789364.284.314.-1.SP2	/rhSeq-r/CCTTTTGAAGTTTCACATTTCTCTTrGGCTT/GT2/	rh_chr13_18789364_F	GCACCTATGAAATTCTAACTGACAT	rh_chr13_18789364_R	CCTTTTGAAGTTTCACATTTCTCTT
13_19058179	13	19058179	rs_Noirv2.chr13_19058179.68.92.1.SP1	/rhSeq-f/GTTTCATCACGAGAGGCACrGCAAA/GT2/	rs_Noirv2.chr13_19058179.271.297.-1.SP2	/rhSeq-r/TTGGTCCCAAGCAATAATGTGrGATGG/GT2/	rh_chr13_19058179_F	GTTTCATCACGAGAGGCAC	rh_chr13_19058179_R	TTGGTCCCAAGCAATAATGTG
13_19736524	13	19736524	rs_Noirv2.chr13_19736524.164.197.1.SP1	/rhSeq-f/GATGGTTTTATTGTAGATGCAGAAGAAArCAGAT/GT2/	rs_Noirv2.chr13_19736524.370.401.-1.SP2	/rhSeq-r/GTATTCATTAGGGTCACCAAATATGTrCATGT/GT2/	rh_chr13_19736524_F	GATGGTTTTATTGTAGATGCAGAAGAAA	rh_chr13_19736524_R	GTATTCATTAGGGTCACCAAATATGT
13_20576036	13	20576036	rs_Noirv2.chr13_20576036.123.148.1.SP1	/rhSeq-f/GTAAACCACCTTAACCGCTGrCTCTT/GT3/	rs_Noirv2.chr13_20576036.305.331.-1.SP2	/rhSeq-r/CCCAGTCCCAATTTCCTATAArCCTTC/GT3/	rh_chr13_20576036_F	GTAAACCACCTTAACCGCTG	rh_chr13_20576036_R	CCCAGTCCCAATTTCCTATAA
13_20797965	13	20797965	rs_Noirv2.chr13_20797965.146.174.1.SP1	/rhSeq-f/TCCATCTCTATTCTCATTTGCAGrCTTCC/GT4/	rs_Noirv2.chr13_20797965.323.351.-1.SP2	/rhSeq-r/GACTTCACCAAGAATTCTCTACTrCTTGT/GT1/	rh_chr13_20797965_F	TCCATCTCTATTCTCATTTGCAG	rh_chr13_20797965_R	GACTTCACCAAGAATTCTCTACT
13_22005655	13	22005655	rs_Noirv2.chr13_22005655.30.61.1.SP1	/rhSeq-f/GATATACAATAGTTTGCAGCCAAAAArGAGAG/GT4/	rs_Noirv2.chr13_22005655.207.238.-1.SP2	/rhSeq-r/GAGAATAAGGTTTGAAAGCTAAGTATrCGACA/GT4/	rh_chr13_22005655_F	GATATACAATAGTTTGCAGCCAAAAA	rh_chr13_22005655_R	GAGAATAAGGTTTGAAAGCTAAGTAT
13_22173380	13	22173380	rs_Noirv2.chr13_22173380.61.89.1.SP1	/rhSeq-f/ACTGAGGATAGAACAAGTGAACArCAGTC/GT4/	rs_Noirv2.chr13_22173380.239.266.-1.SP2	/rhSeq-r/TCTAAGACCTGGTCAAGTTGTArCATCG/GT2/	rh_chr13_22173380_F	ACTGAGGATAGAACAAGTGAACA	rh_chr13_22173380_R	TCTAAGACCTGGTCAAGTTGTA
13_22226946	13	22226946	rs_Noirv2.chr13_22226946.55.84.1.SP1	/rhSeq-f/AGGGTACAGTGACAAAATGAAATGrGAGTG/GT1/	rs_Noirv2.chr13_22226946.233.263.-1.SP2	/rhSeq-r/GCTAGGAATTGGAATGGGTATAAATrGGAGT/GT2/	rh_chr13_22226946_F	AGGGTACAGTGACAAAATGAAATG	rh_chr13_22226946_R	GCTAGGAATTGGAATGGGTATAAAT
13_22281023	13	22281023	rs_Noirv2.chr13_22281023.44.73.1.SP1	/rhSeq-f/GGGATGACAACTCTACAAAGGATGrGGAAT/GT1/	rs_Noirv2.chr13_22281023.270.298.-1.SP2	/rhSeq-r/GCTTCTCAGCTCATCTGGAATTTrGATCA/GT1/	rh_chr13_22281023_F	GGGATGACAACTCTACAAAGGATG	rh_chr13_22281023_R	GCTTCTCAGCTCATCTGGAATTT
13_22372308	13	22372308	rs_Noirv2.chr13_22372308.62.91.1.SP1	/rhSeq-f/GAAACAATGTCCTATCTCGTACAArCAAAG/GT4/	rs_Noirv2.chr13_22372308.242.271.-1.SP2	/rhSeq-r/GAGAGGGACATTGAATTGGTAATTrGTTCA/GT1/	rh_chr13_22372308_F	GAAACAATGTCCTATCTCGTACAA	rh_chr13_22372308_R	GAGAGGGACATTGAATTGGTAATT
13_22435936	13	22435936	rs_Noirv2.chr13_22435936.7.34.1.SP1	/rhSeq-f/ACCATTCGAGTTCTTCGATAACrGGGGA/GT2/	rs_Noirv2.chr13_22435936.223.249.-1.SP2	/rhSeq-r/CCGACGTCAATCTCCTTAGTArGAACC/GT4/	rh_chr13_22435936_F	ACCATTCGAGTTCTTCGATAAC	rh_chr13_22435936_R	CCGACGTCAATCTCCTTAGTA
13_22768514	13	22768514	rs_Noirv2.chr13_22768514.59.88.1.SP1	/rhSeq-f/GTTGTAAGTGCAAGTATCATGTAArGGGAT/GT4/	rs_Noirv2.chr13_22768514.287.317.-1.SP2	/rhSeq-r/GTGGATTCAAGAAATGAGTGAAGAArGTTCA/GT4/	rh_chr13_22768514_F	GTTGTAAGTGCAAGTATCATGTAA	rh_chr13_22768514_R	GTGGATTCAAGAAATGAGTGAAGAA
13_22851098	13	22851098	rs_Noirv2.chr13_22851098.12.39.1.SP1	/rhSeq-f/CTATTGTGCACTTCTTTTCCCTrCCTTA/GT1/	rs_Noirv2.chr13_22851098.209.237.-1.SP2	/rhSeq-r/TTTCTCATCCTTTGACTTTGTCTrCAGTC/GT4/	rh_chr13_22851098_F	CTATTGTGCACTTCTTTTCCCT	rh_chr13_22851098_R	TTTCTCATCCTTTGACTTTGTCT
13_24359445	13	24359445	rs_Noirv2.chr13_24359445.161.190.1.SP1	/rhSeq-f/GCAAAATTAGACTTGAGACACTAArGAGCA/GT2/	rs_Noirv2.chr13_24359445.355.381.-1.SP2	/rhSeq-r/CATTCAGGATCTTCAGTCAGArCTGGT/GT1/	rh_chr13_24359445_F	GCAAAATTAGACTTGAGACACTAA	rh_chr13_24359445_R	CATTCAGGATCTTCAGTCAGA
13_24703210	13	24703210	rs_Noirv2.chr13_24703210.33.60.1.SP1	/rhSeq-f/GTCTAACCAACGGTTCAAAGTCrGATCC/GT4/	rs_Noirv2.chr13_24703210.259.285.-1.SP2	/rhSeq-r/TTGTGATCCAGATCTAGTGGGrCCTGG/GT2/	rh_chr13_24703210_F	GTCTAACCAACGGTTCAAAGTC	rh_chr13_24703210_R	TTGTGATCCAGATCTAGTGGG
13_24958287	13	24958287	rs_Noirv2.chr13_24958287.69.95.1.SP1	/rhSeq-f/CGTTGGTTCATCTGCAAAACTrCTCTG/GT3/	rs_Noirv2.chr13_24958287.289.316.-1.SP2	/rhSeq-r/GCTCTTCAGCTGACAAAAGAAGrCCGAA/GT4/	rh_chr13_24958287_F	CGTTGGTTCATCTGCAAAACT	rh_chr13_24958287_R	GCTCTTCAGCTGACAAAAGAAG
13_25013004	13	25013004	rs_Noirv2.chr13_25013004.19.47.1.SP1	/rhSeq-f/TAACGTTTGGTACCCTTAGCTTTrCTTCC/GT3/	rs_Noirv2.chr13_25013004.210.237.-1.SP2	/rhSeq-r/GAAATGGATTCTGAGGCTGATGrCAGGA/GT2/	rh_chr13_25013004_F	TAACGTTTGGTACCCTTAGCTTT	rh_chr13_25013004_R	GAAATGGATTCTGAGGCTGATG
13_25145371	13	25145371	rs_Noirv2.chr13_25145371.22.48.1.SP1	/rhSeq-f/CCGCAATGTTATTTTCCGGTArGTGAC/GT4/	rs_Noirv2.chr13_25145371.231.258.-1.SP2	/rhSeq-r/CTCTGCAGACTTGTAAGACAAArGACCA/GT3/	rh_chr13_25145371_F	CCGCAATGTTATTTTCCGGTA	rh_chr13_25145371_R	CTCTGCAGACTTGTAAGACAAA
13_25280719	13	25280719	rs_Noirv2.chr13_25280719.151.179.1.SP1	/rhSeq-f/TGTTGAAGCTAAACCTCACTTTCrCCTCC/GT1/	rs_Noirv2.chr13_25280719.336.365.-1.SP2	/rhSeq-r/AGAGTTTGGTCTCCTTAATGACTTrCGTTC/GT4/	rh_chr13_25280719_F	TGTTGAAGCTAAACCTCACTTTC	rh_chr13_25280719_R	AGAGTTTGGTCTCCTTAATGACTT
13_25721137	13	25721137	rs_Noirv2.chr13_25721137.136.162.1.SP1	/rhSeq-f/TCCAGAAGCAGTGTAATACCArCTTTG/GT4/	rs_Noirv2.chr13_25721137.316.342.-1.SP2	/rhSeq-r/TACAATCTACAACTGCAGGCTrGACAA/GT1/	rh_chr13_25721137_F	TCCAGAAGCAGTGTAATACCA	rh_chr13_25721137_R	TACAATCTACAACTGCAGGCT
13_25788278	13	25788278	rs_Noirv2.chr13_25788278.117.148.1.SP1	/rhSeq-f/TAATTGCAGCAGTTCTTTGGAATCATrGATCA/GT1/	rs_Noirv2.chr13_25788278.334.366.-1.SP2	/rhSeq-r/AGAAAAAGATGAAAGTAAAACCGATGTrGTACC/GT4/	rh_chr13_25788278_F	TAATTGCAGCAGTTCTTTGGAATCAT	rh_chr13_25788278_R	AGAAAAAGATGAAAGTAAAACCGATGT
13_26962710	13	26962710	rs_Noirv2.chr13_26962710.128.154.1.SP1	/rhSeq-f/ACCTTTCTTTTGCACACAGATrCTTGC/GT4/	rs_Noirv2.chr13_26962710.305.331.-1.SP2	/rhSeq-r/ATGTTATCAAAGTCACACCGGrGCTCA/GT3/	rh_chr13_26962710_F	ACCTTTCTTTTGCACACAGAT	rh_chr13_26962710_R	ATGTTATCAAAGTCACACCGG
13_27199006	13	27199006	rs_Noirv2.chr13_27199006.1.35.1.SP1	/rhSeq-f/CCCATATTCGATCAAGTCTTATATATACArCTAAC/GT4/	rs_Noirv2.chr13_27199006.212.244.-1.SP2	/rhSeq-r/CTAATTGGAAGATGGATCATCTTCATTrGCAAT/GT1/	rh_chr13_27199006_F	CCCATATTCGATCAAGTCTTATATATACA	rh_chr13_27199006_R	CTAATTGGAAGATGGATCATCTTCATT
13_27413917	13	27413917	rs_Noirv2.chr13_27413917.94.121.1.SP1	/rhSeq-f/GATCTTTGCTCACCATAGAAGCrCAGCT/GT2/	rs_Noirv2.chr13_27413917.294.322.-1.SP2	/rhSeq-r/AATCTGCTTCTTGATTCATGGTTrCTTGC/GT4/	rh_chr13_27413917_F	GATCTTTGCTCACCATAGAAGC	rh_chr13_27413917_R	AATCTGCTTCTTGATTCATGGTT
13_27586684	13	27586684	rs_Noirv2.chr13_27586684.133.161.1.SP1	/rhSeq-f/GGGTAATTTTATTTGACGGTCCCrCTCTT/GT1/	rs_Noirv2.chr13_27586684.336.365.-1.SP2	/rhSeq-r/GGTTATTCCTTATTCTCGGAATGGrCTTCA/GT4/	rh_chr13_27586684_F	GGGTAATTTTATTTGACGGTCCC	rh_chr13_27586684_R	GGTTATTCCTTATTCTCGGAATGG
13_27714695	13	27714695	rs_Noirv2.chr13_27714695.160.191.1.SP1	/rhSeq-f/GATTACAAAGAAAAGAGTGGTTTAGCrCCTTG/GT4/	rs_Noirv2.chr13_27714695.354.386.-1.SP2	/rhSeq-r/GACATTTACTATTCTCAATTTGGTGTGrGTGTG/GT1/	rh_chr13_27714695_F	GATTACAAAGAAAAGAGTGGTTTAGC	rh_chr13_27714695_R	GACATTTACTATTCTCAATTTGGTGTG
13_27796053	13	27796053	rs_Noirv2.chr13_27796053.28.53.1.SP1	/rhSeq-f/GCACATTCAAGAAGAAGGCTrCCAAA/GT2/	rs_Noirv2.chr13_27796053.205.229.-1.SP2	/rhSeq-r/AAAAGCTCCTCCTTGGCATrCTTCT/GT1/	rh_chr13_27796053_F	GCACATTCAAGAAGAAGGCT	rh_chr13_27796053_R	AAAAGCTCCTCCTTGGCAT
13_27884063	13	27884063	rs_Noirv2.chr13_27884063.80.105.1.SP1	/rhSeq-f/ACCGAAGCCATCTCTCTAAGrCCCTC/GT1/	rs_Noirv2.chr13_27884063.254.279.-1.SP2	/rhSeq-r/CTCAGGACTTCAAGACCGATrCTGAG/GT2/	rh_chr13_27884063_F	ACCGAAGCCATCTCTCTAAG	rh_chr13_27884063_R	CTCAGGACTTCAAGACCGAT
13_27978882	13	27978882	rs_Noirv2.chr13_27978882.28.57.1.SP1	/rhSeq-f/CATTGAAACCCCATTTAGCTATCArCAGAG/GT3/	rs_Noirv2.chr13_27978882.247.277.-1.SP2	/rhSeq-r/CGTTCAATTTCAATATCAAGGTCAGrGCATG/GT2/	rh_chr13_27978882_F	CATTGAAACCCCATTTAGCTATCA	rh_chr13_27978882_R	CGTTCAATTTCAATATCAAGGTCAG
13_28033719	13	28033719	rs_Noirv2.chr13_28033719.132.158.1.SP1	/rhSeq-f/GAGTTTCTGTGAATTGGGCATrCTTTG/GT4/	rs_Noirv2.chr13_28033719.310.335.-1.SP2	/rhSeq-r/TCCTCAATCAAGAACACACCrCACTC/GT4/	rh_chr13_28033719_F	GAGTTTCTGTGAATTGGGCAT	rh_chr13_28033719_R	TCCTCAATCAAGAACACACC
13_28096981	13	28096981	rs_Noirv2.chr13_28096981.41.72.1.SP1	/rhSeq-f/GGCATTGTCCTATGTAATTTGACTAArGAGGA/GT1/	rs_Noirv2.chr13_28096981.211.243.-1.SP2	/rhSeq-r/GGACAATATCATTACATTATAGGGTCCrATCCT/GT1/	rh_chr13_28096981_F	GGCATTGTCCTATGTAATTTGACTAA	rh_chr13_28096981_R	GGACAATATCATTACATTATAGGGTCC
13_28631883	13	28631883	rs_Noirv2.chr13_28631883.14.39.1.SP1	/rhSeq-f/CCAAACGCAGAAAATTCCGArGAAGA/GT2/	rs_Noirv2.chr13_28631883.208.233.-1.SP2	/rhSeq-r/CCTCTGCCAGAAGAAAACACrCCAAA/GT2/	rh_chr13_28631883_F	CCAAACGCAGAAAATTCCGA	rh_chr13_28631883_R	CCTCTGCCAGAAGAAAACAC
13_28689372	13	28689372	rs_Noirv2.chr13_28689372.128.154.1.SP1	/rhSeq-f/CCATGAAACCCCAAATGAGAArCAAAG/GT3/	rs_Noirv2.chr13_28689372.343.369.-1.SP2	/rhSeq-r/TTGGATGATGAAGCCTTCTTTrCCAAC/GT4/	rh_chr13_28689372_F	CCATGAAACCCCAAATGAGAA	rh_chr13_28689372_R	TTGGATGATGAAGCCTTCTTT
13_28775418	13	28775418	rs_Noirv2.chr13_28775418.161.186.1.SP1	/rhSeq-f/GAAGAAGGAAAGGCAGATGArGCAAC/GT1/	rs_Noirv2.chr13_28775418.347.371.-1.SP2	/rhSeq-r/CAAATCCAAGTGCCCACAArCCCAA/GT4/	rh_chr13_28775418_F	GAAGAAGGAAAGGCAGATGA	rh_chr13_28775418_R	CAAATCCAAGTGCCCACAA
13_28855433	13	28855433	rs_Noirv2.chr13_28855433.6.30.1.SP1	/rhSeq-f/GACAGGATGCAGAGAGCTArGATGA/GT2/	rs_Noirv2.chr13_28855433.220.243.-1.SP2	/rhSeq-r/TCGTATGTGGCAGCTGTTrCATTG/GT2/	rh_chr13_28855433_F	GACAGGATGCAGAGAGCTA	rh_chr13_28855433_R	TCGTATGTGGCAGCTGTT
13_28928847	13	28928847	rs_Noirv2.chr13_28928847.102.127.1.SP1	/rhSeq-f/TAAGGAAAATGGCTGCCCTArCACCT/GT4/	rs_Noirv2.chr13_28928847.294.323.-1.SP2	/rhSeq-r/ACTGGACAACCAATAATGAAGTTTrAGTGG/GT2/	rh_chr13_28928847_F	TAAGGAAAATGGCTGCCCTA	rh_chr13_28928847_R	ACTGGACAACCAATAATGAAGTTT
13_29070085	13	29070085	rs_Noirv2.chr13_29070085.9.36.1.SP1	/rhSeq-f/GTGATTGTTTGATTGAGGACAArGAACT/GT4/	rs_Noirv2.chr13_29070085.212.240.-1.SP2	/rhSeq-r/ACTTTCAGGTCTACTTCTTTAGGrCTTTC/GT1/	rh_chr13_29070085_F	GTGATTGTTTGATTGAGGACAA	rh_chr13_29070085_R	ACTTTCAGGTCTACTTCTTTAGG
14_88562	14	88562	rs_Noirv2.chr14_88562.150.180.1.SP1	/rhSeq-f/CCTTGAAAATACAGTAGCAGGAATArCGAGC/GT1/	rs_Noirv2.chr14_88562.329.358.-1.SP2	/rhSeq-r/CAAGTGAAGTTTTATTGGTGAGTGrGCAGC/GT3/	rh_chr14_88562_F	CCTTGAAAATACAGTAGCAGGAATA	rh_chr14_88562_R	CAAGTGAAGTTTTATTGGTGAGTG
14_257360	14	257360	rs_Noirv2.chr14_257360.1.28.1.SP1	/rhSeq-f/TCCAAAATAAAACTCGACCGTTrGCTGT/GT4/	rs_Noirv2.chr14_257360.208.238.-1.SP2	/rhSeq-r/CAATCTAAAAGCCCAAACGATTAAArGGAAG/GT4/	rh_chr14_257360_F	TCCAAAATAAAACTCGACCGTT	rh_chr14_257360_R	CAATCTAAAAGCCCAAACGATTAAA
14_360989	14	360989	rs_Noirv2.chr14_360989.32.57.1.SP1	/rhSeq-f/CAGCAGAAAAAGGGTCTTCTrCTTAG/GT1/	rs_Noirv2.chr14_360989.212.239.-1.SP2	/rhSeq-r/GCATTACCTGAAAGCTGCTAAArGTGTA/GT4/	rh_chr14_360989_F	CAGCAGAAAAAGGGTCTTCT	rh_chr14_360989_R	GCATTACCTGAAAGCTGCTAAA
14_434513	14	434513	rs_Noirv2.chr14_434513.68.96.1.SP1	/rhSeq-f/GTGGCAGTTAAAAAGATCCTCAArCAACC/GT1/	rs_Noirv2.chr14_434513.274.301.-1.SP2	/rhSeq-r/GTCCCTTCAATGCAATATCCAArGAAGC/GT3/	rh_chr14_434513_F	GTGGCAGTTAAAAAGATCCTCAA	rh_chr14_434513_R	GTCCCTTCAATGCAATATCCAA
14_594524	14	594524	rs_Noirv2.chr14_594524.77.103.1.SP1	/rhSeq-f/CATCTTGGGACCTTTTCTTCTrGATCA/GT3/	rs_Noirv2.chr14_594524.253.278.-1.SP2	/rhSeq-r/CTTGTGTAAGGAGCTGCAAArCTTCA/GT3/	rh_chr14_594524_F	CATCTTGGGACCTTTTCTTCT	rh_chr14_594524_R	CTTGTGTAAGGAGCTGCAAA
14_726317	14	726317	rs_Noirv2.chr14_726317.36.62.1.SP1	/rhSeq-f/TCCAAGAAGCATCTTTTGAGTrCGAGA/GT1/	rs_Noirv2.chr14_726317.247.273.-1.SP2	/rhSeq-r/TTTGGTGACTGGGAAAAGTTGrAATCT/GT1/	rh_chr14_726317_F	TCCAAGAAGCATCTTTTGAGT	rh_chr14_726317_R	TTTGGTGACTGGGAAAAGTTG
14_836379	14	836379	rs_Noirv2.chr14_836379.7.32.1.SP1	/rhSeq-f/CCTGCTATTCTCATGGGTTGrGTCTA/GT1/	rs_Noirv2.chr14_836379.228.253.-1.SP2	/rhSeq-r/GGCAAAGAAGTGAAGGCAATrGAAGA/GT4/	rh_chr14_836379_F	CCTGCTATTCTCATGGGTTG	rh_chr14_836379_R	GGCAAAGAAGTGAAGGCAAT
14_994202	14	994202	rs_Noirv2.chr14_994202.6.37.1.SP1	/rhSeq-f/CCATATCGAAACGCATTTGAAAAATArCAAGT/GT3/	rs_Noirv2.chr14_994202.215.246.-1.SP2	/rhSeq-r/GTCTACTCATTGTTTCATTGATTTCTrGTTAC/GT4/	rh_chr14_994202_F	CCATATCGAAACGCATTTGAAAAATA	rh_chr14_994202_R	GTCTACTCATTGTTTCATTGATTTCT
14_1101250	14	1101250	rs_Noirv2.chr14_1101250.57.83.1.SP1	/rhSeq-f/CAAGCAAAGGCAGATGAGTTCrATTCT/GT3/	rs_Noirv2.chr14_1101250.282.310.-1.SP2	/rhSeq-r/GTGCTCTTTCCTTCTCTTCTACArACTAT/GT4/	rh_chr14_1101250_F	CAAGCAAAGGCAGATGAGTTC	rh_chr14_1101250_R	GTGCTCTTTCCTTCTCTTCTACA
14_1159858	14	1159858	rs_Noirv2.chr14_1159858.112.138.1.SP1	/rhSeq-f/GTGTTGACCCGATTTAACTGGrCTAGT/GT4/	rs_Noirv2.chr14_1159858.284.311.-1.SP2	/rhSeq-r/TTCAGCTGATTTTCAGAGGACArGATAT/GT2/	rh_chr14_1159858_F	GTGTTGACCCGATTTAACTGG	rh_chr14_1159858_R	TTCAGCTGATTTTCAGAGGACA
14_1242694	14	1242694	rs_Noirv2.chr14_1242694.44.69.1.SP1	/rhSeq-f/TCTTTCCGAATTCTCCGTGTrCAAGC/GT3/	rs_Noirv2.chr14_1242694.240.264.-1.SP2	/rhSeq-r/GGGCTTAATCTGGTCCAAArCACCA/GT4/	rh_chr14_1242694_F	TCTTTCCGAATTCTCCGTGT	rh_chr14_1242694_R	GGGCTTAATCTGGTCCAAA
14_1309053	14	1309053	rs_Noirv2.chr14_1309053.82.109.1.SP1	/rhSeq-f/CAATATCAACTTCCTTCTGCCArCACAA/GT4/	rs_Noirv2.chr14_1309053.301.328.-1.SP2	/rhSeq-r/CTGAATTGTAACCAGGCAAAGArCAGTT/GT2/	rh_chr14_1309053_F	CAATATCAACTTCCTTCTGCCA	rh_chr14_1309053_R	CTGAATTGTAACCAGGCAAAGA
14_1509565	14	1509565	rs_Noirv2.chr14_1509565.133.158.1.SP1	/rhSeq-f/TCATGCCAAACCTATTCCCArCACTA/GT4/	rs_Noirv2.chr14_1509565.348.373.-1.SP2	/rhSeq-r/GGAAAGTGCAGGCTAAGTAGrCAAAG/GT2/	rh_chr14_1509565_F	TCATGCCAAACCTATTCCCA	rh_chr14_1509565_R	GGAAAGTGCAGGCTAAGTAG
14_1593532	14	1593532	rs_Noirv2.chr14_1593532.52.79.1.SP1	/rhSeq-f/CTTCTGGCAACAATTCTACCACrCAAGA/GT2/	rs_Noirv2.chr14_1593532.256.284.-1.SP2	/rhSeq-r/ATAGCAGGTGAAGTTGTTGAAAGrGAAGG/GT4/	rh_chr14_1593532_F	CTTCTGGCAACAATTCTACCAC	rh_chr14_1593532_R	ATAGCAGGTGAAGTTGTTGAAAG
14_1714481	14	1714481	rs_Noirv2.chr14_1714481.32.58.1.SP1	/rhSeq-f/CAATGGCAAGTATGTGGAGACrCTTGT/GT4/	rs_Noirv2.chr14_1714481.232.258.-1.SP2	/rhSeq-r/CAGCGTACACAAAGTGTGAACrCTGCA/GT2/	rh_chr14_1714481_F	CAATGGCAAGTATGTGGAGAC	rh_chr14_1714481_R	CAGCGTACACAAAGTGTGAAC
14_1806350	14	1806350	rs_Noirv2.chr14_1806350.98.129.1.SP1	/rhSeq-f/TGGTCATTTAGTGAATTGTGATACATrGGATG/GT4/	rs_Noirv2.chr14_1806350.307.339.-1.SP2	/rhSeq-r/GAGATACTTAATTGTATTCCCACGAATrGTAGC/GT4/	rh_chr14_1806350_F	TGGTCATTTAGTGAATTGTGATACAT	rh_chr14_1806350_R	GAGATACTTAATTGTATTCCCACGAAT
14_2055250	14	2055250	rs_Noirv2.chr14_2055250.48.73.1.SP1	/rhSeq-f/CTGGTACACACATCTGAGGTrCAAAC/GT1/	rs_Noirv2.chr14_2055250.256.281.-1.SP2	/rhSeq-r/AGTATCAATCCCCTGGTCCTrCCATT/GT1/	rh_chr14_2055250_F	CTGGTACACACATCTGAGGT	rh_chr14_2055250_R	AGTATCAATCCCCTGGTCCT
14_2673527	14	2673527	rs_Noirv2.chr14_2673527.116.145.1.SP1	/rhSeq-f/ACATTTGGTNTTGGATTGTGATTTrGATTC/GT1/	rs_Noirv2.chr14_2673527.320.350.-1.SP2	/rhSeq-r/CTTGAAGCCTCTCATCCTATTAAAArCCAGT/GT4/	rh_chr14_2673527_F	ACATTTGGTNTTGGATTGTGATTT	rh_chr14_2673527_R	CTTGAAGCCTCTCATCCTATTAAAA
14_2736359	14	2736359	rs_Noirv2.chr14_2736359.7.36.1.SP1	/rhSeq-f/GTCCCCATGAGCTATACTTAAAAGrCAGAG/GT1/	rs_Noirv2.chr14_2736359.209.241.-1.SP2	/rhSeq-r/GCTCCTTAATTCTATGGATTGTAAACTrGTCAG/GT2/	rh_chr14_2736359_F	GTCCCCATGAGCTATACTTAAAAG	rh_chr14_2736359_R	GCTCCTTAATTCTATGGATTGTAAACT
14_3027635	14	3027635	rs_Noirv2.chr14_3027635.122.150.1.SP1	/rhSeq-f/GTTTTGGATTTTCTCCAAACCCTrGGAAG/GT4/	rs_Noirv2.chr14_3027635.295.325.-1.SP2	/rhSeq-r/GCAACAAGAAGTTCAAAGAAATCATrCCACC/GT4/	rh_chr14_3027635_F	GTTTTGGATTTTCTCCAAACCCT	rh_chr14_3027635_R	GCAACAAGAAGTTCAAAGAAATCAT
14_3099967	14	3099967	rs_Noirv2.chr14_3099967.37.66.1.SP1	/rhSeq-f/CATTGTTTCCTGCACCTTTTGTTArCTTAG/GT4/	rs_Noirv2.chr14_3099967.211.241.-1.SP2	/rhSeq-r/TGCTTTATCCAAAGTACAAAGTTGArGTTGA/GT2/	rh_chr14_3099967_F	CATTGTTTCCTGCACCTTTTGTTA	rh_chr14_3099967_R	TGCTTTATCCAAAGTACAAAGTTGA
14_3183108	14	3183108	rs_Noirv2.chr14_3183108.97.122.1.SP1	/rhSeq-f/TGGCTGAGTTGAAACGATTGrCATGG/GT4/	rs_Noirv2.chr14_3183108.275.301.-1.SP2	/rhSeq-r/GGGCTTTCACTAATGGAGTAArCCCTT/GT2/	rh_chr14_3183108_F	TGGCTGAGTTGAAACGATTG	rh_chr14_3183108_R	GGGCTTTCACTAATGGAGTAA
14_3303300	14	3303300	rs_Noirv2.chr14_3303300.138.167.1.SP1	/rhSeq-f/AAGAATAAAGCTGTCAGTCATCTTrCAGGA/GT4/	rs_Noirv2.chr14_3303300.347.375.-1.SP2	/rhSeq-r/TGCTCATATCAAATCTGACACACrCAGCA/GT3/	rh_chr14_3303300_F	AAGAATAAAGCTGTCAGTCATCTT	rh_chr14_3303300_R	TGCTCATATCAAATCTGACACAC
14_3479410	14	3479410	rs_Noirv2.chr14_3479410.23.50.1.SP1	/rhSeq-f/TCAACCTGCATTGCTGAATTAArGCTTA/GT4/	rs_Noirv2.chr14_3479410.212.239.-1.SP2	/rhSeq-r/CATACGTGTCACATTCTTCCTTrGTTAG/GT1/	rh_chr14_3479410_F	TCAACCTGCATTGCTGAATTAA	rh_chr14_3479410_R	CATACGTGTCACATTCTTCCTT
14_3580604	14	3580604	rs_Noirv2.chr14_3580604.2.33.1.SP1	/rhSeq-f/GACTAAGCAGGTATTAATTTCCACTTrGGTTT/GT1/	rs_Noirv2.chr14_3580604.227.259.-1.SP2	/rhSeq-r/GCTCACAATTATATCAGACAAAAAGGTrGCATT/GT4/	rh_chr14_3580604_F	GACTAAGCAGGTATTAATTTCCACTT	rh_chr14_3580604_R	GCTCACAATTATATCAGACAAAAAGGT
14_4228742	14	4228742	rs_Noirv2.chr14_4228742.79.107.1.SP1	/rhSeq-f/TCATGTGCTTCCTAAAGTGTTAArGCAGA/GT1/	rs_Noirv2.chr14_4228742.272.301.-1.SP2	/rhSeq-r/CACAAATTACCACTCAATCATCAGrCCTGA/GT4/	rh_chr14_4228742_F	TCATGTGCTTCCTAAAGTGTTAA	rh_chr14_4228742_R	CACAAATTACCACTCAATCATCAG
14_4331688	14	4331688	rs_Noirv2.chr14_4331688.82.108.1.SP1	/rhSeq-f/TAGAAAGAAACCTGCAGCTTGrCTGCT/GT2/	rs_Noirv2.chr14_4331688.286.312.-1.SP2	/rhSeq-r/ACCGAGACATTAACTGATCCArGAGCT/GT1/	rh_chr14_4331688_F	TAGAAAGAAACCTGCAGCTTG	rh_chr14_4331688_R	ACCGAGACATTAACTGATCCA
14_4725743	14	4725743	rs_Noirv2.chr14_4725743.154.179.1.SP1	/rhSeq-f/AATCAGGTTTCGTCTTCGCArCTGCA/GT3/	rs_Noirv2.chr14_4725743.347.373.-1.SP2	/rhSeq-r/GGCAAAGAAGGAACTAGCAAArGCTGA/GT4/	rh_chr14_4725743_F	AATCAGGTTTCGTCTTCGCA	rh_chr14_4725743_R	GGCAAAGAAGGAACTAGCAAA
14_4805213	14	4805213	rs_Noirv2.chr14_4805213.92.117.1.SP1	/rhSeq-f/GCTTCCCTCAAGAGTCTAGTrGTCTT/GT1/	rs_Noirv2.chr14_4805213.270.295.-1.SP2	/rhSeq-r/ATGACACTCCCATTCCCAAGrGTTTG/GT3/	rh_chr14_4805213_F	GCTTCCCTCAAGAGTCTAGT	rh_chr14_4805213_R	ATGACACTCCCATTCCCAAG
14_4941220	14	4941220	rs_Noirv2.chr14_4941220.22.50.1.SP1	/rhSeq-f/GGTTCAAAAACTTTATGCTCCTCrCCATC/GT4/	rs_Noirv2.chr14_4941220.221.247.-1.SP2	/rhSeq-r/GGCCTAGAGACTTTGTCCTAArGGAAT/GT1/	rh_chr14_4941220_F	GGTTCAAAAACTTTATGCTCCTC	rh_chr14_4941220_R	GGCCTAGAGACTTTGTCCTAA
14_5687927	14	5687927	rs_Noirv2.chr14_5687927.27.53.1.SP1	/rhSeq-f/CATGTACACAAACATCCCCTTrCCAAA/GT2/	rs_Noirv2.chr14_5687927.249.277.-1.SP2	/rhSeq-r/GGAGAAAAAGTGCTTTTGGGATTrCTAAC/GT3/	rh_chr14_5687927_F	CATGTACACAAACATCCCCTT	rh_chr14_5687927_R	GGAGAAAAAGTGCTTTTGGGATT
14_5966808	14	5966808	rs_Noirv2.chr14_5966808.9.34.1.SP1	/rhSeq-f/CAGATCTCACTGCCTTTGGArGAATG/GT2/	rs_Noirv2.chr14_5966808.228.254.-1.SP2	/rhSeq-r/CGTCAAAATGCTCCATCTTGTrGAATT/GT4/	rh_chr14_5966808_F	CAGATCTCACTGCCTTTGGA	rh_chr14_5966808_R	CGTCAAAATGCTCCATCTTGT
14_6141335	14	6141335	rs_Noirv2.chr14_6141335.34.62.1.SP1	/rhSeq-f/AGCACAATATGGTAACACCATAGrGGTAC/GT4/	rs_Noirv2.chr14_6141335.260.288.-1.SP2	/rhSeq-r/CCATTGTAGGTTTACCTTTTGCArCTTCA/GT1/	rh_chr14_6141335_F	AGCACAATATGGTAACACCATAG	rh_chr14_6141335_R	CCATTGTAGGTTTACCTTTTGCA
14_6208302	14	6208302	rs_Noirv2.chr14_6208302.33.57.1.SP1	/rhSeq-f/AAAGTACACAGGACCCAGArGGTCT/GT1/	rs_Noirv2.chr14_6208302.234.259.-1.SP2	/rhSeq-r/GCTGAATCTCTGAAGCCATTrAATGT/GT1/	rh_chr14_6208302_F	AAAGTACACAGGACCCAGA	rh_chr14_6208302_R	GCTGAATCTCTGAAGCCATT
14_6365842	14	6365842	rs_Noirv2.chr14_6365842.81.109.1.SP1	/rhSeq-f/CAGCCTCATCATACTTATACCCArCAAGA/GT3/	rs_Noirv2.chr14_6365842.295.322.-1.SP2	/rhSeq-r/CAAAATTCCCTCCATTTCAGCTrCTTCA/GT3/	rh_chr14_6365842_F	CAGCCTCATCATACTTATACCCA	rh_chr14_6365842_R	CAAAATTCCCTCCATTTCAGCT
14_6495285	14	6495285	rs_Noirv2.chr14_6495285.134.159.1.SP1	/rhSeq-f/CAACTGGGTCAGAAGACTTCrGAAGC/GT1/	rs_Noirv2.chr14_6495285.308.334.-1.SP2	/rhSeq-r/CCAGCAACTACTGAGTCAATTrGCTCA/GT2/	rh_chr14_6495285_F	CAACTGGGTCAGAAGACTTC	rh_chr14_6495285_R	CCAGCAACTACTGAGTCAATT
14_6637137	14	6637137	rs_Noirv2.chr14_6637137.46.72.1.SP1	/rhSeq-f/GGGATGAATGGTGCATTAACTrCAAAC/GT1/	rs_Noirv2.chr14_6637137.225.251.-1.SP2	/rhSeq-r/AGGCATTGACAGCTACTCAAArCCCTT/GT4/	rh_chr14_6637137_F	GGGATGAATGGTGCATTAACT	rh_chr14_6637137_R	AGGCATTGACAGCTACTCAAA
14_6768198	14	6768198	rs_Noirv2.chr14_6768198.165.195.1.SP1	/rhSeq-f/CATCATGTGCCCAAAAAGGTAAATArGACAA/GT4/	rs_Noirv2.chr14_6768198.334.364.-1.SP2	/rhSeq-r/TTTTTGTGGAAATCATAGAAGCCATrATAAT/GT1/	rh_chr14_6768198_F	CATCATGTGCCCAAAAAGGTAAATA	rh_chr14_6768198_R	TTTTTGTGGAAATCATAGAAGCCAT
14_6974992	14	6974992	rs_Noirv2.chr14_6974992.38.67.1.SP1	/rhSeq-f/CTATAAGGATTAAGGTCTGAGTGCrGAGGA/GT2/	rs_Noirv2.chr14_6974992.211.239.-1.SP2	/rhSeq-r/TATCCTAAGTTCTAGACCTGTCTrCTTCC/GT3/	rh_chr14_6974992_F	CTATAAGGATTAAGGTCTGAGTGC	rh_chr14_6974992_R	TATCCTAAGTTCTAGACCTGTCT
14_7174167	14	7174167	rs_Noirv2.chr14_7174167.34.64.1.SP1	/rhSeq-f/TAGTAATCCCAATGATCCCTACAAArCAGTC/GT1/	rs_Noirv2.chr14_7174167.212.241.-1.SP2	/rhSeq-r/CAGATTTCTGTCTTGCTGATCCTArCAGTA/GT1/	rh_chr14_7174167_F	TAGTAATCCCAATGATCCCTACAAA	rh_chr14_7174167_R	CAGATTTCTGTCTTGCTGATCCTA
14_7296877	14	7296877	rs_Noirv2.chr14_7296877.94.123.1.SP1	/rhSeq-f/TGAAATAAGGAATGCTCTTCTTCArCATGG/GT2/	rs_Noirv2.chr14_7296877.276.306.-1.SP2	/rhSeq-r/CACAAATCAATTCCATAGAGAAAGTrGGGAC/GT4/	rh_chr14_7296877_F	TGAAATAAGGAATGCTCTTCTTCA	rh_chr14_7296877_R	CACAAATCAATTCCATAGAGAAAGT
14_7424804	14	7424804	rs_Noirv2.chr14_7424804.58.82.1.SP1	/rhSeq-f/CCAGGAGCAGTAACCTTTTrCATTC/GT4/	rs_Noirv2.chr14_7424804.280.305.-1.SP2	/rhSeq-r/GTTTCTTGGCAGAACAGGATrGTAGA/GT4/	rh_chr14_7424804_F	CCAGGAGCAGTAACCTTTT	rh_chr14_7424804_R	GTTTCTTGGCAGAACAGGAT
14_7510359	14	7510359	rs_Noirv2.chr14_7510359.149.178.1.SP1	/rhSeq-f/AACAACAGATATATTGGCTTCCTTrCACAC/GT4/	rs_Noirv2.chr14_7510359.360.390.-1.SP2	/rhSeq-r/GGCTGGAAACATCTTCTCTTATATGrGTTTC/GT1/	rh_chr14_7510359_F	AACAACAGATATATTGGCTTCCTT	rh_chr14_7510359_R	GGCTGGAAACATCTTCTCTTATATG
14_7624685	14	7624685	rs_Noirv2.chr14_7624685.22.49.1.SP1	/rhSeq-f/GGGATGGAAAAGTTGATCTGTGrGACAC/GT3/	rs_Noirv2.chr14_7624685.205.231.-1.SP2	/rhSeq-r/TGGTCTTAGGAATGCAGACTTrCACCA/GT1/	rh_chr14_7624685_F	GGGATGGAAAAGTTGATCTGTG	rh_chr14_7624685_R	TGGTCTTAGGAATGCAGACTT
14_7715530	14	7715530	rs_Noirv2.chr14_7715530.135.163.1.SP1	/rhSeq-f/AGCTAAAAGAACTCAAAGGAAACrCCCCC/GT3/	rs_Noirv2.chr14_7715530.307.335.-1.SP2	/rhSeq-r/AGCCTCCAAGGTAGAACTATTATrGTGCC/GT4/	rh_chr14_7715530_F	AGCTAAAAGAACTCAAAGGAAAC	rh_chr14_7715530_R	AGCCTCCAAGGTAGAACTATTAT
14_7777740	14	7777740	rs_Noirv2.chr14_7777740.113.144.1.SP1	/rhSeq-f/CACTTACTTCCCTTCTAAAACTTCTTrGAGCA/GT4/	rs_Noirv2.chr14_7777740.339.370.-1.SP2	/rhSeq-r/TTGAGAATGTCAATATCATGCAACAArCTACG/GT1/	rh_chr14_7777740_F	CACTTACTTCCCTTCTAAAACTTCTT	rh_chr14_7777740_R	TTGAGAATGTCAATATCATGCAACAA
14_8308158	14	8308158	rs_Noirv2.chr14_8308158.116.141.1.SP1	/rhSeq-f/ACCCTGATGAGGCTGTTTTTrCCACT/GT2/	rs_Noirv2.chr14_8308158.290.316.-1.SP2	/rhSeq-r/CAGATGCAAATGTCGAATCCTrCCGAT/GT1/	rh_chr14_8308158_F	ACCCTGATGAGGCTGTTTTT	rh_chr14_8308158_R	CAGATGCAAATGTCGAATCCT
14_8871788	14	8871788	rs_Noirv2.chr14_8871788.167.195.1.SP1	/rhSeq-f/GTTTCGATCTGCAGTTGAATCTTrCTGGA/GT4/	rs_Noirv2.chr14_8871788.341.369.-1.SP2	/rhSeq-r/GTCTCTCCTCCATTGGAAATTTArCCTGC/GT3/	rh_chr14_8871788_F	GTTTCGATCTGCAGTTGAATCTT	rh_chr14_8871788_R	GTCTCTCCTCCATTGGAAATTTA
14_9896368	14	9896368	rs_Noirv2.chr14_9896368.167.192.1.SP1	/rhSeq-f/GAGAACTGAAGGGTCCATTTrCACGA/GT1/	rs_Noirv2.chr14_9896368.341.366.-1.SP2	/rhSeq-r/CAAAACGACACCCTCCTAATrCACAA/GT4/	rh_chr14_9896368_F	GAGAACTGAAGGGTCCATTT	rh_chr14_9896368_R	CAAAACGACACCCTCCTAAT
14_10135191	14	10135191	rs_Noirv2.chr14_10135191.112.146.1.SP1	/rhSeq-f/GTCTCACCAAGTTCTTTTATATTAAAGTTrGGAAT/GT3/	rs_Noirv2.chr14_10135191.315.348.-1.SP2	/rhSeq-r/TGTAAGTTAAAACAAACACCTAAGTCATrGGAAT/GT2/	rh_chr14_10135191_F	GTCTCACCAAGTTCTTTTATATTAAAGTT	rh_chr14_10135191_R	TGTAAGTTAAAACAAACACCTAAGTCAT
14_10197424	14	10197424	rs_Noirv2.chr14_10197424.42.74.1.SP1	/rhSeq-f/GCTTACTGTGTATTTTGAGATCATTATrGGCTC/GT1/	rs_Noirv2.chr14_10197424.213.243.-1.SP2	/rhSeq-r/TTCTAATAGCAGAACTTTGTACAGGrCCAAC/GT4/	rh_chr14_10197424_F	GCTTACTGTGTATTTTGAGATCATTAT	rh_chr14_10197424_R	TTCTAATAGCAGAACTTTGTACAGG
14_10290455	14	10290455	rs_Noirv2.chr14_10290455.18.48.1.SP1	/rhSeq-f/CGTACATTAAACTTGACCCAATTAArAAAAC/GT4/	rs_Noirv2.chr14_10290455.207.235.-1.SP2	/rhSeq-r/GTCATGTCCTTTTCTATCAAGGArCCTCT/GT1/	rh_chr14_10290455_F	CGTACATTAAACTTGACCCAATTAA	rh_chr14_10290455_R	GTCATGTCCTTTTCTATCAAGGA
14_10528514	14	10528514	rs_Noirv2.chr14_10528514.24.52.1.SP1	/rhSeq-f/ACACAACAACACTCATCCTAAAGrCTGCT/GT4/	rs_Noirv2.chr14_10528514.215.243.-1.SP2	/rhSeq-r/GGTTTAGTGTTGCTTAAGCGTTArATAAC/GT4/	rh_chr14_10528514_F	ACACAACAACACTCATCCTAAAG	rh_chr14_10528514_R	GGTTTAGTGTTGCTTAAGCGTTA
14_10743715	14	10743715	rs_Noirv2.chr14_10743715.146.174.1.SP1	/rhSeq-f/ATCCTTAACTGACCAAGGTTTTCrCCAAC/GT3/	rs_Noirv2.chr14_10743715.326.355.-1.SP2	/rhSeq-r/TGGATGTACTTTAGTTCCTATCCTrCCTTC/GT1/	rh_chr14_10743715_F	ATCCTTAACTGACCAAGGTTTTC	rh_chr14_10743715_R	TGGATGTACTTTAGTTCCTATCCT
14_11677439	14	11677439	rs_Noirv2.chr14_11677439.58.91.1.SP1	/rhSeq-f/TGGTCAGCTCGATTATAATAGTTTGTAArCAAGG/GT4/	rs_Noirv2.chr14_11677439.262.296.-1.SP2	/rhSeq-r/CAGATTACAGGATCAGATGAAGACAATTArCCCAT/GT1/	rh_chr14_11677439_F	TGGTCAGCTCGATTATAATAGTTTGTAA	rh_chr14_11677439_R	CAGATTACAGGATCAGATGAAGACAATTA
14_12584178	14	12584178	rs_Noirv2.chr14_12584178.114.141.1.SP1	/rhSeq-f/GATTGATAGCTTGACTCATTGCrGATTG/GT4/	rs_Noirv2.chr14_12584178.326.352.-1.SP2	/rhSeq-r/CTTGCTCTGATACCATGTGAArCATTC/GT4/	rh_chr14_12584178_F	GATTGATAGCTTGACTCATTGC	rh_chr14_12584178_R	CTTGCTCTGATACCATGTGAA
14_12730584	14	12730584	rs_Noirv2.chr14_12730584.77.103.1.SP1	/rhSeq-f/TAAGGTCCTCCCAGCTTATTTrCTTGT/GT2/	rs_Noirv2.chr14_12730584.279.307.-1.SP2	/rhSeq-r/CCCTTGATGAGTCTACATTTGAGrCGAAA/GT4/	rh_chr14_12730584_F	TAAGGTCCTCCCAGCTTATTT	rh_chr14_12730584_R	CCCTTGATGAGTCTACATTTGAG
14_13086548	14	13086548	rs_Noirv2.chr14_13086548.93.118.1.SP1	/rhSeq-f/AAGCCCTTCCACCATAGAATrCAAGG/GT2/	rs_Noirv2.chr14_13086548.268.293.-1.SP2	/rhSeq-r/AACACTAGTGGCATGTTTGGrGAAGG/GT2/	rh_chr14_13086548_F	AAGCCCTTCCACCATAGAAT	rh_chr14_13086548_R	AACACTAGTGGCATGTTTGG
14_13171276	14	13171276	rs_Noirv2.chr14_13171276.54.80.1.SP1	/rhSeq-f/AGCAAAGTCTTGGAAACGAAGrGCAGA/GT4/	rs_Noirv2.chr14_13171276.247.274.-1.SP2	/rhSeq-r/ACATTGTAGTCTTCGAGCTCAGrCGCAT/GT1/	rh_chr14_13171276_F	AGCAAAGTCTTGGAAACGAAG	rh_chr14_13171276_R	ACATTGTAGTCTTCGAGCTCAG
14_13378081	14	13378081	rs_Noirv2.chr14_13378081.112.138.1.SP1	/rhSeq-f/GGCTAACATCTTCTCTCTTTCrCACCA/GT3/	rs_Noirv2.chr14_13378081.286.311.-1.SP2	/rhSeq-r/TGGACGAAGCCTACAGTAAArGTGAA/GT2/	rh_chr14_13378081_F	GGCTAACATCTTCTCTCTTTC	rh_chr14_13378081_R	TGGACGAAGCCTACAGTAAA
14_14138039	14	14138039	rs_Noirv2.chr14_14138039.11.37.1.SP1	/rhSeq-f/CACTCTGACTGCATGTAGTTTrCACAC/GT3/	rs_Noirv2.chr14_14138039.231.257.-1.SP2	/rhSeq-r/TCCTCCAAGAAAGTGTTGCTArCCATC/GT4/	rh_chr14_14138039_F	CACTCTGACTGCATGTAGTTT	rh_chr14_14138039_R	TCCTCCAAGAAAGTGTTGCTA
14_14229668	14	14229668	rs_Noirv2.chr14_14229668.89.115.1.SP1	/rhSeq-f/AAAGAATAAACACCACCACCArCCACC/GT4/	rs_Noirv2.chr14_14229668.263.288.-1.SP2	/rhSeq-r/TTGGTGATCAACACGTGTAArGACGT/GT4/	rh_chr14_14229668_F	AAAGAATAAACACCACCACCA	rh_chr14_14229668_R	TTGGTGATCAACACGTGTAA
14_14755965	14	14755965	rs_Noirv2.chr14_14755965.34.62.1.SP1	/rhSeq-f/GAACACCATATCTAACCAAGCTArCCCAT/GT4/	rs_Noirv2.chr14_14755965.220.247.-1.SP2	/rhSeq-r/GGCTTCAGTGTATGTCTTTTCArGTTAC/GT1/	rh_chr14_14755965_F	GAACACCATATCTAACCAAGCTA	rh_chr14_14755965_R	GGCTTCAGTGTATGTCTTTTCA
14_14863028	14	14863028	rs_Noirv2.chr14_14863028.21.47.1.SP1	/rhSeq-f/GATGTTACAAGTGCTGTGTGCrCCTTC/GT3/	rs_Noirv2.chr14_14863028.236.261.-1.SP2	/rhSeq-r/AGAGTTTGGTTTCTTCGCCTrCCGGT/GT2/	rh_chr14_14863028_F	GATGTTACAAGTGCTGTGTGC	rh_chr14_14863028_R	AGAGTTTGGTTTCTTCGCCT
14_15714242	14	15714242	rs_Noirv2.chr14_15714242.118.142.1.SP1	/rhSeq-f/TGAGATTTGGAGTAGGGCTrGGGAC/GT4/	rs_Noirv2.chr14_15714242.313.338.-1.SP2	/rhSeq-r/ATCCCCAAAACAGAATCCACrCGCAG/GT4/	rh_chr14_15714242_F	TGAGATTTGGAGTAGGGCT	rh_chr14_15714242_R	ATCCCCAAAACAGAATCCAC
14_15875843	14	15875843	rs_Noirv2.chr14_15875843.73.101.1.SP1	/rhSeq-f/TTTCAGAGACTGGCAGAAGATAGrCAATC/GT3/	rs_Noirv2.chr14_15875843.299.331.-1.SP2	/rhSeq-r/CACTTCATTTCACTTCTTCAGATTAGTrGGATT/GT1/	rh_chr14_15875843_F	TTTCAGAGACTGGCAGAAGATAG	rh_chr14_15875843_R	CACTTCATTTCACTTCTTCAGATTAGT
14_16000806	14	16000806	rs_Noirv2.chr14_16000806.164.193.1.SP1	/rhSeq-f/AAAGTGCATATGGAACCAGATCAArCTCCT/GT1/	rs_Noirv2.chr14_16000806.352.381.-1.SP2	/rhSeq-r/GTTCCAATAGTAGGTGTGCAATGArGTTTT/GT2/	rh_chr14_16000806_F	AAAGTGCATATGGAACCAGATCAA	rh_chr14_16000806_R	GTTCCAATAGTAGGTGTGCAATGA
14_16067239	14	16067239	rs_Noirv2.chr14_16067239.70.98.1.SP1	/rhSeq-f/AGTAGATTGTCTGCAGCATAGTCrCACTA/GT3/	rs_Noirv2.chr14_16067239.293.322.-1.SP2	/rhSeq-r/CTCCTCTGAATTATTTCCGGTAGCrCAATT/GT3/	rh_chr14_16067239_F	AGTAGATTGTCTGCAGCATAGTC	rh_chr14_16067239_R	CTCCTCTGAATTATTTCCGGTAGC
14_16253640	14	16253640	rs_Noirv2.chr14_16253640.109.137.1.SP1	/rhSeq-f/GTGGTAAGTGTCTACAAATGTGArGTTGT/GT2/	rs_Noirv2.chr14_16253640.317.344.-1.SP2	/rhSeq-r/ATTGAACGTGGTGACTTAAACArGAGAC/GT1/	rh_chr14_16253640_F	GTGGTAAGTGTCTACAAATGTGA	rh_chr14_16253640_R	ATTGAACGTGGTGACTTAAACA
14_16490288	14	16490288	rs_Noirv2.chr14_16490288.119.148.1.SP1	/rhSeq-f/AAGGTTAGTGATGCTTATCAACTTrGCTCT/GT1/	rs_Noirv2.chr14_16490288.343.371.-1.SP2	/rhSeq-r/TGGACATTCATTAGATTGATGCCrCAAAC/GT1/	rh_chr14_16490288_F	AAGGTTAGTGATGCTTATCAACTT	rh_chr14_16490288_R	TGGACATTCATTAGATTGATGCC
14_16652730	14	16652730	rs_Noirv2.chr14_16652730.68.97.1.SP1	/rhSeq-f/ACCTTAAGTTAACCTTGAGATCAArATGAC/GT1/	rs_Noirv2.chr14_16652730.269.299.-1.SP2	/rhSeq-r/CTCCATAGGGAATTAAATCTTTTCTrCAAGG/GT2/	rh_chr14_16652730_F	ACCTTAAGTTAACCTTGAGATCAA	rh_chr14_16652730_R	CTCCATAGGGAATTAAATCTTTTCT
14_17077376	14	17077376	rs_Noirv2.chr14_17077376.97.125.1.SP1	/rhSeq-f/CGATGTAAAGAATTACTGGAACArCCCAC/GT3/	rs_Noirv2.chr14_17077376.319.347.-1.SP2	/rhSeq-r/ATAAGCTGTCCAACCATGAAAATrCCATC/GT3/	rh_chr14_17077376_F	CGATGTAAAGAATTACTGGAACA	rh_chr14_17077376_R	ATAAGCTGTCCAACCATGAAAAT
14_17379596	14	17379596	rs_Noirv2.chr14_17379596.123.148.1.SP1	/rhSeq-f/TACCCAAATGTCCCTTTGACrGGTCT/GT1/	rs_Noirv2.chr14_17379596.311.337.-1.SP2	/rhSeq-r/ACCCAAGGTTAGAAAGTTGTTrCTGAG/GT1/	rh_chr14_17379596_F	TACCCAAATGTCCCTTTGAC	rh_chr14_17379596_R	ACCCAAGGTTAGAAAGTTGTT
14_17450562	14	17450562	rs_Noirv2.chr14_17450562.23.47.1.SP1	/rhSeq-f/TTTGCACAGAGTCAAGGACrCCATC/GT3/	rs_Noirv2.chr14_17450562.219.245.-1.SP2	/rhSeq-r/TGACACATTTGGTTTTGGCTTrCTCCA/GT4/	rh_chr14_17450562_F	TTTGCACAGAGTCAAGGAC	rh_chr14_17450562_R	TGACACATTTGGTTTTGGCTT
14_17873209	14	17873209	rs_Noirv2.chr14_17873209.172.195.1.SP1	/rhSeq-f/TGTGGTGTATCCGTCTGTrGTCCA/GT4/	rs_Noirv2.chr14_17873209.354.379.-1.SP2	/rhSeq-r/CACATTCCTTTTCTGCAACArCCACA/GT1/	rh_chr14_17873209_F	TGTGGTGTATCCGTCTGT	rh_chr14_17873209_R	CACATTCCTTTTCTGCAACA
14_17999822	14	17999822	rs_Noirv2.chr14_17999822.162.191.1.SP1	/rhSeq-f/AGAGAATTTACTGGGAAAACAACArAAAGA/GT4/	rs_Noirv2.chr14_17999822.359.388.-1.SP2	/rhSeq-r/CTATGTTGACTGATTGAGCAAGATrGTATG/GT3/	rh_chr14_17999822_F	AGAGAATTTACTGGGAAAACAACA	rh_chr14_17999822_R	CTATGTTGACTGATTGAGCAAGAT
14_18215931	14	18215931	rs_Noirv2.chr14_18215931.118.147.1.SP1	/rhSeq-f/CTTGTTGNGAATGATTAGCAGGTTrGATCA/GT4/	rs_Noirv2.chr14_18215931.297.327.-1.SP2	/rhSeq-r/GAAGCAAGAATTTGTCTCATACAAArAAGTT/GT4/	rh_chr14_18215931_F	CTTGTTGNGAATGATTAGCAGGTT	rh_chr14_18215931_R	GAAGCAAGAATTTGTCTCATACAAA
14_18508828	14	18508828	rs_Noirv2.chr14_18508828.85.110.1.SP1	/rhSeq-f/TCTCCGAGAACCAAACCAATrCCCAA/GT4/	rs_Noirv2.chr14_18508828.292.318.-1.SP2	/rhSeq-r/CCCATTCCTCTACCAAGTTCTrGCACT/GT1/	rh_chr14_18508828_F	TCTCCGAGAACCAAACCAAT	rh_chr14_18508828_R	CCCATTCCTCTACCAAGTTCT
14_18776215	14	18776215	rs_Noirv2.chr14_18776215.85.109.1.SP1	/rhSeq-f/GCCTGATGCAATGAACAATrGGAGC/GT1/	rs_Noirv2.chr14_18776215.291.316.-1.SP2	/rhSeq-r/GACATATGGTTGGTGCTTTCrGGCCA/GT3/	rh_chr14_18776215_F	GCCTGATGCAATGAACAAT	rh_chr14_18776215_R	GACATATGGTTGGTGCTTTC
14_18868775	14	18868775	rs_Noirv2.chr14_18868775.82.114.1.SP1	/rhSeq-f/CATTTCTTAATTGCATGTAGAACTCAArCTGAG/GT3/	rs_Noirv2.chr14_18868775.259.292.-1.SP2	/rhSeq-r/GAAAGGAATCAATTTCACAAATCTTCTTrCAACA/GT1/	rh_chr14_18868775_F	CATTTCTTAATTGCATGTAGAACTCAA	rh_chr14_18868775_R	GAAAGGAATCAATTTCACAAATCTTCTT
14_19103240	14	19103240	rs_Noirv2.chr14_19103240.158.187.1.SP1	/rhSeq-f/CCAACTAGAACATTGAAAATCACTrCTTTG/GT3/	rs_Noirv2.chr14_19103240.374.401.-1.SP2	/rhSeq-r/AGCCTTCGTAACCTTTTAAAAArACTGA/GT3/	rh_chr14_19103240_F	CCAACTAGAACATTGAAAATCACT	rh_chr14_19103240_R	AGCCTTCGTAACCTTTTAAAAA
14_19325226	14	19325226	rs_Noirv2.chr14_19325226.149.181.1.SP1	/rhSeq-f/AATCAATTAACCTAATTCAGATGCATTrGTTCA/GT3/	rs_Noirv2.chr14_19325226.321.352.-1.SP2	/rhSeq-r/AATCAACTTCAAAATTGGATTCTGATrGGAGC/GT3/	rh_chr14_19325226_F	AATCAATTAACCTAATTCAGATGCATT	rh_chr14_19325226_R	AATCAACTTCAAAATTGGATTCTGAT
14_19429359	14	19429359	rs_Noirv2.chr14_19429359.151.175.1.SP1	/rhSeq-f/GGAGAGTTCACTGACGAGArGCAAA/GT4/	rs_Noirv2.chr14_19429359.330.353.-1.SP2	/rhSeq-r/CCCTCACAGCTCCAAAAArCCTTA/GT4/	rh_chr14_19429359_F	GGAGAGTTCACTGACGAGA	rh_chr14_19429359_R	CCCTCACAGCTCCAAAAA
14_19587909	14	19587909	rs_Noirv2.chr14_19587909.96.126.1.SP1	/rhSeq-f/ACTGGAAATGACATACAAAACCTTArCTGAC/GT4/	rs_Noirv2.chr14_19587909.317.346.-1.SP2	/rhSeq-r/TGAGAACAACCTCATTCAAACAAArCAGTG/GT1/	rh_chr14_19587909_F	ACTGGAAATGACATACAAAACCTTA	rh_chr14_19587909_R	TGAGAACAACCTCATTCAAACAAA
14_19715337	14	19715337	rs_Noirv2.chr14_19715337.68.100.1.SP1	/rhSeq-f/CAGGACCTATGATGAATCATGACATAArGGTTA/GT1/	rs_Noirv2.chr14_19715337.292.322.-1.SP2	/rhSeq-r/GATGACACAATGTCTCAATCTTATGrAGACA/GT1/	rh_chr14_19715337_F	CAGGACCTATGATGAATCATGACATAA	rh_chr14_19715337_R	GATGACACAATGTCTCAATCTTATG
14_20102426	14	20102426	rs_Noirv2.chr14_20102426.75.99.1.SP1	/rhSeq-f/AGTGAAACTGTTGTTGCGArGTGTC/GT4/	rs_Noirv2.chr14_20102426.257.282.-1.SP2	/rhSeq-r/GCTGCTGATCCAACTGTAAArGATGA/GT1/	rh_chr14_20102426_F	AGTGAAACTGTTGTTGCGA	rh_chr14_20102426_R	GCTGCTGATCCAACTGTAAA
14_20174098	14	20174098	rs_Noirv2.chr14_20174098.159.184.1.SP1	/rhSeq-f/CCCTGAGGAAACCCCATTTArGAAAT/GT1/	rs_Noirv2.chr14_20174098.342.367.-1.SP2	/rhSeq-r/TTCTGCTCTCACTGAATCGTrCCAAT/GT2/	rh_chr14_20174098_F	CCCTGAGGAAACCCCATTTA	rh_chr14_20174098_R	TTCTGCTCTCACTGAATCGT
14_20629301	14	20629301	rs_Noirv2.chr14_20629301.129.155.1.SP1	/rhSeq-f/TCCCTCAAGATTCTTGAACACrCACCA/GT1/	rs_Noirv2.chr14_20629301.331.358.-1.SP2	/rhSeq-r/CGGGAACAGTGATACTAACATTrACAAT/GT1/	rh_chr14_20629301_F	TCCCTCAAGATTCTTGAACAC	rh_chr14_20629301_R	CGGGAACAGTGATACTAACATT
14_20733951	14	20733951	rs_Noirv2.chr14_20733951.21.50.1.SP1	/rhSeq-f/GGTAAAAAGTACCAAGAGAAGGATrGAGGG/GT2/	rs_Noirv2.chr14_20733951.224.253.-1.SP2	/rhSeq-r/TTTATCTTGGCAAAAGTCAGATTTrATCTG/GT4/	rh_chr14_20733951_F	GGTAAAAAGTACCAAGAGAAGGAT	rh_chr14_20733951_R	TTTATCTTGGCAAAAGTCAGATTT
14_20859566	14	20859566	rs_Noirv2.chr14_20859566.30.62.1.SP1	/rhSeq-f/CTGGTTCAATGCCCCTTATATTAATACrCAATG/GT1/	rs_Noirv2.chr14_20859566.224.253.-1.SP2	/rhSeq-r/CTCTTTTCCTCCACTGAATAACAArCACAC/GT4/	rh_chr14_20859566_F	CTGGTTCAATGCCCCTTATATTAATAC	rh_chr14_20859566_R	CTCTTTTCCTCCACTGAATAACAA
[truncated: 523 more rows]
