# Supplementary material for: Haplotyping the Vitis collinear core genome with rhAmpSeq improves marker transferability in a diverse genus
Source: Nat Commun. 2020 Jan 21;11:413. doi: 10.1038/s41467-019-14280-1 (PMC6972940; doi:10.1038/s41467-019-14280-1)
Supplement: Supplementary file 5 — Supplementary dataset 2 [file 41467_2019_14280_MOESM5_ESM.xlsx]

## Sheet: HC
Marker_name	Chromosome	Physical_position(bp)	VcinereaB9(cM)	Horizon(cM)							Chr	min_length_bp	max_length_bp	range_bp	max_cM_VcinereaB9	max_cM_Horizon	Correlation_VcinereaB9	Correlation_Horizon
1_93619	1	93619	0	1.974							1	93619	24215944	24122325	124.758	85.463	0.699322	0.884897
1_268616	1	268616	20.123	1.974							2	10978	18448449	18437471	123.227	70.268	0.877593	0.855908
1_334737	1	334737	0	1.974							3	931142	19297395	18366253	103.44	47.951	0.775232	0.592003
1_547952	1	547952	20.123	1.974							4	130509	24558421	24427912	97.186	64.249	0.758607	0.912594
1_631086	1	631086	20.123	1.974							5	196931	25379843	25182912	122.787	83.659	0.870511	0.798998
1_741516	1	741516	0.649	1.974							6	102558	22260083	22157525	125.101	42.547	0.786149	0.935841
1_1170229	1	1170229	20.123	1.974							7	629398	27013763	26384365	136.392	111.429	0.776632	0.927164
1_1304008	1	1304008	20.123	1.974							8	30944	22251587	22220643	132.309	80.835	0.913597	0.941928
1_1400565	1	1400565	20.123	1.974							9	226145	20127590	19901445	116.239	83.55	0.803595	0.922427
1_1879893	1	1879893	20.123	1.974							10	423938	23440244	23016306	127.343	52.502	0.657217	0.847239
1_2145831	1	2145831	20.123	1.974							11	255751	20115217	19859466	137.899	65.033	0.757295	0.906134
1_2306205	1	2306205	20.123	1.974							12	5638	24104070	24098432	114.67	69.851	0.672335	0.916507
1_2618562	1	2618562	24.801	2.623							13	54877	29070085	29015208	74.961	61.428	0.886095	0.956158
1_2718543	1	2718543	24.152	2.623							14	88562	29979493	29890931	103.492	75.823	0.736394	0.939024
1_2822616	1	2822616	0	1.974							15	177997	19956945	19778948	106.858	64.993	0.784762	0.889877
1_2955463	1	2955463	0.649	1.974							16	3648	23486995	23483347	106.752	89.552	0.74529	0.726329
1_3008587	1	3008587	25.45	2.623							17	287812	18015932	17728120	162.408	63.419	0.73987	0.661039
1_3142598	1	3142598	25.45	2.623							18	70737	34123552	34052815	89.698	81.639	0.895039	0.945367
1_3523735	1	3523735	25.45	2.623							19	5269	17658056	17652787	118.684	39.232	0.88597	0.875221
1_3758335	1	3758335	25.45	2.623
1_4517681	1	4517681	28.074	3.273
1_4613003	1	4613003	26.1	2.623
1_4681418	1	4681418	25.45	2.623
1_4913189	1	4913189	25.45	2.623
1_5045973	1	5045973	30.048	3.273
1_5191317	1	5191317	32.004	3.273
1_5368350	1	5368350	30.697	3.273
1_5610096	1	5610096	44.167	17.634
1_5702431	1	5702431	30.697	3.273
1_5782424	1	5782424	30.697	3.273
1_5860561	1	5860561	40.868	17.634
1_5940848	1	5940848	33.961	9.98
1_6034925	1	6034925	33.961	5.247
1_6320667	1	6320667	32.654	3.273
1_6875844	1	6875844	41.518	17.634
1_6966756	1	6966756	41.518	17.634
1_7243488	1	7243488	0.649	1.974
1_7478412	1	7478412	0	0
1_7710739	1	7710739	0	1.974
1_8017533	1	8017533	44.167	21.663
1_9063579	1	9063579	44.167	26.286
1_9183554	1	9183554	44.167	26.286
1_9254255	1	9254255	44.167	24.312
1_9696161	1	9696161	44.167	43.121
1_9762687	1	9762687	44.167	35.467
1_9997807	1	9997807	44.167	43.121
1_10143990	1	10143990	54.981	56.81
1_10327568	1	10327568	47.502	43.121
1_10502666	1	10502666	54.981	55.502
1_10668596	1	10668596	53.674	55.502
1_10871127	1	10871127	54.981	58.784
1_11933074	1	11933074	112.879	65.944
1_12633525	1	12633525	67.864	65.944
1_12754531	1	12754531	67.864	65.944
1_12827804	1	12827804	67.864	65.944
1_12892148	1	12892148	65.891	65.944
1_13380398	1	13380398	122.109	80.73
1_13579877	1	13579877	54.981	58.784
1_14682355	1	14682355	124.758	85.463
1_14789269	1	14789269	120.802	73.822
1_16657949	1	16657949	65.891	65.944
1_17642169	1	17642169	120.152	72.515
1_17835220	1	17835220	115.529	68.567
1_19421864	1	19421864	54.981	60.091
1_19567235	1	19567235	54.981	58.784
1_19658817	1	19658817	117.503	70.541
1_19775332	1	19775332	65.891	65.294
1_20297007	1	20297007	54.981	60.091
1_20624760	1	20624760	54.981	60.091
1_20722844	1	20722844	54.981	60.091
1_20843669	1	20843669	115.529	66.593
1_20914451	1	20914451	54.981	60.74
1_20986109	1	20986109	65.241	64.645
1_21185705	1	21185705	54.981	61.39
1_22123159	1	22123159	54.981	61.39
1_22193391	1	22193391	63.285	63.996
1_22284028	1	22284028	62.635	63.346
1_22352558	1	22352558	62.635	62.039
1_22424733	1	22424733	62.635	62.039
1_22582321	1	22582321	54.981	58.784
1_22874519	1	22874519	64.592	64.645
1_22974826	1	22974826	62.635	61.39
1_23108100	1	23108100	54.981	61.39
1_23329538	1	23329538	63.285	64.645
1_23665313	1	23665313	112.879	66.593
1_24215944	1	24215944	63.285	64.645
2_10978	2	10978	0	0
2_116408	2	116408	12.387	12.712
2_583705	2	583705	0	1.957
2_681324	2	681324	0	1.307
2_854531	2	854531	0	0
2_953454	2	953454	0	12.712
2_1626662	2	1626662	48.043	17.354
2_1755729	2	1755729	46.735	16.047
2_1876931	2	1876931	4.733	12.712
2_2263163	2	2263163	46.086	12.712
2_2688648	2	2688648	52.776	25.408
2_2787199	2	2787199	48.043	17.354
2_2912460	2	2912460	52.776	24.758
2_3061567	2	3061567	48.043	17.354
2_3271376	2	3271376	48.043	19.311
2_4288608	2	4288608	48.043	17.354
2_4825658	2	4825658	48.043	18.003
2_5870753	2	5870753	61.187	56.257
2_6129731	2	6129731	61.187	27.382
2_6241099	2	6241099	61.187	56.257
2_7651035	2	7651035	61.187	56.257
2_7919124	2	7919124	61.187	56.257
2_8206685	2	8206685	104.315	57.565
2_8487996	2	8487996	73.241	57.565
2_8579012	2	8579012	72.592	56.257
2_9074768	2	9074768	76.576	57.565
2_10104598	2	10104598	72.592	56.257
2_10312496	2	10312496	61.837	56.257
2_11004272	2	11004272	104.315	58.214
2_13029837	2	13029837	73.241	57.565
2_17347640	2	17347640	121.919	58.863
2_17478449	2	17478449	121.919	58.863
2_17785364	2	17785364	73.241	57.565
2_18194652	2	18194652	123.227	70.268
2_18448449	2	18448449	123.227	59.513
3_931142	3	931142	1.974	0
3_1041616	3	1041616	0	0
3_1497682	3	1497682	4.624	0
3_2901369	3	2901369	17.005	0
3_3143022	3	3143022	18.979	0
3_3385014	3	3385014	20.936	28.876
3_3781609	3	3781609	22.91	32.21
3_3905978	3	3905978	22.91	32.21
3_4088612	3	4088612	24.217	34.184
3_4217957	3	4217957	24.217	34.834
3_4315306	3	4315306	24.217	34.834
3_4565569	3	4565569	24.217	34.834
3_4822693	3	4822693	24.217	34.834
3_4988294	3	4988294	26.867	36.141
3_5155501	3	5155501	27.516	37.448
3_5232850	3	5232850	32.852	38.098
3_5699986	3	5699986	28.823	38.098
3_5797319	3	5797319	32.852	38.747
3_5885034	3	5885034	32.852	38.747
3_6222769	3	6222769	90.571	40.046
3_6426810	3	6426810	55.598	39.396
3_6650857	3	6650857	32.852	39.396
3_6848850	3	6848850	19.629	0
3_6986623	3	6986623	55.598	39.396
3_7155917	3	7155917	32.852	39.396
3_7220808	3	7220808	55.598	39.396
3_7472345	3	7472345	91.878	40.046
3_8256808	3	8256808	91.878	41.353
3_8738055	3	8738055	103.44	42.66
3_9162339	3	9162339	59.582	40.046
3_9224651	3	9224651	35.476	39.396
3_9374964	3	9374964	91.878	41.353
3_11252155	3	11252155	34.826	39.396
3_13319654	3	13319654	42.383	39.396
3_13417139	3	13417139	85.123	40.046
3_14442063	3	14442063	56.248	40.046
3_15846197	3	15846197	103.44	43.967
3_17712785	3	17712785	91.878	42.66
3_17950996	3	17950996	103.44	44.617
3_19297395	3	19297395	103.44	47.951
4_130509	4	130509	23.084	5.932
4_700172	4	700172	0	0.649
4_1028787	4	1028787	0	0
4_1307469	4	1307469	2.65	1.299
4_1391400	4	1391400	2.65	1.948
4_1972782	4	1972782	2.65	5.283
4_2096842	4	2096842	28.532	5.932
4_2563214	4	2563214	32.561	6.581
4_2783868	4	2783868	32.561	7.231
4_2840486	4	2840486	2.65	5.932
4_2919507	4	2919507	32.561	7.88
4_3098243	4	3098243	32.561	8.529
4_3597502	4	3597502	32.561	11.864
4_4948818	4	4948818	36.509	20.275
4_5125331	4	5125331	36.509	20.925
4_5338718	4	5338718	34.535	20.275
4_6277410	4	6277410	36.509	30.105
4_6583166	4	6583166	37.158	31.413
4_6834788	4	6834788	41.756	32.062
4_7003711	4	7003711	41.756	33.369
4_7614182	4	7614182	97.186	64.249
4_7897242	4	7897242	37.808	32.062
4_8965154	4	8965154	39.106	32.062
4_9107108	4	9107108	91.739	58.076
4_9358331	4	9358331	38.457	32.062
4_9417403	4	9417403	41.756	38.103
4_9800666	4	9800666	41.756	39.41
4_11031511	4	11031511	41.756	38.103
4_11238026	4	11238026	42.405	39.41
4_11802988	4	11802988	41.756	39.41
4_14162870	4	14162870	45.055	42.744
4_14809627	4	14809627	45.055	44.718
4_14964966	4	14964966	45.055	44.718
4_16315879	4	16315879	47.029	52.864
4_16491374	4	16491374	47.029	46.692
4_17799573	4	17799573	50.363	52.864
4_17980355	4	17980355	50.363	54.172
4_18311071	4	18311071	51.671	54.172
4_18700982	4	18700982	52.978	54.821
4_19017335	4	19017335	53.627	54.821
4_19762446	4	19762446	53.627	54.821
4_20004123	4	20004123	59.8	55.47
4_20739437	4	20739437	59.8	55.47
4_21070680	4	21070680	59.8	55.47
4_22039056	4	22039056	59.8	56.778
4_22127549	4	22127549	91.739	57.427
4_22215506	4	22215506	60.449	56.778
4_22272053	4	22272053	60.449	56.778
4_22331368	4	22331368	60.449	56.778
4_22548287	4	22548287	61.098	57.427
4_22791294	4	22791294	61.098	57.427
4_23092663	4	23092663	75.044	57.427
4_23360446	4	23360446	61.748	57.427
4_23599054	4	23599054	61.748	57.427
4_23999526	4	23999526	75.044	57.427
4_24312358	4	24312358	91.739	57.427
4_24558421	4	24558421	65.082	57.427
5_196931	5	196931	1.957	4.606
5_288102	5	288102	1.307	1.957
5_523818	5	523818	3.931	7.887
5_601862	5	601862	3.931	6.58
5_914744	5	914744	1.307	0.649
5_1120092	5	1120092	4.58	11.222
5_1191282	5	1191282	4.58	11.222
5_1449735	5	1449735	12.593	29.871
5_1508886	5	1508886	12.593	31.178
5_1581158	5	1581158	4.58	11.222
5_1652473	5	1652473	13.9	31.827
5_2193315	5	2193315	5.229	11.871
5_2346684	5	2346684	13.9	31.827
5_2429823	5	2429823	13.9	31.827
5_2816543	5	2816543	3.931	11.222
5_2898965	5	2898965	16.55	35.856
5_3163016	5	3163016	16.55	35.856
5_3398262	5	3398262	16.55	36.506
5_3455965	5	3455965	0	0
5_3817250	5	3817250	17.857	36.506
5_3885586	5	3885586	23.889	39.12
5_4088551	5	4088551	23.889	37.813
5_4356188	5	4356188	19.156	37.813
5_4453596	5	4453596	25.863	39.12
5_4631069	5	4631069	18.506	36.506
5_4744451	5	4744451	12.593	29.871
5_4915706	5	4915706	17.857	36.506
5_5211296	5	5211296	25.863	39.12
5_5336805	5	5336805	30.596	39.12
5_5451693	5	5451693	31.903	39.12
5_5884957	5	5884957	31.903	39.12
5_6247366	5	6247366	31.903	39.77
5_6351187	5	6351187	31.903	40.419
5_6472536	5	6472536	5.229	12.521
5_6577650	5	6577650	31.903	39.77
5_6644701	5	6644701	32.553	43.7
5_7075168	5	7075168	31.903	43.7
5_7176925	5	7176925	36.582	44.999
5_7530014	5	7530014	31.903	42.393
5_7605115	5	7605115	9.258	18.693
5_7882802	5	7882802	32.553	44.35
5_7984167	5	7984167	42.029	44.999
5_8545800	5	8545800	42.029	44.999
5_8669505	5	8669505	42.029	44.999
5_9330484	5	9330484	42.029	45.648
5_9418134	5	9418134	9.258	19.342
5_9475202	5	9475202	42.029	44.999
5_9760548	5	9760548	42.029	44.999
5_9961427	5	9961427	9.258	29.221
5_10597598	5	10597598	45.311	46.947
5_10680744	5	10680744	43.337	46.947
5_10737322	5	10737322	42.029	46.298
5_11411896	5	11411896	9.258	19.342
5_12177632	5	12177632	9.258	21.992
5_12317731	5	12317731	54.371	46.947
5_12684206	5	12684206	53.722	46.947
5_13959256	5	13959256	53.722	46.947
5_14938393	5	14938393	9.258	25.949
5_15156341	5	15156341	9.258	24.642
5_15439188	5	15439188	55.021	46.947
5_16092596	5	16092596	87.926	48.246
5_16184048	5	16184048	59.05	47.596
5_17484208	5	17484208	105.529	54.418
5_17567199	5	17567199	105.529	57.068
5_17847538	5	17847538	110.977	57.717
5_18637567	5	18637567	113.627	57.717
5_18897041	5	18897041	113.627	57.717
5_19422363	5	19422363	114.276	57.717
5_19701010	5	19701010	9.258	28.572
5_20164865	5	20164865	115.575	59.674
5_20239419	5	20239419	114.925	58.366
5_20317279	5	20317279	117.549	60.981
5_20859485	5	20859485	9.258	27.923
5_21389712	5	21389712	117.549	61.63
5_21582119	5	21582119	119.523	68.538
5_22368206	5	22368206	121.479	69.187
5_22424142	5	22424142	121.479	69.187
5_22732244	5	22732244	121.479	69.187
5_22839984	5	22839984	120.83	69.187
5_23626031	5	23626031	121.479	70.494
5_23885642	5	23885642	121.479	70.494
5_23941958	5	23941958	121.479	71.144
5_24329039	5	24329039	121.479	71.144
5_24901597	5	24901597	121.479	74.478
5_25379843	5	25379843	122.787	83.659
6_102558	6	102558	30.925	3.984
6_224766	6	224766	30.276	3.984
6_506716	6	506716	32.232	5.958
6_578856	6	578856	0	0
6_816414	6	816414	3.335	3.335
6_2027729	6	2027729	36.261	5.958
6_2092951	6	2092951	36.261	5.958
6_2674740	6	2674740	36.261	7.265
6_2818140	6	2818140	38.911	9.222
6_2871894	6	2871894	11.746	3.984
6_3261399	6	3261399	38.911	7.265
6_3629748	6	3629748	38.911	7.265
6_3712077	6	3712077	38.911	7.914
6_4086610	6	4086610	42.94	9.222
6_4193190	6	4193190	42.94	9.222
6_4282333	6	4282333	42.94	9.222
6_4773860	6	4773860	56.931	9.222
6_4995975	6	4995975	46.969	9.222
6_5143105	6	5143105	42.94	9.222
6_5491770	6	5491770	38.911	9.222
6_5661220	6	5661220	42.94	9.222
6_5752203	6	5752203	38.911	9.222
6_5843756	6	5843756	56.931	9.871
6_6016850	6	6016850	56.931	9.871
6_6873743	6	6873743	56.931	11.17
6_6961754	6	6961754	56.931	10.52
6_9426152	6	9426152	124.452	27.08
6_11635685	6	11635685	56.931	21.132
6_13115981	6	13115981	56.931	21.781
6_13465389	6	13465389	56.931	24.431
6_13622915	6	13622915	57.58	27.08
6_13689046	6	13689046	108.878	27.08
6_14606037	6	14606037	60.23	27.08
6_14835830	6	14835830	123.802	27.08
6_15137467	6	15137467	123.802	27.08
6_15470523	6	15470523	62.204	27.08
6_15775550	6	15775550	125.101	29.695
6_15850251	6	15850251	125.101	30.344
6_15915895	6	15915895	125.101	28.388
6_17449050	6	17449050	125.101	35.792
6_17921641	6	17921641	125.101	35.792
6_19791944	6	19791944	125.101	30.344
6_19860838	6	19860838	125.101	41.239
6_20000657	6	20000657	125.101	42.547
6_20148242	6	20148242	125.101	42.547
6_20569421	6	20569421	70.615	27.08
6_22000727	6	22000727	73.897	27.08
6_22153848	6	22153848	72.589	27.08
6_22260083	6	22260083	72.589	27.08
7_629398	7	629398	41.028	17.778
7_848595	7	848595	14.584	11.746
7_1013924	7	1013924	6.172	3.335
7_1223286	7	1223286	0	0
7_1406036	7	1406036	42.335	17.778
7_1482314	7	1482314	42.335	17.778
7_1722728	7	1722728	47.573	35.215
7_1796486	7	1796486	45.599	34.565
7_1882551	7	1882551	45.599	35.215
7_2131456	7	2131456	0	0
7_2287634	7	2287634	0	0
7_2435368	7	2435368	47.573	35.215
7_2590123	7	2590123	41.028	17.129
7_2771025	7	2771025	47.573	38.549
7_2950372	7	2950372	44.292	34.565
7_3401987	7	3401987	44.292	34.565
7_3625373	7	3625373	43.642	23.81
7_3716693	7	3716693	43.642	19.077
7_3995914	7	3995914	43.642	18.427
7_4112731	7	4112731	48.222	40.523
7_4254728	7	4254728	48.222	40.523
7_4373927	7	4373927	47.573	35.215
7_4663485	7	4663485	48.872	41.173
7_6944947	7	6944947	50.846	41.173
7_7162026	7	7162026	50.846	41.173
7_7447102	7	7447102	55.579	41.173
7_7699857	7	7699857	28.646	12.395
7_7990376	7	7990376	56.228	51.135
7_8094847	7	8094847	56.228	41.173
7_8155951	7	8155951	41.028	17.778
7_8252505	7	8252505	57.536	51.135
7_10066816	7	10066816	58.843	51.784
7_10166440	7	10166440	57.536	51.784
7_10498469	7	10498469	59.492	60.195
7_11956846	7	11956846	58.843	60.195
7_12309436	7	12309436	58.843	51.784
7_12452417	7	12452417	58.843	51.784
7_13861474	7	13861474	136.392	111.429
7_17308092	7	17308092	61.466	60.195
7_17378899	7	17378899	62.773	65.643
7_17723002	7	17723002	61.466	60.195
7_17910033	7	17910033	61.466	60.195
7_18097382	7	18097382	62.773	72.55
7_18184680	7	18184680	132.363	99.867
7_18268268	7	18268268	64.081	72.55
7_18701068	7	18701068	64.081	73.2
7_18835505	7	18835505	64.73	77.842
7_19355564	7	19355564	132.363	95.134
7_19598178	7	19598178	64.081	74.507
7_20103260	7	20103260	124.884	94.484
7_20674414	7	20674414	132.363	95.134
7_20906881	7	20906881	68.687	79.798
7_21128945	7	21128945	66.037	79.149
7_22046989	7	22046989	68.687	90.554
7_22101289	7	22101289	69.994	92.528
7_22250380	7	22250380	68.687	92.528
7_22580507	7	22580507	79.956	92.528
7_22891955	7	22891955	89.584	93.835
7_22991552	7	22991552	87.61	93.835
7_23068209	7	23068209	87.61	92.528
7_23310116	7	23310116	90.233	93.835
7_24373021	7	24373021	89.584	93.835
7_25056911	7	25056911	90.233	93.835
7_25141862	7	25141862	90.233	93.835
7_25262311	7	25262311	90.233	93.835
7_25909284	7	25909284	131.056	95.134
7_26088532	7	26088532	90.882	94.484
7_26249020	7	26249020	103.914	94.484
7_26363715	7	26363715	90.233	94.484
7_26515058	7	26515058	91.532	94.484
7_26792208	7	26792208	117.976	94.484
7_26919971	7	26919971	90.233	93.835
7_27013763	7	27013763	90.233	93.835
8_30944	8	30944	0.649	11.405
8_96364	8	96364	0.649	10.756
8_396592	8	396592	13.031	12.704
8_474142	8	474142	0	0
8_1005872	8	1005872	13.031	14.66
8_1155960	8	1155960	15.654	20.832
8_2197734	8	2197734	42.932	20.832
8_2250586	8	2250586	59.627	22.14
8_2443239	8	2443239	16.304	20.832
8_2564886	8	2564886	13.031	14.66
8_3176495	8	3176495	13.031	14.66
8_3320879	8	3320879	13.031	14.011
8_4108038	8	4108038	13.68	20.832
8_4214869	8	4214869	15.654	20.832
8_4661848	8	4661848	13.031	20.832
8_4918103	8	4918103	59.627	24.789
8_7224682	8	7224682	62.961	24.789
8_7371285	8	7371285	63.611	25.439
8_7443260	8	7443260	0.649	12.054
8_7542838	8	7542838	64.918	26.746
8_7898256	8	7898256	63.611	24.789
8_8227840	8	8227840	63.611	25.439
8_9037920	8	9037920	70.217	32.037
8_9266897	8	9266897	70.217	31.388
8_9332167	8	9332167	67.568	30.081
8_9585235	8	9585235	67.568	26.746
8_9702346	8	9702346	73.552	32.037
8_10383725	8	10383725	73.552	33.336
8_10545513	8	10545513	73.552	32.687
8_10660800	8	10660800	73.552	33.985
8_10735044	8	10735044	76.851	38.583
8_10993976	8	10993976	76.851	37.934
8_11082356	8	11082356	76.851	38.583
8_11215366	8	11215366	74.201	37.284
8_11308042	8	11308042	73.552	34.635
8_11544717	8	11544717	98.548	68.836
8_11650720	8	11650720	78.158	38.583
8_11773246	8	11773246	78.158	39.232
8_11992421	8	11992421	78.158	39.232
8_12336402	8	12336402	78.158	39.232
8_12429651	8	12429651	80.132	40.54
8_12843847	8	12843847	80.132	41.189
8_12950516	8	12950516	82.106	41.189
8_13104592	8	13104592	83.413	43.146
8_13261367	8	13261367	83.413	42.496
8_13355367	8	13355367	83.413	42.496
8_13482645	8	13482645	83.413	45.795
8_13582202	8	13582202	97.899	68.836
8_13705893	8	13705893	84.72	47.769
8_13823480	8	13823480	97.899	68.836
8_14233651	8	14233651	84.72	45.795
8_14793667	8	14793667	87.335	51.717
8_14881905	8	14881905	86.028	51.068
8_14968234	8	14968234	84.72	48.419
8_15158961	8	15158961	89.292	52.367
8_15245498	8	15245498	87.335	52.367
8_15413080	8	15413080	87.984	52.367
8_15673111	8	15673111	89.292	52.367
8_15761184	8	15761184	89.292	52.367
8_15917624	8	15917624	98.548	68.836
8_16151298	8	16151298	89.292	52.367
8_16282470	8	16282470	89.292	53.674
8_16390041	8	16390041	89.292	54.323
8_16617028	8	16617028	99.198	68.836
8_16821914	8	16821914	89.292	55.631
8_17200985	8	17200985	91.941	55.631
8_17618164	8	17618164	91.941	56.938
8_17684438	8	17684438	91.941	56.938
8_17861216	8	17861216	97.899	68.836
8_17992110	8	17992110	91.941	56.938
8_19107704	8	19107704	92.591	60.273
8_19310146	8	19310146	91.941	56.938
8_19481018	8	19481018	97.899	67.529
8_19687962	8	19687962	92.591	61.571
8_19745123	8	19745123	92.591	60.922
8_20006189	8	20006189	92.591	62.221
8_20100013	8	20100013	94.565	62.221
8_20732778	8	20732778	106.852	70.793
8_20838429	8	20838429	106.852	70.144
8_20966593	8	20966593	99.198	70.144
8_21172946	8	21172946	94.565	65.555
8_21332630	8	21332630	106.852	70.793
8_21551764	8	21551764	132.309	80.835
8_21621683	8	21621683	106.852	72.767
8_21969721	8	21969721	128.974	76.102
8_22142275	8	22142275	132.309	80.835
8_22251587	8	22251587	126.325	72.767
9_226145	9	226145	0	0
9_516308	9	516308	33.603	25.285
9_618812	9	618812	33.603	19.837
9_739923	9	739923	36.902	27.259
9_813785	9	813785	36.902	27.259
9_893002	9	893002	32.296	19.837
9_1150801	9	1150801	36.253	27.259
9_1250145	9	1250145	6.755	19.837
9_1305204	9	1305204	5.448	18.53
9_1464217	9	1464217	36.902	27.259
9_1648912	9	1648912	36.902	27.259
9_2133495	9	2133495	39.526	30.558
9_2249377	9	2249377	37.552	27.259
9_2302342	9	2302342	36.902	27.259
9_2391752	9	2391752	36.902	27.259
9_2474475	9	2474475	39.526	27.908
9_3600480	9	3600480	39.526	30.558
9_4085999	9	4085999	40.833	30.558
9_4242318	9	4242318	47.74	31.207
9_4796302	9	4796302	40.833	31.207
9_5405159	9	5405159	87.363	80.251
9_5500102	9	5500102	48.39	31.207
9_5920608	9	5920608	51.039	31.207
9_6523189	9	6523189	51.039	39.618
9_6602203	9	6602203	51.689	40.268
9_6717488	9	6717488	52.338	41.575
9_8899256	9	8899256	54.312	42.224
9_9574105	9	9574105	56.286	48.858
9_10684574	9	10684574	54.312	45.523
9_13197248	9	13197248	54.312	44.874
9_13400197	9	13400197	57.593	48.858
9_13689984	9	13689984	57.593	60.42
9_13760891	9	13760891	116.239	83.55
9_14194102	9	14194102	77.183	80.251
9_16094913	9	16094913	68.654	73.635
9_16162865	9	16162865	60.243	73.635
9_17005889	9	17005889	81.916	80.251
9_17042572	9	17042572	68.654	73.635
9_18081402	9	18081402	75.884	80.251
9_18463570	9	18463570	75.234	80.251
9_18628859	9	18628859	69.962	73.635
9_19000027	9	19000027	116.239	80.9
9_19072322	9	19072322	73.261	78.943
9_19253175	9	19253175	77.183	80.251
9_19317456	9	19317456	76.533	80.251
9_19944895	9	19944895	73.261	75.609
9_20042224	9	20042224	73.261	73.635
9_20127590	9	20127590	72.611	73.635
10_423938	10	423938	0	6.172
10_650959	10	650959	0	0
10_874103	10	874103	0	6.172
10_1013557	10	1013557	0	6.172
10_1111687	10	1111687	0	6.172
10_1174215	10	1174215	1.307	6.822
10_1265993	10	1265993	61.478	15.981
10_1430660	10	1430660	1.307	6.822
10_2469486	10	2469486	3.281	8.796
10_2600993	10	2600993	3.281	8.796
10_2803328	10	2803328	3.281	11.41
10_2983812	10	2983812	3.281	10.103
10_3426575	10	3426575	5.255	12.717
10_3540296	10	3540296	6.562	14.025
10_3690372	10	3690372	6.562	14.025
10_4005129	10	4005129	68.385	15.981
10_4427721	10	4427721	6.562	15.332
10_4503995	10	4503995	7.212	15.981
10_4623373	10	4623373	69.035	15.981
10_4847719	10	4847719	71.684	15.981
10_4950540	10	4950540	61.478	15.981
10_5055530	10	5055530	72.334	17.288
10_5247875	10	5247875	7.212	15.981
10_5381836	10	5381836	77.067	17.938
10_5443410	10	5443410	77.067	17.938
10_5930341	10	5930341	77.067	17.938
10_6200947	10	6200947	77.067	19.245
10_6407241	10	6407241	80.401	21.86
10_6523776	10	6523776	80.401	20.552
10_6732153	10	6732153	8.519	15.981
10_7345058	10	7345058	83.736	21.86
10_7537254	10	7537254	83.736	23.167
10_7930703	10	7930703	89.044	23.167
10_8038057	10	8038057	83.736	23.167
10_8528547	10	8528547	89.044	23.167
10_8787351	10	8787351	87.071	23.167
10_8893209	10	8893209	8.519	15.981
10_9014261	10	9014261	127.343	52.502
10_9215683	10	9215683	89.044	24.474
10_9467495	10	9467495	89.044	24.474
10_10334806	10	10334806	91.694	26.448
10_10547760	10	10547760	91.694	27.755
10_10653854	10	10653854	91.694	27.755
10_11157943	10	11157943	96.427	42.944
10_11408804	10	11408804	96.427	27.755
10_11863766	10	11863766	18.026	15.981
10_12464008	10	12464008	96.427	42.944
10_12605914	10	12605914	96.427	29.729
10_15341739	10	15341739	11.854	15.981
10_16851267	10	16851267	113.528	42.944
10_16979798	10	16979798	97.077	42.944
10_19677254	10	19677254	120.435	49.852
10_21059800	10	21059800	96.427	42.944
10_23440244	10	23440244	97.726	42.944
11_255751	11	255751	1.307	1.307
11_386863	11	386863	1.307	1.307
11_601198	11	601198	1.957	1.307
11_691194	11	691194	8.129	1.307
11_1025585	11	1025585	19.691	1.307
11_1183569	11	1183569	59.322	1.307
11_1343142	11	1343142	55.988	1.307
11_1442687	11	1442687	60.63	1.957
11_1857249	11	1857249	61.279	1.957
11_1985173	11	1985173	62.586	2.606
11_2216980	11	2216980	62.586	2.606
11_2515310	11	2515310	62.586	3.255
11_2737838	11	2737838	62.586	3.905
11_2977354	11	2977354	63.236	3.905
11_3112858	11	3112858	66.57	3.905
11_3263224	11	3263224	1.307	1.307
11_3395372	11	3395372	66.57	4.554
11_3749132	11	3749132	66.57	4.554
11_3938527	11	3938527	66.57	5.203
11_4000176	11	4000176	0	0
11_4081344	11	4081344	70.599	12.857
11_4254847	11	4254847	72.573	18.156
11_4359180	11	4359180	72.573	15.507
11_4501448	11	4501448	74.547	18.806
11_4657459	11	4657459	74.547	19.455
11_4738446	11	4738446	74.547	22.105
11_4833197	11	4833197	74.547	22.105
11_5215446	11	5215446	75.196	22.105
11_5357281	11	5357281	75.196	22.105
11_5792931	11	5792931	78.469	26.728
11_6139019	11	6139019	75.846	22.105
11_6276211	11	6276211	76.495	24.079
11_6612094	11	6612094	80.443	29.378
11_6821881	11	6821881	78.469	26.728
11_6956387	11	6956387	84.4	32.001
11_7093931	11	7093931	80.443	26.728
11_7329819	11	7329819	80.443	29.378
11_7449768	11	7449768	102.996	52.979
11_7656746	11	7656746	83.093	31.352
11_7713575	11	7713575	84.4	33.309
11_8109770	11	8109770	85.049	33.309
11_8194452	11	8194452	85.699	33.309
11_8650142	11	8650142	85.699	33.309
11_9798821	11	9798821	103.646	53.628
11_10089836	11	10089836	85.699	35.283
11_12164303	11	12164303	90.322	37.897
11_14828475	11	14828475	87.673	35.283
11_16272381	11	16272381	90.322	36.59
11_16886199	11	16886199	90.972	39.204
11_16949037	11	16949037	95.705	43.828
11_17611360	11	17611360	90.972	41.854
11_17767859	11	17767859	98.354	45.135
11_17987786	11	17987786	98.354	45.785
11_18204712	11	18204712	98.354	46.434
11_18433819	11	18433819	135.249	54.278
11_18646367	11	18646367	102.996	51.672
11_18708021	11	18708021	119.447	53.628
11_18836141	11	18836141	99.662	49.698
11_18910740	11	18910740	99.662	47.083
11_19533500	11	19533500	99.662	49.698
11_19712713	11	19712713	102.996	52.979
11_19978651	11	19978651	99.662	48.39
11_20115217	11	20115217	137.899	65.033
12_5638	12	5638	47.977	12.121
12_115867	12	115867	47.327	8.787
12_173874	12	173874	47.977	12.121
12_390468	12	390468	47.977	12.121
12_521695	12	521695	47.977	12.771
12_844914	12	844914	57.939	13.42
12_996164	12	996164	57.939	13.42
12_1266582	12	1266582	57.939	14.069
12_1368028	12	1368028	57.939	14.069
12_1524783	12	1524783	57.939	14.719
12_1709224	12	1709224	2.65	6.172
12_1818274	12	1818274	61.273	16.026
12_2066524	12	2066524	57.939	16.026
12_2305412	12	2305412	57.939	16.026
12_2673100	12	2673100	61.273	16.675
12_2966354	12	2966354	63.247	17.325
12_3116725	12	3116725	63.247	18.632
12_3218920	12	3218920	63.247	18.632
12_3325270	12	3325270	63.247	19.939
12_3478868	12	3478868	63.247	19.939
12_3962172	12	3962172	70.901	21.913
12_5074355	12	5074355	70.901	26.646
12_5164930	12	5164930	70.901	26.646
12_5418237	12	5418237	2.65	6.172
12_5533572	12	5533572	79.312	27.954
12_5598767	12	5598767	79.312	27.954
12_5985351	12	5985351	79.312	28.603
12_6104436	12	6104436	79.312	29.91
12_6325821	12	6325821	0	0
12_6691567	12	6691567	79.312	33.939
12_7053640	12	7053640	79.312	35.247
12_7220783	12	7220783	83.341	35.896
12_7374050	12	7374050	83.341	35.896
12_7525515	12	7525515	83.341	36.545
12_8048809	12	8048809	83.341	37.195
12_8142405	12	8142405	83.341	39.169
12_8493396	12	8493396	83.341	39.818
12_8801535	12	8801535	87.37	39.818
12_8872106	12	8872106	83.341	39.818
12_8944870	12	8944870	87.37	39.818
12_9691021	12	9691021	88.678	43.153
12_9898269	12	9898269	88.678	43.802
12_10018038	12	10018038	96.902	50.609
12_13578193	12	13578193	18.451	7.479
12_14587489	12	14587489	89.327	48.444
12_15428839	12	15428839	89.327	47.137
12_17156423	12	17156423	89.976	50.418
12_18628428	12	18628428	89.976	51.067
12_18779599	12	18779599	89.976	51.067
12_19467018	12	19467018	90.626	51.067
12_19528528	12	19528528	114.67	69.851
12_19783710	12	19783710	91.275	51.716
12_20018956	12	20018956	91.275	51.716
12_20361061	12	20361061	91.275	52.366
12_20594460	12	20594460	91.275	54.34
12_20990376	12	20990376	91.275	54.34
12_21952129	12	21952129	91.924	59.073
12_22049998	12	22049998	93.898	59.073
12_22200448	12	22200448	93.898	59.073
12_22346427	12	22346427	93.898	59.073
12_22430141	12	22430141	91.924	59.073
12_22516082	12	22516082	93.898	61.723
12_22586794	12	22586794	93.898	59.073
12_23504918	12	23504918	93.898	61.723
12_23572750	12	23572750	94.548	61.723
12_23834651	12	23834651	114.67	63.679
12_23999415	12	23999415	94.548	62.372
12_24104070	12	24104070	95.197	62.372
13_54877	13	54877	0	0
13_965334	13	965334	0	8.411
13_1211616	13	1211616	5.448	10.368
13_1298235	13	1298235	0	9.719
13_1426203	13	1426203	0	9.719
13_1635674	13	1635674	5.448	11.017
13_2110146	13	2110146	5.448	12.325
13_2230274	13	2230274	5.448	12.974
13_2381644	13	2381644	7.421	13.623
13_2994658	13	2994658	7.421	16.273
13_3257266	13	3257266	10.071	16.273
13_3335044	13	3335044	7.421	16.273
13_3469326	13	3469326	10.72	16.922
13_3640676	13	3640676	10.071	16.273
13_3748786	13	3748786	7.421	16.273
13_4021260	13	4021260	10.72	29.127
13_5238141	13	5238141	10.72	23.095
13_5766649	13	5766649	10.72	27.828
13_5863106	13	5863106	10.72	28.477
13_5949531	13	5949531	14.75	29.127
13_6033227	13	6033227	14.75	29.127
13_6119963	13	6119963	14.75	29.776
13_6402644	13	6402644	17.364	31.075
13_6660218	13	6660218	16.057	30.425
13_6867117	13	6867117	17.364	33.049
13_7734187	13	7734187	19.338	36.383
13_8083875	13	8083875	22.673	37.032
13_8192631	13	8192631	25.322	37.682
13_8308812	13	8308812	19.338	37.032
13_13390889	13	13390889	25.322	42.415
13_14338425	13	14338425	27.296	44.389
13_15347566	13	15347566	27.296	44.389
13_15736455	13	15736455	27.296	44.389
13_16075743	13	16075743	27.296	45.038
13_16250951	13	16250951	27.296	45.688
13_16320948	13	16320948	27.296	44.389
13_16754260	13	16754260	27.296	46.337
13_16925901	13	16925901	27.296	46.337
13_18218422	13	18218422	27.296	46.337
13_18789364	13	18789364	27.296	46.986
13_19058179	13	19058179	27.945	48.285
13_20576036	13	20576036	30.595	48.935
13_22005655	13	22005655	27.945	47.636
13_22173380	13	22173380	27.945	48.935
13_22226946	13	22226946	27.945	48.935
13_22281023	13	22281023	27.945	48.935
13_24703210	13	24703210	31.244	51.584
13_25013004	13	25013004	48.305	60.121
13_25280719	13	25280719	35.273	53.558
13_25721137	13	25721137	35.273	53.558
13_26962710	13	26962710	35.273	57.515
13_27413917	13	27413917	35.273	58.164
13_27586684	13	27586684	64.999	60.121
13_27796053	13	27796053	35.273	58.164
13_27884063	13	27884063	35.273	56.208
13_27978882	13	27978882	35.273	59.472
13_28096981	13	28096981	35.273	57.515
13_28631883	13	28631883	35.273	59.472
13_28855433	13	28855433	35.923	60.121
13_28928847	13	28928847	64.999	60.121
13_29070085	13	29070085	74.961	61.428
14_88562	14	88562	0	0
14_257360	14	257360	0	0
14_360989	14	360989	0	0.649
14_434513	14	434513	0	0
14_594524	14	594524	9.181	6.571
14_836379	14	836379	9.181	8.545
14_1159858	14	1159858	9.181	2.623
14_1509565	14	1509565	9.181	2.623
14_1806350	14	1806350	9.181	4.597
14_2055250	14	2055250	9.181	6.571
14_3099967	14	3099967	10.488	8.545
14_3183108	14	3183108	10.488	8.545
14_3303300	14	3303300	11.795	10.519
14_3479410	14	3479410	11.795	11.826
14_4941220	14	4941220	13.769	13.8
14_5687927	14	5687927	13.769	15.108
14_5966808	14	5966808	13.769	15.757
14_6141335	14	6141335	13.769	17.714
14_6208302	14	6208302	13.769	16.406
14_6495285	14	6495285	13.769	16.406
14_6974992	14	6974992	14.418	18.363
14_7174167	14	7174167	14.418	19.012
14_7296877	14	7296877	14.418	19.012
14_7624685	14	7624685	14.418	20.319
14_7777740	14	7777740	13.769	15.108
14_8308158	14	8308158	17.068	22.293
14_10197424	14	10197424	17.068	24.943
14_10528514	14	10528514	72.018	47.985
14_10743715	14	10743715	17.068	26.25
14_11677439	14	11677439	18.375	26.9
14_12584178	14	12584178	18.375	29.549
14_12730584	14	12730584	18.375	26.9
14_13171276	14	13171276	19.025	33.578
14_13378081	14	13378081	19.674	33.578
14_14229668	14	14229668	94.278	49.959
14_14755965	14	14755965	19.674	33.578
14_15714242	14	15714242	19.674	33.578
14_15875843	14	15875843	19.025	33.578
14_16000806	14	16000806	19.025	33.578
14_16253640	14	16253640	19.674	33.578
14_17077376	14	17077376	20.981	34.228
14_17379596	14	17379596	19.674	33.578
14_17450562	14	17450562	19.025	33.578
14_17873209	14	17873209	23.605	36.202
14_18215931	14	18215931	21.631	36.202
14_19325226	14	19325226	78.19	49.959
14_19429359	14	19429359	21.631	36.202
14_19587909	14	19587909	96.252	50.609
14_20102426	14	20102426	21.631	36.202
14_20174098	14	20174098	23.605	36.202
14_20629301	14	20629301	23.605	36.202
14_21019303	14	21019303	96.902	50.609
14_21740224	14	21740224	24.912	38.176
14_21885849	14	21885849	24.912	38.825
14_22118159	14	22118159	26.219	38.825
14_22405745	14	22405745	97.551	51.258
14_22568886	14	22568886	29.554	39.474
14_22889555	14	22889555	30.203	40.124
14_22993902	14	22993902	30.203	40.124
14_23056941	14	23056941	30.203	39.474
14_23376067	14	23376067	30.203	40.773
14_23566639	14	23566639	33.538	41.422
14_24137881	14	24137881	98.2	52.565
14_24462111	14	24462111	101.535	54.539
14_24536812	14	24536812	35.512	44.072
14_24617329	14	24617329	101.535	54.539
14_24753252	14	24753252	101.535	55.846
14_25292543	14	25292543	101.535	57.82
14_25365836	14	25365836	101.535	57.82
14_25568672	14	25568672	87.371	49.959
14_25763085	14	25763085	44.294	45.371
14_26224717	14	26224717	46.943	45.371
14_26404940	14	26404940	38.846	44.721
14_26687062	14	26687062	47.593	45.371
14_26877597	14	26877597	101.535	59.794
14_26987507	14	26987507	101.535	59.794
14_27088319	14	27088319	101.535	59.794
14_27199117	14	27199117	51.622	45.371
14_27425134	14	27425134	101.535	61.768
14_27607541	14	27607541	101.535	62.418
14_28052199	14	28052199	101.535	62.418
14_28371145	14	28371145	52.929	45.371
14_28947831	14	28947831	101.535	62.418
14_29234849	14	29234849	101.535	62.418
14_29446606	14	29446606	102.184	65.067
14_29574449	14	29574449	59.636	46.678
14_29774895	14	29774895	103.492	75.823
14_29979493	14	29979493	54.903	46.678
15_177997	15	177997	25.849	13.215
15_1547883	15	1547883	25.849	13.215
15_1928239	15	1928239	24.542	13.215
15_2868330	15	2868330	24.542	13.215
15_2990680	15	2990680	24.542	13.215
15_5536174	15	5536174	0.649	13.215
15_6458112	15	6458112	27.823	13.864
15_6996975	15	6996975	25.849	13.864
15_8267292	15	8267292	1.299	13.215
15_9562659	15	9562659	0	0
15_9660835	15	9660835	27.823	14.514
15_9799495	15	9799495	27.823	14.514
15_9993215	15	9993215	29.797	14.514
15_10407188	15	10407188	29.797	16.488
15_10851058	15	10851058	31.104	19.137
15_10990214	15	10990214	32.412	19.137
15_11204418	15	11204418	15.361	13.215
15_11421844	15	11421844	33.719	19.137
15_11503363	15	11503363	34.368	21.761
15_11792802	15	11792802	34.368	21.111
15_12253375	15	12253375	36.342	25.79
15_13063122	15	13063122	47.098	25.79
15_13822901	15	13822901	47.098	29.124
15_14360708	15	14360708	49.072	33.153
15_15160259	15	15160259	52.406	36.488
15_15294725	15	15294725	53.056	37.795
15_15543151	15	15543151	53.056	40.445
15_15944126	15	15944126	56.39	41.094
15_16000117	15	16000117	53.056	41.094
15_16066225	15	16066225	56.39	41.743
15_16221824	15	16221824	59.04	44.393
15_16450847	15	16450847	56.39	44.393
15_16667790	15	16667790	59.04	45.7
15_16810432	15	16810432	59.689	47.674
15_17076337	15	17076337	61.663	48.324
15_17224145	15	17224145	61.663	53.057
15_17313670	15	17313670	104.209	58.304
15_17991582	15	17991582	61.663	55.031
15_18072427	15	18072427	61.663	55.031
15_18166857	15	18166857	61.663	57.005
15_18318476	15	18318476	106.858	60.26
15_18408364	15	18408364	106.858	58.953
15_18480191	15	18480191	106.858	64.993
15_18688959	15	18688959	64.313	57.005
15_18821643	15	18821643	106.858	58.953
15_19173163	15	19173163	98.036	58.304
15_19261933	15	19261933	66.962	57.005
15_19600528	15	19600528	66.962	57.654
15_19956945	15	19956945	70.297	57.654
16_3648	16	3648	4.733	0
16_335665	16	335665	10.181	23.436
16_596324	16	596324	4.733	0
16_843485	16	843485	10.181	23.436
16_911072	16	911072	10.181	0
16_1806434	16	1806434	0	0
16_2212134	16	2212134	23.529	52.789
16_2376878	16	2376878	20.194	50.139
16_3077015	16	3077015	10.181	26.717
16_3142469	16	3142469	10.181	25.41
16_4758085	16	4758085	28.162	53.438
16_4903556	16	4903556	28.162	53.438
16_5070029	16	5070029	27.513	53.438
16_5362647	16	5362647	24.178	53.438
16_6018898	16	6018898	28.811	53.438
16_8807936	16	8807936	12.83	49.49
16_9592553	16	9592553	28.811	54.746
16_10292798	16	10292798	99.195	78.147
16_13500169	16	13500169	34.983	63.463
16_13647716	16	13647716	34.983	59.479
16_14056705	16	14056705	34.983	62.813
16_14617522	16	14617522	16.165	49.49
16_14911808	16	14911808	34.983	63.463
16_14964416	16	14964416	34.983	63.463
16_15611288	16	15611288	34.983	63.463
16_16216489	16	16216489	35.633	63.463
16_17330464	16	17330464	36.282	65.437
16_18232369	16	18232369	10.181	34.081
16_19027656	16	19027656	75.319	65.437
16_19266135	16	19266135	10.181	30.051
16_19529525	16	19529525	82.227	66.086
16_20908774	16	20908774	91.049	66.086
16_20978919	16	20978919	88.399	66.086
16_22246438	16	22246438	106.752	89.552
16_22482333	16	22482333	10.181	39.528
16_22676335	16	22676335	99.844	78.797
16_22751612	16	22751612	97.221	70.115
16_22811338	16	22811338	91.049	66.086
16_22877339	16	22877339	97.221	72.765
16_23084690	16	23084690	99.195	78.147
16_23327502	16	23327502	99.195	77.498
16_23486995	16	23486995	99.195	78.797
17_287812	17	287812	66.401	4.624
17_394787	17	394787	66.401	25.058
17_565468	17	565468	65.751	4.624
17_640103	17	640103	66.401	25.708
17_765729	17	765729	64.444	1.974
17_888795	17	888795	78.147	29.007
17_1026884	17	1026884	78.147	28.357
17_1114348	17	1114348	69.735	28.357
17_1237387	17	1237387	66.401	28.357
17_1629617	17	1629617	78.147	43.069
17_1756458	17	1756458	78.147	43.719
17_1846156	17	1846156	1.299	1.974
17_2143741	17	2143741	78.147	45.017
17_2242880	17	2242880	2.606	1.974
17_2331425	17	2331425	81.481	45.667
17_2443257	17	2443257	78.147	44.368
17_2504924	17	2504924	81.481	45.667
17_3018336	17	3018336	0.649	1.974
17_3672966	17	3672966	81.481	45.667
17_4131742	17	4131742	81.481	46.316
17_4287538	17	4287538	84.816	47.615
17_4418396	17	4418396	81.481	46.965
17_4524306	17	4524306	81.481	46.965
17_4615128	17	4615128	84.816	48.914
17_4713215	17	4713215	84.816	48.914
17_4889129	17	4889129	84.816	47.615
17_4966290	17	4966290	84.816	48.264
17_5060931	17	5060931	84.816	47.615
17_5258199	17	5258199	88.08	49.563
17_5357866	17	5357866	86.772	49.563
17_5447096	17	5447096	85.465	49.563
17_5707009	17	5707009	0	1.974
17_5893163	17	5893163	97.637	52.186
17_5999935	17	5999935	94.987	52.186
17_6121150	17	6121150	0	0
17_6207888	17	6207888	94.987	50.212
17_6745403	17	6745403	107.599	54.836
17_7134878	17	7134878	107.599	55.485
17_7292907	17	7292907	107.599	56.792
17_7609398	17	7609398	107.599	57.442
17_8934947	17	8934947	107.599	58.091
17_9005479	17	9005479	108.248	58.091
17_9197188	17	9197188	108.248	58.741
17_9353710	17	9353710	108.897	58.741
17_10013916	17	10013916	108.248	58.091
17_11747237	17	11747237	108.248	58.091
17_12164305	17	12164305	140.776	58.741
17_12396147	17	12396147	149.538	62.77
17_12640993	17	12640993	144.805	62.77
17_13928628	17	13928628	109.547	58.741
17_15672031	17	15672031	162.408	63.419
17_16303050	17	16303050	140.776	58.741
17_17142778	17	17142778	161.1	63.419
17_18015932	17	18015932	161.1	63.419
18_70737	18	70737	0	11.451
18_227536	18	227536	0	6.003
18_474745	18	474745	0	1.974
18_823493	18	823493	0	12.758
18_983057	18	983057	0	0
18_1143128	18	1143128	0	14.732
18_2200869	18	2200869	0.649	17.355
18_2286800	18	2286800	0.649	16.706
18_2662553	18	2662553	0.649	17.355
18_2813601	18	2813601	0.649	18.004
18_3084390	18	3084390	0.649	17.355
18_3299536	18	3299536	0.649	18.004
18_3402250	18	3402250	0.649	18.004
18_3488083	18	3488083	0.649	18.004
18_3555950	18	3555950	0.649	18.004
18_3752475	18	3752475	0.649	18.004
18_3952793	18	3952793	0.649	18.004
18_6012983	18	6012983	15.28	31.183
18_6135846	18	6135846	1.299	18.004
18_6229663	18	6229663	15.28	27.235
18_6936362	18	6936362	3.913	18.004
18_7076548	18	7076548	1.299	18.004
18_7128961	18	7128961	2.606	18.004
18_7569505	18	7569505	4.563	18.004
18_7653397	18	7653397	4.563	18.004
18_7809270	18	7809270	7.212	18.004
18_7997064	18	7997064	7.212	19.312
18_8343849	18	8343849	7.212	20.619
18_8594348	18	8594348	7.212	23.953
18_8759038	18	8759038	15.28	25.261
18_9339521	18	9339521	15.28	29.209
18_9598522	18	9598522	15.28	31.832
18_9651215	18	9651215	15.28	31.832
18_9885500	18	9885500	28.495	32.481
18_10584610	18	10584610	28.495	32.481
18_10907482	18	10907482	46.099	32.481
18_11215764	18	11215764	64.768	32.481
18_11286900	18	11286900	62.794	32.481
18_11553491	18	11553491	15.28	25.261
18_12999959	18	12999959	65.417	33.131
18_13446367	18	13446367	72.096	35.754
18_13860028	18	13860028	68.067	35.105
18_14135632	18	14135632	72.096	36.403
18_14491995	18	14491995	84.965	53.129
18_14551153	18	14551153	72.096	37.711
18_14846541	18	14846541	77.543	42.29
18_17449458	18	17449458	72.096	39.667
18_18048055	18	18048055	72.096	40.317
18_18227410	18	18227410	72.096	38.36
18_20579251	18	20579251	72.096	40.317
18_20761725	18	20761725	77.543	40.317
18_22284854	18	22284854	11.945	23.953
18_22372187	18	22372187	84.965	51.155
18_22455321	18	22455321	84.965	51.155
18_22586109	18	22586109	84.965	51.155
18_22829291	18	22829291	82.991	51.155
18_22955610	18	22955610	77.543	49.847
18_23201357	18	23201357	84.965	54.427
18_23738824	18	23738824	77.543	49.198
18_23887396	18	23887396	84.965	54.427
18_24556216	18	24556216	84.965	53.778
18_24904198	18	24904198	84.965	53.129
18_26302911	18	26302911	84.965	59.161
18_27872983	18	27872983	84.965	59.81
18_28224774	18	28224774	89.698	62.46
18_30314724	18	30314724	89.698	62.46
18_31885147	18	31885147	89.698	63.109
18_34123552	18	34123552	89.698	81.639
19_5269	19	5269	0	3.299
19_197793	19	197793	0	3.299
19_271672	19	271672	0	2.65
19_377073	19	377073	0	3.948
19_472320	19	472320	0.649	4.598
19_900536	19	900536	0.649	5.247
19_1219270	19	1219270	0	3.948
19_1306780	19	1306780	0.649	4.598
19_1612358	19	1612358	0.649	5.896
19_2036017	19	2036017	0	0
19_2096267	19	2096267	14.185	5.896
19_2689517	19	2689517	0.649	5.896
19_3299138	19	3299138	62.48	5.896
19_3429612	19	3429612	69.387	5.896
19_3532026	19	3532026	2.623	5.896
19_4132489	19	4132489	87.423	15.741
19_4706082	19	4706082	87.423	15.741
19_5003967	19	5003967	69.387	7.195
19_5072068	19	5072068	69.387	6.546
19_5230241	19	5230241	72.037	7.845
19_5807614	19	5807614	69.387	7.195
19_5928605	19	5928605	69.387	7.195
19_6154322	19	6154322	72.037	8.494
19_6602361	19	6602361	72.037	8.494
19_6693425	19	6693425	76.066	8.494
19_7055420	19	7055420	76.066	8.494
19_7238559	19	7238559	78.716	9.793
19_7474984	19	7474984	87.423	13.092
19_7695207	19	7695207	78.716	10.442
19_8133480	19	8133480	82.745	10.442
19_8299444	19	8299444	78.716	9.143
19_8367018	19	8367018	78.716	10.442
19_8566871	19	8566871	82.745	10.442
19_8657020	19	8657020	86.774	13.092
19_8787547	19	8787547	99.106	17.048
19_9045752	19	9045752	91.452	15.741
19_9229826	19	9229826	99.106	19.022
19_9695699	19	9695699	78.716	10.442
19_9748768	19	9748768	101.08	19.672
19_10336006	19	10336006	99.106	19.022
19_10666680	19	10666680	101.08	20.979
19_10968935	19	10968935	101.08	19.672
19_14659354	19	14659354	118.684	21.628
19_14747580	19	14747580	118.684	21.628
19_17622217	19	17622217	118.684	39.232
19_17658056	19	17658056	118.684	21.628

## Sheet: MN
Marker_name	Chromosome	Physical_position(bp)	MN_1246(cM)	MN_1264(cM)							Chr	min_length_bp	max_length_bp	range_bp	max_cM_MN1246	max_cM_1264	Correlation_MN1246	Correlation_MN1264
1_93619	1	93619	11.129	2.017							1	93619	23733091	23639472	88.578	80.147	0.990037	0.965333
1_268616	1	268616	11.129	2.017							2	10978	18448449	18437471	87.8	73.842	0.87041	0.857076
1_334737	1	334737	7.732	1.917							3	342741	19690734	19347993	64.675	55.703	0.931271	0.831392
1_443667	1	443667	0	0							4	130509	24558421	24427912	84.124	64.415	0.963723	0.971219
1_547952	1	547952	11.328	2.216							5	196931	25379843	25182912	88.138	106.902	0.919939	0.904904
1_631086	1	631086	11.929	2.416							6	281879	22260083	21978204	148.002	63.55	0.867553	0.962001
1_741516	1	741516	12.529	2.715							7	228986	27341252	27112266	125.809	99.372	0.961184	0.967016
1_1060803	1	1060803	13.84	3.015							8	30944	22506234	22475290	73.33	96.695	0.939525	0.942974
1_1170229	1	1170229	14.24	3.214							9	226145	22838327	22612182	101.469	75.869	0.868178	0.883421
1_1304008	1	1304008	14.24	3.314							10	241961	23440244	23198283	94.268	120.258	0.913296	0.637671
1_1400565	1	1400565	14.639	3.613							11	46057	19766239	19720182	72.281	60.141	0.972798	0.874505
1_1623606	1	1623606	14.739	4.415							12	115867	23999415	23883548	70.608	70.91	0.969429	0.980915
1_1999515	1	1999515	15.541	4.415							13	393712	29070085	28676373	126.592	106.908	0.886638	0.879915
1_2145831	1	2145831	16.643	4.515							14	88562	29979493	29890931	99.785	79.898	0.985484	0.979071
1_2306205	1	2306205	16.344	4.415							15	177997	19956945	19778948	65.993	66.504	0.91529	0.885276
1_2424927	1	2424927	16.643	4.814							16	3648	23486995	23483347	97.049	68.483	0.933399	0.856656
1_2618562	1	2618562	17.954	5.214							17	394787	18015932	17621145	85.95	56.674	0.788304	0.915908
1_2718543	1	2718543	18.153	5.314							18	70737	34523455	34452718	107.783	96.704	0.973872	0.971387
1_2822616	1	2822616	0	1.618							19	5269	24632229	24626960	78.602	76.053	0.939826	0.861385
1_2955463	1	2955463	19.057	5.513
1_3008587	1	3008587	19.356	5.613
1_3077430	1	3077430	19.957	5.613
1_3142598	1	3142598	27.468	6.012
1_3325315	1	3325315	21.472	5.712
1_3523735	1	3523735	22.376	6.012
1_3758335	1	3758335	23.279	6.012
1_3959025	1	3959025	24.284	6.012
1_4517681	1	4517681	27.468	17.356
1_4613003	1	4613003	27.968	17.356
1_4681418	1	4681418	28.267	17.356
1_4913189	1	4913189	29.273	17.356
1_5045973	1	5045973	29.472	17.356
1_5191317	1	5191317	30.376	17.356
1_5782424	1	5782424	32.823	17.356
1_5860561	1	5860561	33.022	17.356
1_5940848	1	5940848	32.922	17.356
1_6034925	1	6034925	33.522	17.356
1_6215954	1	6215954	34.73	17.356
1_6320667	1	6320667	35.634	17.356
1_6763976	1	6763976	37.864	17.356
1_6966756	1	6966756	37.665	17.356
1_7377641	1	7377641	39.172	17.356
1_7478412	1	7478412	39.073	17.356
1_7643877	1	7643877	39.572	17.356
1_7710739	1	7710739	40.072	17.356
1_8017533	1	8017533	40.672	17.356
1_8371555	1	8371555	41.475	17.356
1_9183554	1	9183554	45.022	24.741
1_9254255	1	9254255	45.122	24.741
1_9320212	1	9320212	42.888	17.356
1_9696161	1	9696161	45.722	24.741
1_9997807	1	9997807	46.424	24.741
1_10143990	1	10143990	47.024	24.741
1_10197542	1	10197542	47.424	24.741
1_10270991	1	10270991	47.424	24.741
1_10327568	1	10327568	47.524	35.96
1_10502666	1	10502666	47.723	35.96
1_10608149	1	10608149	47.823	35.96
1_10668596	1	10668596	48.122	35.96
1_10871127	1	10871127	48.022	35.96
1_11409494	1	11409494	49.125	48.332
1_11933074	1	11933074	49.125	47.933
1_12424864	1	12424864	52.949	49.034
1_12562013	1	12562013	54.157	49.133
1_12633525	1	12633525	55.061	49.333
1_12754531	1	12754531	55.061	49.432
1_12827804	1	12827804	55.662	49.432
1_12892148	1	12892148	56.262	49.432
1_12994384	1	12994384	49.025	35.96
1_13380398	1	13380398	57.065	49.532
1_14682355	1	14682355	57.665	49.631
1_14789269	1	14789269	57.665	49.631
1_16657949	1	16657949	60.532	49.831
1_17438406	1	17438406	63.822	50.331
1_17835220	1	17835220	64.929	50.53
1_18659545	1	18659545	68.86	50.93
1_18877141	1	18877141	68.86	51.129
1_19421864	1	19421864	71.727	52.338
1_19775332	1	19775332	73.242	52.637
1_20297007	1	20297007	74.146	52.936
1_20624760	1	20624760	75.253	53.736
1_20722844	1	20722844	76.768	53.736
1_20843669	1	20843669	77.773	53.835
1_20914451	1	20914451	78.677	53.935
1_20986109	1	20986109	80.501	53.935
1_21277450	1	21277450	80.501	54.637
1_21821786	1	21821786	80.501	55.338
1_21945869	1	21945869	82.016	56.648
1_22123159	1	22123159	82.516	57.35
1_22193391	1	22193391	82.516	57.951
1_22352558	1	22352558	83.016	58.854
1_22424733	1	22424733	83.315	59.154
1_22701079	1	22701079	86.96	71.595
1_22874519	1	22874519	88.578	80.147
1_22974826	1	22974826	85.649	67.014
1_23051638	1	23051638	85.45	62.126
1_23108100	1	23108100	85.45	62.525
1_23665313	1	23665313	85.649	63.83
1_23733091	1	23733091	85.45	63.53
2_10978	2	10978	34.608	1.721
2_328355	2	328355	0	0
2_583705	2	583705	35.511	2.02
2_681324	2	681324	37.129	2.52
2_854531	2	854531	38.338	3.222
2_953454	2	953454	39.343	4.125
2_1626662	2	1626662	41.167	5.13
2_1755729	2	1755729	45.714	5.63
2_1876931	2	1876931	45.714	6.231
2_2263163	2	2263163	45.314	5.63
2_2348470	2	2348470	45.714	9.521
2_2688648	2	2688648	49.645	11.448
2_2787199	2	2787199	49.645	12.861
2_2912460	2	2912460	52.723	13.361
2_3061567	2	3061567	52.723	15.392
2_3271376	2	3271376	52.723	16.397
2_3531507	2	3531507	54.962	19.369
2_3665247	2	3665247	55.663	19.369
2_3759497	2	3759497	61.459	20.577
2_4288608	2	4288608	61.459	24.509
2_4497054	2	4497054	62.161	26.644
2_4599939	2	4599939	63.471	28.882
2_4703733	2	4703733	64.986	29.382
2_4825658	2	4825658	65.789	30.795
2_5966830	2	5966830	72.26	44.048
2_6129731	2	6129731	72.559	44.147
2_6241099	2	6241099	72.959	44.247
2_6490761	2	6490761	73.558	46.26
2_6781830	2	6781830	73.158	44.847
2_7412824	2	7412824	74.868	47.571
2_7651035	2	7651035	75.772	48.881
2_7919124	2	7919124	76.171	49.583
2_7999319	2	7999319	76.171	49.682
2_8110161	2	8110161	76.471	50.182
2_8206685	2	8206685	76.571	50.182
2_8319548	2	8319548	76.571	50.282
2_8433331	2	8433331	76.77	50.581
2_8487996	2	8487996	77.369	50.681
2_8579012	2	8579012	76.969	50.681
2_8709614	2	8709614	78.374	51.181
2_9074768	2	9074768	78.573	51.281
2_9127853	2	9127853	78.773	51.68
2_10312496	2	10312496	83.514	52.179
2_11004272	2	11004272	79.474	52.08
2_13029837	2	13029837	87.8	73.842
2_13969416	2	13969416	83.514	53.083
2_14873799	2	14873799	87.8	54.084
2_16603629	2	16603629	87.8	54.483
2_16741500	2	16741500	87.8	54.783
2_17012389	2	17012389	87.8	54.982
2_17246760	2	17246760	87.8	55.082
2_17347640	2	17347640	87.8	55.381
2_17478449	2	17478449	87.8	55.281
2_17720094	2	17720094	87.8	55.881
2_17785364	2	17785364	87.8	55.98
2_17916691	2	17916691	87.8	56.38
2_18194652	2	18194652	87.8	56.48
2_18448449	2	18448449	87.8	56.679
3_342741	3	342741	0	0
3_609816	3	609816	5.13	0
3_2314233	3	2314233	5.63	0
3_2901369	3	2901369	10.321	0
3_3251513	3	3251513	12.768	7.04
3_3488939	3	3488939	13.168	7.04
3_3905978	3	3905978	14.274	7.04
3_4315306	3	4315306	14.674	7.24
3_4565569	3	4565569	19.584	10.53
3_4822693	3	4822693	22.768	11.943
3_4920649	3	4920649	5.63	0
3_4988294	3	4988294	22.768	13.151
3_5155501	3	5155501	22.768	13.551
3_5232850	3	5232850	22.768	14.556
3_5507072	3	5507072	27.788	17.398
3_5583374	3	5583374	27.788	16.898
3_5797319	3	5797319	31.719	20.371
3_5885034	3	5885034	32.421	20.371
3_6000617	3	6000617	32.421	20.67
3_6426810	3	6426810	33.731	22.185
3_6650857	3	6650857	34.633	23.085
3_6848850	3	6848850	33.831	22.685
3_7155917	3	7155917	35.537	25.012
3_7220808	3	7220808	35.936	25.012
3_7472345	3	7472345	38.909	25.211
3_8256808	3	8256808	38.909	25.411
3_8428406	3	8428406	38.909	25.411
3_9162339	3	9162339	40.733	25.71
3_9224651	3	9224651	42.867	26.11
3_9374964	3	9374964	42.867	26.409
3_10121298	3	10121298	44.472	27.21
3_11252155	3	11252155	43.669	27.111
3_13319654	3	13319654	51.879	27.61
3_14442063	3	14442063	48.696	27.61
3_14850509	3	14850509	44.871	27.61
3_15938806	3	15938806	53.497	27.61
3_17950996	3	17950996	55.013	27.61
3_19133207	3	19133207	64.675	55.703
3_19297395	3	19297395	60.979	27.61
3_19365074	3	19365074	56.94	27.61
3_19690734	3	19690734	64.376	55.703
4_130509	4	130509	0.601	0
4_700172	4	700172	0	0
4_1028787	4	1028787	1.302	2.972
4_1187713	4	1187713	2.104	4.385
4_1307469	4	1307469	2.504	4.684
4_1391400	4	1391400	3.004	5.386
4_1715906	4	1715906	4.315	7.728
4_1855396	4	1855396	4.614	8.228
4_2096842	4	2096842	5.114	9.335
4_2563214	4	2563214	6.425	10.037
4_2919507	4	2919507	9.715	12.798
4_3237352	4	3237352	19.583	13.702
4_3597502	4	3597502	19.583	16.044
4_3661349	4	3661349	19.583	16.344
4_3801978	4	3801978	19.583	16.543
4_3893714	4	3893714	19.982	18.781
4_4437478	4	4437478	25.89	18.781
4_4596235	4	4596235	26.794	20.502
4_4759072	4	4759072	27.294	21.002
4_4948818	4	4948818	28.4	21.805
4_5125331	4	5125331	28.8	23.525
4_5338718	4	5338718	29.704	23.525
4_5638153	4	5638153	31.014	24.836
4_6277410	4	6277410	32.019	27.597
4_6583166	4	6583166	32.721	28.908
4_6678764	4	6678764	33.726	29.008
4_6752086	4	6752086	34.629	29.709
4_6834788	4	6834788	34.829	29.908
4_7003711	4	7003711	35.329	30.509
4_7185718	4	7185718	35.829	30.509
4_7614182	4	7614182	36.732	31.413
4_7771974	4	7771974	37.032	31.913
4_8778482	4	8778482	37.331	32.413
4_8965154	4	8965154	37.731	32.812
4_9107108	4	9107108	37.93	33.012
4_9358331	4	9358331	38.03	33.012
4_9417403	4	9417403	38.229	33.512
4_9541495	4	9541495	38.329	33.512
4_9602051	4	9602051	38.329	33.711
4_9681702	4	9681702	38.428	33.711
4_9800666	4	9800666	38.528	33.711
4_10789218	4	10789218	39.941	34.01
4_11031511	4	11031511	40.642	34.914
4_11238026	4	11238026	40.842	35.014
4_11802988	4	11802988	41.644	35.113
4_14162870	4	14162870	44.091	36.322
4_14745243	4	14745243	45.812	36.822
4_14809627	4	14809627	46.312	37.523
4_14964966	4	14964966	46.711	37.623
4_16315879	4	16315879	47.514	38.425
4_16491374	4	16491374	47.613	38.725
4_17799573	4	17799573	49.437	41.909
4_17980355	4	17980355	50.442	43.219
4_18311071	4	18311071	51.753	44.123
4_19017335	4	19017335	54.096	46.884
4_19762446	4	19762446	55.713	48.399
4_19892780	4	19892780	55.713	49.101
4_20004123	4	20004123	56.415	49.701
4_20436338	4	20436338	57.318	50.403
4_20739437	4	20739437	58.02	50.903
4_20837957	4	20837957	58.621	51.705
4_21070680	4	21070680	71.193	52.609
4_21238665	4	21238665	62.876	51.705
4_22127549	4	22127549	71.193	56.756
4_22215506	4	22215506	71.793	56.756
4_22272053	4	22272053	71.793	58.058
4_22331368	4	22331368	71.793	57.559
4_22548287	4	22548287	71.793	57.758
4_22791294	4	22791294	73.309	58.058
4_23092663	4	23092663	77.564	59.47
4_23360446	4	23360446	77.564	60.475
4_23421280	4	23421280	77.864	60.575
4_23599054	4	23599054	81.903	61.075
4_23999526	4	23999526	83.624	63.314
4_24312358	4	24312358	83.624	64.015
4_24558421	4	24558421	84.124	64.415
5_196931	5	196931	1.005	14.434
5_288102	5	288102	1.005	14.533
5_523818	5	523818	0	0
5_601862	5	601862	1.005	15.134
5_727574	5	727574	1.005	15.534
5_782424	5	782424	1.105	15.633
5_1120092	5	1120092	1.105	16.842
5_1251758	5	1251758	1.806	17.041
5_1449735	5	1449735	1.806	17.945
5_1508886	5	1508886	1.806	18.044
5_1652473	5	1652473	2.407	19.05
5_2193315	5	2193315	2.407	19.448
5_2346684	5	2346684	3.206	19.448
5_2429823	5	2429823	2.407	19.249
5_2540724	5	2540724	2.706	19.448
5_2671340	5	2671340	3.206	20.352
5_2816543	5	2816543	3.405	21.357
5_2970834	5	2970834	3.905	21.357
5_3398262	5	3398262	5.009	24.113
5_3455965	5	3455965	4.809	24.013
5_3554745	5	3554745	5.912	25.118
5_3677473	5	3677473	5.912	25.417
5_3817250	5	3817250	6.412	25.817
5_3885586	5	3885586	7.621	25.817
5_3959240	5	3959240	8.423	26.418
5_4088551	5	4088551	1.005	0
5_4356188	5	4356188	12.14	28.865
5_4453596	5	4453596	12.14	30.073
5_4915706	5	4915706	17.16	32.104
5_5336805	5	5336805	17.16	33.825
5_5451693	5	5451693	17.861	34.526
5_5541402	5	5541402	19.479	35.026
5_5623008	5	5623008	19.479	35.326
5_5692636	5	5692636	22.136	35.826
5_5764723	5	5764723	22.136	36.831
5_5884957	5	5884957	22.136	38.449
5_6247366	5	6247366	23.856	39.861
5_6351187	5	6351187	24.862	40.061
5_6472536	5	6472536	24.862	39.861
5_6577650	5	6577650	26.479	40.46
5_6783807	5	6783807	31.389	41.771
5_6864486	5	6864486	31.389	42.07
5_7260172	5	7260172	31.389	43.586
5_7410044	5	7410044	31.389	44.186
5_7530014	5	7530014	44.255	44.486
5_7605115	5	7605115	44.255	45.086
5_7882802	5	7882802	44.654	45.286
5_7984167	5	7984167	44.654	45.786
5_8075869	5	8075869	44.654	46.085
5_8392088	5	8392088	44.654	46.989
5_8545800	5	8545800	61.212	48.497
5_8669505	5	8669505	61.113	48.497
5_9107670	5	9107670	61.412	49.299
5_9249185	5	9249185	61.611	49.498
5_9330484	5	9330484	61.91	49.998
5_9418134	5	9418134	61.811	49.998
5_9475202	5	9475202	45.154	48.197
5_9760548	5	9760548	62.41	50.599
5_9961427	5	9961427	62.61	51.808
5_10303059	5	10303059	62.809	52.007
5_10381269	5	10381269	62.709	52.007
5_10489999	5	10489999	62.908	52.107
5_10597598	5	10597598	62.908	52.406
5_10680744	5	10680744	62.908	52.406
5_10737322	5	10737322	63.208	52.406
5_11411896	5	11411896	63.407	52.806
5_11488698	5	11488698	63.607	52.806
5_12177632	5	12177632	65.312	55.439
5_12317731	5	12317731	65.113	55.34
5_12436793	5	12436793	64.713	54.94
5_12684206	5	12684206	65.312	55.539
5_13959256	5	13959256	65.312	55.34
5_14113858	5	14113858	65.412	56.139
5_14184102	5	14184102	65.811	56.139
5_15156341	5	15156341	49.518	48.197
5_15439188	5	15439188	67.842	57.043
5_15494607	5	15494607	69.255	57.342
5_15849900	5	15849900	69.255	57.943
5_16092596	5	16092596	69.655	58.043
5_16184048	5	16184048	69.754	58.043
5_16270621	5	16270621	69.754	58.043
5_17484208	5	17484208	84.761	95.309
5_17567199	5	17567199	70.054	58.543
5_17847538	5	17847538	70.654	58.742
5_18637567	5	18637567	71.354	59.142
5_18897041	5	18897041	72.563	59.742
5_19422363	5	19422363	72.563	59.942
5_20164865	5	20164865	74.078	61.972
5_20239419	5	20239419	74.278	62.172
5_20429993	5	20429993	75.08	63.075
5_20648848	5	20648848	88.138	106.902
5_21192283	5	21192283	85.06	106.902
5_21389712	5	21389712	76.493	65.106
5_22368206	5	22368206	77.396	66.213
5_22424142	5	22424142	77.396	66.612
5_22549876	5	22549876	82.418	75.842
5_22623177	5	22623177	77.796	67.012
5_22732244	5	22732244	77.796	67.211
5_22839984	5	22839984	78.095	67.211
5_23266738	5	23266738	78.999	67.411
5_23626031	5	23626031	79.099	68.213
5_23735988	5	23735988	84.761	80.207
5_23821379	5	23821379	84.761	97.756
5_23885642	5	23885642	79.198	69.32
5_24028531	5	24028531	79.598	71.767
5_24109446	5	24109446	79.598	71.966
5_24329039	5	24329039	80.199	72.166
5_24516717	5	24516717	80.498	72.565
5_24901597	5	24901597	80.697	72.665
5_25379843	5	25379843	80.697	72.765
6_281879	6	281879	7.346	1.209
6_506716	6	506716	64.1	1.608
6_670815	6	670815	1.101	1.209
6_816414	6	816414	64.701	1.608
6_2027729	6	2027729	66.616	2.209
6_2092951	6	2092951	65.1	2.209
6_2312292	6	2312292	67.824	3.011
6_2674740	6	2674740	69.855	3.111
6_2754921	6	2754921	69.855	3.21
6_2871894	6	2871894	0.5	1.209
6_3096555	6	3096555	0	0
6_3261399	6	3261399	72.511	3.21
6_3629748	6	3629748	73.924	7.134
6_3712077	6	3712077	72.511	7.035
6_4193190	6	4193190	81.194	7.937
6_4282333	6	4282333	81.194	14.634
6_4664668	6	4664668	83.641	16.047
6_4773860	6	4773860	90.883	18.071
6_4995975	6	4995975	86.192	17.871
6_5316318	6	5316318	90.883	19.483
6_5491770	6	5491770	91.99	19.683
6_5661220	6	5661220	91.99	19.782
6_5752203	6	5752203	91.99	19.882
6_5843756	6	5843756	92.29	20.282
6_5958577	6	5958577	92.29	23.043
6_6016850	6	6016850	94.424	26.653
6_6373188	6	6373188	96.351	26.653
6_6873743	6	6873743	97.255	26.653
6_6961754	6	6961754	98.668	30.049
6_7690367	6	7690367	100.802	30.049
6_7855019	6	7855019	103.986	31.564
6_9016289	6	9016289	103.986	33.803
6_11635685	6	11635685	107.064	35.318
6_13115981	6	13115981	112.86	42.588
6_13622915	6	13622915	115.179	42.588
6_13689046	6	13689046	113.561	42.588
6_14552019	6	14552019	115.679	43.088
6_14606037	6	14606037	116.786	43.488
6_14835830	6	14835830	117.487	44.088
6_15137467	6	15137467	138	55.363
6_15470523	6	15470523	118.287	44.488
6_15775550	6	15775550	118.888	44.488
6_15850251	6	15850251	119.488	44.488
6_15915895	6	15915895	120.19	44.888
6_16140020	6	16140020	120.791	44.888
6_16196711	6	16196711	117.687	44.088
6_17449050	6	17449050	121.796	45.893
6_17681109	6	17681109	121.796	45.893
6_17921641	6	17921641	124.034	46.292
6_18520823	6	18520823	131.535	47.297
6_19860838	6	19860838	140.031	55.363
6_19937319	6	19937319	131.535	47.597
6_20000657	6	20000657	131.634	49.109
6_20062276	6	20062276	131.535	49.01
6_20305922	6	20305922	144.071	59.618
6_20373568	6	20373568	135.699	50.933
6_20569421	6	20569421	133.252	50.933
6_20646740	6	20646740	135.899	51.033
6_20765164	6	20765164	136.6	51.835
6_21330468	6	21330468	136.899	52.335
6_22000727	6	22000727	136.899	52.435
6_22086937	6	22086937	148.002	63.55
6_22153848	6	22153848	138	53.847
6_22260083	6	22260083	137.601	53.847
7_228986	7	228986	0.904	11.972
7_629398	7	629398	0.904	12.372
7_848595	7	848595	0.904	13.275
7_912369	7	912369	0.904	14.078
7_1013924	7	1013924	31.884	17.297
7_1223286	7	1223286	6.47	16.898
7_1406036	7	1406036	32.083	17.297
7_1482314	7	1482314	33.292	17.397
7_1722728	7	1722728	33.292	18.199
7_1796486	7	1796486	33.292	18.299
7_1882551	7	1882551	33.292	18.699
7_2131456	7	2131456	33.292	19.4
7_2287634	7	2287634	6.47	16.698
7_2435368	7	2435368	34.297	19.9
7_2590123	7	2590123	34.297	20.601
7_2667199	7	2667199	34.297	21.101
7_2771025	7	2771025	35.505	22.719
7_2950372	7	2950372	35.505	23.522
7_3021215	7	3021215	8.294	17.297
7_3401987	7	3401987	38.795	25.969
7_3559874	7	3559874	0.904	15.799
7_3625373	7	3625373	38.795	26.569
7_3716693	7	3716693	41.451	26.769
7_3835738	7	3835738	41.451	27.47
7_3995914	7	3995914	41.451	27.87
7_4112731	7	4112731	41.451	28.571
7_4254728	7	4254728	41.451	29.374
7_4373927	7	4373927	41.451	30.684
7_4663485	7	4663485	53.55	30.684
7_5199288	7	5199288	0	0
7_5300863	7	5300863	53.55	33.762
7_5435880	7	5435880	53.55	34.564
7_6389989	7	6389989	53.55	37.116
7_6944947	7	6944947	53.55	39.354
7_7162026	7	7162026	53.55	40.36
7_7447102	7	7447102	55.893	41.16
7_7588721	7	7588721	55.893	40.96
7_7699857	7	7699857	55.893	41.459
7_7829034	7	7829034	59.183	42.261
7_7990376	7	7990376	59.183	42.962
7_8094847	7	8094847	59.183	43.061
7_8155951	7	8155951	59.183	42.862
7_8252505	7	8252505	59.183	43.361
7_8330361	7	8330361	74.046	48.788
7_8561570	7	8561570	61.63	44.264
7_8804798	7	8804798	65.133	44.664
7_9942517	7	9942517	5.159	16.299
7_10066816	7	10066816	65.133	45.771
7_10498469	7	10498469	65.133	45.97
7_11956846	7	11956846	66.546	47.485
7_12452417	7	12452417	74.046	47.885
7_13861474	7	13861474	74.046	47.885
7_15243832	7	15243832	76.703	51.115
7_15374402	7	15374402	76.703	50.716
7_17042396	7	17042396	86.208	53.354
7_17219131	7	17219131	88.865	53.653
7_17308092	7	17308092	91.731	54.053
7_17378899	7	17378899	88.865	54.053
7_17723002	7	17723002	88.865	54.053
7_18097382	7	18097382	92.838	54.754
7_18268268	7	18268268	92.838	54.854
7_18437688	7	18437688	91.731	54.754
7_18701068	7	18701068	92.838	55.354
7_18762637	7	18762637	92.838	55.553
7_18835505	7	18835505	92.838	55.852
7_18952564	7	18952564	94.149	55.952
7_19299297	7	19299297	94.348	57.357
7_19355564	7	19355564	94.149	56.957
7_19985774	7	19985774	98.657	75.272
7_20103260	7	20103260	98.358	75.272
7_20279884	7	20279884	97.958	58.667
7_21128945	7	21128945	101.313	75.272
7_22046989	7	22046989	107.621	75.472
7_22101289	7	22101289	107.221	75.272
7_22250380	7	22250380	108.829	76.579
7_22781295	7	22781295	111.381	78.402
7_23068209	7	23068209	112.794	79.611
7_23233299	7	23233299	114.104	80.515
7_23438032	7	23438032	115.008	80.914
7_23660749	7	23660749	115.911	83.049
7_23769058	7	23769058	116.31	83.549
7_23844050	7	23844050	116.51	85.787
7_23962575	7	23962575	116.211	83.049
7_24059511	7	24059511	116.51	83.549
7_24508748	7	24508748	116.809	85.787
7_24586966	7	24586966	117.713	85.887
7_24879814	7	24879814	119.434	88.125
7_24967097	7	24967097	119.434	88.425
7_25056911	7	25056911	119.533	88.524
7_25141862	7	25141862	122.4	88.824
7_25262311	7	25262311	122.9	89.023
7_25669872	7	25669872	122.4	89.023
7_25909284	7	25909284	122.9	91.47
7_26088532	7	26088532	123.601	94.231
7_26249020	7	26249020	124.708	95.034
7_26363715	7	26363715	124.708	95.333
7_26515058	7	26515058	125.511	97.364
7_26680230	7	26680230	125.511	97.764
7_26792208	7	26792208	125.61	98.163
7_27013763	7	27013763	125.71	99.372
7_27341252	7	27341252	125.809	99.372
8_30944	8	30944	3.548	1.599
8_301480	8	301480	4.048	2.097
8_474142	8	474142	3.948	1.898
8_1005872	8	1005872	2.746	1.199
8_1155960	8	1155960	2.547	0.9
8_1222997	8	1222997	5.358	2.397
8_2017540	8	2017540	5.358	2.596
8_2197734	8	2197734	6.873	3.596
8_2250586	8	2250586	6.873	3.296
8_2443239	8	2443239	8.178	3.995
8_2564886	8	2564886	7.878	3.995
8_2666965	8	2666965	6.873	3.197
8_2784591	8	2784591	8.477	4.095
8_3176495	8	3176495	9.377	4.494
8_3320879	8	3320879	8.977	4.394
8_4108038	8	4108038	9.777	4.793
8_4214869	8	4214869	10.076	5.093
8_4661848	8	4661848	13.26	6.608
8_4918103	8	4918103	2.447	0
8_5062235	8	5062235	16.126	8.226
8_5630677	8	5630677	21.256	9.028
8_7224682	8	7224682	27.614	12.318
8_7371285	8	7371285	31.654	15.157
8_7443260	8	7443260	32.659	17.604
8_7542838	8	7542838	27.614	12.919
8_7812019	8	7812019	33.562	17.604
8_7898256	8	7898256	36.114	17.604
8_8086885	8	8086885	39.765	18.205
8_8227840	8	8227840	37.527	18.205
8_9037920	8	9037920	40.974	18.205
8_9483316	8	9483316	42.489	18.205
8_9585235	8	9585235	42.489	21.495
8_9702346	8	9702346	42.688	21.694
8_9924400	8	9924400	2.547	0.5
8_10146498	8	10146498	44.101	24.351
8_10545513	8	10545513	45.208	26.693
8_10735044	8	10735044	45.208	26.693
8_10850929	8	10850929	46.01	30.41
8_10993976	8	10993976	45.208	30.41
8_11082356	8	11082356	46.712	30.41
8_11215366	8	11215366	46.811	30.41
8_11435234	8	11435234	47.513	32.649
8_11544717	8	11544717	47.812	33.048
8_11650720	8	11650720	48.712	37.331
8_11773246	8	11773246	48.413	34.359
8_11992421	8	11992421	49.012	37.331
8_12251683	8	12251683	49.211	39.57
8_12336402	8	12336402	49.41	39.57
8_12529769	8	12529769	0	0
8_12843847	8	12843847	49.51	40.372
8_12950516	8	12950516	49.61	40.372
8_13104592	8	13104592	49.909	41.99
8_13261367	8	13261367	50.51	41.99
8_13482645	8	13482645	50.709	43.711
8_13582202	8	13582202	50.908	43.711
8_13705893	8	13705893	51.008	45.226
8_13823480	8	13823480	51.008	45.226
8_13885816	8	13885816	52.512	47.238
8_14233651	8	14233651	55.063	50.634
8_14401501	8	14401501	51.81	46.537
8_14638681	8	14638681	56.571	51.741
8_14700208	8	14700208	56.272	50.634
8_14881905	8	14881905	57.773	53.359
8_14968234	8	14968234	58.575	54.772
8_15158961	8	15158961	58.675	54.971
8_15245498	8	15245498	57.273	51.741
8_15413080	8	15413080	58.874	54.971
8_15673111	8	15673111	58.974	54.971
8_15761184	8	15761184	59.776	55.071
8_15917624	8	15917624	60.276	55.17
8_16151298	8	16151298	60.276	55.17
8_16282470	8	16282470	60.376	55.47
8_16821914	8	16821914	61.789	55.869
8_17355913	8	17355913	61.789	56.169
8_17921592	8	17921592	61.789	56.568
8_19107704	8	19107704	62.997	57.169
8_19310146	8	19310146	63.097	57.269
8_19687962	8	19687962	66.921	57.568
8_19745123	8	19745123	66.921	57.568
8_20006189	8	20006189	66.921	57.767
8_20100013	8	20100013	67.52	58.166
8_20316557	8	20316557	67.421	57.967
8_20544048	8	20544048	67.52	58.266
8_20732778	8	20732778	67.52	58.266
8_20838429	8	20838429	67.52	58.565
8_20966593	8	20966593	68.729	58.565
8_21172946	8	21172946	68.729	59.267
8_21332630	8	21332630	68.729	59.767
8_21436766	8	21436766	68.729	59.767
8_21621683	8	21621683	68.729	59.866
8_21969721	8	21969721	73.33	96.695
8_22064560	8	22064560	68.729	60.867
8_22142275	8	22142275	70.04	90.45
8_22251587	8	22251587	68.729	60.166
8_22506234	8	22506234	68.729	85.099
9_226145	9	226145	20.348	6.926
9_301541	9	301541	22.691	6.926
9_516308	9	516308	22.89	6.926
9_618812	9	618812	23.491	7.326
9_739923	9	739923	23.491	14.711
9_813785	9	813785	23.69	23.976
9_893002	9	893002	0	0
9_1305204	9	1305204	24.592	26.31
9_1407687	9	1407687	23.69	26.111
9_1464217	9	1464217	24.492	26.111
9_1575241	9	1575241	25.496	26.31
9_1648912	9	1648912	26.197	26.61
9_2008333	9	2008333	26.197	26.909
9_2133495	9	2133495	28.435	28.016
9_2249377	9	2249377	32.908	29.84
9_2302342	9	2302342	33.913	30.743
9_2391752	9	2391752	34.113	30.743
9_2474475	9	2474475	34.312	30.943
9_2539091	9	2539091	36.239	31.342
9_3600480	9	3600480	36.84	37.813
9_4085999	9	4085999	44.225	37.813
9_4138989	9	4138989	48.122	39.534
9_4242318	9	4242318	44.725	39.534
9_4911190	9	4911190	51.58	41.565
9_5500102	9	5500102	51.58	42.065
9_5566204	9	5566204	52.181	42.065
9_5785960	9	5785960	57.201	49.387
9_5920608	9	5920608	57.201	46.865
9_6446554	9	6446554	50.778	41.565
9_6523189	9	6523189	57.201	47.769
9_6602203	9	6602203	57.201	49.987
9_6717488	9	6717488	58.614	49.987
9_6990766	9	6990766	101.469	75.869
9_7133530	9	7133530	63.266	55.256
9_7340587	9	7340587	59.822	50.689
9_7476640	9	7476640	60.524	51.289
9_7533649	9	7533649	62.866	52.6
9_8899256	9	8899256	67.848	56.771
9_9426423	9	9426423	71.031	59.428
9_9574105	9	9574105	72.649	59.428
9_13086190	9	13086190	74.888	59.428
9_13197248	9	13197248	76.096	60.535
9_13400197	9	13400197	76.196	61.035
9_13689984	9	13689984	76.395	61.035
9_13760891	9	13760891	76.595	61.134
9_16094913	9	16094913	76.794	61.134
9_17005889	9	17005889	78.09	70.696
9_17042572	9	17042572	76.894	61.434
9_18463570	9	18463570	76.894	62.846
9_18628859	9	18628859	77.093	65.398
9_19000027	9	19000027	77.193	66.302
9_19072322	9	19072322	77.392	66.302
9_19148103	9	19148103	77.492	66.302
9_19317456	9	19317456	77.791	66.601
9_19944895	9	19944895	78.69	71.396
9_20042224	9	20042224	78.19	70.896
9_20127590	9	20127590	77.791	69.997
9_20989379	9	20989379	78.09	70.397
9_22838327	9	22838327	83.6	75.869
10_241961	10	241961	12.088	62.814
10_370298	10	370298	12.088	62.715
10_423938	10	423938	8.286	22.106
10_508428	10	508428	12.188	63.516
10_874103	10	874103	8.585	62.615
10_1013557	10	1013557	12.889	63.516
10_1111687	10	1111687	13.49	63.915
10_1174215	10	1174215	13.589	64.015
10_1265993	10	1265993	14.289	64.515
10_1430660	10	1430660	13.789	64.515
10_2600993	10	2600993	17.899	69.206
10_2803328	10	2803328	19.311	77.995
10_3540296	10	3540296	24.662	77.995
10_3690372	10	3690372	25.364	94.6
10_4207807	10	4207807	3.253	10.487
10_4427721	10	4427721	29.503	94.6
10_4503995	10	4503995	4.462	10.886
10_4623373	10	4623373	29.403	94.6
10_4847719	10	4847719	32.37	94.6
10_4950540	10	4950540	33.273	94.899
10_5381836	10	5381836	35.2	98.402
10_5618563	10	5618563	36.003	98.502
10_6030347	10	6030347	36.603	98.801
10_6111686	10	6111686	36.603	99.101
10_6200947	10	6200947	36.603	99.3
10_6333960	10	6333960	2.552	4.691
10_6407241	10	6407241	36.603	99.7
10_6523776	10	6523776	36.603	99.999
10_6654857	10	6654857	0	0
10_6732153	10	6732153	36.603	100.198
10_7345058	10	7345058	37.406	100.799
10_7398537	10	7398537	37.906	100.799
10_7537254	10	7537254	38.607	100.998
10_7930703	10	7930703	39.007	101.198
10_8038057	10	8038057	39.007	101.497
10_8299491	10	8299491	39.706	102.196
10_8422060	10	8422060	39.507	101.897
10_8528547	10	8528547	40.006	102.296
10_8787351	10	8787351	40.006	102.695
10_8893209	10	8893209	40.205	102.995
10_9014261	10	9014261	40.806	103.294
10_9215683	10	9215683	41.709	103.494
10_9467495	10	9467495	41.709	103.994
10_10237641	10	10237641	43.74	104.494
10_10334806	10	10334806	45.153	104.593
10_10475020	10	10475020	45.252	104.793
10_10547760	10	10547760	45.752	105.492
10_10653854	10	10653854	45.752	105.293
10_10923726	10	10923726	45.852	105.892
10_11157943	10	11157943	46.553	106.694
10_11353255	10	11353255	46.553	106.994
10_11408804	10	11408804	46.653	107.897
10_11863766	10	11863766	47.353	109.515
10_11919133	10	11919133	47.254	107.897
10_12409898	10	12409898	47.753	109.515
10_12605914	10	12605914	47.852	109.915
10_13394270	10	13394270	48.756	110.818
10_14200734	10	14200734	49.761	112.334
10_15601492	10	15601492	58.669	113.44
10_15747189	10	15747189	58.669	114.142
10_16851267	10	16851267	62.279	115.76
10_17170708	10	17170708	91.19	116.059
10_19292145	10	19292145	94.268	116.861
10_20553231	10	20553231	70.427	116.059
10_21059800	10	21059800	70.726	116.059
10_21760871	10	21760871	71.731	116.059
10_23440244	10	23440244	94.268	120.258
11_46057	11	46057	0	0
11_255751	11	255751	1.515	0
11_386863	11	386863	2.015	8.67
11_691194	11	691194	5.947	8.67
11_1117973	11	1117973	10.529	8.67
11_1183569	11	1183569	10.828	8.67
11_1442687	11	1442687	11.228	12.067
11_1672438	11	1672438	11.228	8.67
11_1857249	11	1857249	13.042	13.377
11_1985173	11	1985173	13.442	13.377
11_2065555	11	2065555	12.743	12.067
11_2216980	11	2216980	13.842	13.377
11_2406678	11	2406678	14.543	16.987
11_2515310	11	2515310	15.244	16.987
11_2737838	11	2737838	15.544	16.987
11_2808288	11	2808288	15.743	17.286
11_2977354	11	2977354	16.952	18.597
11_3112858	11	3112858	17.351	19.602
11_3189542	11	3189542	18.053	20.709
11_3263224	11	3263224	18.452	22.533
11_3395372	11	3395372	19.053	26.572
11_3938527	11	3938527	20.466	26.572
11_4000176	11	4000176	21.066	27.577
11_4081344	11	4081344	21.466	29.92
11_4254847	11	4254847	22.573	29.92
11_4359180	11	4359180	23.274	29.92
11_4501448	11	4501448	24.077	29.92
11_4657459	11	4657459	24.476	30.42
11_4833197	11	4833197	26.094	32.141
11_4899312	11	4899312	27.099	35.75
11_5215446	11	5215446	28.003	37.885
11_5357281	11	5357281	28.703	38.184
11_5465467	11	5465467	28.603	38.184
11_5534517	11	5534517	28.603	37.885
11_5792931	11	5792931	31.359	38.184
11_6276211	11	6276211	31.359	39.905
11_6379656	11	6379656	33.702	41.114
11_6612094	11	6612094	33.702	42.732
11_6821881	11	6821881	34.202	43.031
11_6956387	11	6956387	34.702	43.131
11_7093931	11	7093931	34.901	44.03
11_7329819	11	7329819	34.901	43.53
11_7449768	11	7449768	35.704	44.03
11_7588838	11	7588838	35.803	44.13
11_7656746	11	7656746	36.203	45.135
11_7713575	11	7713575	36.502	45.135
11_8194452	11	8194452	38.637	45.135
11_8650142	11	8650142	39.541	47.062
11_9798821	11	9798821	45.56	47.062
11_10089836	11	10089836	45.56	47.663
11_12164303	11	12164303	48.85	48.465
11_13254270	11	13254270	50.671	48.764
11_13356997	11	13356997	50.571	48.565
11_14828475	11	14828475	50.571	48.764
11_16886199	11	16886199	51.981	49.567
11_17060668	11	17060668	52.885	49.966
11_17184199	11	17184199	53.084	50.066
11_17337960	11	17337960	53.184	50.066
11_17457569	11	17457569	54.291	50.767
11_17611360	11	17611360	54.291	50.767
11_17767859	11	17767859	54.69	51.167
11_17987786	11	17987786	56.001	51.466
11_18204712	11	18204712	57.619	52.37
11_18433819	11	18433819	58.827	52.87
11_18708021	11	18708021	61.694	53.571
11_18836141	11	18836141	62.598	54.273
11_18910740	11	18910740	63.299	54.273
11_19533500	11	19533500	63.9	55.075
11_19712713	11	19712713	72.281	60.141
11_19766239	11	19766239	64.199	55.776
12_115867	12	115867	0.299	0.601
12_173874	12	173874	0	0
12_390468	12	390468	0.499	0.601
12_521695	12	521695	0.598	1
12_996164	12	996164	1.502	3.343
12_1089461	12	1089461	1.801	3.442
12_1266582	12	1266582	2.2	4.343
12_1368028	12	1368028	2.001	4.144
12_1524783	12	1524783	2.2	5.45
12_1709224	12	1709224	2.6	6.051
12_1818274	12	1818274	2.699	6.35
12_2066524	12	2066524	3.3	7.254
12_2305412	12	2305412	3.499	7.453
12_2439647	12	2439647	4.201	8.255
12_2673100	12	2673100	4.701	8.655
12_2966354	12	2966354	5.301	9.762
12_3036761	12	3036761	5.601	10.362
12_3116725	12	3116725	7.014	10.362
12_3218920	12	3218920	7.014	10.762
12_3325270	12	3325270	9.044	11.061
12_3478868	12	3478868	12.122	11.864
12_3962172	12	3962172	12.122	13.688
12_5074355	12	5074355	16.054	16.66
12_5164930	12	5164930	19.664	17.868
12_5293702	12	5293702	23.274	18.268
12_5533572	12	5533572	19.664	18.268
12_6104436	12	6104436	23.274	23.508
12_7053640	12	7053640	32.062	26.27
12_7220783	12	7220783	34.301	27.072
12_7374050	12	7374050	34.301	27.572
12_7525515	12	7525515	35.408	28.375
12_8048809	12	8048809	43.373	29.177
12_8493396	12	8493396	43.373	29.878
12_8801535	12	8801535	43.373	30.479
12_8944870	12	8944870	44.276	30.979
12_9605397	12	9605397	47.673	31.58
12_13578193	12	13578193	51.176	33.818
12_15428839	12	15428839	53.103	36.161
12_17156423	12	17156423	55.03	41.291
12_18628428	12	18628428	55.833	41.291
12_18779599	12	18779599	56.534	44.794
12_19037725	12	19037725	56.934	44.794
12_19467018	12	19467018	57.233	44.794
12_19528528	12	19528528	57.432	45.495
12_20018956	12	20018956	57.532	45.495
12_20361061	12	20361061	58.133	46.298
12_20594460	12	20594460	58.232	48.744
12_21100305	12	21100305	58.432	48.744
12_21873473	12	21873473	61.404	52.24
12_21952129	12	21952129	61.404	52.141
12_22200448	12	22200448	62.409	55.002
12_22346427	12	22346427	68.093	55.002
12_22430141	12	22430141	70.608	70.91
12_22586794	12	22586794	68.093	55.602
12_23364307	12	23364307	68.093	56.506
12_23431894	12	23431894	68.093	56.506
12_23504918	12	23504918	69.2	56.606
12_23572750	12	23572750	69.2	56.705
12_23834651	12	23834651	70.408	56.905
12_23915621	12	23915621	70.408	57.004
12_23999415	12	23999415	70.408	56.705
13_393712	13	393712	17.166	4.46
13_507206	13	507206	17.166	4.46
13_851910	13	851910	17.166	5.161
13_965334	13	965334	17.166	5.661
13_1211616	13	1211616	17.166	13.743
13_1298235	13	1298235	17.166	19.763
13_1426203	13	1426203	18.171	19.763
13_1635674	13	1635674	23.855	19.763
13_1994792	13	1994792	25.99	24.127
13_2110146	13	2110146	26.189	24.127
13_2230274	13	2230274	28.532	24.127
13_2530757	13	2530757	30.847	25.132
13_2595348	13	2595348	29.74	24.127
13_2714257	13	2714257	30.847	25.432
13_2994658	13	2994658	31.046	25.432
13_3148270	13	3148270	33.808	26.234
13_3257266	13	3257266	40.166	27.852
13_3335044	13	3335044	40.166	31.036
13_3640676	13	3640676	17.066	4.16
13_3748786	13	3748786	41.374	31.235
13_3813814	13	3813814	41.774	31.335
13_4021260	13	4021260	41.774	31.434
13_5238141	13	5238141	43.084	32.847
13_5493926	13	5493926	44.293	32.947
13_5766649	13	5766649	46.014	33.146
13_5863106	13	5863106	46.113	33.246
13_5949531	13	5949531	47.118	33.345
13_6033227	13	6033227	50.621	34.148
13_6119963	13	6119963	50.621	34.148
13_6402644	13	6402644	53.805	34.148
13_6540716	13	6540716	0	0
13_6660218	13	6660218	53.805	34.849
13_6867117	13	6867117	53.905	34.949
13_6988041	13	6988041	15.242	1.504
13_7054877	13	7054877	65	38.027
13_7734187	13	7734187	66.106	38.027
13_7923799	13	7923799	70.907	38.027
13_8083875	13	8083875	70.907	38.829
13_8192631	13	8192631	70.907	38.929
13_8308812	13	8308812	71.912	39.228
13_8681863	13	8681863	71.912	39.727
13_8898279	13	8898279	71.912	39.628
13_9125164	13	9125164	77.485	42.174
13_13501864	13	13501864	11.846	0.802
13_14338425	13	14338425	77.485	42.775
13_14382284	13	14382284	77.584	43.577
13_15056202	13	15056202	81.774	44.677
13_15347566	13	15347566	81.174	44.477
13_15736455	13	15736455	80.874	43.877
13_16075743	13	16075743	82.475	45.376
13_16250951	13	16250951	82.475	45.476
13_16320948	13	16320948	81.874	44.876
13_16754260	13	16754260	83.277	46.379
13_16925901	13	16925901	83.576	47.486
13_18487980	13	18487980	86.404	51.176
13_18789364	13	18789364	85.297	50.776
13_19058179	13	19058179	86.803	51.575
13_19736524	13	19736524	88.216	55.292
13_20576036	13	20576036	88.516	56.808
13_22173380	13	22173380	88.914	59.124
13_22226946	13	22226946	89.314	61.78
13_22281023	13	22281023	88.715	58.22
13_22372308	13	22372308	89.714	61.78
13_22435936	13	22435936	89.913	62.381
13_22768514	13	22768514	92.325	65.621
13_22851098	13	22851098	91.326	64.619
13_24958287	13	24958287	91.725	64.819
13_25013004	13	25013004	91.825	65.621
13_25721137	13	25721137	93.327	66.929
13_27714695	13	27714695	93.427	67.329
13_27796053	13	27796053	92.524	66.83
13_27884063	13	27884063	126.592	106.908
13_27978882	13	27978882	97.401	104.578
13_28096981	13	28096981	93.626	67.429
13_28631883	13	28631883	94.428	102.339
13_28689372	13	28689372	93.327	66.83
13_28855433	13	28855433	94.428	68.128
13_28928847	13	28928847	93.626	67.728
13_29070085	13	29070085	124.457	106.608
14_88562	14	88562	8.448	7.13
14_257360	14	257360	7.649	5.427
14_360989	14	360989	8.049	6.328
14_434513	14	434513	7.649	6.129
14_594524	14	594524	8.848	7.13
14_726317	14	726317	3.61	3.396
14_836379	14	836379	10.672	8.441
14_994202	14	994202	0	0
14_1101250	14	1101250	10.672	8.841
14_1242694	14	1242694	10.672	9.441
14_1309053	14	1309053	11.881	9.941
14_1509565	14	1509565	14.015	11.04
14_1593532	14	1593532	11.881	10.341
14_1806350	14	1806350	14.015	10.64
14_2055250	14	2055250	14.015	11.239
14_3027635	14	3027635	14.616	11.339
14_3183108	14	3183108	15.722	11.638
14_4228742	14	4228742	15.722	11.638
14_4331688	14	4331688	15.722	11.838
14_4805213	14	4805213	19.332	12.237
14_4941220	14	4941220	19.332	13.242
14_5687927	14	5687927	21.571	13.742
14_6141335	14	6141335	25.718	15.848
14_6208302	14	6208302	21.571	14.843
14_6365842	14	6365842	21.571	14.444
14_6974992	14	6974992	27.728	17.452
14_7174167	14	7174167	25.718	16.651
14_7510359	14	7510359	26.622	17.352
14_7624685	14	7624685	27.728	17.851
14_7715530	14	7715530	27.728	17.951
14_7777740	14	7777740	29.039	18.051
14_8308158	14	8308158	33.344	18.051
14_8871788	14	8871788	34.147	21.341
14_10135191	14	10135191	43.159	35.654
14_10197424	14	10197424	29.841	18.051
14_10528514	14	10528514	39.011	27.554
14_10743715	14	10743715	34.647	22.346
14_11677439	14	11677439	34.647	23.758
14_12584178	14	12584178	34.647	24.158
14_14755965	14	14755965	39.011	29.897
14_14863028	14	14863028	39.611	30.998
14_15714242	14	15714242	39.611	30.297
14_15875843	14	15875843	41.746	33.132
14_16000806	14	16000806	41.746	34.75
14_16253640	14	16253640	44.867	38.179
14_16652730	14	16652730	44.367	36.355
14_17379596	14	17379596	45.974	38.179
14_18215931	14	18215931	46.878	38.881
14_18868775	14	18868775	50.941	42.348
14_19103240	14	19103240	49.22	41.747
14_19325226	14	19325226	50.941	41.747
14_19429359	14	19429359	51.642	42.348
14_19587909	14	19587909	44.367	35.654
14_20102426	14	20102426	57.662	42.348
14_20174098	14	20174098	65.395	43.15
14_20629301	14	20629301	66.91	43.15
14_20859566	14	20859566	66.91	43.35
14_21323785	14	21323785	66.91	43.549
14_21821143	14	21821143	66.91	43.649
14_21885849	14	21885849	66.91	43.748
14_22405745	14	22405745	66.91	45.161
14_23056941	14	23056941	67.109	46.677
14_23135090	14	23135090	67.109	47.177
14_23255429	14	23255429	67.912	49.599
14_23376067	14	23376067	67.109	47.878
14_23452906	14	23452906	67.912	53.046
14_23657569	14	23657569	76.464	53.046
14_24366988	14	24366988	76.564	53.345
14_24462111	14	24462111	77.976	53.445
14_24536812	14	24536812	77.976	54.247
14_24617329	14	24617329	77.976	54.747
14_24753252	14	24753252	79.594	60.992
14_25156315	14	25156315	83.634	60.992
14_25365836	14	25365836	67.912	51.837
14_25499021	14	25499021	83.634	61.191
14_25763085	14	25763085	83.733	61.691
14_26071578	14	26071578	84.942	61.691
14_26404940	14	26404940	85.442	62.798
14_26687062	14	26687062	85.641	63.601
14_26877597	14	26877597	85.941	66.152
14_26987507	14	26987507	86.941	66.152
14_27088319	14	27088319	86.24	66.152
14_27199117	14	27199117	87.141	66.152
14_27425134	14	27425134	87.741	68.079
14_27607541	14	27607541	87.941	70.318
14_27729833	14	27729833	87.941	72.349
14_27926007	14	27926007	88.14	72.349
14_28052199	14	28052199	88.54	72.349
14_28292032	14	28292032	88.639	72.349
14_28521701	14	28521701	89.24	72.349
14_28696564	14	28696564	89.841	72.949
14_28947831	14	28947831	90.341	73.349
14_29138298	14	29138298	90.341	73.748
14_29234849	14	29234849	90.341	73.848
14_29335601	14	29335601	90.341	73.948
14_29574449	14	29574449	92.053	74.547
14_29774895	14	29774895	99.785	79.898
14_29979493	14	29979493	90.64	74.147
15_177997	15	177997	1.721	12.226
15_482675	15	482675	3.031	12.325
15_1096801	15	1096801	3.031	12.425
15_1547883	15	1547883	4.342	12.525
15_1928239	15	1928239	8.706	12.724
15_2868330	15	2868330	8.706	12.923
15_2990680	15	2990680	9.206	12.923
15_5536174	15	5536174	0	0
15_6458112	15	6458112	12.709	13.524
15_6996975	15	6996975	13.613	13.723
15_9562659	15	9562659	14.923	14.526
15_9660835	15	9660835	14.923	14.725
15_9799495	15	9799495	14.923	14.925
15_9863712	15	9863712	15.122	15.524
15_9993215	15	9993215	15.023	15.324
15_10257839	15	10257839	15.222	16.427
15_10773666	15	10773666	26.31	21.051
15_10851058	15	10851058	15.521	18.045
15_10990214	15	10990214	15.821	18.045
15_11204418	15	11204418	16.22	18.445
15_11421844	15	11421844	16.32	18.544
15_11503363	15	11503363	16.519	19.651
15_11792802	15	11792802	16.719	19.95
15_12253375	15	12253375	17.521	20.652
15_13698923	15	13698923	57.092	24.448
15_14360708	15	14360708	57.092	30.693
15_15160259	15	15160259	57.092	39.839
15_15294725	15	15294725	57.092	43.129
15_16000117	15	16000117	57.092	48.702
15_16450847	15	16450847	57.092	54.722
15_16551845	15	16551845	57.092	55.828
15_16667790	15	16667790	57.092	56.833
15_16737213	15	16737213	57.092	57.033
15_17076337	15	17076337	57.092	59.167
15_17146098	15	17146098	57.092	59.467
15_17224145	15	17224145	59.122	59.766
15_17313670	15	17313670	59.122	60.065
15_17991582	15	17991582	60.229	60.767
15_18072427	15	18072427	60.429	61.066
15_18318476	15	18318476	61.434	61.97
15_18408364	15	18408364	61.934	62.069
15_18480191	15	18480191	62.333	62.771
15_18688959	15	18688959	62.533	63.17
15_18821643	15	18821643	62.832	63.57
15_18931494	15	18931494	65.993	66.504
15_19600528	15	19600528	63.232	64.07
15_19956945	15	19956945	65.993	64.369
16_3648	16	3648	0.199	2.238
16_226853	16	226853	0	0
16_335665	16	335665	0.399	2.638
16_388379	16	388379	0.498	2.638
16_596324	16	596324	0.498	5.19
16_843485	16	843485	1.599	32.075
16_911072	16	911072	0.998	32.075
16_976496	16	976496	5.161	32.075
16_1067628	16	1067628	2.4	32.075
16_1341063	16	1341063	5.461	32.075
16_1727633	16	1727633	1.699	32.075
16_1806434	16	1806434	6.263	32.075
16_2212134	16	2212134	6.663	32.075
16_2376878	16	2376878	7.264	32.075
16_3007610	16	3007610	7.863	32.075
16_3077015	16	3077015	14.186	42.722
16_3142469	16	3142469	7.363	32.075
16_4758085	16	4758085	12.155	36.477
16_4903556	16	4903556	8.865	35.472
16_5309992	16	5309992	8.063	35.472
16_5362647	16	5362647	18.658	45.169
16_5479328	16	5479328	23.899	48.565
16_6070066	16	6070066	24.098	49.876
16_6589347	16	6589347	26.026	49.975
16_6693016	16	6693016	26.026	50.075
16_8776259	16	8776259	42.19	55.522
16_8807936	16	8807936	32.523	54.623
16_9817859	16	9817859	32.523	52.489
16_11108000	16	11108000	26.727	51.488
16_12037326	16	12037326	32.523	51.787
16_12698705	16	12698705	34.97	55.123
16_12729188	16	12729188	38.794	55.123
16_13500169	16	13500169	42.19	55.223
16_13647716	16	13647716	42.19	55.522
16_14911808	16	14911808	43.094	55.522
16_14964416	16	14964416	48.114	55.622
16_15611288	16	15611288	51.298	56.12
16_15708354	16	15708354	53.225	56.721
16_15813994	16	15813994	48.114	55.921
16_16216489	16	16216489	53.524	58.134
16_16435327	16	16435327	0	68.483
16_17330464	16	17330464	54.529	58.433
16_18232369	16	18232369	54.529	58.533
16_19027656	16	19027656	54.529	58.533
16_19266135	16	19266135	56.353	58.533
16_19529525	16	19529525	56.353	58.732
16_19830398	16	19830398	56.353	58.932
16_19924082	16	19924082	59.537	58.932
16_20248493	16	20248493	60.441	59.532
16_20304713	16	20304713	61.547	59.832
16_20666264	16	20666264	61.947	60.634
16_20724188	16	20724188	61.947	61.538
16_22246438	16	22246438	61.947	62.239
16_22482333	16	22482333	61.947	62.239
16_22580044	16	22580044	63.462	62.439
16_22676335	16	22676335	83.068	62.439
16_22811338	16	22811338	97.049	62.538
16_22877339	16	22877339	97.049	62.938
16_23084690	16	23084690	97.049	63.337
16_23164495	16	23164495	97.049	63.137
16_23327502	16	23327502	97.049	64.443
16_23486995	16	23486995	94.288	62.439
17_394787	17	394787	0	0.199
17_640103	17	640103	0	0.399
17_765729	17	765729	3.503	0.798
17_888795	17	888795	3.503	1.5
17_1237387	17	1237387	3.503	3.738
17_1629617	17	1629617	0	0
17_1756458	17	1756458	3.503	4.339
17_2443257	17	2443257	3.503	4.438
17_3492286	17	3492286	3.503	4.538
17_4131742	17	4131742	3.503	4.638
17_4713215	17	4713215	3.503	5.138
17_4966290	17	4966290	3.503	5.237
17_5060931	17	5060931	3.503	6.242
17_5258199	17	5258199	3.503	6.642
17_5357866	17	5357866	4.916	6.742
17_5447096	17	5447096	29.798	6.841
17_5999935	17	5999935	59.307	6.841
17_6121150	17	6121150	59.908	6.841
17_6207888	17	6207888	60.913	7.341
17_6429775	17	6429775	83.398	7.942
17_6553174	17	6553174	83.398	8.241
17_6623514	17	6623514	83.398	22.045
17_7134878	17	7134878	83.398	8.341
17_7609398	17	7609398	83.398	8.841
17_7695724	17	7695724	83.398	9.14
17_7780366	17	7780366	83.398	8.94
17_8226581	17	8226581	83.398	10.145
17_8539748	17	8539748	83.398	10.344
17_8608505	17	8608505	83.398	10.544
17_8686547	17	8686547	83.398	10.943
17_8750761	17	8750761	83.398	12.561
17_8934947	17	8934947	83.398	22.646
17_9005479	17	9005479	83.398	15.533
17_9197188	17	9197188	83.398	15.833
17_9353710	17	9353710	83.398	16.736
17_9938493	17	9938493	83.398	18.343
17_10298694	17	10298694	83.398	17.843
17_10369486	17	10369486	83.398	21.846
17_10746329	17	10746329	83.398	24.367
17_11747237	17	11747237	83.398	24.566
17_11961661	17	11961661	83.398	26.39
17_12164305	17	12164305	83.398	28.525
17_12330680	17	12330680	83.398	44.171
17_12396147	17	12396147	85.95	50.191
17_12640993	17	12640993	83.398	34.545
17_13991916	17	13991916	85.95	51.911
17_16303050	17	16303050	85.95	54.358
17_16552770	17	16552770	85.95	54.959
17_17142778	17	17142778	85.95	56.674
17_17582924	17	17582924	85.95	55.158
17_18015932	17	18015932	85.95	56.674
18_70737	18	70737	5.13	9.385
18_227536	18	227536	5.13	9.685
18_474745	18	474745	5.329	10.084
18_721947	18	721947	0	0
18_823493	18	823493	5.93	10.084
18_983057	18	983057	5.93	11.191
18_1143128	18	1143128	5.93	11.191
18_1782705	18	1782705	6.631	16.764
18_2022059	18	2022059	7.637	16.764
18_2200869	18	2200869	7.836	16.764
18_2662553	18	2662553	8.336	16.764
18_2813601	18	2813601	8.436	16.764
18_3084390	18	3084390	8.735	16.764
18_3190122	18	3190122	8.835	16.764
18_3402250	18	3402250	9.939	18.177
18_3488083	18	3488083	9.84	16.764
18_3555950	18	3555950	10.239	18.177
18_3752475	18	3752475	10.839	18.177
18_3952793	18	3952793	11.541	18.476
18_6012983	18	6012983	19.605	26.209
18_6135846	18	6135846	19.506	26.209
18_6229663	18	6229663	19.705	26.608
18_6710920	18	6710920	21.632	28.329
18_6936362	18	6936362	22.536	29.031
18_7076548	18	7076548	22.835	29.833
18_7128961	18	7128961	22.835	30.032
18_7569505	18	7569505	24.453	32.375
18_7653397	18	7653397	25.155	32.375
18_7809270	18	7809270	25.957	33.788
18_7997064	18	7997064	29.472	36.901
18_8237032	18	8237032	26.962	33.788
18_8343849	18	8343849	27.866	34.087
18_8494785	18	8494785	28.366	34.89
18_8998759	18	8998759	29.472	36.098
18_9598522	18	9598522	36.858	38.109
18_9651215	18	9651215	37.257	38.209
18_10304487	18	10304487	44.069	41.181
18_10584610	18	10584610	44.77	42.085
18_10762383	18	10762383	46.594	42.887
18_10907482	18	10907482	47.803	44.198
18_11215764	18	11215764	50.775	46.436
18_11286900	18	11286900	51.578	46.436
18_11419262	18	11419262	52.481	53.86
18_11482876	18	11482876	52.481	46.936
18_11553491	18	11553491	52.481	47.84
18_13446367	18	13446367	64.379	53.86
18_13686865	18	13686865	63.576	53.86
18_13860028	18	13860028	65.485	58.441
18_14135632	18	14135632	65.985	58.441
18_14215513	18	14215513	66.285	58.441
18_14491995	18	14491995	66.684	60.68
18_14551153	18	14551153	67.184	60.979
18_14734468	18	14734468	67.284	70.968
18_14788154	18	14788154	67.284	70.968
18_14846541	18	14846541	67.284	70.968
18_17295477	18	17295477	67.683	70.968
18_17449458	18	17449458	68.083	70.968
18_18048055	18	18048055	68.283	70.968
18_18227410	18	18227410	68.482	70.968
18_20579251	18	20579251	72.306	70.968
18_20761725	18	20761725	74.962	72.177
18_22144736	18	22144736	78.787	73.081
18_22455321	18	22455321	81.025	73.681
18_22586109	18	22586109	81.425	74.585
18_22656666	18	22656666	81.425	75.59
18_22829291	18	22829291	82.633	75.59
18_22955610	18	22955610	86.814	75.889
18_23201357	18	23201357	85.605	75.59
18_23738824	18	23738824	86.814	77.713
18_24904198	18	24904198	88.638	80.056
18_27803197	18	27803197	91.399	82.607
18_27872983	18	27872983	91.699	82.607
18_28307719	18	28307719	92.098	83.41
18_31185354	18	31185354	102.158	89.568
18_31650949	18	31650949	96.138	86.171
18_31885147	18	31885147	102.158	90.37
18_32908620	18	32908620	103.673	93.766
18_34123552	18	34123552	107.283	96.005
18_34381037	18	34381037	107.783	96.704
18_34523455	18	34523455	107.783	96.304
19_5269	19	5269	15.875	23.742
19_197793	19	197793	15.775	23.742
19_271672	19	271672	16.074	23.942
19_377073	19	377073	16.474	23.942
19_472320	19	472320	16.574	24.542
19_900536	19	900536	18.192	24.542
19_984249	19	984249	18.192	24.842
19_1219270	19	1219270	18.994	25.948
19_1306780	19	1306780	19.394	26.148
19_1367967	19	1367967	19.493	26.148
19_1471481	19	1471481	19.993	28.909
19_1612358	19	1612358	20.393	28.909
19_1954527	19	1954527	14.567	2.031
19_2096267	19	2096267	22.527	33.057
19_2366639	19	2366639	23.94	33.057
19_2600280	19	2600280	24.239	33.057
19_2689517	19	2689517	24.339	33.859
19_2847152	19	2847152	25.141	35.17
19_3299138	19	3299138	25.843	36.276
19_3372376	19	3372376	26.242	37.18
19_3429612	19	3429612	26.642	37.781
19_3532026	19	3532026	26.841	38.381
19_3653862	19	3653862	27.141	39.386
19_4132489	19	4132489	0	0
19_4492595	19	4492595	30.325	42.043
19_4706082	19	4706082	31.127	42.643
19_5003967	19	5003967	31.627	43.446
19_5072068	19	5072068	32.329	43.446
19_5314072	19	5314072	32.929	44.552
19_5485618	19	5485618	34.036	44.552
19_5807614	19	5807614	34.036	45.456
19_6382258	19	6382258	36.067	49.496
19_6602361	19	6602361	39.285	52.047
19_6693425	19	6693425	37.275	49.496
19_7055420	19	7055420	38.28	49.496
19_7169706	19	7169706	39.285	53.562
19_7238559	19	7238559	39.886	54.264
19_7350707	19	7350707	40.789	54.264
19_7474984	19	7474984	39.285	49.496
19_7548460	19	7548460	40.789	55.985
19_8133480	19	8133480	42.82	60.409
19_8299444	19	8299444	42.82	59.809
19_8367018	19	8367018	45.687	60.409
19_8566871	19	8566871	45.687	60.709
19_8657020	19	8657020	45.687	61.816
19_8787547	19	8787547	46.997	65.052
19_9045752	19	9045752	46.997	63.639
19_9229826	19	9229826	50.822	65.052
19_9486156	19	9486156	51.725	65.052
19_9695699	19	9695699	52.528	66.159
19_9748768	19	9748768	52.927	67.266
19_10336006	19	10336006	53.528	67.266
19_10514939	19	10514939	54.229	67.266
19_10666680	19	10666680	54.729	67.266
19_10724583	19	10724583	55.129	67.266
19_10825978	19	10825978	52.927	67.266
19_10968935	19	10968935	56.23	67.565
19_11030882	19	11030882	55.73	67.365
19_14659354	19	14659354	57.433	69.781
19_14747580	19	14747580	57.133	69.08
19_16370721	19	16370721	59.338	72.505
19_16452320	19	16452320	59.038	71.092
19_17622217	19	17622217	58.033	69.781
19_19077261	19	19077261	61.265	72.505
19_19968859	19	19968859	62.78	74.952
19_21537562	19	21537562	65.752	74.952
19_23034666	19	23034666	72.223	74.952
19_23614226	19	23614226	74.67	75.754
19_24632229	19	24632229	78.602	76.053

## Sheet: BC
Marker_name	Chromosome	Physical_position(bp)	C56_11_cM	B37_28_cM							Chr	min_length_bp	max_length_bp	range_bp	max_cM_C56_11	max_cM_B37_28	Correlation_C56_11	Correlation_B37_28
1_93619	1	93619	4.424	13.317							1	93619	23733091	23639472	72.241	107.143	0.910075	0.812854
1_268616	1	268616	4.034	1.575							2	583705	18557687	17973982	64.234	83.326	0.492017	0.465275
1_334737	1	334737	6.381	43.08							3	177780	19365074	19187294	107.928	92.619	0.720145	0.937518
1_443667	1	443667	5.205	25.517							4	130509	24558421	24427912	95.846	86.922	0.958533	0.948616
1_547952	1	547952	4.424	15.698							5	196931	24901597	24704666	124.881	70.026	0.824988	0.800703
1_631086	1	631086	0	0							6	102558	21811156	21708598	97.654	98.901	0.966435	0.946107
1_741516	1	741516	5.205	40.29							7	228986	24586966	24357980	105.071	52.779	0.842407	0.839339
1_1060803	1	1060803	6.77	45.056							8	30944	22506234	22475290	82.642	122.391	0.840684	0.696153
1_1170229	1	1170229	6.77	45.838							9	226145	23002835	22776690	57.08	52.987	0.933257	0.935748
1_1999515	1	1999515	6.77	45.838							10	1174215	23440244	22266029	64.29	101.546	0.9056	0.930244
1_2145831	1	2145831	7.16	45.838							11	46057	20115217	20069160	109.419	86.969	0.640706	0.743356
1_2306205	1	2306205	8.725	46.619							12	5638	24104070	24098432	88.368	69.929	0.957636	0.977868
1_2424927	1	2424927	7.549	45.838							13	54877	28775418	28720541	93.004	108.228	0.918289	0.864857
1_2822616	1	2822616	8.725	46.619							14	88562	29446606	29358044	158.444	55.133	0.949303	0.841056
1_2955463	1	2955463	10.689	46.619							15	177997	18931494	18753497	81.095	65.192	0.874598	0.782163
1_3008587	1	3008587	9.114	46.619							16	226853	23486995	23260142	58.398	74.092	0.992147	0.958753
1_3142598	1	3142598	10.689	46.619							17	287812	17744746	17456934	119.868	52.526	0.850349	0.962846
1_3758335	1	3758335	10.689	46.619							18	227536	32908620	32681084	126.123	61.925	0.88474	0.952106
1_4330482	1	4330482	10.689	46.619							19	82358	24632229	24549871	81.132	60.308	0.957864	0.904458
1_4517681	1	4517681	13.479	47.008
1_4613003	1	4613003	15.054	47.397
1_4681418	1	4681418	15.054	47.397
1_4913189	1	4913189	15.054	48.574
1_5045973	1	5045973	16.629	53.885
1_5191317	1	5191317	17.018	53.885
1_5368350	1	5368350	26.465	71.567
1_5610096	1	5610096	26.465	70.786
1_5702431	1	5702431	26.465	72.744
1_5782424	1	5782424	26.854	73.133
1_5860561	1	5860561	31.736	80.42
1_5940848	1	5940848	31.736	78.444
1_6215954	1	6215954	33.712	80.42
1_6320667	1	6320667	35.689	80.81
1_6615924	1	6615924	35.689	80.81
1_6875844	1	6875844	38.036	83.956
1_6966756	1	6966756	36.47	81.591
1_7092210	1	7092210	38.036	81.98
1_7243488	1	7243488	36.859	81.98
1_7377641	1	7377641	38.817	85.133
1_7567870	1	7567870	71.07	104.787
1_7710739	1	7710739	39.598	85.522
1_8017533	1	8017533	39.598	85.911
1_8217621	1	8217621	44.91	86.3
1_8371555	1	8371555	44.91	87.863
1_8477332	1	8477332	44.91	87.082
1_9063579	1	9063579	44.91	87.863
1_9254255	1	9254255	39.598	85.911
1_9388753	1	9388753	44.91	88.644
1_9696161	1	9696161	45.299	88.644
1_10668596	1	10668596	45.299	88.644
1_10871127	1	10871127	46.08	88.644
1_11081651	1	11081651	46.858	88.644
1_11409494	1	11409494	46.469	88.644
1_14682355	1	14682355	72.241	107.143
1_15601127	1	15601127	72.241	105.568
1_16657949	1	16657949	54.372	89.821
1_17053165	1	17053165	54.372	90.21
1_17835220	1	17835220	54.372	91.775
1_18659545	1	18659545	71.07	104.787
1_18751108	1	18751108	54.372	91.775
1_18877141	1	18877141	54.372	91.386
1_19421864	1	19421864	54.372	92.164
1_19567235	1	19567235	57.962	95.735
1_20722844	1	20722844	59.92	96.124
1_20843669	1	20843669	63.083	98.101
1_20986109	1	20986109	59.92	95.735
1_21185705	1	21185705	59.139	95.735
1_21277450	1	21277450	60.701	96.124
1_21945869	1	21945869	71.07	104.006
1_22123159	1	22123159	71.459	104.787
1_22352558	1	22352558	63.083	99.277
1_22582321	1	22582321	71.07	104.006
1_22701079	1	22701079	69.094	102.829
1_22874519	1	22874519	54.761	92.946
1_23051638	1	23051638	69.094	102.44
1_23329538	1	23329538	65.059	99.277
1_23733091	1	23733091	69.094	100.059
2_583705	2	583705	15.242	43.632
2_681324	2	681324	15.242	43.632
2_854531	2	854531	15.242	44.021
2_953454	2	953454	15.242	44.802
2_1626662	2	1626662	15.242	45.583
2_1755729	2	1755729	15.242	46.365
2_1876931	2	1876931	15.242	46.754
2_2263163	2	2263163	15.242	53.201
2_2688648	2	2688648	15.242	51.636
2_2787199	2	2787199	15.242	52.812
2_3061567	2	3061567	15.631	53.982
2_3271376	2	3271376	15.631	54.372
2_3371243	2	3371243	56.177	55.542
2_3474971	2	3474971	15.631	54.761
2_3531507	2	3531507	56.177	55.931
2_3759497	2	3759497	56.177	56.712
2_4094938	2	4094938	56.177	59.094
2_4288608	2	4288608	56.177	59.875
2_4497054	2	4497054	56.177	60.264
2_4599939	2	4599939	61.488	60.653
2_4703733	2	4703733	61.488	61.434
2_5870753	2	5870753	63.063	67.568
2_5966830	2	5966830	61.488	67.568
2_6129731	2	6129731	61.488	67.178
2_6241099	2	6241099	6.886	23.268
2_6490761	2	6490761	63.063	69.143
2_6781830	2	6781830	63.063	69.924
2_7651035	2	7651035	63.063	73.54
2_7919124	2	7919124	63.453	73.929
2_7999319	2	7999319	64.234	74.707
2_8110161	2	8110161	63.453	73.929
2_8319548	2	8319548	63.453	74.707
2_8487996	2	8487996	63.453	74.318
2_9127853	2	9127853	63.453	74.318
2_10104598	2	10104598	64.234	75.488
2_10312496	2	10312496	64.234	75.878
2_11004272	2	11004272	64.234	76.659
2_13029837	2	13029837	7.275	37.01
2_13537760	2	13537760	0	0
2_14464718	2	14464718	5.311	0
2_14873799	2	14873799	64.234	78.635
2_16603629	2	16603629	64.234	79.417
2_16741500	2	16741500	64.234	79.417
2_17012389	2	17012389	64.234	80.198
2_17246760	2	17246760	64.234	80.979
2_17347640	2	17347640	64.234	80.979
2_17478449	2	17478449	64.234	80.979
2_17720094	2	17720094	64.234	80.979
2_17785364	2	17785364	64.234	80.979
2_17916691	2	17916691	64.234	81.76
2_18194652	2	18194652	64.234	82.149
2_18448449	2	18448449	64.234	83.326
2_18557687	2	18557687	64.234	83.326
3_177780	3	177780	49.095	6.031
3_271381	3	271381	49.095	6.813
3_609816	3	609816	49.877	7.202
3_736742	3	736742	1.177	4.456
3_931142	3	931142	60.633	7.591
3_1252454	3	1252454	52.666	7.591
3_1497682	3	1497682	60.633	9.166
3_1842464	3	1842464	74.888	10.342
3_1999793	3	1999793	0	0
3_2314233	3	2314233	60.633	10.342
3_2548013	3	2548013	8.242	4.456
3_2671385	3	2671385	74.888	10.342
3_3143022	3	3143022	74.888	10.731
3_3251513	3	3251513	74.888	10.731
3_3385014	3	3385014	21.984	4.456
3_3488939	3	3488939	74.888	10.731
3_3633235	3	3633235	74.888	10.731
3_3781609	3	3781609	74.888	11.12
3_3905978	3	3905978	74.888	11.12
3_4019281	3	4019281	77.678	11.902
3_4315306	3	4315306	77.678	13.078
3_4565569	3	4565569	79.253	13.86
3_4822693	3	4822693	79.253	16.241
3_4988294	3	4988294	26.441	4.456
3_6000617	3	6000617	84.564	33.689
3_6222769	3	6222769	97.296	34.078
3_6426810	3	6426810	97.296	34.078
3_7220808	3	7220808	97.296	40.699
3_8256808	3	8256808	97.296	45.155
3_8604250	3	8604250	97.296	45.544
3_8738055	3	8738055	98.077	46.721
3_9374964	3	9374964	98.077	47.11
3_10121298	3	10121298	100.054	49.457
3_10197802	3	10197802	100.835	49.846
3_11252155	3	11252155	100.054	48.28
3_11293038	3	11293038	98.077	47.891
3_13319654	3	13319654	102.811	52.636
3_14442063	3	14442063	102.811	57.092
3_14850509	3	14850509	102.811	52.636
3_15938806	3	15938806	103.988	57.092
3_17712785	3	17712785	105.563	59.473
3_17950996	3	17950996	105.563	57.092
3_19133207	3	19133207	107.928	92.619
3_19365074	3	19365074	105.952	59.863
4_130509	4	130509	8.884	10.293
4_700172	4	700172	8.884	10.293
4_1028787	4	1028787	10.061	10.682
4_1187713	4	1187713	8.884	10.682
4_1307469	4	1307469	8.884	10.682
4_1391400	4	1391400	10.061	10.682
4_1855396	4	1855396	12.85	11.071
4_2096842	4	2096842	0	0
4_2563214	4	2563214	12.85	14.687
4_2783868	4	2783868	13.239	16.663
4_2840486	4	2840486	13.239	16.663
4_2919507	4	2919507	13.239	16.663
4_3098243	4	3098243	14.021	17.84
4_3237352	4	3237352	18.055	18.621
4_3597502	4	3597502	18.055	21.003
4_3801978	4	3801978	18.055	22.179
4_4246018	4	4246018	18.055	23.356
4_4437478	4	4437478	21.671	23.745
4_4759072	4	4759072	27.852	24.526
4_4948818	4	4948818	27.852	24.526
4_5125331	4	5125331	27.852	25.703
4_5338718	4	5338718	29.828	26.092
4_6277410	4	6277410	32.618	53.424
4_6583166	4	6583166	32.618	37.346
4_6678764	4	6678764	33.794	53.424
4_6834788	4	6834788	34.183	53.424
4_7185718	4	7185718	35.758	53.813
4_7614182	4	7614182	36.54	53.813
4_9800666	4	9800666	32.618	52.643
4_11031511	4	11031511	42.284	53.813
4_11238026	4	11238026	35.758	53.424
4_11802988	4	11802988	43.46	53.813
4_14162870	4	14162870	45.035	54.989
4_14745243	4	14745243	45.424	54.989
4_14809627	4	14809627	46.202	55.379
4_14964966	4	14964966	45.813	55.379
4_16315879	4	16315879	47.379	57.355
4_16491374	4	16491374	53.123	57.355
4_17799573	4	17799573	53.123	61.812
4_19487535	4	19487535	53.123	65.428
4_19762446	4	19762446	58.005	68.217
4_20436338	4	20436338	62.461	71.007
4_21238665	4	21238665	95.846	82.465
4_22039056	4	22039056	65.219	73.777
4_22127549	4	22127549	89.225	80.084
4_22215506	4	22215506	64.438	73.777
4_22272053	4	22272053	64.438	73.777
4_22331368	4	22331368	64.438	73.388
4_22548287	4	22548287	64.438	73.777
4_22791294	4	22791294	75.99	74.166
4_23092663	4	23092663	89.225	76.513
4_23421280	4	23421280	89.225	74.948
4_23599054	4	23599054	89.225	75.337
4_23999526	4	23999526	89.225	75.337
4_24312358	4	24312358	95.846	86.922
4_24558421	4	24558421	89.225	77.294
5_196931	5	196931	1.977	4.882
5_288102	5	288102	3.551	4.882
5_601862	5	601862	5.126	5.271
5_727574	5	727574	15.897	5.66
5_782424	5	782424	20.354	7.235
5_914744	5	914744	0	0
5_992113	5	992113	25.665	10.436
5_1120092	5	1120092	68.598	32.857
5_1191282	5	1191282	70.575	33.246
5_1251758	5	1251758	71.751	34.028
5_1508886	5	1508886	59.173	19.32
5_1652473	5	1652473	60.748	20.895
5_2193315	5	2193315	124.881	70.026
5_2429823	5	2429823	60.748	20.895
5_2898965	5	2898965	61.529	20.895
5_2970834	5	2970834	60.748	20.895
5_3163016	5	3163016	61.529	20.895
5_3554745	5	3554745	61.918	20.895
5_3677473	5	3677473	62.307	22.47
5_4088551	5	4088551	62.696	22.47
5_4453596	5	4453596	63.085	22.859
5_4631069	5	4631069	64.256	32.857
5_4744451	5	4744451	63.867	32.857
5_4915706	5	4915706	63.867	31.282
5_5451693	5	5451693	64.645	32.857
5_5541402	5	5541402	64.645	32.857
5_5832422	5	5832422	66.622	32.857
5_5884957	5	5884957	73.709	36.372
5_6247366	5	6247366	73.709	35.982
5_6351187	5	6351187	124.881	68.062
5_6472536	5	6472536	73.709	35.982
5_6577650	5	6577650	72.532	35.593
5_6783807	5	6783807	75.284	36.761
5_6864486	5	6864486	75.284	36.372
5_7176925	5	7176925	71.751	34.417
5_7260172	5	7260172	75.284	36.761
5_7882802	5	7882802	77.665	37.15
5_7984167	5	7984167	77.665	37.15
5_8075869	5	8075869	77.665	37.15
5_8486084	5	8486084	92.962	38.317
5_8545800	5	8545800	77.665	37.539
5_8605942	5	8605942	124.492	66.496
5_8669505	5	8669505	92.962	37.928
5_9107670	5	9107670	92.962	37.928
5_9172170	5	9172170	124.881	67.673
5_9249185	5	9249185	92.962	37.928
5_9330484	5	9330484	124.881	68.451
5_9760548	5	9760548	92.962	41.458
5_9961427	5	9961427	92.962	38.317
5_10046422	5	10046422	92.962	37.928
5_10303059	5	10303059	92.962	37.928
5_10489999	5	10489999	92.962	37.928
5_10597598	5	10597598	92.962	39.892
5_10680744	5	10680744	92.962	38.317
5_10737322	5	10737322	92.962	40.281
5_11411896	5	11411896	92.962	38.317
5_11488698	5	11488698	92.962	38.317
5_12177632	5	12177632	92.962	43.033
5_12684206	5	12684206	94.132	49.091
5_13959256	5	13959256	94.522	49.091
5_14113858	5	14113858	98.092	50.666
5_14184102	5	14184102	95.303	50.666
5_14938393	5	14938393	98.481	51.843
5_15156341	5	15156341	124.881	70.026
5_15376196	5	15376196	98.092	50.666
5_15439188	5	15439188	93.743	44.209
5_15623556	5	15623556	98.481	52.232
5_15849900	5	15849900	98.481	52.232
5_16184048	5	16184048	98.481	53.408
5_17484208	5	17484208	101.683	53.408
5_17629585	5	17629585	122.541	53.408
5_18637567	5	18637567	123.322	53.408
5_18897041	5	18897041	123.711	53.408
5_19422363	5	19422363	124.492	53.408
5_19701010	5	19701010	124.881	68.062
5_20164865	5	20164865	124.492	54.579
5_20239419	5	20239419	124.492	54.189
5_20317279	5	20317279	124.492	54.189
5_20429993	5	20429993	124.492	54.579
5_20648848	5	20648848	124.492	54.579
5_21389712	5	21389712	124.492	55.36
5_21582119	5	21582119	124.492	59.816
5_22368206	5	22368206	124.492	60.993
5_23266738	5	23266738	124.492	64.544
5_23626031	5	23626031	124.492	65.326
5_23735988	5	23735988	124.492	61.774
5_23821379	5	23821379	124.492	66.107
5_23885642	5	23885642	124.492	64.544
5_23941958	5	23941958	124.492	64.155
5_24901597	5	24901597	124.492	64.544
6_102558	6	102558	1.177	19.023
6_506716	6	506716	0	0
6_578856	6	578856	1.177	19.804
6_670815	6	670815	1.177	17.448
6_2027729	6	2027729	2.751	22.185
6_2092951	6	2092951	2.751	22.185
6_2312292	6	2312292	17.715	42.036
6_2674740	6	2674740	7.208	26.142
6_2754921	6	2754921	7.208	22.185
6_2818140	6	2818140	7.208	24.567
6_2871894	6	2871894	1.177	17.448
6_3261399	6	3261399	1.177	17.448
6_3423170	6	3423170	12.952	27.717
6_3629748	6	3629748	13.733	28.106
6_3712077	6	3712077	14.514	28.495
6_3839773	6	3839773	14.514	35.116
6_4086610	6	4086610	17.715	40.86
6_4282333	6	4282333	17.715	42.036
6_4597959	6	4597959	20.097	42.036
6_4664668	6	4664668	24.553	42.036
6_5143105	6	5143105	24.942	42.036
6_5316318	6	5316318	24.942	42.036
6_5491770	6	5491770	25.331	42.036
6_5752203	6	5752203	29.337	44.001
6_5843756	6	5843756	25.721	42.426
6_6373188	6	6373188	30.118	44.001
6_6587450	6	6587450	39.002	44.782
6_7372241	6	7372241	39.002	56.524
6_9426152	6	9426152	44.213	62.704
6_11429092	6	11429092	44.994	62.704
6_11635685	6	11635685	43.036	56.524
6_13115981	6	13115981	44.994	62.704
6_13465389	6	13465389	52.113	64.279
6_13524559	6	13524559	50.538	64.279
6_13622915	6	13622915	49.757	62.704
6_13689046	6	13689046	47.376	62.704
6_14606037	6	14606037	65.331	66.645
6_15252969	6	15252969	52.113	64.669
6_15470523	6	15470523	53.688	66.645
6_15850251	6	15850251	64.942	66.645
6_17681109	6	17681109	65.331	68.211
6_17921641	6	17921641	65.331	68.211
6_18520823	6	18520823	65.331	69.786
6_18813592	6	18813592	65.331	67.034
6_19096194	6	19096194	65.331	72.575
6_19791944	6	19791944	65.331	72.575
6_19860838	6	19860838	65.331	72.575
6_20000657	6	20000657	65.331	74.15
6_20062276	6	20062276	65.331	74.539
6_20569421	6	20569421	66.906	75.716
6_20646740	6	20646740	97.654	91.387
6_20765164	6	20765164	94.038	86.505
6_21330468	6	21330468	92.062	76.105
6_21754160	6	21754160	97.654	98.901
6_21811156	6	21811156	92.062	84.528
7_228986	7	228986	1.566	7.798
7_629398	7	629398	3.141	7.798
7_848595	7	848595	7.175	9.774
7_912369	7	912369	9.556	12.564
7_1013924	7	1013924	9.556	12.564
7_1406036	7	1406036	9.556	13.74
7_1482314	7	1482314	12.346	13.74
7_1722728	7	1722728	12.346	14.129
7_1796486	7	1796486	12.346	14.519
7_1882551	7	1882551	1.177	1.177
7_2131456	7	2131456	12.346	14.908
7_2287634	7	2287634	0	1.177
7_2435368	7	2435368	12.346	14.908
7_2590123	7	2590123	12.346	14.908
7_2667199	7	2667199	12.346	14.908
7_2950372	7	2950372	12.346	14.908
7_3299440	7	3299440	0	0
7_3625373	7	3625373	12.346	14.908
7_3716693	7	3716693	13.127	14.908
7_4112731	7	4112731	15.104	14.908
7_4373927	7	4373927	15.885	14.908
7_4663485	7	4663485	23.788	15.297
7_4749017	7	4749017	16.274	14.908
7_5199288	7	5199288	25.765	15.297
7_5300863	7	5300863	25.765	15.297
7_5435880	7	5435880	25.765	15.297
7_6083288	7	6083288	25.765	15.297
7_6389989	7	6389989	25.765	15.686
7_6944947	7	6944947	25.765	16.075
7_7162026	7	7162026	49.388	20.42
7_7447102	7	7447102	27.34	16.075
7_7588721	7	7588721	49.388	20.81
7_7829034	7	7829034	49.388	17.65
7_7990376	7	7990376	49.388	20.81
7_8094847	7	8094847	49.388	20.81
7_8155951	7	8155951	49.388	20.031
7_8330361	7	8330361	49.388	20.81
7_8561570	7	8561570	49.388	20.81
7_8804798	7	8804798	49.388	20.81
7_11956846	7	11956846	49.388	21.199
7_15243832	7	15243832	49.388	21.199
7_15374402	7	15374402	49.388	21.98
7_17219131	7	17219131	49.388	23.156
7_17378899	7	17378899	49.388	23.546
7_17449406	7	17449406	49.388	28.682
7_17910033	7	17910033	49.388	25.892
7_18097382	7	18097382	49.388	24.716
7_18184680	7	18184680	49.388	23.935
7_18268268	7	18268268	56.01	29.849
7_18437688	7	18437688	58.767	31.409
7_18701068	7	18701068	58.767	32.984
7_18762637	7	18762637	56.791	30.628
7_18952564	7	18952564	49.388	28.682
7_19299297	7	19299297	56.01	29.071
7_19355564	7	19355564	56.01	28.682
7_19598178	7	19598178	60.744	33.373
7_19985774	7	19985774	58.767	33.373
7_20103260	7	20103260	56.01	30.238
7_20279884	7	20279884	56.01	29.46
7_20394121	7	20394121	56.01	29.46
7_20906881	7	20906881	60.744	33.762
7_21128945	7	21128945	63.125	34.151
7_22046989	7	22046989	63.125	36.128
7_22101289	7	22101289	63.125	36.128
7_22991552	7	22991552	63.125	36.517
7_23068209	7	23068209	63.125	36.906
7_23438032	7	23438032	102.281	40.046
7_23660749	7	23660749	67.16	37.295
7_23844050	7	23844050	101.892	38.471
7_24059511	7	24059511	99.916	38.471
7_24508748	7	24508748	105.071	52.779
7_24586966	7	24586966	1.566	1.177
8_30944	8	30944	10.915	32.979
8_301480	8	301480	0	0
8_474142	8	474142	10.915	34.554
8_730234	8	730234	75.128	121.61
8_1155960	8	1155960	12.891	36.116
8_1222997	8	1222997	12.891	35.335
8_2017540	8	2017540	12.891	36.116
8_2197734	8	2197734	13.673	36.116
8_2666965	8	2666965	10.915	32.197
8_2784591	8	2784591	17.707	38.874
8_3176495	8	3176495	19.684	39.655
8_3320879	8	3320879	21.249	40.433
8_4214869	8	4214869	22.031	41.215
8_4661848	8	4661848	30.915	45.249
8_4918103	8	4918103	20.86	40.044
8_5398297	8	5398297	10.526	31.419
8_5630677	8	5630677	32.091	45.249
8_7224682	8	7224682	17.707	38.093
8_7443260	8	7443260	32.091	45.249
8_7542838	8	7542838	32.091	45.638
8_7624958	8	7624958	10.915	31.808
8_7812019	8	7812019	32.091	47.204
8_8086885	8	8086885	38.272	49.18
8_8227840	8	8227840	32.091	46.815
8_9037920	8	9037920	38.272	50.357
8_9266897	8	9266897	38.272	50.746
8_9332167	8	9332167	41.061	51.527
8_9483316	8	9483316	49.417	52.305
8_9585235	8	9585235	49.417	54.27
8_9702346	8	9702346	41.45	51.916
8_10146498	8	10146498	49.417	52.695
8_10545513	8	10545513	49.417	55.051
8_10660800	8	10660800	49.417	55.829
8_10735044	8	10735044	49.417	55.44
8_10850929	8	10850929	49.417	56.61
8_11215366	8	11215366	49.417	58.587
8_11308042	8	11308042	51.798	58.976
8_11435234	8	11435234	9.349	4.456
8_11544717	8	11544717	51.798	59.757
8_11773246	8	11773246	52.188	60.146
8_11992421	8	11992421	52.188	60.146
8_12251683	8	12251683	53.763	61.317
8_12336402	8	12336402	52.188	60.928
8_12429651	8	12429651	10.526	30.638
8_12843847	8	12843847	52.188	61.317
8_12950516	8	12950516	57.719	64.056
8_13104592	8	13104592	57.719	64.445
8_13482645	8	13482645	56.144	62.493
8_13582202	8	13582202	59.695	64.445
8_13705893	8	13705893	56.144	63.274
8_14233651	8	14233651	59.695	64.834
8_14401501	8	14401501	8.242	0.781
8_14638681	8	14638681	59.695	65.223
8_14793667	8	14793667	59.695	65.223
8_14968234	8	14968234	60.872	65.223
8_15158961	8	15158961	63.253	66.4
8_15413080	8	15413080	64.035	66.4
8_15673111	8	15673111	64.035	66.4
8_15761184	8	15761184	63.253	66.4
8_15917624	8	15917624	64.035	66.789
8_16151298	8	16151298	64.035	66.789
8_16282470	8	16282470	65.211	66.789
8_16821914	8	16821914	65.211	67.178
8_17200985	8	17200985	65.6	67.178
8_17355913	8	17355913	65.6	67.178
8_17618164	8	17618164	67.175	69.933
8_17684438	8	17684438	67.175	69.543
8_17861216	8	17861216	67.175	67.567
8_17921592	8	17921592	67.175	67.567
8_19107704	8	19107704	67.175	69.933
8_19310146	8	19310146	67.175	69.933
8_19481018	8	19481018	67.175	69.933
8_19687962	8	19687962	67.564	69.933
8_19745123	8	19745123	67.564	70.714
8_20100013	8	20100013	67.564	71.103
8_20838429	8	20838429	69.139	72.678
8_20966593	8	20966593	69.139	77.855
8_21093567	8	21093567	82.642	122.391
8_21172946	8	21172946	69.139	74.654
8_21332630	8	21332630	74.739	116.299
8_21436766	8	21436766	69.139	78.245
8_21621683	8	21621683	69.139	82.701
8_21969721	8	21969721	69.139	83.09
8_22064560	8	22064560	69.139	110.206
8_22251587	8	22251587	73.563	116.299
8_22329964	8	22329964	69.139	115.517
8_22506234	8	22506234	69.528	115.517
9_226145	9	226145	0	0
9_301541	9	301541	0	5.7
9_516308	9	516308	0	0.389
9_618812	9	618812	0	6.481
9_739923	9	739923	0	6.871
9_813785	9	813785	4.456	7.26
9_893002	9	893002	4.456	7.26
9_1250145	9	1250145	4.456	7.26
9_1407687	9	1407687	4.456	7.26
9_1464217	9	1464217	4.845	8.436
9_1575241	9	1575241	5.235	9.613
9_1648912	9	1648912	6.81	9.613
9_2008333	9	2008333	7.199	11.188
9_2133495	9	2133495	7.588	11.188
9_2249377	9	2249377	7.588	13.569
9_2302342	9	2302342	14.045	18.355
9_2391752	9	2391752	12.47	17.966
9_2474475	9	2474475	7.588	17.185
9_2539091	9	2539091	12.47	17.185
9_3600480	9	3600480	14.045	18.745
9_4085999	9	4085999	17.246	20.709
9_4138989	9	4138989	17.246	19.134
9_4242318	9	4242318	26.13	20.709
9_4448159	9	4448159	26.13	21.098
9_4796302	9	4796302	26.13	23.074
9_4911190	9	4911190	26.13	23.074
9_5405159	9	5405159	26.13	23.856
9_5500102	9	5500102	26.13	27.861
9_5566204	9	5566204	26.13	27.472
9_5920608	9	5920608	26.13	28.25
9_6523189	9	6523189	26.13	29.815
9_6771287	9	6771287	26.13	29.426
9_7340587	9	7340587	26.13	30.205
9_7476640	9	7476640	37.384	36.385
9_7625622	9	7625622	37.384	38.362
9_8899256	9	8899256	39.36	38.362
9_9426423	9	9426423	39.36	38.362
9_13400197	9	13400197	39.36	38.362
9_13689984	9	13689984	41.717	39.14
9_14194102	9	14194102	41.717	38.751
9_16094913	9	16094913	40.142	38.362
9_16162865	9	16162865	41.717	41.117
9_18081402	9	18081402	43.292	41.506
9_18463570	9	18463570	43.292	42.287
9_19148103	9	19148103	49.282	47.414
9_19253175	9	19253175	46.493	46.243
9_19496885	9	19496885	46.493	43.862
9_19584618	9	19584618	43.292	42.287
9_19944895	9	19944895	50.459	48.195
9_20127590	9	20127590	46.493	47.025
9_20989379	9	20989379	50.459	48.195
9_22838327	9	22838327	50.459	49.371
9_23002835	9	23002835	57.08	52.987
10_1174215	10	1174215	0	0
10_2600993	10	2600993	2.79	0
10_2803328	10	2803328	4.365	0
10_3540296	10	3540296	13.249	0
10_4207807	10	4207807	23.104	20.699
10_4427721	10	4427721	16.038	19.124
10_4623373	10	4623373	23.104	19.124
10_5055530	10	5055530	24.28	22.264
10_5150628	10	5150628	24.28	21.875
10_5381836	10	5381836	24.28	22.264
10_5443410	10	5443410	24.28	22.264
10_6030347	10	6030347	27.421	23.046
10_6111686	10	6111686	23.104	21.875
10_6200947	10	6200947	24.28	23.046
10_6333960	10	6333960	31.455	23.435
10_6407241	10	6407241	25.855	23.046
10_6523776	10	6523776	26.244	23.046
10_6654857	10	6654857	27.421	23.046
10_7345058	10	7345058	31.455	30.949
10_7537254	10	7537254	32.237	32.119
10_8299491	10	8299491	32.237	30.949
10_8422060	10	8422060	32.237	31.338
10_8528547	10	8528547	35.853	32.119
10_8618080	10	8618080	36.242	32.9
10_8787351	10	8787351	37.817	32.9
10_8893209	10	8893209	38.206	33.29
10_9014261	10	9014261	38.206	34.466
10_9467495	10	9467495	39.382	38.082
10_10475020	10	10475020	40.559	38.082
10_10547760	10	10547760	41.34	38.082
10_10653854	10	10653854	42.121	38.082
10_10923726	10	10923726	42.51	38.863
10_11300534	10	11300534	42.51	38.863
10_11353255	10	11353255	42.51	45.929
10_11485987	10	11485987	55.542	97.122
10_11863766	10	11863766	44.076	45.929
10_11919133	10	11919133	43.687	45.929
10_12464008	10	12464008	45.253	45.929
10_12605914	10	12605914	45.253	45.929
10_13394270	10	13394270	46.429	46.318
10_14341231	10	14341231	50.045	48.295
10_15601492	10	15601492	52.022	49.471
10_15747189	10	15747189	64.29	101.546
10_16851267	10	16851267	52.8	74.468
10_17170708	10	17170708	52.411	60.725
10_17335086	10	17335086	52.022	49.471
10_19292145	10	19292145	53.976	74.468
10_19677254	10	19677254	55.153	97.122
10_19925824	10	19925824	55.153	97.122
10_20553231	10	20553231	55.153	97.122
10_21760871	10	21760871	55.153	97.122
10_23054800	10	23054800	55.542	97.122
10_23315732	10	23315732	56.323	101.157
10_23440244	10	23440244	55.542	101.157
11_46057	11	46057	1.575	24.631
11_255751	11	255751	4.365	24.631
11_542859	11	542859	0	22.655
11_601198	11	601198	45.203	29.513
11_691194	11	691194	47.179	29.902
11_803595	11	803595	0	0
11_1025585	11	1025585	48.356	32.284
11_1117973	11	1117973	51.972	32.284
11_1183569	11	1183569	52.361	33.065
11_1343142	11	1343142	52.75	33.846
11_1442687	11	1442687	53.531	35.421
11_1672438	11	1672438	54.708	36.996
11_1857249	11	1857249	74.634	49.728
11_2065555	11	2065555	59.59	49.728
11_2216980	11	2216980	68.013	49.728
11_2406678	11	2406678	77.015	53.344
11_2610292	11	2610292	78.192	54.125
11_2808288	11	2808288	78.973	54.515
11_2977354	11	2977354	78.973	55.685
11_3112858	11	3112858	78.973	55.296
11_3189542	11	3189542	92.715	56.861
11_3263224	11	3263224	94.29	64.373
11_3395372	11	3395372	92.715	57.251
11_3749132	11	3749132	94.29	57.251
11_3938527	11	3938527	94.29	57.64
11_4000176	11	4000176	94.29	57.251
11_4081344	11	4081344	94.29	58.421
11_4254847	11	4254847	94.29	59.996
11_4359180	11	4359180	94.29	59.996
11_4657459	11	4657459	94.29	65.55
11_4833197	11	4833197	94.29	63.197
11_5465467	11	5465467	95.467	65.55
11_5534517	11	5534517	97.443	65.939
11_5792931	11	5792931	101.06	66.72
11_6139019	11	6139019	101.06	67.502
11_6276211	11	6276211	101.06	68.283
11_6379656	11	6379656	108.638	78.084
11_6821881	11	6821881	108.638	77.695
11_7093931	11	7093931	101.06	69.064
11_8650142	11	8650142	101.06	69.064
11_12164303	11	12164303	101.06	70.241
11_16886199	11	16886199	101.449	70.63
11_16949037	11	16949037	108.638	77.695
11_17060668	11	17060668	102.23	72.205
11_17767859	11	17767859	103.4	74.169
11_18357178	11	18357178	102.619	72.594
11_18433819	11	18433819	107.857	74.169
11_18910740	11	18910740	107.857	75.744
11_19533500	11	19533500	108.638	77.306
11_19978651	11	19978651	107.857	76.525
11_20115217	11	20115217	109.419	86.969
12_5638	12	5638	15.711	12.507
12_173874	12	173874	15.711	10.549
12_390468	12	390468	16.492	12.507
12_521695	12	521695	15.711	11.725
12_634102	12	634102	15.711	9.767
12_844914	12	844914	16.492	12.896
12_996164	12	996164	17.662	13.677
12_1089461	12	1089461	17.273	13.677
12_1146523	12	1146523	11.254	4.456
12_1266582	12	1266582	17.662	14.458
12_1368028	12	1368028	18.443	14.458
12_1524783	12	1524783	18.833	14.847
12_1709224	12	1709224	20.408	14.847
12_2066524	12	2066524	24.864	15.629
12_2121248	12	2121248	24.864	15.629
12_2673100	12	2673100	26.84	16.018
12_2966354	12	2966354	27.23	16.407
12_3036761	12	3036761	27.23	17.188
12_3116725	12	3116725	36.114	17.577
12_3325270	12	3325270	36.114	17.966
12_3478868	12	3478868	36.114	18.748
12_3962172	12	3962172	36.114	19.529
12_5074355	12	5074355	36.114	21.104
12_5164930	12	5164930	38.495	21.493
12_5418237	12	5418237	38.884	24.624
12_5533572	12	5533572	38.495	21.882
12_5598767	12	5598767	38.495	22.271
12_5985351	12	5985351	38.495	23.448
12_6184851	12	6184851	39.273	26.199
12_6325821	12	6325821	0	0
12_6691567	12	6691567	40.45	30.146
12_6822792	12	6822792	40.45	28.58
12_7220783	12	7220783	40.45	29.757
12_7374050	12	7374050	45.761	30.146
12_7525515	12	7525515	45.761	30.535
12_8048809	12	8048809	45.761	31.712
12_8493396	12	8493396	51.37	34.068
12_8801535	12	8801535	53.347	35.643
12_8944870	12	8944870	53.347	36.032
12_9605397	12	9605397	53.347	37.607
12_9898269	12	9898269	54.922	40.808
12_10018038	12	10018038	47.336	33.287
12_13578193	12	13578193	56.098	45.264
12_14587489	12	14587489	58.075	47.646
12_15428839	12	15428839	60.864	47.646
12_17156423	12	17156423	67.045	49.221
12_18628428	12	18628428	67.045	50.796
12_18779599	12	18779599	67.434	51.185
12_19037725	12	19037725	67.823	51.185
12_19467018	12	19467018	69	51.574
12_19528528	12	19528528	69	51.963
12_20018956	12	20018956	69.389	53.139
12_20361061	12	20361061	69.778	53.139
12_20594460	12	20594460	70.559	53.139
12_20990376	12	20990376	70.948	54.714
12_21712346	12	21712346	88.368	69.929
12_21952129	12	21952129	73.33	59.171
12_22049998	12	22049998	73.33	59.171
12_22115627	12	22115627	73.33	59.171
12_22200448	12	22200448	73.719	59.171
12_22346427	12	22346427	75.294	60.746
12_22516082	12	22516082	75.294	62.704
12_22586794	12	22586794	75.294	61.527
12_23431894	12	23431894	78.064	63.871
12_23504918	12	23504918	78.064	63.871
12_23572750	12	23572750	78.064	63.871
12_23834651	12	23834651	80.854	65.047
12_23915621	12	23915621	77.675	63.093
12_23999415	12	23999415	77.675	63.482
12_24104070	12	24104070	77.675	62.704
13_54877	13	54877	0.781	2.366
13_393712	13	393712	0	0
13_507206	13	507206	0.781	1.977
13_688776	13	688776	25.299	2.366
13_965334	13	965334	27.276	2.755
13_1211616	13	1211616	25.299	2.755
13_1426203	13	1426203	27.276	2.755
13_1635674	13	1635674	25.299	2.755
13_2381644	13	2381644	27.276	2.755
13_2530757	13	2530757	27.276	2.755
13_2994658	13	2994658	27.276	2.755
13_3148270	13	3148270	27.276	2.755
13_3257266	13	3257266	25.299	2.755
13_3335044	13	3335044	27.276	2.755
13_3469326	13	3469326	27.276	3.144
13_3748786	13	3748786	27.276	3.144
13_3813814	13	3813814	27.276	3.144
13_4021260	13	4021260	27.276	3.144
13_5238141	13	5238141	27.276	3.533
13_5493926	13	5493926	25.299	2.755
13_5625117	13	5625117	29.234	6.284
13_5766649	13	5766649	27.276	5.108
13_5949531	13	5949531	28.057	6.284
13_6033227	13	6033227	29.234	7.859
13_6402644	13	6402644	31.615	9.036
13_6660218	13	6660218	32.396	9.425
13_6867117	13	6867117	33.573	10.206
13_7054877	13	7054877	35.55	12.996
13_7182717	13	7182717	35.55	14.172
13_7620093	13	7620093	37.931	18.629
13_7734187	13	7734187	37.931	18.629
13_8083875	13	8083875	40.689	19.41
13_8192631	13	8192631	40.689	21.387
13_8308812	13	8308812	38.712	19.41
13_8898279	13	8898279	40.689	24.176
13_12896153	13	12896153	44.305	32.599
13_13390889	13	13390889	44.305	32.599
13_14338425	13	14338425	47.483	34.165
13_14382284	13	14382284	44.694	33.776
13_15056202	13	15056202	66.121	102.176
13_15736455	13	15736455	47.483	34.946
13_15853306	13	15853306	47.483	34.946
13_16075743	13	16075743	48.265	35.728
13_16250951	13	16250951	48.265	35.728
13_16320948	13	16320948	50.621	36.509
13_16925901	13	16925901	49.046	36.509
13_18789364	13	18789364	50.621	39.71
13_19058179	13	19058179	51.01	40.886
13_19736524	13	19736524	93.004	108.228
13_20576036	13	20576036	56.221	45.679
13_20797965	13	20797965	55.044	44.502
13_22005655	13	22005655	57.796	45.679
13_22372308	13	22372308	58.185	45.679
13_22435936	13	22435936	61.386	46.068
13_22768514	13	22768514	61.386	46.849
13_22851098	13	22851098	66.121	49.607
13_25013004	13	25013004	63.363	47.631
13_25145371	13	25145371	64.144	47.631
13_25721137	13	25721137	64.144	47.631
13_27413917	13	27413917	68.486	108.228
13_27586684	13	27586684	66.121	107.058
13_27714695	13	27714695	66.51	107.839
13_27796053	13	27796053	66.51	108.228
13_27884063	13	27884063	66.51	108.228
13_28631883	13	28631883	66.121	58.956
13_28689372	13	28689372	66.121	61.338
13_28775418	13	28775418	66.121	58.956
14_88562	14	88562	0	1.566
14_257360	14	257360	0	1.566
14_360989	14	360989	0	1.177
14_434513	14	434513	0	1.955
14_594524	14	594524	1.177	1.955
14_726317	14	726317	0	0
14_836379	14	836379	8.014	5.117
14_1101250	14	1101250	5.633	4.336
14_1242694	14	1242694	8.014	6.294
14_1309053	14	1309053	8.014	6.294
14_1593532	14	1593532	8.014	6.683
14_1806350	14	1806350	8.014	7.072
14_2055250	14	2055250	9.589	7.853
14_2736359	14	2736359	10.371	10.219
14_3303300	14	3303300	9.589	9.83
14_3479410	14	3479410	10.76	10.219
14_4228742	14	4228742	14.376	10.608
14_4805213	14	4805213	14.376	11.389
14_4941220	14	4941220	14.376	11.389
14_5687927	14	5687927	14.376	12.171
14_5966808	14	5966808	14.376	12.56
14_6208302	14	6208302	14.376	12.56
14_6495285	14	6495285	14.376	13.736
14_7296877	14	7296877	66.344	15.299
14_7424804	14	7424804	58.83	15.299
14_7510359	14	7510359	43.533	14.518
14_7624685	14	7624685	66.344	15.688
14_7777740	14	7777740	66.344	15.688
14_8308158	14	8308158	66.344	16.469
14_8871788	14	8871788	66.344	16.858
14_9896368	14	9896368	66.344	17.64
14_10135191	14	10135191	66.344	17.64
14_10197424	14	10197424	66.344	17.64
14_10743715	14	10743715	67.52	18.029
14_11677439	14	11677439	67.52	18.029
14_12584178	14	12584178	67.52	18.418
14_13171276	14	13171276	67.52	18.807
14_13378081	14	13378081	67.52	19.196
14_16067239	14	16067239	67.52	19.196
14_16253640	14	16253640	67.52	18.807
14_16490288	14	16490288	89.597	19.196
14_16652730	14	16652730	93.631	19.196
14_17450562	14	17450562	67.52	19.196
14_17873209	14	17873209	132.745	19.196
14_17999822	14	17999822	132.745	19.585
14_18215931	14	18215931	132.745	19.585
14_18508828	14	18508828	132.745	19.585
14_18868775	14	18868775	132.745	19.585
14_19429359	14	19429359	132.745	19.585
14_19587909	14	19587909	132.745	19.585
14_19715337	14	19715337	132.745	19.585
14_20102426	14	20102426	132.745	19.585
14_20174098	14	20174098	132.745	19.974
14_20629301	14	20629301	132.745	19.974
14_20859566	14	20859566	132.745	20.363
14_21019303	14	21019303	132.745	19.974
14_21080144	14	21080144	132.745	19.974
14_21323785	14	21323785	132.745	20.363
14_21577640	14	21577640	69.902	19.196
14_21740224	14	21740224	132.745	20.363
14_21821143	14	21821143	132.745	20.363
14_21885849	14	21885849	132.745	20.752
14_22118159	14	22118159	133.526	21.534
14_22568886	14	22568886	133.526	21.923
14_22696262	14	22696262	134.308	21.923
14_22993902	14	22993902	135.883	22.704
14_23056941	14	23056941	67.52	19.196
14_23135090	14	23135090	137.458	22.704
14_23376067	14	23376067	137.458	23.093
14_23452906	14	23452906	137.458	23.482
14_23566639	14	23566639	137.847	23.482
14_23657569	14	23657569	137.458	23.482
14_24137881	14	24137881	141.803	25.44
14_24617329	14	24617329	140.228	24.659
14_25156315	14	25156315	145.419	25.829
14_25292543	14	25292543	146.596	26.218
14_25365836	14	25365836	146.596	27
14_25499021	14	25499021	148.572	27
14_25763085	14	25763085	148.572	33.621
14_26071578	14	26071578	148.572	27
14_26802285	14	26802285	151.773	44.886
14_26987507	14	26987507	151.773	42.505
14_27199117	14	27199117	152.95	44.886
14_27294117	14	27294117	67.52	19.196
14_27425134	14	27425134	152.95	44.886
14_27607541	14	27607541	153.339	44.886
14_27729833	14	27729833	153.339	44.886
14_27856994	14	27856994	154.515	46.057
14_27926007	14	27926007	154.515	45.668
14_28292032	14	28292032	155.297	53.571
14_28696564	14	28696564	157.273	53.571
14_28947831	14	28947831	158.054	54.352
14_29138298	14	29138298	158.444	54.352
14_29335601	14	29335601	158.444	55.133
14_29446606	14	29446606	158.444	54.352
15_177997	15	177997	0	12.358
15_482675	15	482675	0	9.195
15_1096801	15	1096801	0	6.406
15_1547883	15	1547883	0	15.974
15_1928239	15	1928239	0	11.577
15_2868330	15	2868330	0	30.205
15_2990680	15	2990680	0	25.323
15_6458112	15	6458112	18	30.594
15_6996975	15	6996975	18	30.594
15_8267292	15	8267292	18	30.594
15_9562659	15	9562659	18.389	30.983
15_9660835	15	9660835	21.179	33.336
15_9863712	15	9863712	0	3.616
15_10257839	15	10257839	18.389	32.16
15_10407188	15	10407188	0	0
15_10773666	15	10773666	24.38	33.336
15_10851058	15	10851058	25.955	33.336
15_10990214	15	10990214	28.744	35.718
15_11204418	15	11204418	29.134	36.499
15_11421844	15	11421844	31.923	37.675
15_11503363	15	11503363	33.498	38.457
15_12253375	15	12253375	33.498	38.457
15_12844486	15	12844486	34.279	38.846
15_13063122	15	13063122	34.279	38.846
15_13698923	15	13698923	38.982	41.19
15_13822901	15	13822901	34.279	38.846
15_14360708	15	14360708	34.279	39.235
15_15294725	15	15294725	35.061	39.235
15_15468122	15	15468122	35.061	39.235
15_15543151	15	15543151	35.842	39.235
15_15944126	15	15944126	37.407	39.624
15_16066225	15	16066225	36.231	39.624
15_16221824	15	16221824	37.407	40.801
15_17146098	15	17146098	38.982	41.579
15_17991582	15	17991582	38.982	41.968
15_18166857	15	18166857	38.982	41.968
15_18318476	15	18318476	39.371	41.968
15_18480191	15	18480191	39.371	41.968
15_18688959	15	18688959	39.371	43.944
15_18821643	15	18821643	39.371	64.802
15_18931494	15	18931494	81.095	65.192
16_226853	16	226853	0.389	14.131
16_335665	16	335665	0	0
16_388379	16	388379	0.389	13.742
16_596324	16	596324	0.778	14.913
16_911072	16	911072	3.16	14.913
16_976496	16	976496	0.778	14.913
16_1067628	16	1067628	3.16	17.67
16_1341063	16	1341063	3.16	15.694
16_1806434	16	1806434	6.776	19.647
16_2212134	16	2212134	6.776	17.67
16_3077015	16	3077015	11.232	25.828
16_4758085	16	4758085	11.621	29.862
16_4903556	16	4903556	12.402	29.862
16_5070029	16	5070029	12.402	29.862
16_5309992	16	5309992	12.402	29.862
16_5479328	16	5479328	12.792	30.643
16_6018898	16	6018898	13.181	31.82
16_6070066	16	6070066	12.792	31.82
16_6693016	16	6693016	14.357	32.601
16_8776259	16	8776259	28.099	33.382
16_9817859	16	9817859	28.099	33.382
16_11108000	16	11108000	28.099	33.382
16_12698705	16	12698705	28.099	33.772
16_12729188	16	12729188	28.099	34.161
16_13500169	16	13500169	28.099	35.331
16_13647716	16	13647716	28.099	34.55
16_14911808	16	14911808	41.334	37.712
16_15611288	16	15611288	41.334	39.278
16_15708354	16	15708354	41.334	38.889
16_16216489	16	16216489	41.334	42.894
16_17330464	16	17330464	41.334	44.871
16_18232369	16	18232369	41.334	46.847
16_19027656	16	19027656	42.909	58.101
16_19266135	16	19266135	44.085	58.101
16_19529525	16	19529525	44.867	58.101
16_19830398	16	19830398	44.867	58.101
16_20304713	16	20304713	48.483	61.692
16_20476615	16	20476615	49.659	61.692
16_20666264	16	20666264	52.449	62.081
16_20724188	16	20724188	48.483	61.302
16_22246438	16	22246438	52.449	65.282
16_22580044	16	22580044	52.449	70.164
16_22751612	16	22751612	54.83	70.164
16_23084690	16	23084690	57.62	70.945
16_23164495	16	23164495	58.009	72.115
16_23327502	16	23327502	58.009	71.334
16_23486995	16	23486995	58.398	74.092
17_287812	17	287812	5.744	3.201
17_394787	17	394787	5.744	3.201
17_565468	17	565468	0	0
17_640103	17	640103	5.744	4.378
17_888795	17	888795	5.744	5.953
17_1237387	17	1237387	5.744	8.742
17_1413957	17	1413957	47.324	9.912
17_1629617	17	1629617	24.868	9.523
17_1756458	17	1756458	48.106	9.912
17_1846156	17	1846156	24.868	9.912
17_2051197	17	2051197	49.681	11.089
17_2143741	17	2143741	49.681	11.478
17_2242880	17	2242880	49.681	11.478
17_2386884	17	2386884	5.744	9.523
17_2443257	17	2443257	51.255	12.259
17_3018336	17	3018336	29.324	9.912
17_3492286	17	3492286	63.49	17.141
17_3672966	17	3672966	63.49	17.923
17_4131742	17	4131742	63.49	20.304
17_4205195	17	4205195	63.49	21.085
17_4287538	17	4287538	63.49	21.085
17_4615128	17	4615128	63.49	21.867
17_4713215	17	4713215	67.106	21.867
17_4889129	17	4889129	67.106	22.256
17_5060931	17	5060931	67.106	23.037
17_5258199	17	5258199	67.106	23.818
17_5357866	17	5357866	68.283	24.995
17_5447096	17	5447096	73.946	26.171
17_5583408	17	5583408	69.064	24.995
17_5893163	17	5893163	78.828	28.135
17_6121150	17	6121150	73.946	27.746
17_6207888	17	6207888	78.828	28.524
17_6623514	17	6623514	78.828	30.099
17_6745403	17	6745403	78.828	31.276
17_6981014	17	6981014	78.828	32.057
17_7134878	17	7134878	78.828	32.446
17_7292907	17	7292907	78.828	32.446
17_7609398	17	7609398	80.393	35.198
17_7780366	17	7780366	80.004	34.021
17_8069497	17	8069497	80.393	36.773
17_8307596	17	8307596	81.57	36.773
17_8539748	17	8539748	83.145	37.551
17_8608505	17	8608505	83.145	37.162
17_8750761	17	8750761	83.145	38.332
17_9005479	17	9005479	83.534	38.721
17_9353710	17	9353710	94.171	41.511
17_9938493	17	9938493	94.171	43.487
17_10298694	17	10298694	89.715	41.511
17_10369486	17	10369486	94.171	44.664
17_10746329	17	10746329	119.868	52.526
17_11961661	17	11961661	94.171	46.64
17_12164305	17	12164305	94.171	47.422
17_12640993	17	12640993	94.171	48.203
17_13928628	17	13928628	94.171	49.379
17_13991916	17	13991916	94.171	48.203
17_16303050	17	16303050	96.148	50.161
17_16814803	17	16814803	111.444	52.526
17_17744746	17	17744746	96.148	50.55
18_227536	18	227536	0	0
18_474745	18	474745	13.235	1.177
18_582430	18	582430	15.211	1.566
18_721947	18	721947	36.521	6.319
18_1680517	18	1680517	0	1.177
18_1782705	18	1782705	15.211	4.355
18_2022059	18	2022059	16.388	4.355
18_2200869	18	2200869	16.388	5.93
18_2286800	18	2286800	17.963	5.93
18_2813601	18	2813601	59.79	7.496
18_3190122	18	3190122	59.79	8.672
18_3299536	18	3299536	59.79	9.061
18_3402250	18	3402250	59.79	9.451
18_3488083	18	3488083	59.79	9.451
18_3555950	18	3555950	59.79	9.84
18_3752475	18	3752475	59.79	10.229
18_3952793	18	3952793	59.79	10.618
18_6229663	18	6229663	59.79	15.929
18_6710920	18	6710920	59.79	17.905
18_6936362	18	6936362	59.79	18.295
18_7076548	18	7076548	59.79	19.87
18_7128961	18	7128961	62.579	21.435
18_7185348	18	7185348	62.579	21.435
18_7569505	18	7569505	62.579	21.046
18_7809270	18	7809270	68.953	27.29
18_8494785	18	8494785	62.579	22.606
18_8759038	18	8759038	62.579	22.216
18_8998759	18	8998759	62.579	22.216
18_9478149	18	9478149	62.579	22.606
18_9598522	18	9598522	62.579	22.995
18_9885500	18	9885500	62.579	23.776
18_10227176	18	10227176	62.579	25.342
18_10304487	18	10304487	62.579	24.952
18_10584610	18	10584610	68.172	25.342
18_10762383	18	10762383	66.195	25.342
18_10907482	18	10907482	68.172	25.731
18_11045227	18	11045227	68.172	25.342
18_11215764	18	11215764	68.953	26.12
18_11286900	18	11286900	68.172	25.342
18_11350114	18	11350114	68.172	25.342
18_11482876	18	11482876	72.569	27.679
18_11553491	18	11553491	72.569	27.29
18_11614594	18	11614594	68.172	26.12
18_12999959	18	12999959	68.953	26.901
18_13686865	18	13686865	75.359	28.068
18_13786964	18	13786964	75.359	28.068
18_13860028	18	13860028	75.359	28.068
18_14135632	18	14135632	75.359	28.068
18_14215513	18	14215513	75.359	28.068
18_14491995	18	14491995	75.359	28.068
18_14551153	18	14551153	75.359	28.457
18_14734468	18	14734468	75.359	28.847
18_14788154	18	14788154	75.359	28.847
18_14846541	18	14846541	75.359	28.847
18_17295477	18	17295477	75.359	29.236
18_17449458	18	17449458	75.359	28.457
18_18048055	18	18048055	75.359	28.457
18_18227410	18	18227410	75.359	29.625
18_18521209	18	18521209	75.359	32.414
18_20579251	18	20579251	75.359	34.796
18_20761725	18	20761725	110.745	36.76
18_22284854	18	22284854	117.811	38.736
18_22586109	18	22586109	117.811	40.311
18_22656666	18	22656666	117.811	40.311
18_22829291	18	22829291	117.811	40.7
18_23048890	18	23048890	117.811	40.7
18_23201357	18	23201357	75.359	36.371
18_23578408	18	23578408	117.811	43.082
18_23887396	18	23887396	121.012	45.463
18_24556216	18	24556216	122.189	46.64
18_24904198	18	24904198	122.97	46.64
18_27803197	18	27803197	122.97	52.384
18_28224774	18	28224774	126.123	61.925
18_28307719	18	28307719	124.946	53.959
18_31132460	18	31132460	126.123	61.925
18_32908620	18	32908620	88.091	36.371
19_82358	19	82358	8.726	13.544
19_197793	19	197793	6.361	7.142
19_271672	19	271672	6.75	10.343
19_377073	19	377073	11.108	13.544
19_472320	19	472320	11.497	13.544
19_900536	19	900536	8.726	10.343
19_984249	19	984249	12.278	18.426
19_1219270	19	1219270	12.278	18.426
19_1367967	19	1367967	2.381	3.201
19_2036017	19	2036017	5.972	5.567
19_2096267	19	2096267	5.582	3.59
19_2366639	19	2366639	5.582	3.201
19_2689517	19	2689517	0	0
19_2847152	19	2847152	13.059	18.426
19_3058726	19	3058726	15.017	19.207
19_3299138	19	3299138	15.017	23.663
19_3372376	19	3372376	15.017	19.207
19_3429612	19	3429612	13.841	18.426
19_4132489	19	4132489	16.188	23.663
19_4706082	19	4706082	15.406	23.663
19_4935010	19	4935010	15.017	19.207
19_5003967	19	5003967	16.969	27.279
19_5072068	19	5072068	17.75	27.279
19_5314072	19	5314072	19.727	30.896
19_5928605	19	5928605	19.727	34.512
19_6154322	19	6154322	20.116	34.512
19_6382258	19	6382258	21.292	36.893
19_6602361	19	6602361	20.116	36.893
19_7055420	19	7055420	24.05	36.893
19_7238559	19	7238559	23.269	36.893
19_7695207	19	7695207	19.727	34.512
19_8133480	19	8133480	28.085	39.274
19_8299444	19	8299444	28.085	40.056
19_8566871	19	8566871	28.085	39.274
19_8657020	19	8657020	28.085	43.209
19_8733005	19	8733005	35.599	44.784
19_8787547	19	8787547	28.085	41.232
19_9151792	19	9151792	35.599	45.173
19_9229826	19	9229826	41.779	45.562
19_10336006	19	10336006	42.956	45.951
19_10666680	19	10666680	42.956	46.34
19_10724583	19	10724583	47.412	46.34
19_10825978	19	10825978	47.801	46.34
19_10968935	19	10968935	58.572	46.34
19_11030882	19	11030882	59.749	51.222
19_14659354	19	14659354	62.95	58.331
19_14747580	19	14747580	62.95	52.797
19_17622217	19	17622217	62.95	54.773
19_19077261	19	19077261	62.95	57.155
19_19495933	19	19495933	62.95	58.331
19_19968859	19	19968859	62.95	58.331
19_21475599	19	21475599	62.95	58.331
19_21589986	19	21589986	62.95	58.331
19_22763652	19	22763652	62.95	58.331
19_22967359	19	22967359	62.95	58.331
19_23034666	19	23034666	69.131	58.331
19_23614226	19	23614226	73.165	58.331
19_24285394	19	24285394	81.132	58.331
19_24538531	19	24538531	73.165	58.331
19_24632229	19	24632229	81.132	60.308

## Sheet: RS
Marker_name	Chromosome	Physical_position(bp)	Seyval_Blanc(cM)	Vriparia37(cM)							Chr	min_length_bp	max_length_bp	range_bp	max_cM_Seyval_Blanc	max_cM_Vriparia37	Correlation_Seyval_Blanc	Correlation_Vriparia37
1_93619	1	93619	3.071	35.019							1	93619	23733091	23639472	86.251	98.938	0.876583	0.727296
1_268616	1	268616	3.271	36.029							2	328355	18448449	18120094	86.438	54.536	0.757867	0.92554
1_334737	1	334737	2.87	29.751							3	271381	19365074	19093693	54.425	93.311	0.611751	0.864755
1_443667	1	443667	3.472	36.029							4	130509	24558421	24427912	66.109	92.945	0.922638	0.867736
1_547952	1	547952	4.686	37.039							5	196931	24901597	24704666	78.864	61.798	0.817384	0.874115
1_631086	1	631086	4.887	37.643							6	281879	22260083	21978204	69.349	92.231	0.585978	0.809143
1_741516	1	741516	4.887	38.653							7	228986	27013763	26784777	97.432	80.347	0.858771	0.965212
1_1170229	1	1170229	4.887	39.055							8	30944	22329964	22299020	50.993	89.817	0.959509	0.973686
1_1304008	1	1304008	5.087	40.269							9	226145	20127590	19901445	77.718	68.729	0.739273	0.812099
1_1400565	1	1400565	5.489	41.484							10	241961	23054800	22812839	91.822	64.144	0.860235	0.849996
1_2145831	1	2145831	5.489	42.699							11	255751	20115217	19859466	62.22	85.765	0.531287	0.618838
1_2306205	1	2306205	6.499	46.22							12	5638	23999415	23993777	82.289	86.064	0.966929	0.879243
1_2618562	1	2618562	6.699	47.434							13	507206	28689372	28182166	68.473	70.25	0.936416	0.808059
1_2822616	1	2822616	6.9	47.836							14	88562	30126656	30038094	75.946	100.852	0.921762	0.92927
1_2955463	1	2955463	8.114	50.506							15	177997	18931494	18753497	68.535	79.881	0.615712	0.231918
1_3008587	1	3008587	9.947	53.387							16	3648	23486995	23483347	74.986	59.233	0.87703	0.962839
1_3523735	1	3523735	11.989	55.847							17	394787	18015932	17621145	77.351	91.47	0.791845	0.816369
1_3758335	1	3758335	15.725	57.473							18	227536	34381037	34153501	95.887	110.623	0.491073	0.478411
1_3959025	1	3959025	16.531	58.688							19	5269	24632229	24626960	50.709	88.604	0.915168	0.750675
1_4330482	1	4330482	2.67	29.349
1_4613003	1	4613003	17.338	60.314
1_4681418	1	4681418	18.348	61.324
1_4913189	1	4913189	18.951	62.334
1_5045973	1	5045973	18.951	62.938
1_5191317	1	5191317	19.353	63.138
1_5368350	1	5368350	19.353	63.54
1_5610096	1	5610096	19.755	64.96
1_5782424	1	5782424	19.955	65.563
1_5860561	1	5860561	19.755	65.563
1_6034925	1	6034925	20.357	66.983
1_6875844	1	6875844	23.238	69.443
1_6966756	1	6966756	24.453	71.693
1_7377641	1	7377641	24.653	72.296
1_7478412	1	7478412	24.653	72.296
1_7643877	1	7643877	24.653	72.296
1_7710739	1	7710739	24.854	72.296
1_8017533	1	8017533	24.854	72.296
1_8371555	1	8371555	25.457	72.296
1_9183554	1	9183554	25.859	72.296
1_9254255	1	9254255	26.461	72.698
1_9320212	1	9320212	26.059	72.296
1_9696161	1	9696161	27.064	72.698
1_9997807	1	9997807	27.466	72.898
1_10143990	1	10143990	28.273	73.099
1_10197542	1	10197542	86.251	98.938
1_10270991	1	10270991	28.473	73.702
1_10327568	1	10327568	28.473	73.099
1_10502666	1	10502666	29.888	74.304
1_10608149	1	10608149	28.673	73.903
1_10668596	1	10668596	30.29	74.706
1_10871127	1	10871127	31.3	75.31
1_11933074	1	11933074	31.701	75.31
1_12562013	1	12562013	35.222	75.913
1_12754531	1	12754531	35.624	76.114
1_12827804	1	12827804	35.624	76.114
1_12892148	1	12892148	36.634	76.515
1_13380398	1	13380398	37.238	76.515
1_14682355	1	14682355	38.041	77.117
1_14789269	1	14789269	37.639	76.716
1_15601127	1	15601127	38.041	77.924
1_16657949	1	16657949	39.256	78.325
1_17053165	1	17053165	39.256	78.325
1_17438406	1	17438406	41.926	79.54
1_17835220	1	17835220	43.346	80.144
1_18877141	1	18877141	44.972	80.747
1_19421864	1	19421864	47.013	81.554
1_19775332	1	19775332	47.415	81.554
1_20297007	1	20297007	0	0
1_20624760	1	20624760	47.615	81.955
1_20722844	1	20722844	48.83	81.955
1_20914451	1	20914451	51.079	82.762
1_21277450	1	21277450	52.09	82.962
1_21821786	1	21821786	54.549	84.795
1_21945869	1	21945869	54.951	85.197
1_22123159	1	22123159	55.757	85.599
1_22193391	1	22193391	57.798	87.432
1_22352558	1	22352558	58.402	87.833
1_22424733	1	22424733	58.803	88.235
1_22701079	1	22701079	59.205	88.435
1_22874519	1	22874519	59.406	88.435
1_22974826	1	22974826	59.406	88.435
1_23665313	1	23665313	61.032	88.837
1_23733091	1	23733091	81.205	93.224
2_328355	2	328355	0	0
2_583705	2	583705	5.714	0.2
2_681324	2	681324	48.146	0.401
2_953454	2	953454	49.361	0.401
2_1626662	2	1626662	49.964	0.401
2_1876931	2	1876931	50.568	0.601
2_2348470	2	2348470	51.172	0.601
2_2688648	2	2688648	51.372	1.003
2_2787199	2	2787199	51.372	1.003
2_2912460	2	2912460	51.774	1.203
2_3061567	2	3061567	51.974	1.404
2_3271376	2	3271376	52.578	2.007
2_3371243	2	3371243	51.974	1.404
2_3531507	2	3531507	52.578	2.208
2_3665247	2	3665247	52.778	2.208
2_3759497	2	3759497	52.978	3.218
2_3959655	2	3959655	52.978	3.619
2_4288608	2	4288608	53.179	4.021
2_4497054	2	4497054	53.179	4.423
2_4599939	2	4599939	53.179	5.026
2_4703733	2	4703733	53.782	5.227
2_4825658	2	4825658	53.782	5.227
2_5870753	2	5870753	53.782	5.427
2_5966830	2	5966830	53.782	5.627
2_6129731	2	6129731	53.782	5.828
2_6241099	2	6241099	53.782	6.028
2_6781830	2	6781830	53.782	6.835
2_7412824	2	7412824	53.782	6.835
2_7474244	2	7474244	54.184	7.236
2_7651035	2	7651035	54.586	8.656
2_7919124	2	7919124	54.586	9.666
2_7999319	2	7999319	54.586	11.293
2_8110161	2	8110161	55.189	12.303
2_8206685	2	8206685	55.39	13.109
2_8319548	2	8319548	55.59	13.31
2_8433331	2	8433331	55.59	13.51
2_8487996	2	8487996	58.684	19.001
2_8579012	2	8579012	59.694	20.421
2_8709614	2	8709614	60.704	20.822
2_9074768	2	9074768	61.714	21.426
2_9127853	2	9127853	63.134	22.641
2_10312496	2	10312496	63.335	24.061
2_11004272	2	11004272	63.535	24.867
2_13537760	2	13537760	64.139	25.067
2_14239122	2	14239122	64.339	25.067
2_14873799	2	14873799	65.146	25.469
2_16603629	2	16603629	65.146	25.469
2_16657933	2	16657933	78.897	50.584
2_16741500	2	16741500	65.749	26.073
2_17012389	2	17012389	65.95	26.273
2_17246760	2	17246760	86.438	54.536
2_17347640	2	17347640	66.351	27.887
2_17478449	2	17478449	65.95	27.283
2_17720094	2	17720094	66.955	28.49
2_17785364	2	17785364	70.476	34.882
2_17916691	2	17916691	72.102	39.708
2_18194652	2	18194652	75.623	45.873
2_18448449	2	18448449	78.293	48.543
3_271381	3	271381	11.679	10.144
3_342741	3	342741	15.817	14.055
3_441478	3	441478	15.415	13.451
3_609816	3	609816	17.443	14.861
3_736742	3	736742	4.826	3.094
3_931142	3	931142	24.291	21.026
3_1041616	3	1041616	25.098	21.026
3_1497682	3	1497682	26.724	22.036
3_1725150	3	1725150	28.144	22.843
3_2101673	3	2101673	29.358	24.676
3_2671385	3	2671385	31.399	26.509
3_2901369	3	2901369	32.614	26.911
3_3143022	3	3143022	34.24	27.921
3_3385014	3	3385014	40.405	31.228
3_3488939	3	3488939	41.009	31.831
3_3633235	3	3633235	41.209	32.435
3_3781609	3	3781609	41.209	32.435
3_3905978	3	3905978	41.611	32.635
3_4019281	3	4019281	42.012	32.836
3_4088612	3	4088612	42.012	33.036
3_4217957	3	4217957	0	0
3_4315306	3	4315306	42.213	33.237
3_4565569	3	4565569	42.413	33.437
3_4822693	3	4822693	42.213	33.437
3_4988294	3	4988294	42.614	34.652
3_5155501	3	5155501	42.614	34.652
3_5413458	3	5413458	10.053	8.929
3_5797319	3	5797319	43.624	34.852
3_5885034	3	5885034	43.824	35.456
3_6000617	3	6000617	44.025	36.059
3_6426810	3	6426810	45.035	38.1
3_6650857	3	6650857	45.638	39.934
3_6848850	3	6848850	46.445	41.148
3_7220808	3	7220808	47.251	43.189
3_7472345	3	7472345	47.251	43.189
3_8428406	3	8428406	9.651	7.919
3_9374964	3	9374964	47.855	44.609
3_11252155	3	11252155	48.256	46.029
3_11293038	3	11293038	48.256	46.029
3_13417139	3	13417139	48.658	58.293
3_14850509	3	14850509	48.256	46.633
3_15938806	3	15938806	51.118	86.223
3_19133207	3	19133207	54.425	93.311
3_19365074	3	19365074	51.118	88.265
4_130509	4	130509	0	0
4_700172	4	700172	1.833	12.68
4_1028787	4	1028787	7.998	34.683
4_1187713	4	1187713	7.998	35.085
4_1307469	4	1307469	7.998	35.688
4_1391400	4	1391400	8.602	37.108
4_1715906	4	1715906	8.602	37.309
4_1855396	4	1855396	8.602	37.912
4_2096842	4	2096842	8.802	38.719
4_2563214	4	2563214	9.406	40.139
4_2919507	4	2919507	9.406	40.54
4_3237352	4	3237352	9.406	41.55
4_3504483	4	3504483	9.807	41.952
4_3597502	4	3597502	10.008	42.354
4_3661349	4	3661349	10.208	42.957
4_3729570	4	3729570	12.438	47.488
4_3801978	4	3801978	11.834	46.478
4_4437478	4	4437478	12.638	47.689
4_4596235	4	4596235	13.04	48.495
4_4759072	4	4759072	13.846	50.122
4_4948818	4	4948818	15.473	51.748
4_5338718	4	5338718	15.673	51.948
4_5638153	4	5638153	15.873	53.574
4_6277410	4	6277410	17.293	57.526
4_6583166	4	6583166	18.304	59.776
4_6678764	4	6678764	19.518	61.817
4_6752086	4	6752086	21.351	65.77
4_6834788	4	6834788	22.978	69.291
4_7185718	4	7185718	23.581	69.692
4_7614182	4	7614182	23.983	70.094
4_7771974	4	7771974	23.983	71.104
4_8778482	4	8778482	24.384	71.91
4_8965154	4	8965154	25.599	72.111
4_9358331	4	9358331	25.799	72.512
4_9417403	4	9417403	26.201	72.914
4_9541495	4	9541495	28.871	73.316
4_9681702	4	9681702	29.473	73.316
4_9800666	4	9800666	29.273	73.316
4_10789218	4	10789218	66.109	92.945
4_11031511	4	11031511	29.473	73.516
4_11238026	4	11238026	29.473	73.717
4_11802988	4	11802988	30.077	73.717
4_14162870	4	14162870	30.478	74.118
4_14745243	4	14745243	64.689	91.319
4_14809627	4	14809627	31.285	74.319
4_14964966	4	14964966	32.295	74.319
4_16315879	4	16315879	32.495	74.72
4_16491374	4	16491374	33.915	74.921
4_17799573	4	17799573	33.915	75.121
4_18311071	4	18311071	34.519	75.523
4_18700982	4	18700982	35.325	75.924
4_19017335	4	19017335	35.325	76.326
4_19762446	4	19762446	37.995	78.159
4_19892780	4	19892780	39.21	78.359
4_20004123	4	20004123	42.304	80.193
4_20436338	4	20436338	43.11	80.796
4_20739437	4	20739437	43.512	80.997
4_20837957	4	20837957	44.522	82.007
4_21070680	4	21070680	46.148	83.017
4_21238665	4	21238665	46.752	83.017
4_22039056	4	22039056	46.952	83.217
4_22127549	4	22127549	47.759	83.217
4_22215506	4	22215506	47.959	83.217
4_22331368	4	22331368	49.379	83.821
4_22548287	4	22548287	50.799	83.821
4_22791294	4	22791294	54.106	84.627
4_23092663	4	23092663	55.732	84.828
4_23360446	4	23360446	57.773	85.634
4_23421280	4	23421280	58.175	85.835
4_23599054	4	23599054	59.185	87.461
4_23999526	4	23999526	59.587	87.661
4_24312358	4	24312358	60.393	88.063
4_24558421	4	24558421	62.019	89.277
5_196931	5	196931	0	0
5_288102	5	288102	0	0.402
5_523818	5	523818	0.402	1.616
5_601862	5	601862	0.402	1.616
5_727574	5	727574	0.602	3.036
5_992113	5	992113	78.864	61.798
5_1120092	5	1120092	1.817	5.706
5_1449735	5	1449735	3.237	7.539
5_1508886	5	1508886	3.237	7.941
5_1581158	5	1581158	3.638	9.361
5_2346684	5	2346684	4.04	10.168
5_2429823	5	2429823	4.04	10.569
5_2540724	5	2540724	4.24	10.569
5_2671340	5	2671340	5.455	11.579
5_2816543	5	2816543	5.856	12.589
5_2898965	5	2898965	6.258	12.991
5_3677473	5	3677473	8.928	16.943
5_3817250	5	3817250	9.735	17.547
5_4356188	5	4356188	13.042	20.854
5_4631069	5	4631069	13.848	23.104
5_5336805	5	5336805	16.73	25.354
5_5451693	5	5451693	16.73	25.354
5_5623008	5	5623008	17.536	25.755
5_6783807	5	6783807	21.923	29.491
5_8392088	5	8392088	25.608	36.081
5_9249185	5	9249185	25.408	35.477
5_10046422	5	10046422	27.028	38.122
5_10303059	5	10303059	27.028	38.724
5_10489999	5	10489999	27.028	38.524
5_10597598	5	10597598	27.229	38.924
5_10680744	5	10680744	27.229	38.924
5_10737322	5	10737322	27.63	39.326
5_11411896	5	11411896	28.032	40.336
5_12177632	5	12177632	28.838	41.756
5_12317731	5	12317731	29.039	41.957
5_12436793	5	12436793	68.942	56.53
5_12684206	5	12684206	29.039	42.56
5_13959256	5	13959256	29.039	42.56
5_14113858	5	14113858	29.239	42.962
5_14184102	5	14184102	29.239	42.962
5_15376196	5	15376196	24.804	31.741
5_15439188	5	15439188	29.641	43.363
5_15494607	5	15494607	29.641	43.363
5_15849900	5	15849900	30.651	44.17
5_16092596	5	16092596	31.053	44.17
5_16184048	5	16184048	31.656	44.572
5_16270621	5	16270621	31.857	44.572
5_17567199	5	17567199	32.46	44.572
5_18637567	5	18637567	35.342	45.786
5_20164865	5	20164865	39.078	46.593
5_20239419	5	20239419	39.48	46.793
5_20317279	5	20317279	39.881	47.599
5_20429993	5	20429993	40.082	47.599
5_20648848	5	20648848	40.685	48.814
5_21389712	5	21389712	42.518	49.621
5_21582119	5	21582119	42.92	49.621
5_22368206	5	22368206	43.93	50.427
5_22424142	5	22424142	44.737	50.427
5_22623177	5	22623177	45.543	50.427
5_22732244	5	22732244	45.543	50.427
5_22839984	5	22839984	45.743	50.427
5_23735988	5	23735988	50.314	52.254
5_23821379	5	23821379	49.913	52.053
5_23885642	5	23885642	50.515	52.254
5_23941958	5	23941958	50.916	52.254
5_24028531	5	24028531	51.318	52.857
5_24109446	5	24109446	51.318	53.058
5_24329039	5	24329039	53.151	53.459
5_24516717	5	24516717	53.755	53.66
5_24901597	5	24901597	54.156	53.86
6_281879	6	281879	0	0
6_506716	6	506716	1.626	7.309
6_578856	6	578856	2.433	14.618
6_816414	6	816414	4.059	17.712
6_2027729	6	2027729	6.309	42.921
6_2312292	6	2312292	6.309	43.525
6_2871894	6	2871894	7.523	44.739
6_3096555	6	3096555	8.127	45.141
6_4193190	6	4193190	8.731	46.561
6_4282333	6	4282333	8.931	46.761
6_4597959	6	4597959	9.131	46.761
6_4995975	6	4995975	9.131	46.962
6_5316318	6	5316318	9.533	47.162
6_5491770	6	5491770	68.745	91.424
6_5661220	6	5661220	9.733	48.788
6_5958577	6	5958577	9.934	48.788
6_6016850	6	6016850	10.134	48.989
6_6873743	6	6873743	10.941	52.941
6_6961754	6	6961754	10.941	54.567
6_7372241	6	7372241	11.544	55.171
6_7690367	6	7690367	12.148	56.797
6_7855019	6	7855019	12.348	57.4
6_9016289	6	9016289	12.348	57.802
6_9159176	6	9159176	12.95	59.624
6_9426152	6	9426152	12.75	59.222
6_13115981	6	13115981	13.151	59.824
6_13465389	6	13465389	13.151	59.824
6_13524559	6	13524559	13.351	60.024
6_13622915	6	13622915	13.151	59.824
6_14606037	6	14606037	13.351	60.225
6_14835830	6	14835830	69.349	92.231
6_15137467	6	15137467	13.351	60.626
6_15252969	6	15252969	13.552	60.827
6_15470523	6	15470523	14.562	61.027
6_15543938	6	15543938	68.142	91.424
6_15775550	6	15775550	14.562	61.027
6_15850251	6	15850251	14.562	61.027
6_15915895	6	15915895	14.562	61.027
6_16140020	6	16140020	15.776	62.037
6_16196711	6	16196711	15.776	62.037
6_17449050	6	17449050	15.977	62.037
6_17681109	6	17681109	16.987	63.871
6_17921641	6	17921641	16.987	64.272
6_18520823	6	18520823	17.187	64.876
6_18758927	6	18758927	18.813	66.502
6_19096194	6	19096194	19.62	67.512
6_19937319	6	19937319	22.714	71.033
6_20000657	6	20000657	23.317	71.234
6_20062276	6	20062276	25.567	72.86
6_20373568	6	20373568	28.237	76.596
6_20569421	6	20569421	31.119	78.429
6_20646740	6	20646740	36.675	80.859
6_20765164	6	20765164	33.368	79.439
6_20848667	6	20848667	37.279	81.261
6_21330468	6	21330468	48.436	86.752
6_21448061	6	21448061	52.172	87.558
6_21944137	6	21944137	67.74	91.023
6_22000727	6	22000727	57.219	88.162
6_22260083	6	22260083	59.26	88.563
7_228986	7	228986	0	0
7_629398	7	629398	0.2	1.626
7_748361	7	748361	0.2	2.028
7_848595	7	848595	0.804	2.834
7_912369	7	912369	0.804	3.236
7_1013924	7	1013924	1.408	3.236
7_1482314	7	1482314	3.034	6.543
7_1722728	7	1722728	3.84	9.002
7_1796486	7	1796486	4.242	9.002
7_1882551	7	1882551	4.242	9.809
7_2131456	7	2131456	4.442	11.229
7_2287634	7	2287634	8.485	18.942
7_2435368	7	2435368	4.844	13.062
7_2590123	7	2590123	5.044	13.262
7_2667199	7	2667199	5.245	13.664
7_2950372	7	2950372	5.848	14.47
7_3299440	7	3299440	9.291	20.775
7_3559874	7	3559874	6.858	17.522
7_3625373	7	3625373	6.858	16.512
7_5127224	7	5127224	11.332	26.043
7_6389989	7	6389989	13.165	31.311
7_8330361	7	8330361	16.472	35.698
7_15243832	7	15243832	18.306	40.966
7_17042396	7	17042396	97.432	80.347
7_17449406	7	17449406	19.112	43.007
7_18437688	7	18437688	21.362	44.222
7_18835505	7	18835505	21.362	44.825
7_19049003	7	19049003	21.562	44.825
7_19299297	7	19299297	21.763	45.429
7_19355564	7	19355564	21.763	45.629
7_20103260	7	20103260	23.579	48.264
7_20279884	7	20279884	22.773	46.844
7_20394121	7	20394121	89.891	76.61
7_22046989	7	22046989	37.039	56.272
7_22101289	7	22101289	37.239	56.674
7_22250380	7	22250380	38.865	57.076
7_22781295	7	22781295	43.034	59.117
7_22991552	7	22991552	44.249	59.923
7_23068209	7	23068209	44.651	61.138
7_23233299	7	23233299	45.865	61.338
7_23438032	7	23438032	47.08	61.942
7_23962575	7	23962575	50.601	64.401
7_24059511	7	24059511	52.434	65.005
7_24508748	7	24508748	56.821	67.255
7_24879814	7	24879814	60.128	68.881
7_24967097	7	24967097	61.138	69.081
7_25056911	7	25056911	61.138	69.081
7_25141862	7	25141862	61.945	69.685
7_25262311	7	25262311	62.346	69.885
7_25909284	7	25909284	66.952	71.305
7_26088532	7	26088532	69.834	72.725
7_26249020	7	26249020	70.437	73.127
7_26363715	7	26363715	70.638	73.327
7_26515058	7	26515058	72.679	73.327
7_26792208	7	26792208	73.282	73.729
7_27013763	7	27013763	74.292	73.729
8_30944	8	30944	2.218	7.835
8_222721	8	222721	1.208	6.002
8_474142	8	474142	2.419	8.642
8_1005872	8	1005872	2.419	8.642
8_1155960	8	1155960	2.619	8.642
8_1896435	8	1896435	2.619	8.842
8_2197734	8	2197734	2.619	9.043
8_2250586	8	2250586	0.402	1.833
8_2443239	8	2443239	2.819	10.257
8_2564886	8	2564886	2.819	10.458
8_2666965	8	2666965	3.02	11.061
8_2784591	8	2784591	0	0
8_3176495	8	3176495	3.22	11.663
8_3320879	8	3320879	3.02	11.262
8_4108038	8	4108038	3.22	11.864
8_4214869	8	4214869	3.824	14.323
8_4661848	8	4661848	4.63	15.333
8_5398297	8	5398297	4.63	15.937
8_7224682	8	7224682	4.63	17.152
8_7812019	8	7812019	5.437	20.246
8_9266897	8	9266897	5.437	21.46
8_9483316	8	9483316	5.637	24.13
8_9585235	8	9585235	7.057	27.437
8_9702346	8	9702346	7.258	27.638
8_10545513	8	10545513	9.717	30.945
8_10735044	8	10735044	9.917	32.159
8_10993976	8	10993976	11.544	35.041
8_11082356	8	11082356	14.425	44.72
8_11773246	8	11773246	15.435	46.14
8_11992421	8	11992421	15.837	46.34
8_12336402	8	12336402	16.037	47.966
8_12950516	8	12950516	18.078	50.848
8_13104592	8	13104592	19.293	53.942
8_13261367	8	13261367	19.493	55.156
8_13482645	8	13482645	23.014	58.892
8_14233651	8	14233651	24.229	60.519
8_14638681	8	14638681	26.459	63.57
8_14700208	8	14700208	25.855	62.56
8_15245498	8	15245498	29.553	67.957
8_15413080	8	15413080	29.753	68.56
8_15917624	8	15917624	29.953	69.164
8_16151298	8	16151298	30.154	69.364
8_16282470	8	16282470	31.78	70.784
8_16821914	8	16821914	32.995	72.618
8_17200985	8	17200985	33.396	72.818
8_17355913	8	17355913	33.396	72.818
8_17921592	8	17921592	33.798	73.018
8_19107704	8	19107704	33.998	73.018
8_19310146	8	19310146	34.4	73.42
8_19687962	8	19687962	34.4	73.42
8_19745123	8	19745123	34.4	73.62
8_20100013	8	20100013	34.4	73.821
8_20316557	8	20316557	34.4	73.821
8_20544048	8	20544048	34.4	73.821
8_20732778	8	20732778	34.802	73.821
8_20838429	8	20838429	34.802	74.424
8_20966593	8	20966593	35.202	74.424
8_21172946	8	21172946	35.002	74.424
8_21332630	8	21332630	35.202	74.826
8_21551764	8	21551764	35.806	75.228
8_21969721	8	21969721	36.208	75.831
8_22329964	8	22329964	50.993	89.817
9_226145	9	226145	0	0
9_301541	9	301541	10.66	13.459
9_516308	9	516308	32.353	19.174
9_618812	9	618812	32.754	19.174
9_739923	9	739923	32.553	19.174
9_813785	9	813785	32.954	19.575
9_893002	9	893002	33.154	20.179
9_1150801	9	1150801	33.355	20.379
9_1305204	9	1305204	34.161	21.186
9_1407687	9	1407687	39.302	24.65
9_1464217	9	1464217	37.468	23.436
9_1575241	9	1575241	40.928	26.065
9_1648912	9	1648912	40.928	25.865
9_2133495	9	2133495	40.928	26.669
9_2249377	9	2249377	48.469	33.978
9_2302342	9	2302342	51.139	37.499
9_2391752	9	2391752	54.875	39.126
9_2474475	9	2474475	55.479	40.136
9_2539091	9	2539091	56.082	41.146
9_3370837	9	3370837	60.908	45.533
9_3600480	9	3600480	62.741	46.953
9_4796302	9	4796302	62.741	47.153
9_5405159	9	5405159	63.548	48.779
9_5500102	9	5500102	63.949	49.583
9_5566204	9	5566204	63.949	49.383
9_5785960	9	5785960	64.15	49.583
9_6446554	9	6446554	77.718	68.729
9_6523189	9	6523189	64.35	51.624
9_6602203	9	6602203	65.565	54.931
9_6717488	9	6717488	65.966	55.333
9_6990766	9	6990766	75.048	67.514
9_7340587	9	7340587	67.181	57.793
9_7533649	9	7533649	67.181	57.993
9_7625622	9	7625622	67.381	58.193
9_8899256	9	8899256	67.783	58.193
9_9574105	9	9574105	67.983	58.394
9_13400197	9	13400197	68.587	58.394
9_13689984	9	13689984	70.007	59.814
9_13760891	9	13760891	70.207	59.814
9_16094913	9	16094913	71.217	61.44
9_17042572	9	17042572	71.217	61.44
9_18628859	9	18628859	71.217	61.64
9_19000027	9	19000027	72.228	63.473
9_19148103	9	19148103	73.034	64.893
9_19317456	9	19317456	73.436	65.094
9_19584618	9	19584618	73.636	65.9
9_19944895	9	19944895	73.636	65.9
9_20127590	9	20127590	74.038	66.504
10_241961	10	241961	20.776	6.165		0.849996
10_370298	10	370298	20.776	6.165
10_650959	10	650959	21.582	6.165
10_874103	10	874103	21.582	6.165
10_939355	10	939355	21.582	6.165
10_1013557	10	1013557	21.582	6.165
10_1111687	10	1111687	21.783	6.165
10_1174215	10	1174215	21.783	6.365
10_1265993	10	1265993	23.409	6.566
10_1430660	10	1430660	21.783	6.365
10_3426575	10	3426575	43.245	23.365
10_4005129	10	4005129	39.557	14.809
10_4503995	10	4503995	42.438	19.196
10_4847719	10	4847719	46.766	27.535
10_4950540	10	4950540	47.573	27.535
10_5247875	10	5247875	50.243	28.138
10_5443410	10	5443410	51.457	29.353
10_5930341	10	5930341	51.859	30.363
10_6030347	10	6030347	52.26	30.363
10_6523776	10	6523776	54.094	31.169
10_8528547	10	8528547	63.531	35.995
10_8787351	10	8787351	64.951	36.397
10_8893209	10	8893209	64.951	36.798
10_9014261	10	9014261	65.352	37.2
10_9215683	10	9215683	66.772	37.4
10_9467495	10	9467495	68.192	37.601
10_9745840	10	9745840	68.192	37.601
10_10334806	10	10334806	70.233	38.407
10_10475020	10	10475020	70.434	38.809
10_10923726	10	10923726	73.104	40.435
10_11353255	10	11353255	74.114	40.635
10_11408804	10	11408804	74.314	40.836
10_11919133	10	11919133	0	0
10_12409898	10	12409898	76.355	41.439
10_12605914	10	12605914	76.556	41.841
10_13394270	10	13394270	76.957	42.242
10_14200734	10	14200734	77.764	42.846
10_15601492	10	15601492	80.014	44.472
10_15747189	10	15747189	91.822	64.144
10_16851267	10	16851267	82.055	46.098
10_16979798	10	16979798	82.055	46.098
10_19292145	10	19292145	84.096	46.5
10_19677254	10	19677254	84.498	47.507
10_20553231	10	20553231	84.096	46.7
10_21059800	10	21059800	86.331	47.909
10_23054800	10	23054800	91.822	50.158
11_255751	11	255751	0	0
11_386863	11	386863	0	1.42
11_691194	11	691194	0.2	8.498
11_1672438	11	1672438	1.007	23.553
11_2216980	11	2216980	2.017	29.268
11_3189542	11	3189542	62.22	85.765
11_4833197	11	4833197	13.93	53.493
11_5534517	11	5534517	18.755	56.163
11_5792931	11	5792931	19.359	56.163
11_6379656	11	6379656	22.453	57.997
11_6612094	11	6612094	23.463	59.007
11_6821881	11	6821881	23.463	59.408
11_6956387	11	6956387	23.463	59.408
11_7329819	11	7329819	23.865	59.609
11_7449768	11	7449768	24.266	59.609
11_7588838	11	7588838	24.668	59.609
11_8109770	11	8109770	51.312	72.567
11_8194452	11	8194452	24.868	60.01
11_9798821	11	9798821	25.069	60.614
11_10089836	11	10089836	25.269	60.614
11_12164303	11	12164303	26.279	60.814
11_13254270	11	13254270	26.48	61.216
11_13356997	11	13356997	26.48	61.216
11_14828475	11	14828475	26.48	61.216
11_15149608	11	15149608	26.68	61.216
11_16272381	11	16272381	27.486	61.416
11_16886199	11	16886199	28.293	61.818
11_17060668	11	17060668	28.293	62.22
11_17184199	11	17184199	28.293	62.42
11_17337960	11	17337960	28.293	62.42
11_17457569	11	17457569	28.293	62.42
11_17767859	11	17767859	28.896	63.024
11_17987786	11	17987786	28.896	63.224
11_18204712	11	18204712	30.111	63.828
11_18433819	11	18433819	30.312	63.828
11_18708021	11	18708021	30.915	64.838
11_18836141	11	18836141	30.915	64.838
11_18910740	11	18910740	30.915	64.838
11_19533500	11	19533500	31.519	65.644
11_19766239	11	19766239	31.92	66.451
11_19978651	11	19978651	31.92	66.451
11_20115217	11	20115217	32.322	66.852
12_5638	12	5638	0	0
12_173874	12	173874	16.425	1.833
12_521695	12	521695	16.827	1.833
12_1089461	12	1089461	16.827	2.034
12_1368028	12	1368028	17.228	2.234
12_1524783	12	1524783	17.429	2.234
12_1709224	12	1709224	17.429	2.434
12_1818274	12	1818274	18.439	3.854
12_2305412	12	2305412	18.439	3.854
12_2439647	12	2439647	18.439	3.854
12_2966354	12	2966354	18.439	4.256
12_3036761	12	3036761	18.639	4.456
12_3116725	12	3116725	18.639	4.858
12_3218920	12	3218920	18.639	4.858
12_3325270	12	3325270	21.099	7.318
12_3478868	12	3478868	21.099	7.518
12_3962172	12	3962172	23.14	8.528
12_5074355	12	5074355	23.946	8.93
12_5164930	12	5164930	24.147	9.13
12_5533572	12	5533572	24.548	9.532
12_5985351	12	5985351	24.548	9.532
12_6691567	12	6691567	25.559	10.338
12_7053640	12	7053640	25.759	10.539
12_7220783	12	7220783	29.28	14.491
12_7374050	12	7374050	36.589	19.759
12_7525515	12	7525515	38.839	20.362
12_8493396	12	8493396	39.443	21.577
12_8944870	12	8944870	41.484	23.203
12_9605397	12	9605397	41.684	23.807
12_15428839	12	15428839	42.491	24.41
12_18779599	12	18779599	44.117	24.812
12_19037725	12	19037725	44.72	26.027
12_19467018	12	19467018	50.211	28.068
12_19528528	12	19528528	51.631	29.282
12_19783710	12	19783710	54.301	29.886
12_20018956	12	20018956	56.134	30.086
12_20361061	12	20361061	59.441	32.128
12_20990376	12	20990376	62.111	32.128
12_21100305	12	21100305	62.513	32.128
12_21873473	12	21873473	64.554	32.128
12_21952129	12	21952129	64.956	32.529
12_22049998	12	22049998	65.559	32.529
12_22200448	12	22200448	66.366	33.133
12_22346427	12	22346427	70.479	33.735
12_22430141	12	22430141	82.289	86.064
12_22516082	12	22516082	73.573	34.136
12_22586794	12	22586794	69.673	33.534
12_23364307	12	23364307	74.993	34.337
12_23431894	12	23431894	76.413	34.738
12_23504918	12	23504918	78.246	35.14
12_23572750	12	23572750	79.666	35.744
12_23834651	12	23834651	80.473	36.754
12_23999415	12	23999415	81.279	37.155
13_507206	13	507206	2.25	5.046
13_688776	13	688776	2.651	6.261
13_851910	13	851910	2.651	6.865
13_965334	13	965334	4.901	8.285
13_1211616	13	1211616	8.208	17.722
13_1298235	13	1298235	8.812	18.936
13_1426203	13	1426203	9.012	19.137
13_1635674	13	1635674	11.682	22.873
13_1759677	13	1759677	12.084	24.706
13_1994792	13	1994792	12.084	24.906
13_2110146	13	2110146	15.82	29.076
13_2230274	13	2230274	16.424	29.477
13_2381644	13	2381644	16.624	29.678
13_2530757	13	2530757	16.825	30.281
13_2714257	13	2714257	17.226	30.482
13_2994658	13	2994658	17.628	32.941
13_3148270	13	3148270	18.23	34.554
13_3257266	13	3257266	18.029	33.748
13_3335044	13	3335044	18.833	36.18
13_3578143	13	3578143	19.235	36.987
13_3748786	13	3748786	19.235	37.187
13_3813814	13	3813814	22.971	44.961
13_4021260	13	4021260	23.373	45.363
13_5238141	13	5238141	23.573	45.563
13_5493926	13	5493926	23.573	45.764
13_5625117	13	5625117	23.573	45.764
13_5766649	13	5766649	23.774	45.764
13_6033227	13	6033227	24.175	45.764
13_6119963	13	6119963	26.216	48.223
13_6402644	13	6402644	27.431	48.625
13_6540716	13	6540716	27.431	49.228
13_7054877	13	7054877	27.833	50.035
13_7620093	13	7620093	0	0
13_7734187	13	7734187	28.033	50.437
13_7923799	13	7923799	29.248	52.063
13_8083875	13	8083875	31.271	53.277
13_8192631	13	8192631	30.668	53.277
13_8308812	13	8308812	32.281	53.478
13_8681863	13	8681863	39.823	57.214
13_9125164	13	9125164	40.629	57.414
13_13390889	13	13390889	41.634	57.815
13_13501864	13	13501864	41.031	57.615
13_14382284	13	14382284	42.849	58.825
13_15347566	13	15347566	43.049	59.227
13_15853306	13	15853306	43.049	59.227
13_16250951	13	16250951	43.25	59.427
13_16925901	13	16925901	44.876	60.642
13_18218422	13	18218422	45.076	60.642
13_18487980	13	18487980	45.478	61.652
13_18789364	13	18789364	47.519	61.652
13_19058179	13	19058179	48.325	61.652
13_22173380	13	22173380	48.929	61.652
13_22226946	13	22226946	49.736	61.852
13_22851098	13	22851098	50.542	62.456
13_25013004	13	25013004	52.563	63.866
13_25145371	13	25145371	51.757	63.06
13_25721137	13	25721137	52.965	64.067
13_27413917	13	27413917	53.771	64.67
13_27714695	13	27714695	54.173	65.68
13_27796053	13	27796053	54.373	65.881
13_27978882	13	27978882	55.793	66.081
13_28689372	13	28689372	68.473	70.25
14_88562	14	88562	0	0
14_257360	14	257360	1.833	4.169
14_360989	14	360989	2.843	5.384
14_434513	14	434513	3.853	43.348
14_726317	14	726317	3.853	43.952
14_836379	14	836379	4.054	44.962
14_1101250	14	1101250	4.254	45.972
14_1509565	14	1509565	5.061	46.778
14_1593532	14	1593532	5.462	48.198
14_2673527	14	2673527	5.663	48.399
14_3027635	14	3027635	5.663	48.399
14_3099967	14	3099967	6.877	49.002
14_3479410	14	3479410	7.481	49.203
14_4228742	14	4228742	7.681	49.604
14_4725743	14	4725743	7.681	49.805
14_4941220	14	4941220	8.692	50.408
14_5966808	14	5966808	8.692	50.609
14_6141335	14	6141335	8.692	51.01
14_6974992	14	6974992	8.692	51.211
14_7624685	14	7624685	8.692	51.211
14_7715530	14	7715530	8.692	52.015
14_7777740	14	7777740	8.692	51.815
14_8871788	14	8871788	8.892	52.619
14_10135191	14	10135191	9.496	53.02
14_10197424	14	10197424	10.099	53.422
14_10743715	14	10743715	10.501	53.823
14_11677439	14	11677439	11.921	54.834
14_12584178	14	12584178	16.527	56.048
14_15714242	14	15714242	17.741	59.142
14_15875843	14	15875843	18.343	60.552
14_16000806	14	16000806	17.942	59.948
14_17379596	14	17379596	22.512	63.859
14_17999822	14	17999822	28.677	69.127
14_18215931	14	18215931	29.687	70.753
14_19587909	14	19587909	29.888	71.56
14_19715337	14	19715337	30.289	71.961
14_20102426	14	20102426	30.289	72.363
14_20629301	14	20629301	32.959	75.67
14_21019303	14	21019303	33.563	76.273
14_22405745	14	22405745	36.233	79.795
14_23056941	14	23056941	75.746	100.852
14_23135090	14	23135090	37.448	81.628
14_23255429	14	23255429	37.448	81.628
14_23376067	14	23376067	37.448	81.628
14_23566639	14	23566639	75.946	100.852
14_24536812	14	24536812	41.6	83.454
14_25156315	14	25156315	42.002	83.856
14_25292543	14	25292543	43.216	84.46
14_25365836	14	25365836	75.546	100.852
14_25499021	14	25499021	43.618	84.861
14_25763085	14	25763085	45.244	85.465
14_26071578	14	26071578	47.494	87.506
14_26224717	14	26224717	47.494	87.506
14_26687062	14	26687062	47.494	87.706
14_26802285	14	26802285	48.504	89.126
14_26877597	14	26877597	51.174	89.73
14_26987507	14	26987507	51.576	90.334
14_27088319	14	27088319	54.035	90.937
14_27425134	14	27425134	54.236	91.138
14_27607541	14	27607541	57.117	92.352
14_27926007	14	27926007	57.924	92.553
14_28052199	14	28052199	62.093	93.767
14_28371145	14	28371145	62.696	93.968
14_28521701	14	28521701	64.53	95.801
14_28696564	14	28696564	67.411	96.811
14_29138298	14	29138298	68.218	96.811
14_29234849	14	29234849	69.844	97.821
14_29574449	14	29574449	72.303	98.831
14_29774895	14	29774895	75.144	100.852
14_29979493	14	29979493	73.518	99.841
14_30126656	14	30126656	41.4	83.254
15_177997	15	177997	9.923	51.278
15_482675	15	482675	9.923	51.278
15_1096801	15	1096801	9.923	51.679
15_1928239	15	1928239	10.324	53.099
15_5536174	15	5536174	0	34.294
15_6996975	15	6996975	13.631	58.145
15_8357773	15	8357773	15.665	59.758
15_9993215	15	9993215	13.832	58.952
15_11204418	15	11204418	9.923	34.294
15_15294725	15	15294725	0	2.67
15_15355400	15	15355400	0	0
15_15944126	15	15944126	0	4.711
15_16066225	15	16066225	37.358	72.181
15_16450847	15	16450847	39.608	76.787
15_16551845	15	16551845	40.414	76.787
15_16667790	15	16667790	41.221	76.787
15_16737213	15	16737213	0	8.88
15_17076337	15	17076337	45.173	76.787
15_17146098	15	17146098	45.777	76.787
15_17224145	15	17224145	47.403	76.787
15_17313670	15	17313670	47.804	76.787
15_17418514	15	17418514	0	10.713
15_17991582	15	17991582	49.638	76.787
15_18072427	15	18072427	50.039	76.787
15_18318476	15	18318476	62.821	76.787
15_18408364	15	18408364	54.426	76.787
15_18480191	15	18480191	55.03	76.787
15_18688959	15	18688959	56.656	76.787
15_18821643	15	18821643	56.656	76.787
15_18931494	15	18931494	68.535	79.881
16_3648	16	3648	29.349	1.833
16_226853	16	226853	29.953	1.833
16_335665	16	335665	29.953	1.833
16_388379	16	388379	30.153	1.833
16_596324	16	596324	30.757	1.833
16_843485	16	843485	30.957	1.833
16_911072	16	911072	31.158	2.034
16_976496	16	976496	31.358	2.234
16_1806434	16	1806434	35.527	5.755
16_2212134	16	2212134	37.568	6.359
16_2376878	16	2376878	38.579	6.559
16_3007610	16	3007610	45.574	9.853
16_3077015	16	3077015	44.97	9.653
16_3142469	16	3142469	45.975	9.853
16_4903556	16	4903556	47.19	10.255
16_5070029	16	5070029	47.19	10.255
16_5362647	16	5362647	47.592	10.255
16_6018898	16	6018898	0	0
16_6070066	16	6070066	48.602	11.061
16_6589347	16	6589347	48.802	11.262
16_6693016	16	6693016	48.802	12.272
16_8776259	16	8776259	50.428	13.487
16_9592553	16	9592553	51.643	13.888
16_13500169	16	13500169	54.08	21.145
16_13647716	16	13647716	54.08	22.36
16_14056705	16	14056705	54.481	22.964
16_14911808	16	14911808	54.481	23.567
16_14964416	16	14964416	54.682	23.969
16_15611288	16	15611288	55.488	26.428
16_16216489	16	16216489	56.092	28.262
16_16435327	16	16435327	53.476	17.409
16_17156812	16	17156812	56.898	30.303
16_17330464	16	17330464	56.898	30.906
16_19027656	16	19027656	59.148	36.174
16_19266135	16	19266135	59.55	36.576
16_19529525	16	19529525	59.75	36.978
16_19830398	16	19830398	59.951	37.784
16_19924082	16	19924082	59.951	37.784
16_20248493	16	20248493	61.577	37.985
16_20304713	16	20304713	61.777	37.985
16_20666264	16	20666264	63.197	39.199
16_20978919	16	20978919	64.207	40.414
16_21094017	16	21094017	64.207	40.414
16_22246438	16	22246438	65.014	41.628
16_22580044	16	22580044	66.847	46.015
16_22676335	16	22676335	67.047	46.822
16_22751612	16	22751612	67.854	47.832
16_22877339	16	22877339	69.48	51.784
16_23084690	16	23084690	71.521	53.617
16_23327502	16	23327502	73.771	58.223
16_23486995	16	23486995	74.986	59.233
17_394787	17	394787	0	0
17_640103	17	640103	13.722	13.459
17_765729	17	765729	14.732	15.709
17_888795	17	888795	22.976	26.122
17_1026884	17	1026884	77.351	91.47
17_1237387	17	1237387	26.283	27.542
17_1756458	17	1756458	30.019	33.481
17_1846156	17	1846156	30.42	33.682
17_2051197	17	2051197	30.42	33.682
17_2331425	17	2331425	30.822	33.882
17_2386884	17	2386884	31.022	33.882
17_2443257	17	2443257	31.022	33.882
17_2504924	17	2504924	31.022	33.882
17_3018336	17	3018336	31.022	33.882
17_3492286	17	3492286	31.022	34.082
17_4287538	17	4287538	31.022	34.283
17_4713215	17	4713215	31.424	35.089
17_4966290	17	4966290	31.826	35.491
17_5060931	17	5060931	32.026	35.691
17_5258199	17	5258199	32.63	35.691
17_5357866	17	5357866	32.63	35.691
17_5447096	17	5447096	33.031	35.691
17_5707009	17	5707009	33.635	36.093
17_5893163	17	5893163	33.635	36.093
17_5999935	17	5999935	33.835	36.899
17_6121150	17	6121150	33.835	36.899
17_6207888	17	6207888	33.835	36.899
17_6429775	17	6429775	33.835	37.301
17_6553174	17	6553174	34.036	37.703
17_6623514	17	6623514	34.236	37.903
17_7134878	17	7134878	34.637	39.118
17_7292907	17	7292907	35.039	39.519
17_7355598	17	7355598	34.437	37.903
17_7609398	17	7609398	35.642	40.326
17_7695724	17	7695724	37.892	42.367
17_7780366	17	7780366	38.699	42.567
17_8226581	17	8226581	38.899	42.567
17_8307596	17	8307596	68.864	83.797
17_8608505	17	8608505	40.513	44.183
17_8686547	17	8686547	40.513	46.017
17_8750761	17	8750761	39.909	43.782
17_8934947	17	8934947	40.513	46.823
17_9005479	17	9005479	41.319	48.243
17_9197188	17	9197188	42.534	51.124
17_9353710	17	9353710	42.734	52.544
17_9692661	17	9692661	43.136	53.351
17_9938493	17	9938493	43.942	54.361
17_10298694	17	10298694	44.143	54.361
17_10746329	17	10746329	45.976	55.781
17_11268517	17	11268517	73.91	88.843
17_11747237	17	11747237	48.646	62.4
17_11961661	17	11961661	53.252	68.565
17_12164305	17	12164305	57.204	73.833
17_12640993	17	12640993	58.824	75.253
17_13928628	17	13928628	60.039	76.264
17_13991916	17	13991916	58.624	75.253
17_15046000	17	15046000	60.44	77.07
17_16552770	17	16552770	61.247	77.876
17_17142778	17	17142778	62.462	79.296
17_17582924	17	17582924	76.341	90.255
17_17955492	17	17955492	74.921	89.245
17_18015932	17	18015932	65.343	81.338
18_227536	18	227536	15.801	29.349
18_474745	18	474745	16.607	29.349
18_582430	18	582430	16.607	29.349
18_721947	18	721947	17.211	29.549
18_823493	18	823493	17.411	29.951
18_983057	18	983057	18.831	30.554
18_1143128	18	1143128	18.831	30.554
18_1535599	18	1535599	18.831	30.554
18_1680517	18	1680517	15.801	28.947
18_1782705	18	1782705	19.032	30.755
18_2022059	18	2022059	19.232	30.755
18_2200869	18	2200869	19.232	30.755
18_2662553	18	2662553	19.433	30.755
18_2813601	18	2813601	20.239	31.156
18_3190122	18	3190122	20.439	31.76
18_3299536	18	3299536	21.859	32.162
18_3402250	18	3402250	21.859	32.162
18_3488083	18	3488083	21.859	32.362
18_3555950	18	3555950	22.06	32.563
18_3752475	18	3752475	22.461	32.763
18_3952793	18	3952793	22.461	32.963
18_6012983	18	6012983	22.863	32.963
18_6135846	18	6135846	23.063	33.567
18_6229663	18	6229663	23.465	33.767
18_6710920	18	6710920	25.298	36.227
18_6936362	18	6936362	28.18	39.534
18_7076548	18	7076548	28.18	39.734
18_7128961	18	7128961	28.38	40.744
18_7569505	18	7569505	28.782	41.959
18_7809270	18	7809270	29.183	42.563
18_7997064	18	7997064	29.787	44.189
18_8237032	18	8237032	30.189	44.389
18_8343849	18	8343849	30.995	45.196
18_8494785	18	8494785	31.801	45.396
18_8594348	18	8594348	33.843	47.646
18_8759038	18	8759038	34.244	48.048
18_8998759	18	8998759	34.646	48.854
18_9339521	18	9339521	34.646	48.854
18_9478149	18	9478149	34.846	49.054
18_9598522	18	9598522	35.649	49.656
18_9651215	18	9651215	35.248	49.255
18_9885500	18	9885500	35.85	50.058
18_9976929	18	9976929	37.476	51.478
18_10584610	18	10584610	37.476	51.88
18_10762383	18	10762383	37.676	53.506
18_10907482	18	10907482	38.078	53.907
18_11045227	18	11045227	38.078	54.918
18_11215764	18	11215764	38.48	56.338
18_11286900	18	11286900	39.286	57.144
18_11482876	18	11482876	40.501	58.77
18_11553491	18	11553491	40.701	58.77
18_11614594	18	11614594	40.701	59.78
18_12999959	18	12999959	41.916	61.821
18_13786964	18	13786964	43.13	62.628
18_14135632	18	14135632	43.331	62.828
18_14215513	18	14215513	43.331	63.029
18_14491995	18	14491995	49.045	71.746
18_14551153	18	14551153	49.649	72.148
18_14788154	18	14788154	49.649	72.348
18_14846541	18	14846541	95.887	110.623
18_17449458	18	17449458	50.455	72.952
18_18048055	18	18048055	50.656	73.962
18_18227410	18	18227410	50.455	72.952
18_20579251	18	20579251	51.462	74.566
18_20761725	18	20761725	52.472	75.372
18_22082943	18	22082943	74.406	100.669
18_22144736	18	22144736	53.076	76.179
18_22284854	18	22284854	85.653	108.582
18_22372187	18	22372187	53.678	78.206
18_22455321	18	22455321	53.478	77.805
18_22586109	18	22586109	54.08	79.421
18_22829291	18	22829291	58.58	82.056
18_22955610	18	22955610	58.781	82.457
18_23201357	18	23201357	56.539	80.841
18_23418352	18	23418352	81.484	103.976
18_23738824	18	23738824	59.384	83.264
18_23887396	18	23887396	59.384	83.464
18_24556216	18	24556216	59.786	83.665
18_24904198	18	24904198	59.986	84.066
18_26302911	18	26302911	59.986	84.066
18_27803197	18	27803197	88.112	108.582
18_28224774	18	28224774	68.466	86.948
18_28307719	18	28307719	12.919	24.341
18_31885147	18	31885147	3.477	3.885
18_32680533	18	32680533	8.967	18.402
18_32908620	18	32908620	2.67	1.215
18_34381037	18	34381037	0	0
19_5269	19	5269	0	0
19_197793	19	197793	0.2	0
19_377073	19	377073	0.804	0.402
19_472320	19	472320	1.004	0.402
19_900536	19	900536	1.406	1.005
19_984249	19	984249	1.606	1.609
19_1219270	19	1219270	4.276	3.235
19_1306780	19	1306780	4.276	3.435
19_1367967	19	1367967	4.276	3.435
19_1954527	19	1954527	7.798	5.685
19_2096267	19	2096267	7.998	7.311
19_2600280	19	2600280	8.4	9.145
19_2689517	19	2689517	9.614	10.155
19_2847152	19	2847152	10.218	10.155
19_3058726	19	3058726	10.822	10.355
19_3372376	19	3372376	12.241	10.757
19_3429612	19	3429612	12.442	11.158
19_3532026	19	3532026	12.442	11.158
19_3653862	19	3653862	12.642	11.359
19_4132489	19	4132489	13.857	12.369
19_4492595	19	4492595	16.316	12.973
19_5072068	19	5072068	17.327	13.983
19_5485618	19	5485618	18.747	14.993
19_5807614	19	5807614	21.206	15.596
19_5928605	19	5928605	21.81	15.797
19_6154322	19	6154322	22.413	16.198
19_6602361	19	6602361	23.22	16.399
19_6693425	19	6693425	23.22	16.599
19_7055420	19	7055420	24.846	16.8
19_7169706	19	7169706	25.45	16.8
19_7238559	19	7238559	25.65	16.8
19_7350707	19	7350707	26.052	17
19_7474984	19	7474984	49.289	85.297
19_8133480	19	8133480	26.655	18.42
19_8367018	19	8367018	26.856	18.822
19_8566871	19	8566871	26.856	19.022
19_8657020	19	8657020	26.856	19.222
19_8787547	19	8787547	27.056	19.423
19_9045752	19	9045752	27.056	19.824
19_9151792	19	9151792	27.862	19.824
19_9486156	19	9486156	28.264	20.631
19_9695699	19	9695699	29.479	22.051
19_9748768	19	9748768	29.679	22.655
19_10514939	19	10514939	31.929	24.904
19_10724583	19	10724583	33.144	26.531
19_10968935	19	10968935	33.144	26.531
19_11030882	19	11030882	33.144	26.731
19_14747580	19	14747580	33.95	28.772
19_17622217	19	17622217	38.337	30.398
19_17658056	19	17658056	50.709	88.604
19_19077261	19	19077261	40.587	33.28
19_21537562	19	21537562	45.633	40.358
19_22763652	19	22763652	46.035	42.608
19_23034666	19	23034666	46.638	43.009
19_24285394	19	24285394	46.839	47.178
19_24632229	19	24632229	47.039	48.598

## Sheet: Consensus Map
Marker_name	Chromosome	Physical_position(bp)	consensus (cM)									Chr	min_length_bp	max_length_bp	range_bp	max_cM_SexAveraged	correlation
1_93619	1	93619	2.041									1	93619	24215944	24122325	67.212	0.97
1_268616	1	268616	2.488									2	10978	18557687	18546709	51.26	0.9
1_334737	1	334737	11.057									3	271381	19690734	19419353	58.401	0.93
1_443667	1	443667	3.413									4	130509	24558421	24427912	63.628	0.99
1_547952	1	547952	3.496									5	196931	25379843	25182912	64.088	0.97
1_631086	1	631086	4.167									6	102558	22260083	22157525	64.823	0.99
1_741516	1	741516	4.754									7	228986	27341252	27112266	64.829	0.96
1_1060803	1	1060803	5.51									8	30944	22506234	22475290	73.615	0.97
1_1170229	1	1170229	5.76									9	226145	23002835	22776690	62.104	0.96
1_1304008	1	1304008	7.197									10	241961	23440244	23198283	53.66	0.96
1_1400565	1	1400565	7.616									11	46057	20115217	20069160	58.831	0.94
1_1879893	1	1879893	8.456									12	5638	24104070	24098432	56.717	0.97
1_1999515	1	1999515	0									13	54877	28928847	28873970	62.147	0.97
1_2145831	1	2145831	8.623									14	88562	29979493	29890931	84.041	0.88
1_2306205	1	2306205	9.126									15	177997	19956945	19778948	61.349	0.88
1_2424927	1	2424927	10.136									16	3648	23486995	23483347	58.419	0.95
1_2618562	1	2618562	10.638									17	287812	18015932	17728120	60.238	0.93
1_2718543	1	2718543	13.322									18	70737	34523455	34452718	69.063	0.97
1_2822616	1	2822616	11.726									19	5269	24632229	24626960	63.671	0.95
1_2955463	1	2955463	12.397
1_3008587	1	3008587	11.307
1_3077430	1	3077430	14.496
1_3142598	1	3142598	13.741
1_3325315	1	3325315	14.496
1_3523735	1	3523735	19.764
1_3758335	1	3758335	20.099
1_3959025	1	3959025	21.361
1_4330482	1	4330482	21.194
1_4517681	1	4517681	21.948
1_4613003	1	4613003	22.115
1_4681418	1	4681418	22.115
1_4913189	1	4913189	23.552
1_5045973	1	5045973	23.635
1_5191317	1	5191317	24.638
1_5368350	1	5368350	24.638
1_5610096	1	5610096	24.304
1_5702431	1	5702431	24.889
1_5782424	1	5782424	25.056
1_5860561	1	5860561	25.139
1_5940848	1	5940848	25.474
1_6034925	1	6034925	25.557
1_6215954	1	6215954	24.638
1_6320667	1	6320667	26.144
1_6615924	1	6615924	23.97
1_6763976	1	6763976	26.478
1_6875844	1	6875844	27.065
1_6966756	1	6966756	27.399
1_7092210	1	7092210	29.354
1_7243488	1	7243488	29.939
1_7377641	1	7377641	26.395
1_7478412	1	7478412	29.354
1_7643877	1	7643877	30.357
1_7710739	1	7710739	29.604
1_8017533	1	8017533	30.692
1_8217621	1	8217621	31.787
1_8371555	1	8371555	32.121
1_8477332	1	8477332	32.456
1_9063579	1	9063579	34.06
1_9183554	1	9183554	32.623
1_9254255	1	9254255	34.478
1_9320212	1	9320212	32.456
1_9388753	1	9388753	37.343
1_9696161	1	9696161	34.897
1_9997807	1	9997807	35.992
1_10143990	1	10143990	39.706
1_10197542	1	10197542	37.93
1_10270991	1	10270991	39.622
1_10327568	1	10327568	39.622
1_10502666	1	10502666	39.539
1_10608149	1	10608149	39.706
1_10668596	1	10668596	37.93
1_10871127	1	10871127	39.956
1_11081651	1	11081651	43.746
1_11409494	1	11409494	43.495
1_11933074	1	11933074	46.663
1_12562013	1	12562013	43.746
1_12633525	1	12633525	39.539
1_12754531	1	12754531	47.843
1_12827804	1	12827804	48.01
1_12892148	1	12892148	48.094
1_13380398	1	13380398	48.261
1_13579877	1	13579877	39.539
1_14682355	1	14682355	48.678
1_14789269	1	14789269	48.428
1_15601127	1	15601127	49.012
1_16657949	1	16657949	49.263
1_17053165	1	17053165	49.765
1_17438406	1	17438406	50.184
1_17835220	1	17835220	50.686
1_18659545	1	18659545	48.929
1_18877141	1	18877141	52.038
1_19421864	1	19421864	53.554
1_19567235	1	19567235	53.304
1_19658817	1	19658817	39.956
1_19775332	1	19775332	54.395
1_20624760	1	20624760	55.575
1_20722844	1	20722844	55.994
1_20843669	1	20843669	56.496
1_20914451	1	20914451	56.83
1_20986109	1	20986109	56.747
1_21185705	1	21185705	58.695
1_21277450	1	21277450	58.611
1_21821786	1	21821786	58.611
1_21945869	1	21945869	59.113
1_22123159	1	22123159	59.364
1_22193391	1	22193391	59.531
1_22284028	1	22284028	39.956
1_22352558	1	22352558	59.949
1_22424733	1	22424733	60.116
1_22582321	1	22582321	67.212
1_22701079	1	22701079	60.703
1_22874519	1	22874519	61.121
1_22974826	1	22974826	61.287
1_23051638	1	23051638	60.954
1_23108100	1	23108100	60.954
1_23329538	1	23329538	62.553
1_23665313	1	23665313	66.541
1_23733091	1	23733091	62.972
1_24215944	1	24215944	67.212
2_10978	2	10978	0
2_583705	2	583705	1.523
2_681324	2	681324	2.646
2_854531	2	854531	3.543
2_953454	2	953454	5.353
2_1626662	2	1626662	7.961
2_1755729	2	1755729	8.295
2_1876931	2	1876931	9.419
2_2122762	2	2122762	5.688
2_2263163	2	2263163	9.978
2_2348470	2	2348470	12.455
2_2688648	2	2688648	13.436
2_2787199	2	2787199	14.959
2_2912460	2	2912460	15.266
2_3061567	2	3061567	15.825
2_3271376	2	3271376	16.243
2_3371243	2	3371243	16.8
2_3531507	2	3531507	16.577
2_3665247	2	3665247	18.066
2_3759497	2	3759497	18.317
2_3959655	2	3959655	18.428
2_4094938	2	4094938	22.116
2_4288608	2	4288608	22.116
2_4497054	2	4497054	22.535
2_4599939	2	4599939	23.972
2_4703733	2	4703733	24.474
2_4825658	2	4825658	25.145
2_5870753	2	5870753	34.228
2_5966830	2	5966830	30.879
2_6129731	2	6129731	34.061
2_6241099	2	6241099	34.899
2_6490761	2	6490761	35.824
2_6781830	2	6781830	37.519
2_7412824	2	7412824	38.441
2_7474244	2	7474244	39.112
2_7651035	2	7651035	40.378
2_7919124	2	7919124	40.964
2_7999319	2	7999319	41.047
2_8110161	2	8110161	40.797
2_8206685	2	8206685	38.191
2_8319548	2	8319548	42.888
2_8433331	2	8433331	41.214
2_8487996	2	8487996	41.465
2_8579012	2	8579012	41.465
2_8709614	2	8709614	41.715
2_9074768	2	9074768	41.799
2_9127853	2	9127853	42.217
2_10104598	2	10104598	42.888
2_10312496	2	10312496	43.223
2_11004272	2	11004272	42.217
2_13029837	2	13029837	45.81
2_13537760	2	13537760	43.445
2_14239122	2	14239122	43.557
2_14873799	2	14873799	44.115
2_16603629	2	16603629	46.257
2_16741500	2	16741500	46.257
2_17012389	2	17012389	46.424
2_17246760	2	17246760	48.626
2_17347640	2	17347640	48.291
2_17478449	2	17478449	48.626
2_17720094	2	17720094	48.96
2_17785364	2	17785364	48.96
2_17916691	2	17916691	49.351
2_18194652	2	18194652	49.966
2_18448449	2	18448449	51.26
2_18557687	2	18557687	51.26
3_271381	3	271381	0
3_342741	3	342741	0.559
3_441478	3	441478	0.781
3_609816	3	609816	1.735
3_931142	3	931142	9.905
3_1041616	3	1041616	9.571
3_1252454	3	1252454	2.321
3_1497682	3	1497682	10.492
3_1725150	3	1725150	10.742
3_1842464	3	1842464	20.824
3_1999793	3	1999793	12.59
3_2314233	3	2314233	4.798
3_2548013	3	2548013	22.512
3_2671385	3	2671385	11.498
3_2901369	3	2901369	11.665
3_3143022	3	3143022	13.771
3_3251513	3	3251513	5.582
3_3385014	3	3385014	18.03
3_3488939	3	3488939	18.03
3_3633235	3	3633235	18.786
3_3781609	3	3781609	20.824
3_3905978	3	3905978	20.741
3_4019281	3	4019281	20.824
3_4088612	3	4088612	21.075
3_4315306	3	4315306	22.512
3_4565569	3	4565569	25.164
3_4822693	3	4822693	25.667
3_4988294	3	4988294	26.001
3_5155501	3	5155501	27.171
3_5232850	3	5232850	26.67
3_5507072	3	5507072	26.252
3_5583374	3	5583374	26.921
3_5797319	3	5797319	28.609
3_5885034	3	5885034	32.5
3_6000617	3	6000617	32.417
3_6222769	3	6222769	35.032
3_6426810	3	6426810	33.681
3_6650857	3	6650857	35.032
3_6986623	3	6986623	36.555
3_7155917	3	7155917	36.889
3_7220808	3	7220808	36.555
3_7472345	3	7472345	36.638
3_8256808	3	8256808	40.273
3_8428406	3	8428406	38.93
3_8604250	3	8604250	39.433
3_8738055	3	8738055	49.016
3_9224651	3	9224651	41.453
3_9374964	3	9374964	43.581
3_10121298	3	10121298	44.762
3_11252155	3	11252155	45.18
3_13319654	3	13319654	50.026
3_13417139	3	13417139	48.849
3_14442063	3	14442063	49.016
3_14850509	3	14850509	48.009
3_15846197	3	15846197	51.173
3_15938806	3	15938806	50.838
3_17712785	3	17712785	58.401
3_17950996	3	17950996	53.533
3_19297395	3	19297395	57.05
3_19365074	3	19365074	56.039
3_19690734	3	19690734	58.401
4_130509	4	130509	0
4_700172	4	700172	1.266
4_1028787	4	1028787	2.961
4_1187713	4	1187713	3.184
4_1307469	4	1307469	4.936
4_1391400	4	1391400	5.946
4_1715906	4	1715906	6.699
4_1855396	4	1855396	6.95
4_1972782	4	1972782	6.365
4_2096842	4	2096842	8.991
4_2563214	4	2563214	10.086
4_2783868	4	2783868	10.17
4_2840486	4	2840486	12.029
4_2919507	4	2919507	11.779
4_3098243	4	3098243	12.532
4_3237352	4	3237352	12.532
4_3504483	4	3504483	13.118
4_3597502	4	3597502	14.379
4_3661349	4	3661349	13.369
4_3801978	4	3801978	15.816
4_3893714	4	3893714	17.337
4_4437478	4	4437478	17.253
4_4596235	4	4596235	19.032
4_4759072	4	4759072	19.534
4_4948818	4	4948818	20.8
4_5125331	4	5125331	21.387
4_5338718	4	5338718	23.255
4_5638153	4	5638153	23.926
4_6277410	4	6277410	26.141
4_6583166	4	6583166	26.308
4_6678764	4	6678764	27.064
4_6752086	4	6752086	27.734
4_6834788	4	6834788	27.65
4_7003711	4	7003711	27.984
4_7185718	4	7185718	28.235
4_7614182	4	7614182	28.57
4_7771974	4	7771974	28.736
4_7897242	4	7897242	28.82
4_8778482	4	8778482	28.736
4_8965154	4	8965154	29.321
4_9107108	4	9107108	28.987
4_9358331	4	9358331	29.405
4_9417403	4	9417403	33.35
4_9541495	4	9541495	33.35
4_9602051	4	9602051	32.932
4_9681702	4	9681702	29.572
4_9800666	4	9800666	32.932
4_11031511	4	11031511	35.653
4_11238026	4	11238026	36.748
4_11802988	4	11802988	36.999
4_14162870	4	14162870	38.607
4_14809627	4	14809627	39.618
4_14964966	4	14964966	40.036
4_16315879	4	16315879	40.707
4_16491374	4	16491374	41.294
4_17799573	4	17799573	43.509
4_17980355	4	17980355	44.434
4_18311071	4	18311071	46.215
4_18700982	4	18700982	46.718
4_19017335	4	19017335	47.898
4_19762446	4	19762446	51.438
4_19892780	4	19892780	51.521
4_20004123	4	20004123	52.192
4_20436338	4	20436338	53.887
4_20739437	4	20739437	54.306
4_20837957	4	20837957	54.472
4_21070680	4	21070680	54.723
4_21238665	4	21238665	56.677
4_22039056	4	22039056	56.677
4_22127549	4	22127549	57.518
4_22215506	4	22215506	58.187
4_22272053	4	22272053	58.103
4_22331368	4	22331368	57.936
4_22548287	4	22548287	58.437
4_22791294	4	22791294	58.8
4_23092663	4	23092663	59.218
4_23360446	4	23360446	60.112
4_23421280	4	23421280	60.587
4_23599054	4	23599054	59.413
4_23999526	4	23999526	61.202
4_24312358	4	24312358	63.628
4_24558421	4	24558421	63.069
5_196931	5	196931	0
5_288102	5	288102	0.503
5_523818	5	523818	0.837
5_601862	5	601862	0.837
5_727574	5	727574	3.661
5_782424	5	782424	0.67
5_914744	5	914744	3.577
5_992113	5	992113	3.828
5_1120092	5	1120092	4.583
5_1191282	5	1191282	7.458
5_1251758	5	1251758	16.518
5_1449735	5	1449735	6.538
5_1508886	5	1508886	6.788
5_1581158	5	1581158	7.291
5_1652473	5	1652473	7.708
5_2193315	5	2193315	7.541
5_2346684	5	2346684	7.708
5_2429823	5	2429823	7.291
5_2540724	5	2540724	10.14
5_2671340	5	2671340	7.792
5_2816543	5	2816543	9.305
5_2898965	5	2898965	8.887
5_2970834	5	2970834	9.221
5_3163016	5	3163016	9.555
5_3398262	5	3398262	9.722
5_3455965	5	3455965	10.056
5_3554745	5	3554745	9.973
5_3677473	5	3677473	10.558
5_3817250	5	3817250	10.056
5_3885586	5	3885586	10.892
5_3959240	5	3959240	11.143
5_4088551	5	4088551	10.725
5_4356188	5	4356188	11.143
5_4453596	5	4453596	12.996
5_4631069	5	4631069	11.645
5_4744451	5	4744451	13.247
5_4915706	5	4915706	13.666
5_5211296	5	5211296	14
5_5336805	5	5336805	14.756
5_5451693	5	5451693	15.006
5_5541402	5	5541402	15.09
5_5623008	5	5623008	15.508
5_5692636	5	5692636	15.173
5_5764723	5	5764723	18.12
5_5832422	5	5832422	0.837
5_5884957	5	5884957	17.869
5_6247366	5	6247366	24.17
5_6351187	5	6351187	23.075
5_6472536	5	6472536	20.335
5_6577650	5	6577650	24.842
5_6644701	5	6644701	25.009
5_6783807	5	6783807	26.187
5_6864486	5	6864486	26.104
5_7075168	5	7075168	30.549
5_7176925	5	7176925	26.521
5_7260172	5	7260172	26.438
5_7410044	5	7410044	27.948
5_7530014	5	7530014	27.362
5_7882802	5	7882802	29.206
5_7984167	5	7984167	28.451
5_8075869	5	8075869	29.793
5_8486084	5	8486084	30.549
5_8545800	5	8545800	32.158
5_8669505	5	8669505	32.409
5_9107670	5	9107670	32.659
5_9249185	5	9249185	33.078
5_9330484	5	9330484	33.412
5_9418134	5	9418134	33.579
5_9475202	5	9475202	34.669
5_9760548	5	9760548	33.913
5_9961427	5	9961427	34.669
5_10046422	5	10046422	34.752
5_10303059	5	10303059	36.013
5_10489999	5	10489999	35.003
5_10597598	5	10597598	36.264
5_10680744	5	10680744	36.264
5_10737322	5	10737322	36.514
5_11411896	5	11411896	36.765
5_11488698	5	11488698	37.016
5_12177632	5	12177632	38.453
5_12317731	5	12317731	39.293
5_12684206	5	12684206	40.215
5_13959256	5	13959256	39.544
5_14113858	5	14113858	40.466
5_14184102	5	14184102	40.466
5_14938393	5	14938393	41.804
5_15376196	5	15376196	41.135
5_15439188	5	15439188	40.968
5_15494607	5	15494607	41.135
5_15849900	5	15849900	41.47
5_16092596	5	16092596	42.813
5_16184048	5	16184048	43.063
5_16270621	5	16270621	43.147
5_17484208	5	17484208	42.729
5_17567199	5	17567199	43.397
5_17629585	5	17629585	42.813
5_17847538	5	17847538	43.564
5_18637567	5	18637567	45.254
5_18897041	5	18897041	45.337
5_19422363	5	19422363	46.348
5_20164865	5	20164865	48.65
5_20239419	5	20239419	48.9
5_20317279	5	20317279	48.984
5_20429993	5	20429993	49.402
5_20648848	5	20648848	59.621
5_21389712	5	21389712	52.407
5_21582119	5	21582119	52.658
5_22368206	5	22368206	53.414
5_22424142	5	22424142	53.664
5_22623177	5	22623177	53.915
5_22732244	5	22732244	53.998
5_22839984	5	22839984	54.249
5_23266738	5	23266738	54.583
5_23626031	5	23626031	55.339
5_23735988	5	23735988	56.349
5_23821379	5	23821379	64.088
5_23885642	5	23885642	56.768
5_23941958	5	23941958	57.27
5_24028531	5	24028531	58.026
5_24109446	5	24109446	58.277
5_24329039	5	24329039	59.287
5_24516717	5	24516717	59.621
5_24901597	5	24901597	59.621
5_25379843	5	25379843	60.04
6_102558	6	102558	5.259
6_281879	6	281879	0
6_506716	6	506716	3.449
6_578856	6	578856	5.845
6_670815	6	670815	9.007
6_816414	6	816414	5.594
6_2027729	6	2027729	8.673
6_2092951	6	2092951	8.84
6_2312292	6	2312292	10.265
6_2674740	6	2674740	9.594
6_2754921	6	2754921	10.515
6_2818140	6	2818140	11.271
6_3423170	6	3423170	11.522
6_3629748	6	3629748	12.617
6_3712077	6	3712077	12.617
6_3839773	6	3839773	17.705
6_3959798	6	3959798	13.622
6_4086610	6	4086610	13.035
6_4193190	6	4193190	15.837
6_4282333	6	4282333	18.292
6_4597959	6	4597959	19.132
6_4664668	6	4664668	19.467
6_4773860	6	4773860	20.901
6_4904340	6	4904340	17.705
6_4995975	6	4995975	20.901
6_5143105	6	5143105	19.55
6_5316318	6	5316318	22.167
6_5491770	6	5491770	22.418
6_5661220	6	5661220	23.428
6_5752203	6	5752203	23.428
6_5843756	6	5843756	23.931
6_5958577	6	5958577	24.856
6_6016850	6	6016850	25.023
6_6136000	6	6136000	25.106
6_6373188	6	6373188	26.362
6_6587450	6	6587450	25.273
6_6873743	6	6873743	25.86
6_6961754	6	6961754	27.118
6_7372241	6	7372241	28.384
6_7690367	6	7690367	28.718
6_7855019	6	7855019	28.802
6_9016289	6	9016289	30.411
6_9159176	6	9159176	34.909
6_9426152	6	9426152	33.901
6_11429092	6	11429092	34.826
6_11635685	6	11635685	31.336
6_13115981	6	13115981	37.738
6_13465389	6	13465389	38.493
6_13524559	6	13524559	39.078
6_13622915	6	13622915	38.744
6_13689046	6	13689046	39.412
6_13832723	6	13832723	41.843
6_14552019	6	14552019	40.334
6_14606037	6	14606037	39.999
6_15137467	6	15137467	38.827
6_15252969	6	15252969	41.005
6_15470523	6	15470523	41.676
6_15775550	6	15775550	42.849
6_15850251	6	15850251	42.933
6_15915895	6	15915895	42.093
6_16140020	6	16140020	43.519
6_17449050	6	17449050	47.2
6_17681109	6	17681109	46.613
6_17921641	6	17921641	48.551
6_17974651	6	17974651	54.062
6_18520823	6	18520823	49.647
6_19096194	6	19096194	51.342
6_19860838	6	19860838	55.238
6_19937319	6	19937319	54.062
6_20000657	6	20000657	55.321
6_20062276	6	20062276	53.644
6_20148242	6	20148242	58.448
6_20373568	6	20373568	54.313
6_20569421	6	20569421	58.282
6_20646740	6	20646740	58.783
6_20765164	6	20765164	56.844
6_20848667	6	20848667	58.894
6_21330468	6	21330468	60.446
6_21448061	6	21448061	60.446
6_22000727	6	22000727	64.039
6_22153848	6	22153848	63.48
6_22260083	6	22260083	64.823
7_228986	7	228986	0
7_629398	7	629398	0.615
7_848595	7	848595	1.369
7_912369	7	912369	1.481
7_1013924	7	1013924	1.481
7_1223286	7	1223286	0.698
7_1406036	7	1406036	2.661
7_1482314	7	1482314	3.164
7_1722728	7	1722728	3.582
7_1796486	7	1796486	4.507
7_1882551	7	1882551	7.439
7_2131456	7	2131456	5.178
7_2435368	7	2435368	5.513
7_2590123	7	2590123	5.847
7_2667199	7	2667199	6.434
7_2771025	7	2771025	7.021
7_2950372	7	2950372	7.021
7_3401987	7	3401987	7.606
7_3559874	7	3559874	43.149
7_3625373	7	3625373	7.941
7_3716693	7	3716693	7.439
7_3835738	7	3835738	7.523
7_3995914	7	3995914	7.523
7_4112731	7	4112731	9.636
7_4254728	7	4254728	7.523
7_4373927	7	4373927	9.886
7_4663485	7	4663485	10.305
7_4749017	7	4749017	11.145
7_5300863	7	5300863	12.155
7_5435880	7	5435880	12.239
7_6083288	7	6083288	12.239
7_6389989	7	6389989	12.657
7_6944947	7	6944947	14.438
7_7162026	7	7162026	16.653
7_7447102	7	7447102	17.155
7_7588721	7	7588721	16.82
7_7699857	7	7699857	17.405
7_7829034	7	7829034	17.823
7_7990376	7	7990376	18.241
7_8094847	7	8094847	17.656
7_8155951	7	8155951	19.08
7_8252505	7	8252505	17.155
7_8330361	7	8330361	18.325
7_8561570	7	8561570	19.583
7_8804798	7	8804798	19.75
7_10066816	7	10066816	20.337
7_10498469	7	10498469	20.839
7_11956846	7	11956846	22.437
7_12309436	7	12309436	24.914
7_12452417	7	12452417	21.934
7_13861474	7	13861474	22.437
7_15243832	7	15243832	26.609
7_15374402	7	15374402	24.914
7_17219131	7	17219131	27.196
7_17308092	7	17308092	28.376
7_17378899	7	17378899	28.627
7_17449406	7	17449406	31.739
7_17723002	7	17723002	30.064
7_17910033	7	17910033	28.543
7_18097382	7	18097382	30.231
7_18184680	7	18184680	35.685
7_18268268	7	18268268	30.481
7_18437688	7	18437688	31.068
7_18701068	7	18701068	32.158
7_18762637	7	18762637	32.158
7_18835505	7	18835505	32.492
7_18952564	7	18952564	32.995
7_19049003	7	19049003	33.496
7_19299297	7	19299297	33.329
7_19355564	7	19355564	33.245
7_19598178	7	19598178	37.281
7_19985774	7	19985774	34.933
7_20103260	7	20103260	35.518
7_20279884	7	20279884	35.518
7_20394121	7	20394121	35.1
7_20906881	7	20906881	36.356
7_21128945	7	21128945	37.281
7_22046989	7	22046989	39.66
7_22101289	7	22101289	39.409
7_22250380	7	22250380	39.994
7_22781295	7	22781295	40.497
7_22891955	7	22891955	50.876
7_23068209	7	23068209	45.104
7_23233299	7	23233299	49.002
7_23310116	7	23310116	56.089
7_23438032	7	23438032	49.504
7_23660749	7	23660749	50.598
7_23769058	7	23769058	50.514
7_23844050	7	23844050	50.765
7_23962575	7	23962575	50.514
7_24059511	7	24059511	52.192
7_24373021	7	24373021	51.21
7_24508748	7	24508748	53.515
7_24879814	7	24879814	54.639
7_24967097	7	24967097	55.198
7_25056911	7	25056911	55.644
7_25141862	7	25141862	55.867
7_25262311	7	25262311	58.246
7_25669872	7	25669872	58.805
7_26088532	7	26088532	61.866
7_26249020	7	26249020	62.985
7_26363715	7	26363715	62.763
7_26515058	7	26515058	63.769
7_26680230	7	26680230	63.769
7_26792208	7	26792208	64.829
7_26919971	7	26919971	59.476
7_27013763	7	27013763	64.383
7_27341252	7	27341252	63.936
8_30944	8	30944	5.034
8_96364	8	96364	4.868
8_222721	8	222721	4.533
8_301480	8	301480	9.354
8_396592	8	396592	6.886
8_474142	8	474142	6.215
8_1005872	8	1005872	7.445
8_1155960	8	1155960	8.796
8_1222997	8	1222997	9.243
8_1896435	8	1896435	9.437
8_2017540	8	2017540	10.583
8_2197734	8	2197734	11.254
8_2250586	8	2250586	11.421
8_2443239	8	2443239	9.912
8_2564886	8	2564886	9.912
8_2666965	8	2666965	11.421
8_2784591	8	2784591	11.504
8_3176495	8	3176495	11.923
8_3320879	8	3320879	11.923
8_4108038	8	4108038	12.933
8_4214869	8	4214869	12.933
8_4661848	8	4661848	13.351
8_4918103	8	4918103	16.89
8_5062235	8	5062235	17.897
8_5398297	8	5398297	0
8_5630677	8	5630677	17.141
8_7224682	8	7224682	18.732
8_7371285	8	7371285	17.897
8_7443260	8	7443260	18.816
8_7542838	8	7542838	18.231
8_7812019	8	7812019	19.569
8_7898256	8	7898256	19.82
8_8086885	8	8086885	18.482
8_8227840	8	8227840	19.82
8_9037920	8	9037920	20.154
8_9266897	8	9266897	20.741
8_9332167	8	9332167	19.318
8_9483316	8	9483316	21.075
8_9585235	8	9585235	21.578
8_9702346	8	9702346	21.075
8_10146498	8	10146498	21.912
8_10383725	8	10383725	21.912
8_10545513	8	10545513	25.392
8_10660800	8	10660800	23.002
8_10735044	8	10735044	26.062
8_10850929	8	10850929	28.757
8_10993976	8	10993976	27.413
8_11082356	8	11082356	28.424
8_11215366	8	11215366	28.591
8_11308042	8	11308042	25.475
8_11435234	8	11435234	22.668
8_11544717	8	11544717	30.271
8_11650720	8	11650720	28.757
8_11773246	8	11773246	29.853
8_11992421	8	11992421	30.69
8_12251683	8	12251683	30.856
8_12336402	8	12336402	32.898
8_12429651	8	12429651	32.898
8_12843847	8	12843847	34.242
8_12950516	8	12950516	33.908
8_13104592	8	13104592	35.162
8_13261367	8	13261367	34.995
8_13355367	8	13355367	34.493
8_13482645	8	13482645	36.257
8_13582202	8	13582202	36.591
8_13705893	8	13705893	36.424
8_13823480	8	13823480	36.758
8_13885816	8	13885816	36.925
8_14233651	8	14233651	39.754
8_14638681	8	14638681	41.269
8_14700208	8	14700208	40.934
8_14793667	8	14793667	67.558
8_14881905	8	14881905	41.519
8_14968234	8	14968234	41.77
8_15158961	8	15158961	36.925
8_15245498	8	15245498	42.95
8_15413080	8	15413080	44.216
8_15673111	8	15673111	45.998
8_15761184	8	15761184	46.5
8_15917624	8	15917624	47.595
8_16151298	8	16151298	49.291
8_16282470	8	16282470	49.709
8_16390041	8	16390041	49.792
8_16821914	8	16821914	51.574
8_17200985	8	17200985	52.499
8_17355913	8	17355913	53.509
8_17618164	8	17618164	54.597
8_17684438	8	17684438	53.843
8_17861216	8	17861216	65.696
8_17921592	8	17921592	56.12
8_17992110	8	17992110	54.43
8_19107704	8	19107704	59.659
8_19310146	8	19310146	60.244
8_19481018	8	19481018	59.91
8_19687962	8	19687962	60.831
8_19745123	8	19745123	61.249
8_20100013	8	20100013	61.667
8_20316557	8	20316557	61.416
8_20544048	8	20544048	62.338
8_20732778	8	20732778	63.177
8_20838429	8	20838429	63.68
8_20966593	8	20966593	63.93
8_21093567	8	21093567	63.094
8_21172946	8	21172946	64.265
8_21332630	8	21332630	64.515
8_21436766	8	21436766	65.863
8_21551764	8	21551764	68.229
8_21621683	8	21621683	68.648
8_21969721	8	21969721	70.244
8_22064560	8	22064560	70.439
8_22142275	8	22142275	73.615
8_22251587	8	22251587	72.092
8_22329964	8	22329964	71.139
8_22506234	8	22506234	69.234
9_226145	9	226145	0
9_301541	9	301541	6.772
9_516308	9	516308	7.556
9_618812	9	618812	7.974
9_739923	9	739923	8.141
9_813785	9	813785	8.644
9_893002	9	893002	9.399
9_1150801	9	1150801	10.407
9_1250145	9	1250145	10.24
9_1305204	9	1305204	11.247
9_1407687	9	1407687	11.33
9_1464217	9	1464217	11.414
9_1575241	9	1575241	12.851
9_1648912	9	1648912	12.934
9_2008333	9	2008333	14.533
9_2133495	9	2133495	14.533
9_2249377	9	2249377	14.115
9_2302342	9	2302342	14.617
9_2391752	9	2391752	16.048
9_2474475	9	2474475	14.867
9_2539091	9	2539091	19.676
9_3600480	9	3600480	20.517
9_4085999	9	4085999	23.61
9_4242318	9	4242318	23.694
9_4448159	9	4448159	24.619
9_4796302	9	4796302	25.713
9_4911190	9	4911190	24.702
9_5405159	9	5405159	27.064
9_5500102	9	5500102	29.599
9_5566204	9	5566204	27.064
9_5785960	9	5785960	34.482
9_5920608	9	5920608	30.951
9_6523189	9	6523189	31.876
9_6602203	9	6602203	32.716
9_6717488	9	6717488	33.642
9_6771287	9	6771287	30.951
9_7340587	9	7340587	35.577
9_7476640	9	7476640	36.164
9_7533649	9	7533649	36.666
9_7625622	9	7625622	37.338
9_8610386	9	8610386	27.904
9_8899256	9	8899256	38.263
9_9426423	9	9426423	41.003
9_9574105	9	9574105	42.013
9_10684574	9	10684574	46.323
9_13086190	9	13086190	46.072
9_13197248	9	13197248	45.821
9_13400197	9	13400197	47.163
9_13689984	9	13689984	47.665
9_13760891	9	13760891	48.671
9_14029478	9	14029478	46.072
9_14194102	9	14194102	47.916
9_16094913	9	16094913	57.671
9_16162865	9	16162865	48
9_17042572	9	17042572	49.511
9_18081402	9	18081402	50.606
9_18463570	9	18463570	50.69
9_18628859	9	18628859	51.192
9_19000027	9	19000027	51.359
9_19072322	9	19072322	51.443
9_19148103	9	19148103	51.609
9_19253175	9	19253175	51.192
9_19317456	9	19317456	51.526
9_19496885	9	19496885	51.359
9_19584618	9	19584618	52.196
9_19944895	9	19944895	58.937
9_20042224	9	20042224	49.511
9_20127590	9	20127590	52.28
9_22838327	9	22838327	61.094
9_23002835	9	23002835	62.104
10_241961	10	241961	1.338
10_370298	10	370298	1.116
10_423938	10	423938	1.897
10_508428	10	508428	0.334
10_650959	10	650959	0
10_874103	10	874103	0.837
10_939355	10	939355	0.837
10_1013557	10	1013557	4.21
10_1111687	10	1111687	4.488
10_1174215	10	1174215	4.404
10_1265993	10	1265993	5.073
10_1430660	10	1430660	4.655
10_2469486	10	2469486	12.614
10_2600993	10	2600993	12.614
10_2803328	10	2803328	3.707
10_2983812	10	2983812	15.267
10_3540296	10	3540296	15.685
10_3690372	10	3690372	17.114
10_4005129	10	4005129	16.104
10_4207807	10	4207807	18.452
10_4427721	10	4427721	17.783
10_4623373	10	4623373	17.532
10_4847719	10	4847719	18.201
10_4950540	10	4950540	19.975
10_5055530	10	5055530	21.399
10_5150628	10	5150628	20.981
10_5247875	10	5247875	20.73
10_5381836	10	5381836	21.985
10_5443410	10	5443410	21.902
10_5618563	10	5618563	22.99
10_5930341	10	5930341	26.608
10_6030347	10	6030347	22.236
10_6111686	10	6111686	23.073
10_6200947	10	6200947	22.403
10_6407241	10	6407241	23.492
10_6523776	10	6523776	24.415
10_6654857	10	6654857	25.171
10_6732153	10	6732153	24.332
10_7345058	10	7345058	28.649
10_7398537	10	7398537	28.9
10_7537254	10	7537254	29.15
10_7930703	10	7930703	29.904
10_8038057	10	8038057	29.653
10_8299491	10	8299491	26.608
10_8422060	10	8422060	29.904
10_8528547	10	8528547	30.322
10_8787351	10	8787351	30.656
10_8893209	10	8893209	31.159
10_9014261	10	9014261	31.41
10_9215683	10	9215683	32.59
10_9467495	10	9467495	32.925
10_9745840	10	9745840	32.925
10_10334806	10	10334806	34.706
10_10475020	10	10475020	34.873
10_10547760	10	10547760	35.798
10_10653854	10	10653854	36.049
10_10923726	10	10923726	36.635
10_11157943	10	11157943	38.318
10_11300534	10	11300534	37.9
10_11353255	10	11353255	37.9
10_11408804	10	11408804	38.151
10_11863766	10	11863766	40.708
10_11919133	10	11919133	40.958
10_12409898	10	12409898	41.209
10_12464008	10	12464008	36.551
10_12605914	10	12605914	41.292
10_13394270	10	13394270	42.302
10_14200734	10	14200734	44.238
10_14341231	10	14341231	43.228
10_15601492	10	15601492	46.695
10_15747189	10	15747189	46.192
10_16851267	10	16851267	48.042
10_16979798	10	16979798	50.753
10_17170708	10	17170708	47.875
10_19292145	10	19292145	51.284
10_19677254	10	19677254	51.758
10_20553231	10	20553231	52.65
10_21059800	10	21059800	52.093
10_21760871	10	21760871	52.093
10_23054800	10	23054800	53.66
10_23440244	10	23440244	52.65
11_46057	11	46057	0
11_255751	11	255751	1.695
11_386863	11	386863	3.429
11_542859	11	542859	2.002
11_601198	11	601198	2.588
11_691194	11	691194	4.015
11_1025585	11	1025585	4.182
11_1117973	11	1117973	5.62
11_1183569	11	1183569	5.62
11_1343142	11	1343142	6.038
11_1442687	11	1442687	6.289
11_1672438	11	1672438	6.707
11_1857249	11	1857249	7.292
11_1985173	11	1985173	6.874
11_2216980	11	2216980	8.901
11_2406678	11	2406678	9.236
11_2515310	11	2515310	9.403
11_2610292	11	2610292	9.236
11_2737838	11	2737838	11.437
11_2808288	11	2808288	11.27
11_2977354	11	2977354	12.954
11_3112858	11	3112858	12.703
11_3189542	11	3189542	13.708
11_3263224	11	3263224	12.703
11_3395372	11	3395372	13.541
11_3749132	11	3749132	14.042
11_3938527	11	3938527	16.488
11_4000176	11	4000176	15.308
11_4081344	11	4081344	17.075
11_4254847	11	4254847	18.081
11_4359180	11	4359180	17.242
11_4501448	11	4501448	17.998
11_4657459	11	4657459	24.545
11_4833197	11	4833197	25.132
11_5052504	11	5052504	24.378
11_5215446	11	5215446	25.719
11_5357281	11	5357281	26.053
11_5465467	11	5465467	25.719
11_5534517	11	5534517	27.063
11_5792931	11	5792931	28.074
11_6139019	11	6139019	32.089
11_6276211	11	6276211	31.079
11_6612094	11	6612094	33.87
11_6956387	11	6956387	34.121
11_7093931	11	7093931	34.623
11_7329819	11	7329819	34.874
11_7449768	11	7449768	35.627
11_7588838	11	7588838	35.877
11_7656746	11	7656746	35.794
11_7713575	11	7713575	36.044
11_8109770	11	8109770	35.208
11_8194452	11	8194452	36.884
11_8650142	11	8650142	38.484
11_9798821	11	9798821	37.219
11_10089836	11	10089836	36.968
11_12164303	11	12164303	41.667
11_13254270	11	13254270	42.589
11_13356997	11	13356997	42.672
11_14828475	11	14828475	42.338
11_15149608	11	15149608	42.338
11_16886199	11	16886199	43.512
11_16949037	11	16949037	45.185
11_17060668	11	17060668	43.93
11_17184199	11	17184199	44.181
11_17337960	11	17337960	43.679
11_17457569	11	17457569	44.934
11_17611360	11	17611360	44.851
11_17767859	11	17767859	44.767
11_17987786	11	17987786	45.687
11_18204712	11	18204712	46.19
11_18433819	11	18433819	46.524
11_18646367	11	18646367	45.185
11_18708021	11	18708021	47.449
11_18836141	11	18836141	47.784
11_18910740	11	18910740	47.449
11_19533500	11	19533500	48.202
11_19712713	11	19712713	48.788
11_19766239	11	19766239	58.831
11_19978651	11	19978651	55.56
11_20115217	11	20115217	48.369
12_5638	12	5638	1.035
12_115867	12	115867	4.181
12_173874	12	173874	0
12_390468	12	390468	1.537
12_521695	12	521695	1.704
12_634102	12	634102	0.784
12_844914	12	844914	4.181
12_996164	12	996164	4.432
12_1089461	12	1089461	4.515
12_1266582	12	1266582	5.689
12_1368028	12	1368028	5.186
12_1524783	12	1524783	5.856
12_1709224	12	1709224	6.611
12_1818274	12	1818274	7.535
12_2066524	12	2066524	8.793
12_2121248	12	2121248	7.452
12_2305412	12	2305412	8.291
12_2439647	12	2439647	9.044
12_2673100	12	2673100	9.546
12_2966354	12	2966354	10.049
12_3036761	12	3036761	10.636
12_3116725	12	3116725	10.886
12_3218920	12	3218920	10.886
12_3325270	12	3325270	12.409
12_3478868	12	3478868	13.846
12_3962172	12	3962172	16.149
12_5074355	12	5074355	18.937
12_5164930	12	5164930	19.862
12_5293702	12	5293702	21.128
12_5533572	12	5533572	17.586
12_5598767	12	5598767	21.463
12_5985351	12	5985351	22.049
12_6104436	12	6104436	24.157
12_6184851	12	6184851	23.401
12_6691567	12	6691567	26.105
12_6822792	12	6822792	25.938
12_7053640	12	7053640	27.542
12_7220783	12	7220783	28.722
12_7374050	12	7374050	29.141
12_7525515	12	7525515	29.559
12_8048809	12	8048809	32.036
12_8493396	12	8493396	32.539
12_8801535	12	8801535	34.407
12_8872106	12	8872106	34.407
12_8944870	12	8944870	35.162
12_9605397	12	9605397	37.639
12_9691021	12	9691021	39.661
12_9898269	12	9898269	39.912
12_13578193	12	13578193	38.905
12_15428839	12	15428839	41.435
12_17156423	12	17156423	44.617
12_18628428	12	18628428	44.868
12_18779599	12	18779599	44.951
12_19037725	12	19037725	45.454
12_19467018	12	19467018	45.704
12_19528528	12	19528528	45.788
12_19783710	12	19783710	46.457
12_20018956	12	20018956	46.206
12_20361061	12	20361061	46.875
12_20594460	12	20594460	47.969
12_20990376	12	20990376	47.885
12_21100305	12	21100305	49.32
12_21873473	12	21873473	51.352
12_21952129	12	21952129	51.101
12_22049998	12	22049998	52.695
12_22115627	12	22115627	51.854
12_22200448	12	22200448	51.268
12_22346427	12	22346427	52.945
12_22430141	12	22430141	51.854
12_22516082	12	22516082	53.029
12_22586794	12	22586794	53.279
12_23364307	12	23364307	54.957
12_23431894	12	23431894	54.539
12_23504918	12	23504918	55.041
12_23572750	12	23572750	55.124
12_23834651	12	23834651	54.204
12_23915621	12	23915621	56.717
12_23999415	12	23999415	55.88
12_24104070	12	24104070	56.214
13_54877	13	54877	6.392
13_393712	13	393712	0
13_507206	13	507206	7.515
13_688776	13	688776	10.344
13_851910	13	851910	10.344
13_965334	13	965334	10.678
13_1211616	13	1211616	10.929
13_1298235	13	1298235	10.929
13_1426203	13	1426203	11.347
13_1635674	13	1635674	12.443
13_1994792	13	1994792	13.446
13_2110146	13	2110146	12.861
13_2230274	13	2230274	12.944
13_2381644	13	2381644	13.279
13_2530757	13	2530757	13.446
13_2595348	13	2595348	14.117
13_2714257	13	2714257	14.787
13_2994658	13	2994658	14.87
13_3148270	13	3148270	15.373
13_3257266	13	3257266	15.54
13_3335044	13	3335044	15.874
13_3469326	13	3469326	14.704
13_3578143	13	3578143	17.916
13_3640676	13	3640676	18.082
13_3748786	13	3748786	18.333
13_3813814	13	3813814	19.514
13_4021260	13	4021260	19.764
13_5238141	13	5238141	21.719
13_5493926	13	5493926	22.559
13_5625117	13	5625117	23.399
13_5766649	13	5766649	24.24
13_5863106	13	5863106	25.329
13_5949531	13	5949531	25.413
13_6033227	13	6033227	24.911
13_6119963	13	6119963	25.999
13_6402644	13	6402644	27.095
13_6867117	13	6867117	27.597
13_7054877	13	7054877	29.12
13_7620093	13	7620093	37.994
13_7734187	13	7734187	30.815
13_7923799	13	7923799	38.747
13_8083875	13	8083875	37.492
13_8192631	13	8192631	38.747
13_8308812	13	8308812	38.497
13_8681863	13	8681863	42.045
13_8898279	13	8898279	40.529
13_12896153	13	12896153	41.795
13_14338425	13	14338425	43.74
13_14382284	13	14382284	43.907
13_15056202	13	15056202	43.907
13_15266603	13	15266603	45.334
13_15347566	13	15347566	44.748
13_15736455	13	15736455	45.334
13_15853306	13	15853306	45.25
13_16075743	13	16075743	45.752
13_16250951	13	16250951	45.919
13_16320948	13	16320948	47.095
13_16754260	13	16754260	47.345
13_16925901	13	16925901	46.844
13_18487980	13	18487980	47.512
13_18789364	13	18789364	47.429
13_19058179	13	19058179	47.512
13_19736524	13	19736524	49.366
13_20576036	13	20576036	51.32
13_20797965	13	20797965	48.864
13_22005655	13	22005655	51.571
13_22173380	13	22173380	51.571
13_22226946	13	22226946	52.157
13_22281023	13	22281023	52.157
13_22372308	13	22372308	51.655
13_22435936	13	22435936	49.366
13_22768514	13	22768514	54.934
13_22851098	13	22851098	54.348
13_24958287	13	24958287	53.338
13_25145371	13	25145371	55.437
13_25280719	13	25280719	55.437
13_25721137	13	25721137	56.277
13_26962710	13	26962710	59.996
13_27413917	13	27413917	60.58
13_27714695	13	27714695	60.58
13_27796053	13	27796053	60.162
13_27978882	13	27978882	61.195
13_28096981	13	28096981	61.306
13_28631883	13	28631883	61.195
13_28689372	13	28689372	60.246
13_28775418	13	28775418	61.306
13_28855433	13	28855433	62.147
13_28928847	13	28928847	62.147
14_88562	14	88562	0.897
14_257360	14	257360	1.259
14_360989	14	360989	0.98
14_434513	14	434513	1.175
14_594524	14	594524	1.37
14_726317	14	726317	0
14_836379	14	836379	1.957
14_1159858	14	1159858	2.375
14_1242694	14	1242694	3.802
14_1309053	14	1309053	2.962
14_1509565	14	1509565	3.802
14_1593532	14	1593532	4.053
14_1714481	14	1714481	4.22
14_1806350	14	1806350	7.078
14_2055250	14	2055250	4.638
14_2736359	14	2736359	7.832
14_3027635	14	3027635	7.161
14_3099967	14	3099967	6.744
14_3183108	14	3183108	5.733
14_3303300	14	3303300	7.748
14_3479410	14	3479410	9.012
14_4228742	14	4228742	9.179
14_4331688	14	4331688	13.369
14_4725743	14	4725743	9.935
14_4805213	14	4805213	10.185
14_4941220	14	4941220	10.688
14_5687927	14	5687927	11.275
14_5966808	14	5966808	12.03
14_6141335	14	6141335	12.114
14_6208302	14	6208302	12.281
14_6365842	14	6365842	13.286
14_6495285	14	6495285	12.867
14_6974992	14	6974992	14.379
14_7174167	14	7174167	13.369
14_7296877	14	7296877	13.286
14_7510359	14	7510359	18.585
14_7624685	14	7624685	15.051
14_7715530	14	7715530	16.061
14_7777740	14	7777740	16.144
14_8308158	14	8308158	16.395
14_8871788	14	8871788	17.15
14_9896368	14	9896368	19.851
14_10197424	14	10197424	18.502
14_10743715	14	10743715	19.851
14_11677439	14	11677439	20.353
14_12584178	14	12584178	20.519
14_12730584	14	12730584	20.018
14_13171276	14	13171276	20.686
14_13378081	14	13378081	72.726
14_14755965	14	14755965	24.671
14_14863028	14	14863028	24.337
14_15714242	14	15714242	24.588
14_15875843	14	15875843	22.209
14_16000806	14	16000806	24.671
14_16253640	14	16253640	24.337
14_16490288	14	16490288	80.591
14_16652730	14	16652730	84.041
14_17379596	14	17379596	25.174
14_17450562	14	17450562	25.257
14_17873209	14	17873209	25.508
14_17999822	14	17999822	28.708
14_18215931	14	18215931	26.945
14_18508828	14	18508828	30.564
14_18868775	14	18868775	72.392
14_19429359	14	19429359	27.955
14_19587909	14	19587909	28.29
14_19715337	14	19715337	28.29
14_20102426	14	20102426	28.708
14_20174098	14	20174098	29.126
14_20629301	14	20629301	30.564
14_20859566	14	20859566	30.981
14_21019303	14	21019303	30.814
14_21080144	14	21080144	28.708
14_21323785	14	21323785	31.991
14_21740224	14	21740224	33.946
14_21821143	14	21821143	34.029
14_21885849	14	21885849	34.785
14_22118159	14	22118159	34.952
14_22405745	14	22405745	37.058
14_22568886	14	22568886	35.623
14_22696262	14	22696262	35.706
14_22993902	14	22993902	39.754
14_23056941	14	23056941	39.67
14_23135090	14	23135090	38.581
14_23376067	14	23376067	40.849
14_23452906	14	23452906	39.252
14_23566639	14	23566639	41.434
14_23657569	14	23657569	39.67
14_24137881	14	24137881	41.601
14_24366988	14	24366988	41.852
14_24462111	14	24462111	41.267
14_24536812	14	24536812	43.702
14_24617329	14	24617329	43.702
14_24753252	14	24753252	43.953
14_25156315	14	25156315	45.476
14_25292543	14	25292543	46.147
14_25365836	14	25365836	46.565
14_25499021	14	25499021	46.565
14_25568672	14	25568672	42.692
14_25763085	14	25763085	46.649
14_26071578	14	26071578	46.816
14_26224717	14	26224717	49.868
14_26404940	14	26404940	47.234
14_26687062	14	26687062	50.118
14_26802285	14	26802285	47.653
14_26877597	14	26877597	50.537
14_26987507	14	26987507	68.428
14_27088319	14	27088319	51.544
14_27199117	14	27199117	51.377
14_27425134	14	27425134	52.384
14_27607541	14	27607541	54.686
14_27729833	14	27729833	54.853
14_27856994	14	27856994	55.693
14_27926007	14	27926007	55.609
14_28052199	14	28052199	56.027
14_28292032	14	28292032	56.278
14_28371145	14	28371145	59.145
14_28521701	14	28521701	58.727
14_28696564	14	28696564	58.059
14_28947831	14	28947831	58.727
14_29138298	14	29138298	58.56
14_29234849	14	29234849	68.987
14_29335601	14	29335601	58.811
14_29446606	14	29446606	58.56
14_29574449	14	29574449	69.827
14_29979493	14	29979493	58.31
15_177997	15	177997	2.39
15_482675	15	482675	2.724
15_1096801	15	1096801	0
15_1547883	15	1547883	3.621
15_1928239	15	1928239	4.405
15_2868330	15	2868330	4.74
15_2990680	15	2990680	6.757
15_6458112	15	6458112	5.242
15_6996975	15	6996975	5.409
15_8357773	15	8357773	5.576
15_9562659	15	9562659	6.757
15_9660835	15	9660835	7.314
15_9799495	15	9799495	7.202
15_9863712	15	9863712	7.76
15_9993215	15	9993215	6.868
15_10257839	15	10257839	9.801
15_10851058	15	10851058	10.247
15_10990214	15	10990214	11.943
15_11421844	15	11421844	12.389
15_11503363	15	11503363	12.723
15_11792802	15	11792802	12.835
15_12253375	15	12253375	12.946
15_13063122	15	13063122	12.946
15_13698923	15	13698923	18.461
15_13822901	15	13822901	20.676
15_14360708	15	14360708	22.085
15_15160259	15	15160259	26.74
15_15294725	15	15294725	28.435
15_15355400	15	15355400	28.602
15_15543151	15	15543151	29.104
15_15944126	15	15944126	29.439
15_16000117	15	16000117	31.574
15_16066225	15	16066225	29.717
15_16221824	15	16221824	30.052
15_16450847	15	16450847	33.27
15_16667790	15	16667790	34.735
15_16737213	15	16737213	35.35
15_16810432	15	16810432	35.517
15_17076337	15	17076337	36.357
15_17146098	15	17146098	42.621
15_17224145	15	17224145	37.538
15_17313670	15	17313670	47.627
15_17991582	15	17991582	47.349
15_18072427	15	18072427	47.516
15_18318476	15	18318476	61.349
15_18408364	15	18408364	43.18
15_18480191	15	18480191	48.186
15_18688959	15	18688959	50.343
15_18821643	15	18821643	50.845
15_19600528	15	19600528	52.828
15_19956945	15	19956945	55.335
16_3648	16	3648	2.434
16_226853	16	226853	3.103
16_335665	16	335665	2.768
16_388379	16	388379	3.103
16_596324	16	596324	3.353
16_843485	16	843485	0.335
16_911072	16	911072	3.631
16_976496	16	976496	3.715
16_1067628	16	1067628	3.52
16_1341063	16	1341063	0
16_1727633	16	1727633	5.41
16_1806434	16	1806434	5.41
16_2212134	16	2212134	7.364
16_2376878	16	2376878	8.716
16_3007610	16	3007610	12.42
16_3077015	16	3077015	9.387
16_3142469	16	3142469	10.476
16_4758085	16	4758085	12.754
16_4903556	16	4903556	10.811
16_5070029	16	5070029	13.089
16_5309992	16	5309992	10.058
16_5362647	16	5362647	13.423
16_5479328	16	5479328	13.507
16_6018898	16	6018898	14.933
16_6070066	16	6070066	14.347
16_6589347	16	6589347	14.849
16_6693016	16	6693016	16.695
16_8776259	16	8776259	15.858
16_9592553	16	9592553	17.616
16_9817859	16	9817859	15.941
16_11108000	16	11108000	16.444
16_12037326	16	12037326	15.941
16_12698705	16	12698705	20.328
16_12729188	16	12729188	17.281
16_13500169	16	13500169	19.657
16_13647716	16	13647716	20.328
16_14056705	16	14056705	24.212
16_14911808	16	14911808	21.765
16_14964416	16	14964416	21.849
16_15611288	16	15611288	22.434
16_15708354	16	15708354	22.267
16_15813994	16	15813994	22.267
16_16216489	16	16216489	25.65
16_16435327	16	16435327	24.129
16_17156812	16	17156812	38.097
16_17330464	16	17330464	27.172
16_18232369	16	18232369	30.622
16_19027656	16	19027656	32.231
16_19266135	16	19266135	32.902
16_19529525	16	19529525	35.731
16_19830398	16	19830398	36.402
16_19924082	16	19924082	38.097
16_20248493	16	20248493	39.277
16_20304713	16	20304713	39.528
16_20476615	16	20476615	40.115
16_20666264	16	20666264	40.282
16_20724188	16	20724188	40.282
16_20908774	16	20908774	41.719
16_21094017	16	21094017	43.564
16_22246438	16	22246438	42.724
16_22580044	16	22580044	42.306
16_22676335	16	22676335	58.419
16_22751612	16	22751612	45.26
16_22877339	16	22877339	47.562
16_23084690	16	23084690	48.064
16_23164495	16	23164495	57.748
16_23327502	16	23327502	51.603
16_23486995	16	23486995	56.964
17_287812	17	287812	0
17_394787	17	394787	0.167
17_565468	17	565468	3.248
17_640103	17	640103	3.47
17_765729	17	765729	3.025
17_888795	17	888795	4.594
17_1026884	17	1026884	3.248
17_1114348	17	1114348	3.359
17_1237387	17	1237387	10.171
17_1413957	17	1413957	11.38
17_1629617	17	1629617	11.575
17_1756458	17	1756458	12.331
17_1846156	17	1846156	14.372
17_2051197	17	2051197	15.041
17_2143741	17	2143741	14.372
17_2242880	17	2242880	14.372
17_2331425	17	2331425	14.79
17_2386884	17	2386884	15.628
17_2443257	17	2443257	15.711
17_2504924	17	2504924	21.072
17_3018336	17	3018336	21.574
17_3492286	17	3492286	23.183
17_3672966	17	3672966	25.051
17_4131742	17	4131742	25.554
17_4205195	17	4205195	27.325
17_4287538	17	4287538	25.888
17_4418396	17	4418396	28.501
17_4524306	17	4524306	27.325
17_4615128	17	4615128	28.334
17_4713215	17	4713215	27.409
17_4889129	17	4889129	29.844
17_4966290	17	4966290	28.918
17_5060931	17	5060931	28.835
17_5258199	17	5258199	29.927
17_5357866	17	5357866	30.598
17_5447096	17	5447096	32.534
17_5583408	17	5583408	31.439
17_5707009	17	5707009	33.971
17_5893163	17	5893163	34.473
17_5999935	17	5999935	34.723
17_6121150	17	6121150	34.054
17_6207888	17	6207888	35.31
17_6429775	17	6429775	35.729
17_6553174	17	6553174	35.979
17_6623514	17	6623514	36.314
17_6745403	17	6745403	37.239
17_7134878	17	7134878	40.459
17_7292907	17	7292907	40.962
17_7355598	17	7355598	38.505
17_7609398	17	7609398	42.217
17_7695724	17	7695724	41.548
17_7780366	17	7780366	41.882
17_8069497	17	8069497	41.632
17_8226581	17	8226581	41.715
17_8608505	17	8608505	43.912
17_8686547	17	8686547	44.078
17_8750761	17	8750761	43.995
17_8934947	17	8934947	44.329
17_9005479	17	9005479	44.496
17_9197188	17	9197188	46.361
17_9353710	17	9353710	46.528
17_9938493	17	9938493	49.268
17_10013916	17	10013916	46.277
17_10298694	17	10298694	50.363
17_10369486	17	10369486	55.583
17_10746329	17	10746329	60.238
17_11268517	17	11268517	57.848
17_11747237	17	11747237	51.232
17_11961661	17	11961661	51.566
17_12164305	17	12164305	55.834
17_12330680	17	12330680	51.232
17_12396147	17	12396147	51.232
17_12640993	17	12640993	51.232
17_13928628	17	13928628	51.761
17_13991916	17	13991916	52.208
17_15046000	17	15046000	56.336
17_15672031	17	15672031	52.935
17_16303050	17	16303050	56.838
17_16552770	17	16552770	56.448
17_17142778	17	17142778	56.448
17_17744746	17	17744746	53.019
17_18015932	17	18015932	57.848
18_70737	18	70737	2.041
18_227536	18	227536	2.376
18_474745	18	474745	2.934
18_582430	18	582430	4.371
18_721947	18	721947	0
18_823493	18	823493	5.24
18_983057	18	983057	5.742
18_1143128	18	1143128	6.245
18_1782705	18	1782705	7.568
18_2022059	18	2022059	10.734
18_2200869	18	2200869	8.606
18_2662553	18	2662553	11.575
18_2813601	18	2813601	11.742
18_3084390	18	3084390	12.469
18_3190122	18	3190122	12.72
18_3299536	18	3299536	12.998
18_3402250	18	3402250	14.863
18_3488083	18	3488083	14.78
18_3555950	18	3555950	15.114
18_3752475	18	3752475	15.616
18_3952793	18	3952793	15.951
18_6012983	18	6012983	20.029
18_6135846	18	6135846	21.035
18_6229663	18	6229663	20.364
18_6710920	18	6710920	21.706
18_6936362	18	6936362	21.957
18_7076548	18	7076548	22.712
18_7128961	18	7128961	22.963
18_7185348	18	7185348	22.963
18_7569505	18	7569505	23.888
18_7653397	18	7653397	24.391
18_7809270	18	7809270	24.725
18_7997064	18	7997064	25.311
18_8237032	18	8237032	25.228
18_8343849	18	8343849	25.394
18_8494785	18	8494785	25.478
18_8594348	18	8594348	27.087
18_8759038	18	8759038	27.337
18_8998759	18	8998759	27.337
18_9339521	18	9339521	29.694
18_9478149	18	9478149	27.254
18_9598522	18	9598522	28.177
18_9651215	18	9651215	28.428
18_9885500	18	9885500	29.777
18_9976929	18	9976929	30.873
18_10304487	18	10304487	31.291
18_10584610	18	10584610	31.542
18_10762383	18	10762383	32.044
18_10907482	18	10907482	33.653
18_11045227	18	11045227	37.014
18_11215764	18	11215764	37.014
18_11286900	18	11286900	37.347
18_11350114	18	11350114	31.291
18_11419262	18	11419262	37.014
18_11482876	18	11482876	39.302
18_11553491	18	11553491	40.813
18_11614594	18	11614594	37.181
18_12999959	18	12999959	42.077
18_13446367	18	13446367	39.973
18_13686865	18	13686865	42.077
18_13786964	18	13786964	41.994
18_13860028	18	13860028	42.328
18_14135632	18	14135632	42.077
18_14215513	18	14215513	42.328
18_14491995	18	14491995	42.746
18_14551153	18	14551153	42.997
18_14734468	18	14734468	44.52
18_14788154	18	14788154	42.997
18_14846541	18	14846541	42.997
18_17295477	18	17295477	44.603
18_17449458	18	17449458	44.77
18_18048055	18	18048055	44.937
18_18227410	18	18227410	44.77
18_18521209	18	18521209	46.874
18_20579251	18	20579251	47.209
18_20761725	18	20761725	46.203
18_22144736	18	22144736	48.304
18_22284854	18	22284854	49.476
18_22372187	18	22372187	49.726
18_22455321	18	22455321	48.806
18_22586109	18	22586109	49.726
18_22656666	18	22656666	49.559
18_22829291	18	22829291	49.726
18_22955610	18	22955610	49.726
18_23201357	18	23201357	50.567
18_23578408	18	23578408	49.309
18_23738824	18	23738824	51.153
18_23887396	18	23887396	51.572
18_24556216	18	24556216	51.906
18_24904198	18	24904198	52.241
18_26302911	18	26302911	54.543
18_27803197	18	27803197	55.408
18_27872983	18	27872983	55.13
18_28224774	18	28224774	55.855
18_28307719	18	28307719	59.274
18_30314724	18	30314724	62.776
18_31185354	18	31185354	62.665
18_31885147	18	31885147	63.447
18_32908620	18	32908620	66.339
18_34123552	18	34123552	68.729
18_34381037	18	34381037	69.063
18_34523455	18	34523455	65.837
19_5269	19	5269	8.703
19_197793	19	197793	8.703
19_271672	19	271672	10.393
19_377073	19	377073	10.226
19_472320	19	472320	10.476
19_900536	19	900536	11.232
19_984249	19	984249	11.399
19_1219270	19	1219270	0
19_1306780	19	1306780	13.419
19_1367967	19	1367967	12.494
19_1471481	19	1471481	4.624
19_1612358	19	1612358	15.543
19_2036017	19	2036017	11.232
19_2096267	19	2096267	15.71
19_2366639	19	2366639	16.551
19_2600280	19	2600280	16.634
19_2689517	19	2689517	16.969
19_2847152	19	2847152	18.235
19_3058726	19	3058726	15.46
19_3299138	19	3299138	19.672
19_3429612	19	3429612	20.767
19_3532026	19	3532026	21.607
19_3653862	19	3653862	21.774
19_4492595	19	4492595	22.869
19_4706082	19	4706082	23.625
19_5003967	19	5003967	24.128
19_5072068	19	5072068	26.343
19_5314072	19	5314072	28.029
19_5485618	19	5485618	27.694
19_5807614	19	5807614	28.615
19_5928605	19	5928605	29.796
19_6154322	19	6154322	30.298
19_6382258	19	6382258	32.311
19_6602361	19	6602361	30.633
19_6693425	19	6693425	32.06
19_7055420	19	7055420	31.135
19_7169706	19	7169706	32.982
19_7238559	19	7238559	32.982
19_7350707	19	7350707	33.653
19_7548460	19	7548460	34.825
19_7695207	19	7695207	33.988
19_8133480	19	8133480	34.575
19_8299444	19	8299444	36.499
19_8367018	19	8367018	35.328
19_8566871	19	8566871	35.578
19_8657020	19	8657020	35.997
19_8787547	19	8787547	37.002
19_9045752	19	9045752	37.842
19_9151792	19	9151792	38.932
19_9229826	19	9229826	38.598
19_9486156	19	9486156	39.351
19_9695699	19	9695699	41.031
19_9748768	19	9748768	40.864
19_10336006	19	10336006	39.769
19_10514939	19	10514939	42.15
19_10666680	19	10666680	41.872
19_10724583	19	10724583	42.541
19_10825978	19	10825978	45.195
19_10968935	19	10968935	42.541
19_11030882	19	11030882	43.212
19_14659354	19	14659354	45.92
19_14747580	19	14747580	45.557
19_16370721	19	16370721	48.558
19_17622217	19	17622217	46.591
19_17658056	19	17658056	47.178
19_19077261	19	19077261	48.892
19_19495933	19	19495933	51.927
19_19968859	19	19968859	52.57
19_21475599	19	21475599	54
19_21537562	19	21537562	54.334
19_21589986	19	21589986	53.665
19_22763652	19	22763652	55.543
19_22967359	19	22967359	57.7
19_23034666	19	23034666	58.456
19_23614226	19	23614226	60.682
19_24285394	19	24285394	62.291
19_24538531	19	24538531	60.179
19_24632229	19	24632229	63.671
