# Supplementary material for: Haplotyping the Vitis collinear core genome with rhAmpSeq improves marker transferability in a diverse genus
Source: Nat Commun. 2020 Jan 21;11:413. doi: 10.1038/s41467-019-14280-1 (PMC6972940; doi:10.1038/s41467-019-14280-1)
Supplement: Supplementary file 6 — Source Data [file 41467_2019_14280_MOESM6_ESM.xlsx]

## Sheet: HC MLM stats
Trait	Marker	Chr	Pos	df	F	p	add_effect	add_F	add_p	dom_effect	dom_F	dom_p	errordf	MarkerR2	Genetic Var	Residual Var	-2LnLikelihood
FlwrSx_pheno	None			0	NaN	NaN	NaN	NaN	NaN	NaN	NaN	NaN	141	NaN	0.42393	4.2393e-06	144.206
FlwrSx_pheno	1_93619	1	93619	3	0.59141	0.62165	NaN	NaN	NaN	NaN	NaN	NaN	146	0.01203	0.42393	4.2393e-06	144.206
FlwrSx_pheno	1_268616	1	268616	3	0.72198	0.54051	NaN	NaN	NaN	NaN	NaN	NaN	146	0.01469	0.42393	4.2393e-06	144.206
FlwrSx_pheno	1_334737	1	334737	2	1.29781	0.27644	0.10893	2.52437	0.11439	0.01024	0.02006	0.88759	146	0.0176	0.42393	4.2393e-06	144.206
FlwrSx_pheno	1_443667	1	443667	4	0.46607	0.76054	NaN	NaN	NaN	NaN	NaN	NaN	146	0.01264	0.42393	4.2393e-06	144.206
FlwrSx_pheno	1_547952	1	547952	1	0.35621	0.55159	NaN	NaN	NaN	NaN	NaN	NaN	146	0.00242	0.42393	4.2393e-06	144.206
FlwrSx_pheno	1_631086	1	631086	2	0.76977	0.4651	NaN	NaN	NaN	NaN	NaN	NaN	146	0.01044	0.42393	4.2393e-06	144.206
FlwrSx_pheno	1_741516	1	741516	1	0.33215	0.56533	NaN	NaN	NaN	NaN	NaN	NaN	146	0.00225	0.42393	4.2393e-06	144.206
FlwrSx_pheno	1_1170229	1	1170229	4	0.72711	0.5749	NaN	NaN	NaN	NaN	NaN	NaN	146	0.01972	0.42393	4.2393e-06	144.206
FlwrSx_pheno	1_1304008	1	1304008	6	1.55739	0.16444	NaN	NaN	NaN	NaN	NaN	NaN	146	0.06336	0.42393	4.2393e-06	144.206
FlwrSx_pheno	1_1400565	1	1400565	2	0.15857	0.85352	-0.10635	0.26194	0.60961	-0.055459	0.07559	0.78377	146	0.00215	0.42393	4.2393e-06	144.206
FlwrSx_pheno	1_1482273	1	1482273	2	0.02466	0.97565	-0.0046762	0.0037	0.95158	0.01631	0.02523	0.87404	146	0.00033439	0.42393	4.2393e-06	144.206
FlwrSx_pheno	1_1879893	1	1879893	2	1.00376	0.36916	-0.19232	1.49649	0.2233	-0.035743	0.05623	0.81291	146	0.01361	0.42393	4.2393e-06	144.206
FlwrSx_pheno	1_2145831	1	2145831	7	0.82864	0.56527	NaN	NaN	NaN	NaN	NaN	NaN	146	0.03933	0.42393	4.2393e-06	144.206
FlwrSx_pheno	1_2306205	1	2306205	4	1.39579	0.23871	NaN	NaN	NaN	NaN	NaN	NaN	146	0.03786	0.42393	4.2393e-06	144.206
FlwrSx_pheno	1_2618562	1	2618562	5	1.13729	0.34376	NaN	NaN	NaN	NaN	NaN	NaN	146	0.03856	0.42393	4.2393e-06	144.206
FlwrSx_pheno	1_2718543	1	2718543	1	0.79233	0.37493	NaN	NaN	NaN	NaN	NaN	NaN	146	0.00537	0.42393	4.2393e-06	144.206
FlwrSx_pheno	1_2822616	1	2822616	2	2.28388	0.10573	-0.067507	0.79821	0.37319	0.12238	1.92812	0.1672	146	0.03097	0.42393	4.2393e-06	144.206
FlwrSx_pheno	1_2955463	1	2955463	2	0.71472	0.49113	0.08417	1.42344	0.23488	-0.065485	0.03713	0.84748	146	0.00969	0.42393	4.2393e-06	144.206
FlwrSx_pheno	1_3008587	1	3008587	7	0.50583	0.82887	NaN	NaN	NaN	NaN	NaN	NaN	146	0.02401	0.42393	4.2393e-06	144.206
FlwrSx_pheno	1_3142598	1	3142598	1	1.79901	0.18202	NaN	NaN	NaN	NaN	NaN	NaN	146	0.0122	0.42393	4.2393e-06	144.206
FlwrSx_pheno	1_3523735	1	3523735	1	0.11457	0.73551	NaN	NaN	NaN	NaN	NaN	NaN	146	0.00077689	0.42393	4.2393e-06	144.206
FlwrSx_pheno	1_3758335	1	3758335	4	0.3216	0.86311	NaN	NaN	NaN	NaN	NaN	NaN	146	0.00872	0.42393	4.2393e-06	144.206
FlwrSx_pheno	1_4517681	1	4517681	4	2.33201	0.05894	NaN	NaN	NaN	NaN	NaN	NaN	146	0.06325	0.42393	4.2393e-06	144.206
FlwrSx_pheno	1_4613003	1	4613003	3	3.04775	0.03089	NaN	NaN	NaN	NaN	NaN	NaN	146	0.062	0.42393	4.2393e-06	144.206
FlwrSx_pheno	1_4681418	1	4681418	1	0.21922	0.64037	NaN	NaN	NaN	NaN	NaN	NaN	146	0.00149	0.42393	4.2393e-06	144.206
FlwrSx_pheno	1_4913189	1	4913189	1	0.21922	0.64037	NaN	NaN	NaN	NaN	NaN	NaN	146	0.00149	0.42393	4.2393e-06	144.206
FlwrSx_pheno	1_5045973	1	5045973	2	0.57464	0.56425	NaN	NaN	NaN	NaN	NaN	NaN	146	0.00779	0.42393	4.2393e-06	144.206
FlwrSx_pheno	1_5191317	1	5191317	2	0.1678	0.8457	-0.11326	0.30926	0.57904	-0.076939	0.1421	0.70678	146	0.00228	0.42393	4.2393e-06	144.206
FlwrSx_pheno	1_5368350	1	5368350	4	0.70183	0.592	NaN	NaN	NaN	NaN	NaN	NaN	146	0.01904	0.42393	4.2393e-06	144.206
FlwrSx_pheno	1_5610096	1	5610096	2	0.72959	0.48396	0.09475	0.80272	0.37184	0.01433	0.01601	0.89949	146	0.00989	0.42393	4.2393e-06	144.206
FlwrSx_pheno	1_5702431	1	5702431	4	0.37823	0.82387	NaN	NaN	NaN	NaN	NaN	NaN	146	0.01026	0.42393	4.2393e-06	144.206
FlwrSx_pheno	1_5782424	1	5782424	4	0.8378	0.50344	NaN	NaN	NaN	NaN	NaN	NaN	146	0.02272	0.42393	4.2393e-06	144.206
FlwrSx_pheno	1_5860561	1	5860561	1	0.03789	0.84594	NaN	NaN	NaN	NaN	NaN	NaN	146	0.00025696	0.42393	4.2393e-06	144.206
FlwrSx_pheno	1_5940848	1	5940848	1	0.03789	0.84594	NaN	NaN	NaN	NaN	NaN	NaN	146	0.00025696	0.42393	4.2393e-06	144.206
FlwrSx_pheno	1_6034925	1	6034925	1	0.15029	0.69885	NaN	NaN	NaN	NaN	NaN	NaN	146	0.00102	0.42393	4.2393e-06	144.206
FlwrSx_pheno	1_6320667	1	6320667	2	0.31682	0.72899	0.10392	0.52595	0.46954	0.04435	0.078	0.78044	146	0.0043	0.42393	4.2393e-06	144.206
FlwrSx_pheno	1_6615924	1	6615924	2	0.18069	0.83489	-0.033418	0.32558	0.5692	-0.032918	0.22273	0.63771	146	0.00245	0.42393	4.2393e-06	144.206
FlwrSx_pheno	1_6763976	1	6763976	2	0.12391	0.88356	0.03315	0.23914	0.6256	0.01725	0.05228	0.81948	146	0.00168	0.42393	4.2393e-06	144.206
FlwrSx_pheno	1_6875844	1	6875844	2	0.26788	0.7654	-0.065011	0.2597	0.61114	-0.096755	0.51848	0.47271	146	0.00363	0.42393	4.2393e-06	144.206
FlwrSx_pheno	1_6966756	1	6966756	4	1.38953	0.24084	NaN	NaN	NaN	NaN	NaN	NaN	146	0.03769	0.42393	4.2393e-06	144.206
FlwrSx_pheno	1_7243488	1	7243488	1	0.70603	0.40221	NaN	NaN	NaN	NaN	NaN	NaN	146	0.00479	0.42393	4.2393e-06	144.206
FlwrSx_pheno	1_7377641	1	7377641	2	0.27447	0.76039	0.00897	0.03095	0.8606	-0.04389	0.54584	0.46128	146	0.00372	0.42393	4.2393e-06	144.206
FlwrSx_pheno	1_7478412	1	7478412	2	0.77997	0.46043	-0.044325	0.48614	0.48683	-0.09652	1.5034	0.22224	146	0.01058	0.42393	4.2393e-06	144.206
FlwrSx_pheno	1_7643877	1	7643877	2	0.48627	0.61596	-0.0038106	0.0009459	0.97551	-0.11889	0.70981	0.40096	146	0.00659	0.42393	4.2393e-06	144.206
FlwrSx_pheno	1_7710739	1	7710739	2	0.32142	0.72566	-0.034326	0.48607	0.48686	0.13023	0.11131	0.73916	146	0.00436	0.42393	4.2393e-06	144.206
FlwrSx_pheno	1_8017533	1	8017533	6	1.1628	0.33002	NaN	NaN	NaN	NaN	NaN	NaN	146	0.04731	0.42393	4.2393e-06	144.206
FlwrSx_pheno	1_8217621	1	8217621	8	0.72205	0.67177	NaN	NaN	NaN	NaN	NaN	NaN	146	0.03917	0.42393	4.2393e-06	144.206
FlwrSx_pheno	1_8371555	1	8371555	2	2.06824	0.13031	0.34144	2.00062	0.15949	-0.053082	0.04217	0.8376	146	0.02805	0.42393	4.2393e-06	144.206
FlwrSx_pheno	1_9063579	1	9063579	2	0.0072	0.99282	0.00954	0.01425	0.90516	0.00446	0.00281	0.95777	146	9.7705e-05	0.42393	4.2393e-06	144.206
FlwrSx_pheno	1_9183554	1	9183554	7	0.50706	0.82795	NaN	NaN	NaN	NaN	NaN	NaN	146	0.02407	0.42393	4.2393e-06	144.206
FlwrSx_pheno	1_9254255	1	9254255	2	0.27166	0.76252	-0.14271	0.46568	0.49612	-0.16198	0.54283	0.46251	146	0.00368	0.42393	4.2393e-06	144.206
FlwrSx_pheno	1_9696161	1	9696161	1	0.15756	0.69202	NaN	NaN	NaN	NaN	NaN	NaN	146	0.00107	0.42393	4.2393e-06	144.206
FlwrSx_pheno	1_9762687	1	9762687	2	0.00845	0.99159	-0.0087266	0.01451	0.90429	-0.0012071	0.00020617	0.98856	146	0.00011453	0.42393	4.2393e-06	144.206
FlwrSx_pheno	1_9997807	1	9997807	2	0.1693	0.84443	NaN	NaN	NaN	NaN	NaN	NaN	146	0.0023	0.42393	4.2393e-06	144.206
FlwrSx_pheno	1_10143990	1	10143990	2	0.10605	0.89945	NaN	NaN	NaN	NaN	NaN	NaN	146	0.00144	0.42393	4.2393e-06	144.206
FlwrSx_pheno	1_10197542	1	10197542	2	0.30304	0.73906	0.08187	0.59022	0.44365	0.03057	0.07721	0.78153	146	0.00411	0.42393	4.2393e-06	144.206
FlwrSx_pheno	1_10270991	1	10270991	1	0.60522	0.43791	NaN	NaN	NaN	NaN	NaN	NaN	146	0.0041	0.42393	4.2393e-06	144.206
FlwrSx_pheno	1_10327568	1	10327568	4	0.33946	0.85095	NaN	NaN	NaN	NaN	NaN	NaN	146	0.00921	0.42393	4.2393e-06	144.206
FlwrSx_pheno	1_10502666	1	10502666	1	0.16003	0.68974	NaN	NaN	NaN	NaN	NaN	NaN	146	0.00109	0.42393	4.2393e-06	144.206
FlwrSx_pheno	1_10608149	1	10608149	0	NaN	NaN	NaN	NaN	NaN	NaN	NaN	NaN	146	0	0.42393	4.2393e-06	144.206
FlwrSx_pheno	1_10668596	1	10668596	3	0.18068	0.90936	NaN	NaN	NaN	NaN	NaN	NaN	146	0.00368	0.42393	4.2393e-06	144.206
FlwrSx_pheno	1_10871127	1	10871127	1	0.31156	0.57762	NaN	NaN	NaN	NaN	NaN	NaN	146	0.00211	0.42393	4.2393e-06	144.206
FlwrSx_pheno	1_11933074	1	11933074	2	0.04069	0.96014	0.05878	0.07281	0.7877	0.03035	0.01967	0.88865	146	0.00055179	0.42393	4.2393e-06	144.206
FlwrSx_pheno	1_12633525	1	12633525	1	0.0269	0.86996	NaN	NaN	NaN	NaN	NaN	NaN	146	0.0001824	0.42393	4.2393e-06	144.206
FlwrSx_pheno	1_12754531	1	12754531	1	0.0269	0.86996	NaN	NaN	NaN	NaN	NaN	NaN	146	0.0001824	0.42393	4.2393e-06	144.206
FlwrSx_pheno	1_12827804	1	12827804	2	0.54092	0.58344	NaN	NaN	NaN	NaN	NaN	NaN	146	0.00734	0.42393	4.2393e-06	144.206
FlwrSx_pheno	1_12892148	1	12892148	4	0.1706	0.95308	NaN	NaN	NaN	NaN	NaN	NaN	146	0.00463	0.42393	4.2393e-06	144.206
FlwrSx_pheno	1_12994384	1	12994384	0	NaN	NaN	NaN	NaN	NaN	NaN	NaN	NaN	146	0	0.42393	4.2393e-06	144.206
FlwrSx_pheno	1_13380398	1	13380398	4	0.14483	0.96501	NaN	NaN	NaN	NaN	NaN	NaN	146	0.00393	0.42393	4.2393e-06	144.206
FlwrSx_pheno	1_13579877	1	13579877	4	0.56344	0.68959	NaN	NaN	NaN	NaN	NaN	NaN	146	0.01528	0.42393	4.2393e-06	144.206
FlwrSx_pheno	1_14682355	1	14682355	2	0.98958	0.37436	0.11303	1.53313	0.21775	0.11389	1.27792	0.26025	146	0.01342	0.42393	4.2393e-06	144.206
FlwrSx_pheno	1_14789269	1	14789269	2	0.22223	0.80102	0.14538	0.43752	0.50942	0.12298	0.29756	0.5863	146	0.00301	0.42393	4.2393e-06	144.206
FlwrSx_pheno	1_16657949	1	16657949	2	0.03501	0.96561	0.035	0.06853	0.79388	0.01262	0.00886	0.92515	146	0.00047476	0.42393	4.2393e-06	144.206
FlwrSx_pheno	1_17438406	1	17438406	2	0.56962	0.56707	-0.21553	1.09866	0.29639	-0.22476	1.12655	0.29037	146	0.00773	0.42393	4.2393e-06	144.206
FlwrSx_pheno	1_17642169	1	17642169	2	0.29808	0.74272	-0.018484	0.05688	0.81184	0.13518	0.58889	0.44416	146	0.00404	0.42393	4.2393e-06	144.206
FlwrSx_pheno	1_17835220	1	17835220	2	0.15048	0.86043	NaN	NaN	NaN	NaN	NaN	NaN	146	0.00204	0.42393	4.2393e-06	144.206
FlwrSx_pheno	1_18659545	1	18659545	4	0.18598	0.94537	NaN	NaN	NaN	NaN	NaN	NaN	146	0.00504	0.42393	4.2393e-06	144.206
FlwrSx_pheno	1_18751108	1	18751108	0	NaN	NaN	NaN	NaN	NaN	NaN	NaN	NaN	146	0	0.42393	4.2393e-06	144.206
FlwrSx_pheno	1_19421864	1	19421864	3	0.25114	0.86042	NaN	NaN	NaN	NaN	NaN	NaN	146	0.00511	0.42393	4.2393e-06	144.206
FlwrSx_pheno	1_19567235	1	19567235	4	0.29051	0.88374	NaN	NaN	NaN	NaN	NaN	NaN	146	0.00788	0.42393	4.2393e-06	144.206
FlwrSx_pheno	1_19658817	1	19658817	4	0.64818	0.62911	NaN	NaN	NaN	NaN	NaN	NaN	146	0.01758	0.42393	4.2393e-06	144.206
FlwrSx_pheno	1_19775332	1	19775332	2	0.01804	0.98212	0.02352	0.03436	0.85321	0.00558	0.00172	0.96697	146	0.00024472	0.42393	4.2393e-06	144.206
FlwrSx_pheno	1_20297007	1	20297007	8	1.44994	0.18175	NaN	NaN	NaN	NaN	NaN	NaN	146	0.07866	0.42393	4.2393e-06	144.206
FlwrSx_pheno	1_20624760	1	20624760	4	0.52637	0.71652	NaN	NaN	NaN	NaN	NaN	NaN	146	0.01428	0.42393	4.2393e-06	144.206
FlwrSx_pheno	1_20722844	1	20722844	2	0.62438	0.5371	0.11223	1.10523	0.29496	0.11369	0.97564	0.32501	146	0.00847	0.42393	4.2393e-06	144.206
FlwrSx_pheno	1_20843669	1	20843669	1	0.0269	0.86996	NaN	NaN	NaN	NaN	NaN	NaN	146	0.0001824	0.42393	4.2393e-06	144.206
FlwrSx_pheno	1_20914451	1	20914451	2	0.09467	0.90973	-0.022006	0.03222	0.85781	0.02316	0.03253	0.85714	146	0.00128	0.42393	4.2393e-06	144.206
FlwrSx_pheno	1_20986109	1	20986109	3	0.57165	0.6346	NaN	NaN	NaN	NaN	NaN	NaN	146	0.01163	0.42393	4.2393e-06	144.206
FlwrSx_pheno	1_21185705	1	21185705	3	0.13668	0.93798	NaN	NaN	NaN	NaN	NaN	NaN	146	0.00278	0.42393	4.2393e-06	144.206
FlwrSx_pheno	1_21821786	1	21821786	4	0.65557	0.62394	NaN	NaN	NaN	NaN	NaN	NaN	146	0.01778	0.42393	4.2393e-06	144.206
FlwrSx_pheno	1_21945869	1	21945869	2	0.14698	0.86345	0.05514	0.27997	0.59757	0.03028	0.07905	0.77901	146	0.00199	0.42393	4.2393e-06	144.206
FlwrSx_pheno	1_22123159	1	22123159	5	0.57784	0.7169	NaN	NaN	NaN	NaN	NaN	NaN	146	0.01959	0.42393	4.2393e-06	144.206
FlwrSx_pheno	1_22193391	1	22193391	1	0.16811	0.68243	NaN	NaN	NaN	NaN	NaN	NaN	146	0.00114	0.42393	4.2393e-06	144.206
FlwrSx_pheno	1_22284028	1	22284028	4	0.87419	0.48126	NaN	NaN	NaN	NaN	NaN	NaN	146	0.02371	0.42393	4.2393e-06	144.206
FlwrSx_pheno	1_22352558	1	22352558	1	0.16811	0.68243	NaN	NaN	NaN	NaN	NaN	NaN	146	0.00114	0.42393	4.2393e-06	144.206
FlwrSx_pheno	1_22424733	1	22424733	7	0.40735	0.89641	NaN	NaN	NaN	NaN	NaN	NaN	146	0.01934	0.42393	4.2393e-06	144.206
FlwrSx_pheno	1_22582321	1	22582321	2	0.62081	0.539	-0.05188	0.90509	0.34308	0.04931	0.27981	0.59768	146	0.00842	0.42393	4.2393e-06	144.206
FlwrSx_pheno	1_22701079	1	22701079	2	0.52013	0.5956	-0.040621	0.56738	0.45259	-0.052793	0.37856	0.53939	146	0.00705	0.42393	4.2393e-06	144.206
FlwrSx_pheno	1_22874519	1	22874519	7	0.74684	0.63274	NaN	NaN	NaN	NaN	NaN	NaN	146	0.03545	0.42393	4.2393e-06	144.206
FlwrSx_pheno	1_22974826	1	22974826	4	0.13867	0.96766	NaN	NaN	NaN	NaN	NaN	NaN	146	0.00376	0.42393	4.2393e-06	144.206
FlwrSx_pheno	1_23051638	1	23051638	2	0.15626	0.85549	0.13905	0.30003	0.58475	0.01901	0.00561	0.9404	146	0.00212	0.42393	4.2393e-06	144.206
FlwrSx_pheno	1_23108100	1	23108100	6	0.63781	0.69978	NaN	NaN	NaN	NaN	NaN	NaN	146	0.02595	0.42393	4.2393e-06	144.206
FlwrSx_pheno	1_23329538	1	23329538	1	0.05572	0.81373	NaN	NaN	NaN	NaN	NaN	NaN	146	0.00037786	0.42393	4.2393e-06	144.206
FlwrSx_pheno	1_23665313	1	23665313	1	0.0269	0.86996	NaN	NaN	NaN	NaN	NaN	NaN	146	0.0001824	0.42393	4.2393e-06	144.206
FlwrSx_pheno	1_24215944	1	24215944	1	0.12867	0.72035	NaN	NaN	NaN	NaN	NaN	NaN	146	0.00087254	0.42393	4.2393e-06	144.206
FlwrSx_pheno	2_10978	2	10978	1	7.8143e-05	0.99296	NaN	NaN	NaN	NaN	NaN	NaN	146	5.2989e-07	0.42393	4.2393e-06	144.206
FlwrSx_pheno	2_116408	2	116408	1	6.18723	0.01405	NaN	NaN	NaN	NaN	NaN	NaN	146	0.04196	0.42393	4.2393e-06	144.206
FlwrSx_pheno	2_328355	2	328355	0	NaN	NaN	NaN	NaN	NaN	NaN	NaN	NaN	146	0	0.42393	4.2393e-06	144.206
FlwrSx_pheno	2_583705	2	583705	1	0.02627	0.87148	NaN	NaN	NaN	NaN	NaN	NaN	146	0.00017814	0.42393	4.2393e-06	144.206
FlwrSx_pheno	2_681324	2	681324	2	1.34595	0.26369	-0.0057991	0.00964	0.92194	-0.41056	2.64376	0.10624	146	0.01825	0.42393	4.2393e-06	144.206
FlwrSx_pheno	2_854531	2	854531	2	0.49943	0.60797	-0.021311	0.13274	0.71617	-0.073043	0.59052	0.44353	146	0.00677	0.42393	4.2393e-06	144.206
FlwrSx_pheno	2_953454	2	953454	2	3.31467	0.03926	0.07389	1.50412	0.22213	0.19533	6.41113	0.01246	146	0.04495	0.42393	4.2393e-06	144.206
FlwrSx_pheno	2_1626662	2	1626662	2	0.0193	0.98089	-0.023297	0.03847	0.8448	-0.01559	0.01428	0.90504	146	0.00026169	0.42393	4.2393e-06	144.206
FlwrSx_pheno	2_1755729	2	1755729	3	0.53738	0.65745	NaN	NaN	NaN	NaN	NaN	NaN	146	0.01093	0.42393	4.2393e-06	144.206
FlwrSx_pheno	2_1876931	2	1876931	1	0.21626	0.64263	NaN	NaN	NaN	NaN	NaN	NaN	146	0.00147	0.42393	4.2393e-06	144.206
FlwrSx_pheno	2_2263163	2	2263163	4	9.09076	1.5433e-06	NaN	NaN	NaN	NaN	NaN	NaN	146	0.24658	0.42393	4.2393e-06	144.206
FlwrSx_pheno	2_2688648	2	2688648	4	0.5912	0.66957	NaN	NaN	NaN	NaN	NaN	NaN	146	0.01604	0.42393	4.2393e-06	144.206
FlwrSx_pheno	2_2787199	2	2787199	3	14.5006	2.9482e-08	NaN	NaN	NaN	NaN	NaN	NaN	146	0.29498	0.42393	4.2393e-06	144.206
FlwrSx_pheno	2_2912460	2	2912460	4	0.22217	0.92567	NaN	NaN	NaN	NaN	NaN	NaN	146	0.00603	0.42393	4.2393e-06	144.206
FlwrSx_pheno	2_3061567	2	3061567	4	13.4196	3.0321e-09	NaN	NaN	NaN	NaN	NaN	NaN	146	0.36399	0.42393	4.2393e-06	144.206
FlwrSx_pheno	2_3271376	2	3271376	2	0.00588	0.99414	NaN	NaN	NaN	NaN	NaN	NaN	146	7.9764e-05	0.42393	4.2393e-06	144.206
FlwrSx_pheno	2_3371243	2	3371243	2	1.29252	0.27788	0.08251	1.55053	0.21517	-0.062197	0.70571	0.40232	146	0.01753	0.42393	4.2393e-06	144.206
FlwrSx_pheno	2_3531507	2	3531507	0	NaN	NaN	NaN	NaN	NaN	NaN	NaN	NaN	146	0	0.42393	4.2393e-06	144.206
FlwrSx_pheno	2_3665247	2	3665247	2	0.34381	0.70967	-0.077912	0.25283	0.61589	-0.079039	0.2676	0.60577	146	0.00466	0.42393	4.2393e-06	144.206
FlwrSx_pheno	2_3759497	2	3759497	2	0.22368	0.79986	-0.056963	0.40961	0.52323	-0.022321	0.0579	0.8102	146	0.00303	0.42393	4.2393e-06	144.206
FlwrSx_pheno	2_4288608	2	4288608	4	27.5897	8.9496e-17	NaN	NaN	NaN	NaN	NaN	NaN	146	0.74834	0.42393	4.2393e-06	144.206
FlwrSx_pheno	2_4497054	2	4497054	2	1.19999	0.30432	-0.10757	2.00875	0.15865	0.06322	0.53871	0.46421	146	0.01627	0.42393	4.2393e-06	144.206
FlwrSx_pheno	2_4599939	2	4599939	2	1.81017	0.16749	0.11618	3.571	0.06089	-0.013069	0.03831	0.84511	146	0.02455	0.42393	4.2393e-06	144.206
FlwrSx_pheno	2_4825658	2	4825658	2	66.3352	6.5051e-21	-0.4699	11.3088	0.00099855	0.50213	13.2163	0.00039077	146	0.89963	0.42393	4.2393e-06	144.206
FlwrSx_pheno	2_5870753	2	5870753	7	9.96901	5.6857e-10	NaN	NaN	NaN	NaN	NaN	NaN	146	0.4732	0.42393	4.2393e-06	144.206
FlwrSx_pheno	2_6129731	2	6129731	4	0.56045	0.69175	NaN	NaN	NaN	NaN	NaN	NaN	146	0.0152	0.42393	4.2393e-06	144.206
FlwrSx_pheno	2_6241099	2	6241099	7	10.0132	5.1737e-10	NaN	NaN	NaN	NaN	NaN	NaN	146	0.47529	0.42393	4.2393e-06	144.206
FlwrSx_pheno	2_6490761	2	6490761	4	8.97411	1.838e-06	NaN	NaN	NaN	NaN	NaN	NaN	146	0.24341	0.42393	4.2393e-06	144.206
FlwrSx_pheno	2_6781830	2	6781830	2	0.31422	0.73088	0.02291	0.09579	0.7574	-0.058577	0.50248	0.47961	146	0.00426	0.42393	4.2393e-06	144.206
FlwrSx_pheno	2_7588304	2	7588304	0	NaN	NaN	NaN	NaN	NaN	NaN	NaN	NaN	146	0	0.42393	4.2393e-06	144.206
FlwrSx_pheno	2_7651035	2	7651035	3	11.8815	5.7816e-07	NaN	NaN	NaN	NaN	NaN	NaN	146	0.2417	0.42393	4.2393e-06	144.206
FlwrSx_pheno	2_7919124	2	7919124	2	0.26432	0.76812	NaN	NaN	NaN	NaN	NaN	NaN	146	0.00358	0.42393	4.2393e-06	144.206
FlwrSx_pheno	2_8110161	2	8110161	1	0.41509	0.52046	NaN	NaN	NaN	NaN	NaN	NaN	146	0.00281	0.42393	4.2393e-06	144.206
FlwrSx_pheno	2_8206685	2	8206685	2	0.01457	0.98554	-0.010031	0.02756	0.8684	-0.0024562	0.00061793	0.9802	146	0.00019762	0.42393	4.2393e-06	144.206
FlwrSx_pheno	2_8319548	2	8319548	4	0.70452	0.59016	NaN	NaN	NaN	NaN	NaN	NaN	146	0.01911	0.42393	4.2393e-06	144.206
FlwrSx_pheno	2_8433331	2	8433331	4	0.43158	0.78562	NaN	NaN	NaN	NaN	NaN	NaN	146	0.01171	0.42393	4.2393e-06	144.206
FlwrSx_pheno	2_8487996	2	8487996	2	0.23714	0.7892	NaN	NaN	NaN	NaN	NaN	NaN	146	0.00322	0.42393	4.2393e-06	144.206
FlwrSx_pheno	2_8579012	2	8579012	1	0.05655	0.81239	NaN	NaN	NaN	NaN	NaN	NaN	146	0.00038346	0.42393	4.2393e-06	144.206
FlwrSx_pheno	2_8709614	2	8709614	2	0.28568	0.75195	-0.013971	0.03963	0.8425	0.0526	0.55348	0.45816	146	0.00387	0.42393	4.2393e-06	144.206
FlwrSx_pheno	2_9074768	2	9074768	2	0.11163	0.89445	-0.0137	0.0492	0.8248	-0.034888	0.19789	0.65712	146	0.00151	0.42393	4.2393e-06	144.206
FlwrSx_pheno	2_9127853	2	9127853	2	0.4302	0.65125	0.14438	0.52174	0.47132	0.18809	0.83252	0.36314	146	0.00583	0.42393	4.2393e-06	144.206
FlwrSx_pheno	2_10104598	2	10104598	4	0.96296	0.43006	NaN	NaN	NaN	NaN	NaN	NaN	146	0.02612	0.42393	4.2393e-06	144.206
FlwrSx_pheno	2_10312496	2	10312496	2	0.1203	0.88675	0.01106	0.01822	0.89283	-0.035815	0.16357	0.68652	146	0.00163	0.42393	4.2393e-06	144.206
FlwrSx_pheno	2_11004272	2	11004272	1	0.05655	0.81239	NaN	NaN	NaN	NaN	NaN	NaN	146	0.00038346	0.42393	4.2393e-06	144.206
FlwrSx_pheno	2_13029837	2	13029837	4	5.17145	0.00065712	NaN	NaN	NaN	NaN	NaN	NaN	146	0.14027	0.42393	4.2393e-06	144.206
FlwrSx_pheno	2_13537760	2	13537760	4	1.23507	0.29897	NaN	NaN	NaN	NaN	NaN	NaN	146	0.0335	0.42393	4.2393e-06	144.206
FlwrSx_pheno	2_13969416	2	13969416	0	NaN	NaN	NaN	NaN	NaN	NaN	NaN	NaN	146	0	0.42393	4.2393e-06	144.206
FlwrSx_pheno	2_14464718	2	14464718	2	0.50745	0.60315	0.05883	0.89305	0.3463	0.02146	0.12488	0.72434	146	0.00688	0.42393	4.2393e-06	144.206
FlwrSx_pheno	2_14873799	2	14873799	2	0.22416	0.79948	0.00863	0.01909	0.89032	0.04283	0.40523	0.52546	146	0.00304	0.42393	4.2393e-06	144.206
FlwrSx_pheno	2_16603629	2	16603629	1	0.07624	0.78287	NaN	NaN	NaN	NaN	NaN	NaN	146	0.00051698	0.42393	4.2393e-06	144.206
FlwrSx_pheno	2_17246760	2	17246760	3	7.1879	0.00016199	NaN	NaN	NaN	NaN	NaN	NaN	146	0.14622	0.42393	4.2393e-06	144.206
FlwrSx_pheno	2_17347640	2	17347640	2	0.53665	0.58592	0.19785	0.96285	0.32819	0.15903	0.57098	0.45116	146	0.00728	0.42393	4.2393e-06	144.206
FlwrSx_pheno	2_17478449	2	17478449	4	0.85498	0.49288	NaN	NaN	NaN	NaN	NaN	NaN	146	0.02319	0.42393	4.2393e-06	144.206
FlwrSx_pheno	2_17720094	2	17720094	2	12.9417	7.0593e-06	0.23037	21.0525	9.9378e-06	-0.13537	2.88914	0.09143	146	0.17551	0.42393	4.2393e-06	144.206
FlwrSx_pheno	2_17785364	2	17785364	4	5.98791	0.00018112	NaN	NaN	NaN	NaN	NaN	NaN	146	0.16242	0.42393	4.2393e-06	144.206
FlwrSx_pheno	2_18194652	2	18194652	4	0.30899	0.87157	NaN	NaN	NaN	NaN	NaN	NaN	146	0.00838	0.42393	4.2393e-06	144.206
FlwrSx_pheno	2_18448449	2	18448449	4	0.33233	0.85583	NaN	NaN	NaN	NaN	NaN	NaN	146	0.00901	0.42393	4.2393e-06	144.206
FlwrSx_pheno	2_18557687	2	18557687	2	1.07807	0.3431	0.00117	6.3182e-05	0.99367	-0.13515	0.87338	0.35165	146	0.01462	0.42393	4.2393e-06	144.206
FlwrSx_pheno	3_271381	3	271381	1	1.85913	0.17493	NaN	NaN	NaN	NaN	NaN	NaN	146	0.01261	0.42393	4.2393e-06	144.206
FlwrSx_pheno	3_342741	3	342741	4	0.97235	0.42489	NaN	NaN	NaN	NaN	NaN	NaN	146	0.02637	0.42393	4.2393e-06	144.206
FlwrSx_pheno	3_736742	3	736742	2	0.95928	0.38571	0.23658	1.56828	0.21258	0.18073	0.92417	0.33806	146	0.01301	0.42393	4.2393e-06	144.206
FlwrSx_pheno	3_931142	3	931142	2	1.8592	0.15968	NaN	NaN	NaN	NaN	NaN	NaN	146	0.02521	0.42393	4.2393e-06	144.206
FlwrSx_pheno	3_1041616	3	1041616	2	2.78975	0.06491	-0.063609	0.52009	0.47202	0.09741	1.06011	0.30499	146	0.03783	0.42393	4.2393e-06	144.206
FlwrSx_pheno	3_1252454	3	1252454	2	0.92317	0.3997	-0.10064	0.31398	0.57616	0.22431	1.81607	0.17999	146	0.01252	0.42393	4.2393e-06	144.206
FlwrSx_pheno	3_1497682	3	1497682	1	0.98575	0.32251	NaN	NaN	NaN	NaN	NaN	NaN	146	0.00668	0.42393	4.2393e-06	144.206
FlwrSx_pheno	3_1725150	3	1725150	2	0.34029	0.71216	0.05598	0.13551	0.71335	-0.11589	0.5647	0.45365	146	0.00461	0.42393	4.2393e-06	144.206
FlwrSx_pheno	3_1905301	3	1905301	2	0.26991	0.76385	-0.050839	0.52287	0.47084	-0.0021467	0.00085977	0.97665	146	0.00366	0.42393	4.2393e-06	144.206
FlwrSx_pheno	3_1999793	3	1999793	4	0.28813	0.88528	NaN	NaN	NaN	NaN	NaN	NaN	146	0.00782	0.42393	4.2393e-06	144.206
FlwrSx_pheno	3_2101673	3	2101673	2	1.89227	0.15462	0.10073	3.50136	0.06344	-0.070166	0.10814	0.74277	146	0.02566	0.42393	4.2393e-06	144.206
FlwrSx_pheno	3_2314233	3	2314233	4	0.4832	0.74804	NaN	NaN	NaN	NaN	NaN	NaN	146	0.01311	0.42393	4.2393e-06	144.206
FlwrSx_pheno	3_2901369	3	2901369	2	0.12769	0.88023	0.02613	0.12581	0.72336	0.03742	0.21859	0.64085	146	0.00173	0.42393	4.2393e-06	144.206
FlwrSx_pheno	3_3143022	3	3143022	3	0.08063	0.97044	NaN	NaN	NaN	NaN	NaN	NaN	146	0.00164	0.42393	4.2393e-06	144.206
FlwrSx_pheno	3_3251513	3	3251513	2	0.54899	0.57879	0.1072	0.86491	0.35399	0.12851	1.09687	0.29678	146	0.00745	0.42393	4.2393e-06	144.206
FlwrSx_pheno	3_3385014	3	3385014	5	0.27205	0.92774	NaN	NaN	NaN	NaN	NaN	NaN	146	0.00922	0.42393	4.2393e-06	144.206
FlwrSx_pheno	3_3488939	3	3488939	5	0.72599	0.60508	NaN	NaN	NaN	NaN	NaN	NaN	146	0.02461	0.42393	4.2393e-06	144.206
FlwrSx_pheno	3_3633235	3	3633235	2	1.61365	0.20289	0.0687	0.44891	0.50397	-0.18112	3.02444	0.08425	146	0.02188	0.42393	4.2393e-06	144.206
FlwrSx_pheno	3_3781609	3	3781609	1	0.0245	0.87584	NaN	NaN	NaN	NaN	NaN	NaN	146	0.00016614	0.42393	4.2393e-06	144.206
FlwrSx_pheno	3_3905978	3	3905978	4	0.21718	0.9285	NaN	NaN	NaN	NaN	NaN	NaN	146	0.00589	0.42393	4.2393e-06	144.206
FlwrSx_pheno	3_4019281	3	4019281	5	0.54142	0.7446	NaN	NaN	NaN	NaN	NaN	NaN	146	0.01836	0.42393	4.2393e-06	144.206
FlwrSx_pheno	3_4088612	3	4088612	3	0.8631	0.46199	NaN	NaN	NaN	NaN	NaN	NaN	146	0.01756	0.42393	4.2393e-06	144.206
FlwrSx_pheno	3_4217957	3	4217957	2	0.06398	0.93805	0.00712	0.01057	0.91825	0.02906	0.12095	0.72854	146	0.0008677	0.42393	4.2393e-06	144.206
FlwrSx_pheno	3_4315306	3	4315306	5	0.22738	0.95008	NaN	NaN	NaN	NaN	NaN	NaN	146	0.00771	0.42393	4.2393e-06	144.206
FlwrSx_pheno	3_4565569	3	4565569	5	0.29599	0.91443	NaN	NaN	NaN	NaN	NaN	NaN	146	0.01004	0.42393	4.2393e-06	144.206
FlwrSx_pheno	3_4822693	3	4822693	3	0.37407	0.77184	NaN	NaN	NaN	NaN	NaN	NaN	146	0.00761	0.42393	4.2393e-06	144.206
FlwrSx_pheno	3_4988294	3	4988294	5	0.43869	0.82085	NaN	NaN	NaN	NaN	NaN	NaN	146	0.01487	0.42393	4.2393e-06	144.206
FlwrSx_pheno	3_5155501	3	5155501	8	0.39433	0.92203	NaN	NaN	NaN	NaN	NaN	NaN	146	0.02139	0.42393	4.2393e-06	144.206
FlwrSx_pheno	3_5232850	3	5232850	4	1.49122	0.20826	NaN	NaN	NaN	NaN	NaN	NaN	146	0.04045	0.42393	4.2393e-06	144.206
FlwrSx_pheno	3_5507072	3	5507072	2	0.09712	0.90751	0.01883	0.04147	0.83893	0.02503	0.06826	0.79428	146	0.00132	0.42393	4.2393e-06	144.206
FlwrSx_pheno	3_5699986	3	5699986	5	1.0963	0.36541	NaN	NaN	NaN	NaN	NaN	NaN	146	0.03717	0.42393	4.2393e-06	144.206
FlwrSx_pheno	3_5797319	3	5797319	1	0.00022894	0.98795	NaN	NaN	NaN	NaN	NaN	NaN	146	1.5525e-06	0.42393	4.2393e-06	144.206
FlwrSx_pheno	3_5885034	3	5885034	2	0.08298	0.92042	0.02784	0.01785	0.89391	0.05849	0.07974	0.77807	146	0.00113	0.42393	4.2393e-06	144.206
FlwrSx_pheno	3_6222769	3	6222769	2	0.21138	0.80973	-0.019469	0.09776	0.75501	0.05977	0.38449	0.53623	146	0.00287	0.42393	4.2393e-06	144.206
FlwrSx_pheno	3_6426810	3	6426810	5	1.361	0.24294	NaN	NaN	NaN	NaN	NaN	NaN	146	0.04614	0.42393	4.2393e-06	144.206
FlwrSx_pheno	3_6650857	3	6650857	1	0.11908	0.73056	NaN	NaN	NaN	NaN	NaN	NaN	146	0.00080746	0.42393	4.2393e-06	144.206
FlwrSx_pheno	3_6848850	3	6848850	7	1.04344	0.40404	NaN	NaN	NaN	NaN	NaN	NaN	146	0.04953	0.42393	4.2393e-06	144.206
FlwrSx_pheno	3_6986623	3	6986623	5	0.46812	0.79946	NaN	NaN	NaN	NaN	NaN	NaN	146	0.01587	0.42393	4.2393e-06	144.206
FlwrSx_pheno	3_7155917	3	7155917	5	0.24096	0.94365	NaN	NaN	NaN	NaN	NaN	NaN	146	0.00817	0.42393	4.2393e-06	144.206
FlwrSx_pheno	3_7220808	3	7220808	3	0.30579	0.82117	NaN	NaN	NaN	NaN	NaN	NaN	146	0.00622	0.42393	4.2393e-06	144.206
FlwrSx_pheno	3_7472345	3	7472345	3	0.85851	0.46439	NaN	NaN	NaN	NaN	NaN	NaN	146	0.01746	0.42393	4.2393e-06	144.206
FlwrSx_pheno	3_7742797	3	7742797	3	0.60845	0.61062	NaN	NaN	NaN	NaN	NaN	NaN	146	0.01238	0.42393	4.2393e-06	144.206
FlwrSx_pheno	3_8256808	3	8256808	2	0.0873	0.91646	NaN	NaN	NaN	NaN	NaN	NaN	146	0.00118	0.42393	4.2393e-06	144.206
FlwrSx_pheno	3_8604250	3	8604250	5	0.7842	0.56276	NaN	NaN	NaN	NaN	NaN	NaN	146	0.02659	0.42393	4.2393e-06	144.206
FlwrSx_pheno	3_8738055	3	8738055	2	0.28949	0.7491	0.00971	0.02892	0.86521	0.07477	0.57325	0.45026	146	0.00393	0.42393	4.2393e-06	144.206
FlwrSx_pheno	3_9162339	3	9162339	2	0.39732	0.67289	0.06235	0.71743	0.39845	0.01201	0.01496	0.90284	146	0.00539	0.42393	4.2393e-06	144.206
FlwrSx_pheno	3_9224651	3	9224651	4	0.49274	0.74107	NaN	NaN	NaN	NaN	NaN	NaN	146	0.01337	0.42393	4.2393e-06	144.206
FlwrSx_pheno	3_9374964	3	9374964	2	0.16262	0.85008	0.09959	0.29462	0.58815	0.05837	0.10109	0.751	146	0.00221	0.42393	4.2393e-06	144.206
FlwrSx_pheno	3_10121298	3	10121298	0	NaN	NaN	NaN	NaN	NaN	NaN	NaN	NaN	146	0	0.42393	4.2393e-06	144.206
FlwrSx_pheno	3_11252155	3	11252155	2	0.92109	0.40052	0.22451	1.44399	0.23155	0.25406	1.83406	0.17786	146	0.01249	0.42393	4.2393e-06	144.206
FlwrSx_pheno	3_11293038	3	11293038	0	NaN	NaN	NaN	NaN	NaN	NaN	NaN	NaN	146	0	0.42393	4.2393e-06	144.206
FlwrSx_pheno	3_13319654	3	13319654	4	0.46599	0.7606	NaN	NaN	NaN	NaN	NaN	NaN	146	0.01264	0.42393	4.2393e-06	144.206
FlwrSx_pheno	3_13417139	3	13417139	2	1.03546	0.3578	0.03456	0.28493	0.59435	-0.11299	1.12891	0.28986	146	0.01404	0.42393	4.2393e-06	144.206
FlwrSx_pheno	3_14442063	3	14442063	3	0.21681	0.88461	NaN	NaN	NaN	NaN	NaN	NaN	146	0.00441	0.42393	4.2393e-06	144.206
FlwrSx_pheno	3_15846197	3	15846197	2	1.41773	0.24577	0.18665	2.27044	0.13415	0.17932	2.11754	0.14789	146	0.01923	0.42393	4.2393e-06	144.206
FlwrSx_pheno	3_15938806	3	15938806	2	1.35863	0.26043	-0.35956	2.66271	0.10501	-0.29843	2.07055	0.15243	146	0.01843	0.42393	4.2393e-06	144.206
FlwrSx_pheno	3_17712785	3	17712785	2	0.37074	0.69091	0.0179	0.09226	0.76178	0.11362	0.73951	0.39131	146	0.00503	0.42393	4.2393e-06	144.206
FlwrSx_pheno	3_17950996	3	17950996	3	0.09896	0.96047	NaN	NaN	NaN	NaN	NaN	NaN	146	0.00201	0.42393	4.2393e-06	144.206
FlwrSx_pheno	3_19133207	3	19133207	2	0.37698	0.68663	0.00853	0.03831	0.8451	0.13812	0.74491	0.38959	146	0.00511	0.42393	4.2393e-06	144.206
FlwrSx_pheno	3_19297395	3	19297395	1	0.10907	0.7417	NaN	NaN	NaN	NaN	NaN	NaN	146	0.0007396	0.42393	4.2393e-06	144.206
FlwrSx_pheno	4_130509	4	130509	3	1.66229	0.17805	NaN	NaN	NaN	NaN	NaN	NaN	146	0.03382	0.42393	4.2393e-06	144.206
FlwrSx_pheno	4_700172	4	700172	2	1.72958	0.18118	-0.036499	0.58129	0.44711	0.43154	3.0576	0.08258	146	0.02346	0.42393	4.2393e-06	144.206
FlwrSx_pheno	4_1028787	4	1028787	2	0.19366	0.82416	NaN	NaN	NaN	NaN	NaN	NaN	146	0.00263	0.42393	4.2393e-06	144.206
FlwrSx_pheno	4_1187713	4	1187713	0	NaN	NaN	NaN	NaN	NaN	NaN	NaN	NaN	146	0	0.42393	4.2393e-06	144.206
FlwrSx_pheno	4_1307469	4	1307469	3	0.53486	0.65915	NaN	NaN	NaN	NaN	NaN	NaN	146	0.01088	0.42393	4.2393e-06	144.206
FlwrSx_pheno	4_1391400	4	1391400	2	0.65055	0.52335	NaN	NaN	NaN	NaN	NaN	NaN	146	0.00882	0.42393	4.2393e-06	144.206
FlwrSx_pheno	4_1715906	4	1715906	0	NaN	NaN	NaN	NaN	NaN	NaN	NaN	NaN	146	0	0.42393	4.2393e-06	144.206
FlwrSx_pheno	4_1972782	4	1972782	2	0.38282	0.68266	0.12109	0.35758	0.55083	0.17113	0.693	0.40659	146	0.00519	0.42393	4.2393e-06	144.206
FlwrSx_pheno	4_2096842	4	2096842	7	0.40378	0.89861	NaN	NaN	NaN	NaN	NaN	NaN	146	0.01917	0.42393	4.2393e-06	144.206
FlwrSx_pheno	4_2200518	4	2200518	2	0.98491	0.37608	-0.086839	0.3238	0.57026	0.19716	1.63076	0.20374	146	0.01336	0.42393	4.2393e-06	144.206
FlwrSx_pheno	4_2563214	4	2563214	5	0.45478	0.80922	NaN	NaN	NaN	NaN	NaN	NaN	146	0.01542	0.42393	4.2393e-06	144.206
FlwrSx_pheno	4_2783868	4	2783868	2	0.78317	0.45897	-0.18384	1.04074	0.30944	-0.22145	1.56618	0.21288	146	0.01062	0.42393	4.2393e-06	144.206
FlwrSx_pheno	4_2840486	4	2840486	3	0.29557	0.82855	NaN	NaN	NaN	NaN	NaN	NaN	146	0.00601	0.42393	4.2393e-06	144.206
FlwrSx_pheno	4_2919507	4	2919507	4	0.45696	0.76718	NaN	NaN	NaN	NaN	NaN	NaN	146	0.01239	0.42393	4.2393e-06	144.206
FlwrSx_pheno	4_3098243	4	3098243	4	0.75274	0.55785	NaN	NaN	NaN	NaN	NaN	NaN	146	0.02042	0.42393	4.2393e-06	144.206
FlwrSx_pheno	4_3504483	4	3504483	4	0.75062	0.55924	NaN	NaN	NaN	NaN	NaN	NaN	146	0.02036	0.42393	4.2393e-06	144.206
FlwrSx_pheno	4_3597502	4	3597502	5	0.40148	0.84712	NaN	NaN	NaN	NaN	NaN	NaN	146	0.01361	0.42393	4.2393e-06	144.206
FlwrSx_pheno	4_3661349	4	3661349	2	1.23954	0.29272	0.10807	0.4097	0.52318	0.24695	2.20934	0.13946	146	0.01681	0.42393	4.2393e-06	144.206
FlwrSx_pheno	4_3801978	4	3801978	1	0.83419	0.36264	NaN	NaN	NaN	NaN	NaN	NaN	146	0.00566	0.42393	4.2393e-06	144.206
FlwrSx_pheno	4_4032151	4	4032151	3	0.76123	0.5177	NaN	NaN	NaN	NaN	NaN	NaN	146	0.01549	0.42393	4.2393e-06	144.206
FlwrSx_pheno	4_4246018	4	4246018	0	NaN	NaN	NaN	NaN	NaN	NaN	NaN	NaN	146	0	0.42393	4.2393e-06	144.206
FlwrSx_pheno	4_4596235	4	4596235	1	0.49709	0.48196	NaN	NaN	NaN	NaN	NaN	NaN	146	0.00337	0.42393	4.2393e-06	144.206
FlwrSx_pheno	4_4759072	4	4759072	0	NaN	NaN	NaN	NaN	NaN	NaN	NaN	NaN	146	0	0.42393	4.2393e-06	144.206
FlwrSx_pheno	4_4948818	4	4948818	2	0.81291	0.44568	NaN	NaN	NaN	NaN	NaN	NaN	146	0.01102	0.42393	4.2393e-06	144.206
FlwrSx_pheno	4_5125331	4	5125331	1	0.0865	0.76911	NaN	NaN	NaN	NaN	NaN	NaN	146	0.00058655	0.42393	4.2393e-06	144.206
FlwrSx_pheno	4_5338718	4	5338718	4	0.52105	0.7204	NaN	NaN	NaN	NaN	NaN	NaN	146	0.01413	0.42393	4.2393e-06	144.206
FlwrSx_pheno	4_5421554	4	5421554	0	NaN	NaN	NaN	NaN	NaN	NaN	NaN	NaN	146	0	0.42393	4.2393e-06	144.206
FlwrSx_pheno	4_5638153	4	5638153	0	NaN	NaN	NaN	NaN	NaN	NaN	NaN	NaN	146	0	0.42393	4.2393e-06	144.206
FlwrSx_pheno	4_6044777	4	6044777	2	0.25151	0.77798	-0.14941	0.5017	0.47995	-0.14328	0.45124	0.50287	146	0.00341	0.42393	4.2393e-06	144.206
FlwrSx_pheno	4_6277410	4	6277410	3	0.07165	0.97504	NaN	NaN	NaN	NaN	NaN	NaN	146	0.00146	0.42393	4.2393e-06	144.206
FlwrSx_pheno	4_6583166	4	6583166	7	1.69433	0.11555	NaN	NaN	NaN	NaN	NaN	NaN	146	0.08042	0.42393	4.2393e-06	144.206
FlwrSx_pheno	4_6678764	4	6678764	2	0.73566	0.48106	-0.057239	0.11271	0.73759	-0.20507	1.40322	0.23822	146	0.00998	0.42393	4.2393e-06	144.206
FlwrSx_pheno	4_6752086	4	6752086	2	0.67948	0.50857	0.01359	0.00523	0.94246	-0.20671	1.35833	0.24584	146	0.00922	0.42393	4.2393e-06	144.206
FlwrSx_pheno	4_6834788	4	6834788	3	0.2938	0.82982	NaN	NaN	NaN	NaN	NaN	NaN	146	0.00598	0.42393	4.2393e-06	144.206
FlwrSx_pheno	4_7003711	4	7003711	2	0.53957	0.58422	-0.24699	1.0715	0.30242	-0.23767	0.98015	0.3239	146	0.00732	0.42393	4.2393e-06	144.206
FlwrSx_pheno	4_7185718	4	7185718	2	0.02877	0.97165	0.00205	0.00085411	0.97673	0.01647	0.05752	0.81081	146	0.00039013	0.42393	4.2393e-06	144.206
FlwrSx_pheno	4_7614182	4	7614182	2	0.53695	0.58574	-0.024402	0.17754	0.67416	0.07997	0.98294	0.32321	146	0.00728	0.42393	4.2393e-06	144.206
FlwrSx_pheno	4_7897242	4	7897242	3	0.28588	0.83553	NaN	NaN	NaN	NaN	NaN	NaN	146	0.00582	0.42393	4.2393e-06	144.206
FlwrSx_pheno	4_8778482	4	8778482	2	2.0673	0.13043	-0.033354	0.2268	0.63466	0.14655	4.13459	0.04393	146	0.02804	0.42393	4.2393e-06	144.206
FlwrSx_pheno	4_8965154	4	8965154	4	0.41435	0.79807	NaN	NaN	NaN	NaN	NaN	NaN	146	0.01124	0.42393	4.2393e-06	144.206
FlwrSx_pheno	4_9107108	4	9107108	2	0.3243	0.72359	-0.010303	0.0333	0.85548	0.21297	0.64269	0.42411	146	0.0044	0.42393	4.2393e-06	144.206
FlwrSx_pheno	4_9358331	4	9358331	1	0.05641	0.81261	NaN	NaN	NaN	NaN	NaN	NaN	146	0.00038254	0.42393	4.2393e-06	144.206
FlwrSx_pheno	4_9417403	4	9417403	7	0.56059	0.78673	NaN	NaN	NaN	NaN	NaN	NaN	146	0.02661	0.42393	4.2393e-06	144.206
FlwrSx_pheno	4_9602051	4	9602051	0	NaN	NaN	NaN	NaN	NaN	NaN	NaN	NaN	146	0	0.42393	4.2393e-06	144.206
FlwrSx_pheno	4_9681702	4	9681702	2	0.41063	0.66404	0.02017	0.18203	0.6703	0.04654	0.66562	0.41599	146	0.00557	0.42393	4.2393e-06	144.206
FlwrSx_pheno	4_9800666	4	9800666	4	1.46397	0.21658	NaN	NaN	NaN	NaN	NaN	NaN	146	0.03971	0.42393	4.2393e-06	144.206
FlwrSx_pheno	4_11031511	4	11031511	1	0.15935	0.69037	NaN	NaN	NaN	NaN	NaN	NaN	146	0.00108	0.42393	4.2393e-06	144.206
FlwrSx_pheno	4_11238026	4	11238026	7	0.48672	0.84291	NaN	NaN	NaN	NaN	NaN	NaN	146	0.0231	0.42393	4.2393e-06	144.206
FlwrSx_pheno	4_11802988	4	11802988	2	0.00092827	0.99907	NaN	NaN	NaN	NaN	NaN	NaN	146	1.2589e-05	0.42393	4.2393e-06	144.206
FlwrSx_pheno	4_14162870	4	14162870	6	0.44874	0.84483	NaN	NaN	NaN	NaN	NaN	NaN	146	0.01826	0.42393	4.2393e-06	144.206
FlwrSx_pheno	4_14745243	4	14745243	0	NaN	NaN	NaN	NaN	NaN	NaN	NaN	NaN	146	0	0.42393	4.2393e-06	144.206
FlwrSx_pheno	4_14809627	4	14809627	6	0.50232	0.80574	NaN	NaN	NaN	NaN	NaN	NaN	146	0.02044	0.42393	4.2393e-06	144.206
FlwrSx_pheno	4_14964966	4	14964966	2	0.62676	0.53583	NaN	NaN	NaN	NaN	NaN	NaN	146	0.0085	0.42393	4.2393e-06	144.206
FlwrSx_pheno	4_16315879	4	16315879	3	0.45836	0.71183	NaN	NaN	NaN	NaN	NaN	NaN	146	0.00932	0.42393	4.2393e-06	144.206
FlwrSx_pheno	4_16491374	4	16491374	3	0.28325	0.83743	NaN	NaN	NaN	NaN	NaN	NaN	146	0.00576	0.42393	4.2393e-06	144.206
FlwrSx_pheno	4_17799573	4	17799573	4	0.2788	0.89128	NaN	NaN	NaN	NaN	NaN	NaN	146	0.00756	0.42393	4.2393e-06	144.206
FlwrSx_pheno	4_17980355	4	17980355	4	0.0907	0.98524	NaN	NaN	NaN	NaN	NaN	NaN	146	0.00246	0.42393	4.2393e-06	144.206
FlwrSx_pheno	4_18311071	4	18311071	7	0.27315	0.96341	NaN	NaN	NaN	NaN	NaN	NaN	146	0.01297	0.42393	4.2393e-06	144.206
FlwrSx_pheno	4_18700982	4	18700982	3	0.18597	0.90579	NaN	NaN	NaN	NaN	NaN	NaN	146	0.00378	0.42393	4.2393e-06	144.206
FlwrSx_pheno	4_19017335	4	19017335	3	0.18669	0.9053	NaN	NaN	NaN	NaN	NaN	NaN	146	0.0038	0.42393	4.2393e-06	144.206
FlwrSx_pheno	4_19762446	4	19762446	3	0.18669	0.9053	NaN	NaN	NaN	NaN	NaN	NaN	146	0.0038	0.42393	4.2393e-06	144.206
FlwrSx_pheno	4_19892780	4	19892780	2	1.45558	0.23682	0.05383	0.56348	0.45414	0.12806	2.53486	0.11365	146	0.01974	0.42393	4.2393e-06	144.206
FlwrSx_pheno	4_20004123	4	20004123	5	0.62475	0.68115	NaN	NaN	NaN	NaN	NaN	NaN	146	0.02118	0.42393	4.2393e-06	144.206
FlwrSx_pheno	4_20739437	4	20739437	1	0.31516	0.57543	NaN	NaN	NaN	NaN	NaN	NaN	146	0.00214	0.42393	4.2393e-06	144.206
FlwrSx_pheno	4_21070680	4	21070680	2	0.38536	0.68093	0.10084	0.21873	0.64075	0.1795	0.6614	0.41747	146	0.00523	0.42393	4.2393e-06	144.206
FlwrSx_pheno	4_21238665	4	21238665	0	NaN	NaN	NaN	NaN	NaN	NaN	NaN	NaN	146	0	0.42393	4.2393e-06	144.206
FlwrSx_pheno	4_22039056	4	22039056	5	0.75365	0.58481	NaN	NaN	NaN	NaN	NaN	NaN	146	0.02555	0.42393	4.2393e-06	144.206
FlwrSx_pheno	4_22127549	4	22127549	2	0.31767	0.72837	-0.028201	0.17257	0.67848	0.1658	0.42271	0.51667	146	0.00431	0.42393	4.2393e-06	144.206
FlwrSx_pheno	4_22215506	4	22215506	5	0.67944	0.63975	NaN	NaN	NaN	NaN	NaN	NaN	146	0.02304	0.42393	4.2393e-06	144.206
FlwrSx_pheno	4_22272053	4	22272053	4	0.56116	0.69124	NaN	NaN	NaN	NaN	NaN	NaN	146	0.01522	0.42393	4.2393e-06	144.206
FlwrSx_pheno	4_22331368	4	22331368	2	0.6617	0.5176	-0.20756	0.71857	0.39808	-0.27734	1.28594	0.25876	146	0.00897	0.42393	4.2393e-06	144.206
FlwrSx_pheno	4_22548287	4	22548287	2	0.50445	0.60495	0.07129	0.53912	0.46404	-0.025201	0.05858	0.80911	146	0.00684	0.42393	4.2393e-06	144.206
FlwrSx_pheno	4_22791294	4	22791294	2	0.83638	0.43546	0.02153	0.09647	0.75658	-0.10899	1.04923	0.30748	146	0.01134	0.42393	4.2393e-06	144.206
FlwrSx_pheno	4_23092663	4	23092663	5	0.43411	0.82414	NaN	NaN	NaN	NaN	NaN	NaN	146	0.01472	0.42393	4.2393e-06	144.206
FlwrSx_pheno	4_23360446	4	23360446	4	0.43724	0.78152	NaN	NaN	NaN	NaN	NaN	NaN	146	0.01186	0.42393	4.2393e-06	144.206
FlwrSx_pheno	4_23421280	4	23421280	3	0.42365	0.73634	NaN	NaN	NaN	NaN	NaN	NaN	146	0.00862	0.42393	4.2393e-06	144.206
FlwrSx_pheno	4_23599054	4	23599054	7	1.70655	0.11261	NaN	NaN	NaN	NaN	NaN	NaN	146	0.081	0.42393	4.2393e-06	144.206
FlwrSx_pheno	4_23999526	4	23999526	2	1.468	0.23396	NaN	NaN	NaN	NaN	NaN	NaN	146	0.01991	0.42393	4.2393e-06	144.206
FlwrSx_pheno	4_24312358	4	24312358	3	0.67682	0.56767	NaN	NaN	NaN	NaN	NaN	NaN	146	0.01377	0.42393	4.2393e-06	144.206
FlwrSx_pheno	4_24558421	4	24558421	7	1.09753	0.36843	NaN	NaN	NaN	NaN	NaN	NaN	146	0.0521	0.42393	4.2393e-06	144.206
FlwrSx_pheno	5_196931	5	196931	3	0.27433	0.84384	NaN	NaN	NaN	NaN	NaN	NaN	146	0.00558	0.42393	4.2393e-06	144.206
FlwrSx_pheno	5_288102	5	288102	2	1.05685	0.35034	NaN	NaN	NaN	NaN	NaN	NaN	146	0.01433	0.42393	4.2393e-06	144.206
FlwrSx_pheno	5_523818	5	523818	1	0.04343	0.83522	NaN	NaN	NaN	NaN	NaN	NaN	146	0.00029451	0.42393	4.2393e-06	144.206
FlwrSx_pheno	5_601862	5	601862	2	0.29853	0.74239	0.16804	0.59266	0.44271	0.12678	0.37645	0.54052	146	0.00405	0.42393	4.2393e-06	144.206
FlwrSx_pheno	5_914744	5	914744	2	0.09893	0.90587	-0.026025	0.10363	0.748	-0.018056	0.02436	0.87621	146	0.00134	0.42393	4.2393e-06	144.206
FlwrSx_pheno	5_992113	5	992113	4	1.09543	0.36143	NaN	NaN	NaN	NaN	NaN	NaN	146	0.02971	0.42393	4.2393e-06	144.206
FlwrSx_pheno	5_1120092	5	1120092	1	0.10707	0.744	NaN	NaN	NaN	NaN	NaN	NaN	146	0.00072601	0.42393	4.2393e-06	144.206
FlwrSx_pheno	5_1191282	5	1191282	1	0.10707	0.744	NaN	NaN	NaN	NaN	NaN	NaN	146	0.00072601	0.42393	4.2393e-06	144.206
FlwrSx_pheno	5_1449735	5	1449735	7	0.48809	0.84192	NaN	NaN	NaN	NaN	NaN	NaN	146	0.02317	0.42393	4.2393e-06	144.206
FlwrSx_pheno	5_1508886	5	1508886	6	0.27346	0.94854	NaN	NaN	NaN	NaN	NaN	NaN	146	0.01113	0.42393	4.2393e-06	144.206
FlwrSx_pheno	5_1581158	5	1581158	2	0.59138	0.55496	-0.054177	0.14377	0.70514	0.09103	0.39102	0.5328	146	0.00802	0.42393	4.2393e-06	144.206
FlwrSx_pheno	5_1652473	5	1652473	4	0.57917	0.67823	NaN	NaN	NaN	NaN	NaN	NaN	146	0.01571	0.42393	4.2393e-06	144.206
FlwrSx_pheno	5_2193315	5	2193315	1	0.08532	0.77065	NaN	NaN	NaN	NaN	NaN	NaN	146	0.00057852	0.42393	4.2393e-06	144.206
FlwrSx_pheno	5_2346684	5	2346684	7	0.31515	0.9461	NaN	NaN	NaN	NaN	NaN	NaN	146	0.01496	0.42393	4.2393e-06	144.206
FlwrSx_pheno	5_2429823	5	2429823	3	0.35327	0.78685	NaN	NaN	NaN	NaN	NaN	NaN	146	0.00719	0.42393	4.2393e-06	144.206
FlwrSx_pheno	5_2671340	5	2671340	4	0.24126	0.91451	NaN	NaN	NaN	NaN	NaN	NaN	146	0.00654	0.42393	4.2393e-06	144.206
FlwrSx_pheno	5_2816543	5	2816543	2	0.11295	0.89328	0.07473	0.21842	0.64099	0.01898	0.01355	0.9075	146	0.00153	0.42393	4.2393e-06	144.206
FlwrSx_pheno	5_2898965	5	2898965	4	0.89706	0.46767	NaN	NaN	NaN	NaN	NaN	NaN	146	0.02433	0.42393	4.2393e-06	144.206
FlwrSx_pheno	5_2970834	5	2970834	1	0.04228	0.83739	NaN	NaN	NaN	NaN	NaN	NaN	146	0.00028668	0.42393	4.2393e-06	144.206
FlwrSx_pheno	5_3163016	5	3163016	1	0.32767	0.56796	NaN	NaN	NaN	NaN	NaN	NaN	146	0.00222	0.42393	4.2393e-06	144.206
FlwrSx_pheno	5_3398262	5	3398262	5	0.69337	0.62931	NaN	NaN	NaN	NaN	NaN	NaN	146	0.02351	0.42393	4.2393e-06	144.206
FlwrSx_pheno	5_3455965	5	3455965	2	0.25154	0.77796	0.01365	0.02154	0.88354	0.05754	0.40132	0.52746	146	0.00341	0.42393	4.2393e-06	144.206
FlwrSx_pheno	5_3817250	5	3817250	2	0.53498	0.58689	-0.24496	0.97921	0.32413	-0.24004	0.90453	0.34323	146	0.00726	0.42393	4.2393e-06	144.206
FlwrSx_pheno	5_3885586	5	3885586	2	0.99114	0.37378	NaN	NaN	NaN	NaN	NaN	NaN	146	0.01344	0.42393	4.2393e-06	144.206
FlwrSx_pheno	5_3959240	5	3959240	1	0.33819	0.56182	NaN	NaN	NaN	NaN	NaN	NaN	146	0.00229	0.42393	4.2393e-06	144.206
FlwrSx_pheno	5_4088551	5	4088551	1	0.01521	0.90202	NaN	NaN	NaN	NaN	NaN	NaN	146	0.00010316	0.42393	4.2393e-06	144.206
FlwrSx_pheno	5_4356188	5	4356188	1	0.01521	0.90202	NaN	NaN	NaN	NaN	NaN	NaN	146	0.00010316	0.42393	4.2393e-06	144.206
FlwrSx_pheno	5_4453596	5	4453596	4	0.14551	0.96471	NaN	NaN	NaN	NaN	NaN	NaN	146	0.00395	0.42393	4.2393e-06	144.206
FlwrSx_pheno	5_4631069	5	4631069	1	0.21515	0.64348	NaN	NaN	NaN	NaN	NaN	NaN	146	0.00146	0.42393	4.2393e-06	144.206
FlwrSx_pheno	5_4744451	5	4744451	2	0.28212	0.75461	0.03517	0.18853	0.66482	0.02935	0.10865	0.74219	146	0.00383	0.42393	4.2393e-06	144.206
FlwrSx_pheno	5_4915706	5	4915706	2	0.50732	0.60323	0.10904	0.6706	0.41425	0.10499	0.50965	0.4765	146	0.00688	0.42393	4.2393e-06	144.206
FlwrSx_pheno	5_5211296	5	5211296	3	0.14571	0.93228	NaN	NaN	NaN	NaN	NaN	NaN	146	0.00296	0.42393	4.2393e-06	144.206
FlwrSx_pheno	5_5336805	5	5336805	1	0.08282	0.77395	NaN	NaN	NaN	NaN	NaN	NaN	146	0.00056157	0.42393	4.2393e-06	144.206
FlwrSx_pheno	5_5451693	5	5451693	3	0.08927	0.96584	NaN	NaN	NaN	NaN	NaN	NaN	146	0.00182	0.42393	4.2393e-06	144.206
FlwrSx_pheno	5_5692636	5	5692636	1	3.2225	0.07481	NaN	NaN	NaN	NaN	NaN	NaN	146	0.02185	0.42393	4.2393e-06	144.206
FlwrSx_pheno	5_5884957	5	5884957	4	1.29885	0.27364	NaN	NaN	NaN	NaN	NaN	NaN	146	0.03523	0.42393	4.2393e-06	144.206
FlwrSx_pheno	5_6247366	5	6247366	2	1.10739	0.33334	0.20455	2.2141	0.13904	0.175	1.44815	0.23088	146	0.01502	0.42393	4.2393e-06	144.206
FlwrSx_pheno	5_6351187	5	6351187	4	0.89338	0.46984	NaN	NaN	NaN	NaN	NaN	NaN	146	0.02423	0.42393	4.2393e-06	144.206
FlwrSx_pheno	5_6472536	5	6472536	2	0.02796	0.97243	0.011	0.01849	0.89204	0.04213	0.03677	0.84822	146	0.00037917	0.42393	4.2393e-06	144.206
FlwrSx_pheno	5_6577650	5	6577650	2	0.37434	0.68844	NaN	NaN	NaN	NaN	NaN	NaN	146	0.00508	0.42393	4.2393e-06	144.206
FlwrSx_pheno	5_6644701	5	6644701	4	0.74574	0.56247	NaN	NaN	NaN	NaN	NaN	NaN	146	0.02023	0.42393	4.2393e-06	144.206
FlwrSx_pheno	5_6864486	5	6864486	7	0.87423	0.52877	NaN	NaN	NaN	NaN	NaN	NaN	146	0.0415	0.42393	4.2393e-06	144.206
FlwrSx_pheno	5_7075168	5	7075168	1	0.61386	0.43467	NaN	NaN	NaN	NaN	NaN	NaN	146	0.00416	0.42393	4.2393e-06	144.206
FlwrSx_pheno	5_7176925	5	7176925	2	0.06844	0.93388	-0.03841	0.10472	0.74672	-0.024747	0.05027	0.82293	146	0.00092813	0.42393	4.2393e-06	144.206
FlwrSx_pheno	5_7260172	5	7260172	2	0.27372	0.76096	0.00047395	4.2813e-05	0.99479	0.06048	0.49255	0.48397	146	0.00371	0.42393	4.2393e-06	144.206
FlwrSx_pheno	5_7530014	5	7530014	2	0.4324	0.64983	0.20277	0.76974	0.38182	0.09334	0.18516	0.66765	146	0.00586	0.42393	4.2393e-06	144.206
FlwrSx_pheno	5_7605115	5	7605115	2	0.35684	0.70052	0.07404	0.62621	0.43011	0.03982	0.01159	0.91444	146	0.00484	0.42393	4.2393e-06	144.206
FlwrSx_pheno	5_7882802	5	7882802	2	0.06561	0.93653	0.01677	0.08349	0.77306	-0.020283	0.04496	0.8324	146	0.00088978	0.42393	4.2393e-06	144.206
FlwrSx_pheno	5_7984167	5	7984167	4	0.31361	0.86849	NaN	NaN	NaN	NaN	NaN	NaN	146	0.00851	0.42393	4.2393e-06	144.206
FlwrSx_pheno	5_8240400	5	8240400	2	0.65091	0.52316	-0.001633	0.0004057	0.98396	0.07094	0.57108	0.45112	146	0.00883	0.42393	4.2393e-06	144.206
FlwrSx_pheno	5_8545800	5	8545800	3	1.31526	0.272	NaN	NaN	NaN	NaN	NaN	NaN	146	0.02676	0.42393	4.2393e-06	144.206
FlwrSx_pheno	5_8669505	5	8669505	1	3.78445	0.05375	NaN	NaN	NaN	NaN	NaN	NaN	146	0.02566	0.42393	4.2393e-06	144.206
FlwrSx_pheno	5_9107670	5	9107670	4	0.95507	0.43444	NaN	NaN	NaN	NaN	NaN	NaN	146	0.02591	0.42393	4.2393e-06	144.206
FlwrSx_pheno	5_9172170	5	9172170	0	NaN	NaN	NaN	NaN	NaN	NaN	NaN	NaN	146	0	0.42393	4.2393e-06	144.206
FlwrSx_pheno	5_9249185	5	9249185	4	0.32748	0.85913	NaN	NaN	NaN	NaN	NaN	NaN	146	0.00888	0.42393	4.2393e-06	144.206
FlwrSx_pheno	5_9330484	5	9330484	4	0.84838	0.49692	NaN	NaN	NaN	NaN	NaN	NaN	146	0.02301	0.42393	4.2393e-06	144.206
FlwrSx_pheno	5_9418134	5	9418134	2	0.19182	0.82568	0.05002	0.33644	0.56283	-0.01387	0.00671	0.93486	146	0.0026	0.42393	4.2393e-06	144.206
FlwrSx_pheno	5_9475202	5	9475202	5	1.25995	0.28494	NaN	NaN	NaN	NaN	NaN	NaN	146	0.04272	0.42393	4.2393e-06	144.206
FlwrSx_pheno	5_9760548	5	9760548	4	0.59416	0.66745	NaN	NaN	NaN	NaN	NaN	NaN	146	0.01612	0.42393	4.2393e-06	144.206
FlwrSx_pheno	5_9961427	5	9961427	2	1.07714	0.34341	0.08683	0.99791	0.31957	0.07835	0.73059	0.39417	146	0.01461	0.42393	4.2393e-06	144.206
FlwrSx_pheno	5_10489999	5	10489999	5	1.324	0.25766	NaN	NaN	NaN	NaN	NaN	NaN	146	0.04489	0.42393	4.2393e-06	144.206
FlwrSx_pheno	5_10597598	5	10597598	1	0.1906	0.6631	NaN	NaN	NaN	NaN	NaN	NaN	146	0.00129	0.42393	4.2393e-06	144.206
FlwrSx_pheno	5_10680744	5	10680744	1	0.1906	0.6631	NaN	NaN	NaN	NaN	NaN	NaN	146	0.00129	0.42393	4.2393e-06	144.206
FlwrSx_pheno	5_10737322	5	10737322	1	0.1743	0.67696	NaN	NaN	NaN	NaN	NaN	NaN	146	0.00118	0.42393	4.2393e-06	144.206
FlwrSx_pheno	5_11411896	5	11411896	1	0.35652	0.55141	NaN	NaN	NaN	NaN	NaN	NaN	146	0.00242	0.42393	4.2393e-06	144.206
FlwrSx_pheno	5_11488698	5	11488698	1	0.00574	0.9397	NaN	NaN	NaN	NaN	NaN	NaN	146	3.8948e-05	0.42393	4.2393e-06	144.206
FlwrSx_pheno	5_12177632	5	12177632	2	0.39944	0.67147	0.07636	0.78796	0.37626	0.09943	0.16091	0.68894	146	0.00542	0.42393	4.2393e-06	144.206
FlwrSx_pheno	5_12317731	5	12317731	4	0.89154	0.47093	NaN	NaN	NaN	NaN	NaN	NaN	146	0.02418	0.42393	4.2393e-06	144.206
FlwrSx_pheno	5_12684206	5	12684206	6	0.50113	0.80663	NaN	NaN	NaN	NaN	NaN	NaN	146	0.02039	0.42393	4.2393e-06	144.206
FlwrSx_pheno	5_13959256	5	13959256	2	0.13665	0.87239	NaN	NaN	NaN	NaN	NaN	NaN	146	0.00185	0.42393	4.2393e-06	144.206
FlwrSx_pheno	5_14244942	5	14244942	2	0.16597	0.84724	-0.023608	0.20771	0.64929	0.02265	0.12105	0.72843	146	0.00225	0.42393	4.2393e-06	144.206
FlwrSx_pheno	5_14938393	5	14938393	2	0.53587	0.58638	0.0402	0.26083	0.61036	-0.17175	0.93816	0.33445	146	0.00727	0.42393	4.2393e-06	144.206
FlwrSx_pheno	5_15156341	5	15156341	1	0.86597	0.35369	NaN	NaN	NaN	NaN	NaN	NaN	146	0.00587	0.42393	4.2393e-06	144.206
FlwrSx_pheno	5_15439188	5	15439188	4	0.65123	0.62697	NaN	NaN	NaN	NaN	NaN	NaN	146	0.01766	0.42393	4.2393e-06	144.206
FlwrSx_pheno	5_15849900	5	15849900	1	0.49023	0.485	NaN	NaN	NaN	NaN	NaN	NaN	146	0.00332	0.42393	4.2393e-06	144.206
FlwrSx_pheno	5_16092596	5	16092596	1	0.9993	0.31922	NaN	NaN	NaN	NaN	NaN	NaN	146	0.00678	0.42393	4.2393e-06	144.206
FlwrSx_pheno	5_16184048	5	16184048	4	0.9895	0.41556	NaN	NaN	NaN	NaN	NaN	NaN	146	0.02684	0.42393	4.2393e-06	144.206
FlwrSx_pheno	5_17484208	5	17484208	7	0.22174	0.97971	NaN	NaN	NaN	NaN	NaN	NaN	146	0.01053	0.42393	4.2393e-06	144.206
FlwrSx_pheno	5_17567199	5	17567199	4	0.85285	0.49418	NaN	NaN	NaN	NaN	NaN	NaN	146	0.02313	0.42393	4.2393e-06	144.206
FlwrSx_pheno	5_17847538	5	17847538	4	0.22842	0.92207	NaN	NaN	NaN	NaN	NaN	NaN	146	0.0062	0.42393	4.2393e-06	144.206
FlwrSx_pheno	5_18637567	5	18637567	4	1.01532	0.40182	NaN	NaN	NaN	NaN	NaN	NaN	146	0.02754	0.42393	4.2393e-06	144.206
FlwrSx_pheno	5_18897041	5	18897041	8	0.92849	0.49531	NaN	NaN	NaN	NaN	NaN	NaN	146	0.05037	0.42393	4.2393e-06	144.206
FlwrSx_pheno	5_19422363	5	19422363	2	1.08948	0.33927	0.22848	1.6166	0.20571	0.26616	2.17106	0.14291	146	0.01478	0.42393	4.2393e-06	144.206
FlwrSx_pheno	5_19701010	5	19701010	2	0.43653	0.64717	-0.049566	0.83762	0.36168	-0.024825	0.07451	0.78529	146	0.00592	0.42393	4.2393e-06	144.206
FlwrSx_pheno	5_19843347	5	19843347	9	0.78682	0.62892	NaN	NaN	NaN	NaN	NaN	NaN	146	0.04802	0.42393	4.2393e-06	144.206
FlwrSx_pheno	5_20164865	5	20164865	1	0.43812	0.50913	NaN	NaN	NaN	NaN	NaN	NaN	146	0.00297	0.42393	4.2393e-06	144.206
FlwrSx_pheno	5_20239419	5	20239419	4	0.21522	0.9296	NaN	NaN	NaN	NaN	NaN	NaN	146	0.00584	0.42393	4.2393e-06	144.206
FlwrSx_pheno	5_20317279	5	20317279	2	0.71073	0.49307	NaN	NaN	NaN	NaN	NaN	NaN	146	0.00964	0.42393	4.2393e-06	144.206
FlwrSx_pheno	5_20429993	5	20429993	0	NaN	NaN	NaN	NaN	NaN	NaN	NaN	NaN	146	0	0.42393	4.2393e-06	144.206
FlwrSx_pheno	5_20859485	5	20859485	1	3.31321	0.07088	NaN	NaN	NaN	NaN	NaN	NaN	146	0.02247	0.42393	4.2393e-06	144.206
FlwrSx_pheno	5_21389712	5	21389712	2	0.62911	0.53459	-0.043117	0.48511	0.48729	0.05362	0.76556	0.38311	146	0.00853	0.42393	4.2393e-06	144.206
FlwrSx_pheno	5_21582119	5	21582119	3	1.20965	0.30868	NaN	NaN	NaN	NaN	NaN	NaN	146	0.02461	0.42393	4.2393e-06	144.206
FlwrSx_pheno	5_22368206	5	22368206	6	0.56559	0.7571	NaN	NaN	NaN	NaN	NaN	NaN	146	0.02301	0.42393	4.2393e-06	144.206
FlwrSx_pheno	5_22424142	5	22424142	3	1.0801	0.35977	NaN	NaN	NaN	NaN	NaN	NaN	146	0.02197	0.42393	4.2393e-06	144.206
FlwrSx_pheno	5_22623177	5	22623177	5	0.53339	0.75068	NaN	NaN	NaN	NaN	NaN	NaN	146	0.01808	0.42393	4.2393e-06	144.206
FlwrSx_pheno	5_22732244	5	22732244	4	0.93859	0.4437	NaN	NaN	NaN	NaN	NaN	NaN	146	0.02546	0.42393	4.2393e-06	144.206
FlwrSx_pheno	5_22839984	5	22839984	1	2.37466	0.12559	NaN	NaN	NaN	NaN	NaN	NaN	146	0.0161	0.42393	4.2393e-06	144.206
FlwrSx_pheno	5_23266738	5	23266738	2	0.50135	0.60681	0.16136	0.99972	0.31913	0.01069	0.00538	0.94161	146	0.0068	0.42393	4.2393e-06	144.206
FlwrSx_pheno	5_23626031	5	23626031	4	1.19042	0.31788	NaN	NaN	NaN	NaN	NaN	NaN	146	0.03229	0.42393	4.2393e-06	144.206
FlwrSx_pheno	5_23735988	5	23735988	2	0.9226	0.39992	0.01262	0.08201	0.77502	0.07903	1.69384	0.19526	146	0.01251	0.42393	4.2393e-06	144.206
FlwrSx_pheno	5_23821379	5	23821379	0	NaN	NaN	NaN	NaN	NaN	NaN	NaN	NaN	146	0	0.42393	4.2393e-06	144.206
FlwrSx_pheno	5_23885642	5	23885642	4	0.45896	0.76573	NaN	NaN	NaN	NaN	NaN	NaN	146	0.01245	0.42393	4.2393e-06	144.206
FlwrSx_pheno	5_23941958	5	23941958	8	1.08622	0.37672	NaN	NaN	NaN	NaN	NaN	NaN	146	0.05893	0.42393	4.2393e-06	144.206
FlwrSx_pheno	5_24028531	5	24028531	1	2.34373	0.12806	NaN	NaN	NaN	NaN	NaN	NaN	146	0.01589	0.42393	4.2393e-06	144.206
FlwrSx_pheno	5_24109446	5	24109446	2	1.02408	0.36184	-0.035088	0.50433	0.4788	-0.076815	1.53765	0.21707	146	0.01389	0.42393	4.2393e-06	144.206
FlwrSx_pheno	5_24329039	5	24329039	3	0.08231	0.96956	NaN	NaN	NaN	NaN	NaN	NaN	146	0.00167	0.42393	4.2393e-06	144.206
FlwrSx_pheno	5_24516717	5	24516717	0	NaN	NaN	NaN	NaN	NaN	NaN	NaN	NaN	146	0	0.42393	4.2393e-06	144.206
FlwrSx_pheno	5_24901597	5	24901597	1	0.06088	0.80548	NaN	NaN	NaN	NaN	NaN	NaN	146	0.00041281	0.42393	4.2393e-06	144.206
FlwrSx_pheno	5_25379843	5	25379843	6	0.07376	0.99841	NaN	NaN	NaN	NaN	NaN	NaN	146	0.003	0.42393	4.2393e-06	144.206
FlwrSx_pheno	6_102558	6	102558	7	0.39832	0.90193	NaN	NaN	NaN	NaN	NaN	NaN	146	0.01891	0.42393	4.2393e-06	144.206
FlwrSx_pheno	6_224766	6	224766	2	1.42998	0.24284	-0.16504	2.70277	0.10245	-0.098699	0.88065	0.34966	146	0.01939	0.42393	4.2393e-06	144.206
FlwrSx_pheno	6_281879	6	281879	2	0.93417	0.39538	0.02013	0.16031	0.68949	0.07321	1.68939	0.19585	146	0.01267	0.42393	4.2393e-06	144.206
FlwrSx_pheno	6_506716	6	506716	4	0.45064	0.77178	NaN	NaN	NaN	NaN	NaN	NaN	146	0.01222	0.42393	4.2393e-06	144.206
FlwrSx_pheno	6_578856	6	578856	2	1.40563	0.2487	0.04581	0.78909	0.37592	-0.24716	2.27007	0.13418	146	0.01906	0.42393	4.2393e-06	144.206
FlwrSx_pheno	6_816414	6	816414	2	0.8348	0.43614	-0.073009	1.6696	0.19847	0.0284	0.08252	0.77434	146	0.01132	0.42393	4.2393e-06	144.206
FlwrSx_pheno	6_2027729	6	2027729	2	0.84491	0.43181	NaN	NaN	NaN	NaN	NaN	NaN	146	0.01146	0.42393	4.2393e-06	144.206
FlwrSx_pheno	6_2092951	6	2092951	8	0.6548	0.73025	NaN	NaN	NaN	NaN	NaN	NaN	146	0.03552	0.42393	4.2393e-06	144.206
FlwrSx_pheno	6_2312292	6	2312292	4	0.18906	0.94377	NaN	NaN	NaN	NaN	NaN	NaN	146	0.00513	0.42393	4.2393e-06	144.206
FlwrSx_pheno	6_2674740	6	2674740	2	0.10952	0.89634	0.08165	0.1949	0.65956	0.06475	0.11765	0.73211	146	0.00149	0.42393	4.2393e-06	144.206
FlwrSx_pheno	6_2754921	6	2754921	4	0.90794	0.4613	NaN	NaN	NaN	NaN	NaN	NaN	146	0.02463	0.42393	4.2393e-06	144.206
FlwrSx_pheno	6_2818140	6	2818140	2	0.19504	0.82303	-0.033772	0.2607	0.61045	-0.040913	0.2824	0.59598	146	0.00265	0.42393	4.2393e-06	144.206
FlwrSx_pheno	6_2871894	6	2871894	4	1.34753	0.25558	NaN	NaN	NaN	NaN	NaN	NaN	146	0.03655	0.42393	4.2393e-06	144.206
FlwrSx_pheno	6_3096555	6	3096555	0	NaN	NaN	NaN	NaN	NaN	NaN	NaN	NaN	146	0	0.42393	4.2393e-06	144.206
FlwrSx_pheno	6_3261399	6	3261399	2	0.37072	0.69092	NaN	NaN	NaN	NaN	NaN	NaN	146	0.00503	0.42393	4.2393e-06	144.206
FlwrSx_pheno	6_3423170	6	3423170	2	0.64189	0.52786	-0.017291	0.04738	0.82801	0.0995	1.28161	0.25956	146	0.00871	0.42393	4.2393e-06	144.206
FlwrSx_pheno	6_3629748	6	3629748	3	0.38368	0.76492	NaN	NaN	NaN	NaN	NaN	NaN	146	0.00781	0.42393	4.2393e-06	144.206
FlwrSx_pheno	6_3712077	6	3712077	1	0.52164	0.47136	NaN	NaN	NaN	NaN	NaN	NaN	146	0.00354	0.42393	4.2393e-06	144.206
FlwrSx_pheno	6_4086610	6	4086610	1	1.19769	0.27568	NaN	NaN	NaN	NaN	NaN	NaN	146	0.00812	0.42393	4.2393e-06	144.206
FlwrSx_pheno	6_4193190	6	4193190	2	0.0858	0.91783	NaN	NaN	NaN	NaN	NaN	NaN	146	0.00116	0.42393	4.2393e-06	144.206
FlwrSx_pheno	6_4282333	6	4282333	5	0.90714	0.4785	NaN	NaN	NaN	NaN	NaN	NaN	146	0.03076	0.42393	4.2393e-06	144.206
FlwrSx_pheno	6_4773860	6	4773860	1	0.11597	0.73396	NaN	NaN	NaN	NaN	NaN	NaN	146	0.00078638	0.42393	4.2393e-06	144.206
FlwrSx_pheno	6_4995975	6	4995975	7	0.63937	0.72264	NaN	NaN	NaN	NaN	NaN	NaN	146	0.03035	0.42393	4.2393e-06	144.206
FlwrSx_pheno	6_5143105	6	5143105	2	0.79914	0.45179	NaN	NaN	NaN	NaN	NaN	NaN	146	0.01084	0.42393	4.2393e-06	144.206
FlwrSx_pheno	6_5316318	6	5316318	0	NaN	NaN	NaN	NaN	NaN	NaN	NaN	NaN	146	0	0.42393	4.2393e-06	144.206
FlwrSx_pheno	6_5491770	6	5491770	4	0.20716	0.93408	NaN	NaN	NaN	NaN	NaN	NaN	146	0.00562	0.42393	4.2393e-06	144.206
FlwrSx_pheno	6_5661220	6	5661220	4	0.75265	0.5579	NaN	NaN	NaN	NaN	NaN	NaN	146	0.02041	0.42393	4.2393e-06	144.206
FlwrSx_pheno	6_5752203	6	5752203	2	0.61122	0.54415	NaN	NaN	NaN	NaN	NaN	NaN	146	0.00829	0.42393	4.2393e-06	144.206
FlwrSx_pheno	6_5843756	6	5843756	1	0.60647	0.43744	NaN	NaN	NaN	NaN	NaN	NaN	146	0.00411	0.42393	4.2393e-06	144.206
FlwrSx_pheno	6_6016850	6	6016850	1	0.60647	0.43744	NaN	NaN	NaN	NaN	NaN	NaN	146	0.00411	0.42393	4.2393e-06	144.206
FlwrSx_pheno	6_6873743	6	6873743	4	0.93228	0.44728	NaN	NaN	NaN	NaN	NaN	NaN	146	0.02529	0.42393	4.2393e-06	144.206
FlwrSx_pheno	6_6961754	6	6961754	2	0.73534	0.48121	-0.22682	1.21194	0.27287	-0.15893	0.4883	0.48586	146	0.00997	0.42393	4.2393e-06	144.206
FlwrSx_pheno	6_7372241	6	7372241	4	0.13403	0.9696	NaN	NaN	NaN	NaN	NaN	NaN	146	0.00364	0.42393	4.2393e-06	144.206
FlwrSx_pheno	6_7690367	6	7690367	0	NaN	NaN	NaN	NaN	NaN	NaN	NaN	NaN	146	0	0.42393	4.2393e-06	144.206
FlwrSx_pheno	6_9016289	6	9016289	0	NaN	NaN	NaN	NaN	NaN	NaN	NaN	NaN	146	0	0.42393	4.2393e-06	144.206
FlwrSx_pheno	6_9159176	6	9159176	2	0.4862	0.61601	-0.17307	0.60787	0.43693	-0.017542	0.00542	0.94143	146	0.00659	0.42393	4.2393e-06	144.206
FlwrSx_pheno	6_9426152	6	9426152	2	0.93315	0.39578	0.0448	0.63666	0.42629	0.34311	1.00396	0.31811	146	0.01266	0.42393	4.2393e-06	144.206
FlwrSx_pheno	6_11429092	6	11429092	2	1.29616	0.27689	-0.092597	2.43766	0.12074	-0.065964	0.80533	0.37107	146	0.01758	0.42393	4.2393e-06	144.206
FlwrSx_pheno	6_11635685	6	11635685	2	0.4768	0.62179	0.02427	0.08858	0.76644	-0.070045	0.64215	0.42431	146	0.00647	0.42393	4.2393e-06	144.206
FlwrSx_pheno	6_13115981	6	13115981	3	0.18932	0.90353	NaN	NaN	NaN	NaN	NaN	NaN	146	0.00385	0.42393	4.2393e-06	144.206
FlwrSx_pheno	6_13465389	6	13465389	3	0.41176	0.74481	NaN	NaN	NaN	NaN	NaN	NaN	146	0.00838	0.42393	4.2393e-06	144.206
FlwrSx_pheno	6_13524559	6	13524559	0	NaN	NaN	NaN	NaN	NaN	NaN	NaN	NaN	146	0	0.42393	4.2393e-06	144.206
FlwrSx_pheno	6_13622915	6	13622915	2	1.51546	0.22334	NaN	NaN	NaN	NaN	NaN	NaN	146	0.02055	0.42393	4.2393e-06	144.206
FlwrSx_pheno	6_13689046	6	13689046	2	0.27133	0.76277	-0.017786	0.141	0.70787	0.07998	0.40743	0.52434	146	0.00368	0.42393	4.2393e-06	144.206
FlwrSx_pheno	6_14552019	6	14552019	0	NaN	NaN	NaN	NaN	NaN	NaN	NaN	NaN	146	0	0.42393	4.2393e-06	144.206
FlwrSx_pheno	6_14606037	6	14606037	3	0.98616	0.40134	NaN	NaN	NaN	NaN	NaN	NaN	146	0.02006	0.42393	4.2393e-06	144.206
FlwrSx_pheno	6_14835830	6	14835830	7	0.6099	0.74696	NaN	NaN	NaN	NaN	NaN	NaN	146	0.02895	0.42393	4.2393e-06	144.206
FlwrSx_pheno	6_15137467	6	15137467	1	1.33618	0.24969	NaN	NaN	NaN	NaN	NaN	NaN	146	0.00906	0.42393	4.2393e-06	144.206
FlwrSx_pheno	6_15252969	6	15252969	2	0.21524	0.80662	0.11057	0.21812	0.64122	-0.14585	0.38923	0.53373	146	0.00292	0.42393	4.2393e-06	144.206
FlwrSx_pheno	6_15470523	6	15470523	7	0.47571	0.85081	NaN	NaN	NaN	NaN	NaN	NaN	146	0.02258	0.42393	4.2393e-06	144.206
FlwrSx_pheno	6_15543938	6	15543938	2	0.62415	0.53722	-0.11674	0.35268	0.55357	-0.050786	0.06423	0.8003	146	0.00846	0.42393	4.2393e-06	144.206
FlwrSx_pheno	6_15775550	6	15775550	1	0.3241	0.57007	NaN	NaN	NaN	NaN	NaN	NaN	146	0.0022	0.42393	4.2393e-06	144.206
FlwrSx_pheno	6_15850251	6	15850251	4	0.41233	0.79952	NaN	NaN	NaN	NaN	NaN	NaN	146	0.01118	0.42393	4.2393e-06	144.206
FlwrSx_pheno	6_15915895	6	15915895	2	1.05468	0.35109	-0.15559	2.0715	0.15234	-0.12158	1.09039	0.29821	146	0.0143	0.42393	4.2393e-06	144.206
FlwrSx_pheno	6_16140020	6	16140020	2	0.14367	0.8663	0.02032	0.18984	0.66373	-0.015617	0.07512	0.78443	146	0.00195	0.42393	4.2393e-06	144.206
FlwrSx_pheno	6_17449050	6	17449050	4	0.45399	0.76935	NaN	NaN	NaN	NaN	NaN	NaN	146	0.01231	0.42393	4.2393e-06	144.206
FlwrSx_pheno	6_17921641	6	17921641	1	1.40418	0.23805	NaN	NaN	NaN	NaN	NaN	NaN	146	0.00952	0.42393	4.2393e-06	144.206
FlwrSx_pheno	6_17974651	6	17974651	1	1.59432	0.20882	NaN	NaN	NaN	NaN	NaN	NaN	146	0.01081	0.42393	4.2393e-06	144.206
FlwrSx_pheno	6_18758927	6	18758927	2	0.28933	0.74922	NaN	NaN	NaN	NaN	NaN	NaN	146	0.00392	0.42393	4.2393e-06	144.206
FlwrSx_pheno	6_19096194	6	19096194	1	0.08942	0.76537	NaN	NaN	NaN	NaN	NaN	NaN	146	0.00060632	0.42393	4.2393e-06	144.206
FlwrSx_pheno	6_19791944	6	19791944	2	0.67761	0.50951	0.03219	0.38196	0.53758	0.14602	0.92668	0.33741	146	0.00919	0.42393	4.2393e-06	144.206
FlwrSx_pheno	6_19860838	6	19860838	2	1.5916	0.20731	NaN	NaN	NaN	NaN	NaN	NaN	146	0.02159	0.42393	4.2393e-06	144.206
FlwrSx_pheno	6_19937319	6	19937319	2	0.44909	0.63914	0.14495	0.53001	0.46783	0.18565	0.83482	0.36248	146	0.00609	0.42393	4.2393e-06	144.206
FlwrSx_pheno	6_20000657	6	20000657	4	2.44188	0.04972	NaN	NaN	NaN	NaN	NaN	NaN	146	0.06623	0.42393	4.2393e-06	144.206
FlwrSx_pheno	6_20148242	6	20148242	4	1.23673	0.29829	NaN	NaN	NaN	NaN	NaN	NaN	146	0.03354	0.42393	4.2393e-06	144.206
FlwrSx_pheno	6_20569421	6	20569421	1	0.26974	0.60433	NaN	NaN	NaN	NaN	NaN	NaN	146	0.00183	0.42393	4.2393e-06	144.206
FlwrSx_pheno	6_20646740	6	20646740	1	0.27297	0.60218	NaN	NaN	NaN	NaN	NaN	NaN	146	0.00185	0.42393	4.2393e-06	144.206
FlwrSx_pheno	6_20765164	6	20765164	0	NaN	NaN	NaN	NaN	NaN	NaN	NaN	NaN	146	0	0.42393	4.2393e-06	144.206
FlwrSx_pheno	6_21330468	6	21330468	2	0.7763	0.46211	0.06195	1.53394	0.21763	-0.019949	0.10791	0.74303	146	0.01053	0.42393	4.2393e-06	144.206
FlwrSx_pheno	6_21448061	6	21448061	0	NaN	NaN	NaN	NaN	NaN	NaN	NaN	NaN	146	0	0.42393	4.2393e-06	144.206
FlwrSx_pheno	6_22000727	6	22000727	2	0.35108	0.70455	0.06686	0.31637	0.57471	0.09999	0.67932	0.41124	146	0.00476	0.42393	4.2393e-06	144.206
FlwrSx_pheno	6_22086937	6	22086937	4	0.16016	0.95807	NaN	NaN	NaN	NaN	NaN	NaN	146	0.00434	0.42393	4.2393e-06	144.206
FlwrSx_pheno	6_22153848	6	22153848	2	0.15079	0.86017	-0.0013839	0.00015054	0.99023	-0.042446	0.12557	0.72361	146	0.00205	0.42393	4.2393e-06	144.206
FlwrSx_pheno	6_22260083	6	22260083	2	0.1388	0.87052	0.02952	0.02343	0.87857	0.06472	0.11163	0.7388	146	0.00188	0.42393	4.2393e-06	144.206
FlwrSx_pheno	6_22347070	6	22347070	2	0.16314	0.84964	0.02961	0.04856	0.82592	0.06126	0.16676	0.68364	146	0.00221	0.42393	4.2393e-06	144.206
FlwrSx_pheno	7_228986	7	228986	4	0.26802	0.89811	NaN	NaN	NaN	NaN	NaN	NaN	146	0.00727	0.42393	4.2393e-06	144.206
FlwrSx_pheno	7_629398	7	629398	3	1.86991	0.13757	NaN	NaN	NaN	NaN	NaN	NaN	146	0.03804	0.42393	4.2393e-06	144.206
FlwrSx_pheno	7_848595	7	848595	1	1.85192	0.17576	NaN	NaN	NaN	NaN	NaN	NaN	146	0.01256	0.42393	4.2393e-06	144.206
FlwrSx_pheno	7_912369	7	912369	2	0.50505	0.60459	0.02987	0.11319	0.73705	-0.074762	0.28744	0.59273	146	0.00685	0.42393	4.2393e-06	144.206
FlwrSx_pheno	7_1013924	7	1013924	2	0.93459	0.39522	NaN	NaN	NaN	NaN	NaN	NaN	146	0.01267	0.42393	4.2393e-06	144.206
FlwrSx_pheno	7_1223286	7	1223286	4	1.20806	0.31029	NaN	NaN	NaN	NaN	NaN	NaN	146	0.03277	0.42393	4.2393e-06	144.206
FlwrSx_pheno	7_1406036	7	1406036	3	1.59105	0.1944	NaN	NaN	NaN	NaN	NaN	NaN	146	0.03237	0.42393	4.2393e-06	144.206
FlwrSx_pheno	7_1482314	7	1482314	4	1.04595	0.38598	NaN	NaN	NaN	NaN	NaN	NaN	146	0.02837	0.42393	4.2393e-06	144.206
FlwrSx_pheno	7_1722728	7	1722728	5	1.05735	0.38695	NaN	NaN	NaN	NaN	NaN	NaN	146	0.03585	0.42393	4.2393e-06	144.206
FlwrSx_pheno	7_1796486	7	1796486	2	0.40429	0.66824	NaN	NaN	NaN	NaN	NaN	NaN	146	0.00548	0.42393	4.2393e-06	144.206
FlwrSx_pheno	7_1882551	7	1882551	1	0.27557	0.60046	NaN	NaN	NaN	NaN	NaN	NaN	146	0.00187	0.42393	4.2393e-06	144.206
FlwrSx_pheno	7_2131456	7	2131456	2	0.61898	0.53998	0.00735	0.0083	0.92755	0.08864	1.04443	0.30858	146	0.00839	0.42393	4.2393e-06	144.206
FlwrSx_pheno	7_2287634	7	2287634	2	0.55247	0.57679	0.03718	0.61277	0.43509	-0.069922	0.53635	0.46519	146	0.00749	0.42393	4.2393e-06	144.206
FlwrSx_pheno	7_2435368	7	2435368	7	0.78069	0.60458	NaN	NaN	NaN	NaN	NaN	NaN	146	0.03706	0.42393	4.2393e-06	144.206
FlwrSx_pheno	7_2590123	7	2590123	8	1.02478	0.42064	NaN	NaN	NaN	NaN	NaN	NaN	146	0.05559	0.42393	4.2393e-06	144.206
FlwrSx_pheno	7_2667199	7	2667199	0	NaN	NaN	NaN	NaN	NaN	NaN	NaN	NaN	146	0	0.42393	4.2393e-06	144.206
FlwrSx_pheno	7_2771025	7	2771025	8	0.97366	0.45945	NaN	NaN	NaN	NaN	NaN	NaN	146	0.05282	0.42393	4.2393e-06	144.206
FlwrSx_pheno	7_2950372	7	2950372	1	0.27557	0.60046	NaN	NaN	NaN	NaN	NaN	NaN	146	0.00187	0.42393	4.2393e-06	144.206
FlwrSx_pheno	7_3401987	7	3401987	4	1.01858	0.40011	NaN	NaN	NaN	NaN	NaN	NaN	146	0.02763	0.42393	4.2393e-06	144.206
FlwrSx_pheno	7_3625373	7	3625373	2	0.13306	0.87553	-0.026278	0.04052	0.84076	-0.068121	0.26138	0.60999	146	0.0018	0.42393	4.2393e-06	144.206
FlwrSx_pheno	7_3716693	7	3716693	2	1.69555	0.1873	0.39577	3.3344	0.07001	0.31057	1.94374	0.1655	146	0.02299	0.42393	4.2393e-06	144.206
FlwrSx_pheno	7_3995914	7	3995914	3	0.87484	0.45589	NaN	NaN	NaN	NaN	NaN	NaN	146	0.0178	0.42393	4.2393e-06	144.206
FlwrSx_pheno	7_4112731	7	4112731	1	0.08738	0.76797	NaN	NaN	NaN	NaN	NaN	NaN	146	0.00059255	0.42393	4.2393e-06	144.206
FlwrSx_pheno	7_4254728	7	4254728	4	0.58188	0.67627	NaN	NaN	NaN	NaN	NaN	NaN	146	0.01578	0.42393	4.2393e-06	144.206
FlwrSx_pheno	7_4373927	7	4373927	4	0.408	0.80264	NaN	NaN	NaN	NaN	NaN	NaN	146	0.01107	0.42393	4.2393e-06	144.206
FlwrSx_pheno	7_4426570	7	4426570	3	0.57772	0.63061	NaN	NaN	NaN	NaN	NaN	NaN	146	0.01175	0.42393	4.2393e-06	144.206
FlwrSx_pheno	7_4663485	7	4663485	1	0.31449	0.57584	NaN	NaN	NaN	NaN	NaN	NaN	146	0.00213	0.42393	4.2393e-06	144.206
FlwrSx_pheno	7_4749017	7	4749017	2	0.98619	0.37561	-0.28104	1.07942	0.30065	0.27837	0.99141	0.32114	146	0.01337	0.42393	4.2393e-06	144.206
FlwrSx_pheno	7_5127224	7	5127224	0	NaN	NaN	NaN	NaN	NaN	NaN	NaN	NaN	146	0	0.42393	4.2393e-06	144.206
FlwrSx_pheno	7_5300863	7	5300863	2	0.66824	0.51426	-0.064012	0.16665	0.68374	0.10047	0.41381	0.52111	146	0.00906	0.42393	4.2393e-06	144.206
FlwrSx_pheno	7_5435880	7	5435880	2	0.23792	0.78859	0.09123	0.10247	0.74936	0.17674	0.40628	0.52492	146	0.00323	0.42393	4.2393e-06	144.206
FlwrSx_pheno	7_6083288	7	6083288	1	1.23677	0.26801	NaN	NaN	NaN	NaN	NaN	NaN	146	0.00839	0.42393	4.2393e-06	144.206
FlwrSx_pheno	7_6944947	7	6944947	1	0.32481	0.56965	NaN	NaN	NaN	NaN	NaN	NaN	146	0.0022	0.42393	4.2393e-06	144.206
FlwrSx_pheno	7_7162026	7	7162026	4	0.72516	0.57621	NaN	NaN	NaN	NaN	NaN	NaN	146	0.01967	0.42393	4.2393e-06	144.206
FlwrSx_pheno	7_7447102	7	7447102	4	0.26811	0.89805	NaN	NaN	NaN	NaN	NaN	NaN	146	0.00727	0.42393	4.2393e-06	144.206
FlwrSx_pheno	7_7588721	7	7588721	1	1.06913	0.30294	NaN	NaN	NaN	NaN	NaN	NaN	146	0.00725	0.42393	4.2393e-06	144.206
FlwrSx_pheno	7_7699857	7	7699857	2	1.01702	0.36437	0.04074	0.46929	0.49446	0.1491	2.00718	0.15881	146	0.01379	0.42393	4.2393e-06	144.206
FlwrSx_pheno	7_7990376	7	7990376	4	0.4863	0.74577	NaN	NaN	NaN	NaN	NaN	NaN	146	0.01319	0.42393	4.2393e-06	144.206
FlwrSx_pheno	7_8094847	7	8094847	8	1.00138	0.43816	NaN	NaN	NaN	NaN	NaN	NaN	146	0.05432	0.42393	4.2393e-06	144.206
FlwrSx_pheno	7_8155951	7	8155951	2	0.28359	0.75352	0.01792	0.09136	0.76291	0.05088	0.45744	0.49995	146	0.00385	0.42393	4.2393e-06	144.206
FlwrSx_pheno	7_8252505	7	8252505	4	0.8932	0.46994	NaN	NaN	NaN	NaN	NaN	NaN	146	0.02423	0.42393	4.2393e-06	144.206
FlwrSx_pheno	7_8561570	7	8561570	0	NaN	NaN	NaN	NaN	NaN	NaN	NaN	NaN	146	0	0.42393	4.2393e-06	144.206
FlwrSx_pheno	7_8804798	7	8804798	2	0.21395	0.80766	0.12861	0.28308	0.59554	0.14311	0.31853	0.57341	146	0.0029	0.42393	4.2393e-06	144.206
FlwrSx_pheno	7_9942517	7	9942517	9	0.7318	0.67912	NaN	NaN	NaN	NaN	NaN	NaN	146	0.04466	0.42393	4.2393e-06	144.206
FlwrSx_pheno	7_10066816	7	10066816	7	0.95783	0.46478	NaN	NaN	NaN	NaN	NaN	NaN	146	0.04547	0.42393	4.2393e-06	144.206
FlwrSx_pheno	7_10166440	7	10166440	1	0.2622	0.60942	NaN	NaN	NaN	NaN	NaN	NaN	146	0.00178	0.42393	4.2393e-06	144.206
FlwrSx_pheno	7_10498469	7	10498469	1	2.19757	0.14049	NaN	NaN	NaN	NaN	NaN	NaN	146	0.0149	0.42393	4.2393e-06	144.206
FlwrSx_pheno	7_11956846	7	11956846	3	1.18371	0.31836	NaN	NaN	NaN	NaN	NaN	NaN	146	0.02408	0.42393	4.2393e-06	144.206
FlwrSx_pheno	7_12309436	7	12309436	2	0.01127	0.98879	NaN	NaN	NaN	NaN	NaN	NaN	146	0.00015286	0.42393	4.2393e-06	144.206
FlwrSx_pheno	7_12389122	7	12389122	2	0.1325	0.87601	-0.059943	0.21561	0.64314	-0.010794	0.00681	0.93434	146	0.0018	0.42393	4.2393e-06	144.206
FlwrSx_pheno	7_12452417	7	12452417	7	0.68963	0.68067	NaN	NaN	NaN	NaN	NaN	NaN	146	0.03273	0.42393	4.2393e-06	144.206
FlwrSx_pheno	7_13861474	7	13861474	1	0.0021	0.96354	NaN	NaN	NaN	NaN	NaN	NaN	146	1.4222e-05	0.42393	4.2393e-06	144.206
FlwrSx_pheno	7_15243832	7	15243832	2	0.26783	0.76544	0.04681	0.3423	0.55946	-0.040231	0.21545	0.64326	146	0.00363	0.42393	4.2393e-06	144.206
FlwrSx_pheno	7_15374402	7	15374402	0	NaN	NaN	NaN	NaN	NaN	NaN	NaN	NaN	146	0	0.42393	4.2393e-06	144.206
FlwrSx_pheno	7_15608927	7	15608927	5	1.0194	0.4088	NaN	NaN	NaN	NaN	NaN	NaN	146	0.03456	0.42393	4.2393e-06	144.206
FlwrSx_pheno	7_17219131	7	17219131	0	NaN	NaN	NaN	NaN	NaN	NaN	NaN	NaN	146	0	0.42393	4.2393e-06	144.206
FlwrSx_pheno	7_17308092	7	17308092	4	0.52802	0.71532	NaN	NaN	NaN	NaN	NaN	NaN	146	0.01432	0.42393	4.2393e-06	144.206
FlwrSx_pheno	7_17378899	7	17378899	1	0.14644	0.70255	NaN	NaN	NaN	NaN	NaN	NaN	146	0.00099298	0.42393	4.2393e-06	144.206
FlwrSx_pheno	7_17723002	7	17723002	5	0.85568	0.51283	NaN	NaN	NaN	NaN	NaN	NaN	146	0.02901	0.42393	4.2393e-06	144.206
FlwrSx_pheno	7_17910033	7	17910033	5	1.04073	0.39641	NaN	NaN	NaN	NaN	NaN	NaN	146	0.03529	0.42393	4.2393e-06	144.206
FlwrSx_pheno	7_18097382	7	18097382	2	0.0453	0.95572	NaN	NaN	NaN	NaN	NaN	NaN	146	0.00061438	0.42393	4.2393e-06	144.206
FlwrSx_pheno	7_18184680	7	18184680	2	0.07043	0.93203	-0.011049	0.03145	0.85949	0.1087	0.1149	0.73514	146	0.00095516	0.42393	4.2393e-06	144.206
FlwrSx_pheno	7_18268268	7	18268268	3	0.4549	0.71426	NaN	NaN	NaN	NaN	NaN	NaN	146	0.00925	0.42393	4.2393e-06	144.206
FlwrSx_pheno	7_18437688	7	18437688	0	NaN	NaN	NaN	NaN	NaN	NaN	NaN	NaN	146	0	0.42393	4.2393e-06	144.206
FlwrSx_pheno	7_18701068	7	18701068	1	0.00349	0.953	NaN	NaN	NaN	NaN	NaN	NaN	146	2.3644e-05	0.42393	4.2393e-06	144.206
FlwrSx_pheno	7_18762637	7	18762637	1	0.8773	0.35057	NaN	NaN	NaN	NaN	NaN	NaN	146	0.00595	0.42393	4.2393e-06	144.206
FlwrSx_pheno	7_18835505	7	18835505	4	0.09094	0.98517	NaN	NaN	NaN	NaN	NaN	NaN	146	0.00247	0.42393	4.2393e-06	144.206
FlwrSx_pheno	7_18952564	7	18952564	2	1.6305	0.19958	0.28798	1.76397	0.18632	-0.10576	0.19826	0.65683	146	0.02211	0.42393	4.2393e-06	144.206
FlwrSx_pheno	7_19049003	7	19049003	2	2.07602	0.12933	0.07235	1.81147	0.18054	0.13957	3.87306	0.05107	146	0.02815	0.42393	4.2393e-06	144.206
FlwrSx_pheno	7_19299297	7	19299297	2	0.62543	0.53654	-0.1321	0.7837	0.37755	-0.14855	0.82927	0.36407	146	0.00848	0.42393	4.2393e-06	144.206
FlwrSx_pheno	7_19355564	7	19355564	3	2.71541	0.04723	NaN	NaN	NaN	NaN	NaN	NaN	146	0.05524	0.42393	4.2393e-06	144.206
FlwrSx_pheno	7_19598178	7	19598178	1	1.16929	0.28142	NaN	NaN	NaN	NaN	NaN	NaN	146	0.00793	0.42393	4.2393e-06	144.206
FlwrSx_pheno	7_19985774	7	19985774	4	1.17235	0.32581	NaN	NaN	NaN	NaN	NaN	NaN	146	0.0318	0.42393	4.2393e-06	144.206
FlwrSx_pheno	7_20103260	7	20103260	2	0.79969	0.45154	0.06269	1.00515	0.31782	0.07298	0.81634	0.36783	146	0.01085	0.42393	4.2393e-06	144.206
FlwrSx_pheno	7_20279884	7	20279884	1	0.35724	0.55102	NaN	NaN	NaN	NaN	NaN	NaN	146	0.00242	0.42393	4.2393e-06	144.206
FlwrSx_pheno	7_20674414	7	20674414	1	1.16929	0.28142	NaN	NaN	NaN	NaN	NaN	NaN	146	0.00793	0.42393	4.2393e-06	144.206
FlwrSx_pheno	7_20906881	7	20906881	1	0.00042826	0.98352	NaN	NaN	NaN	NaN	NaN	NaN	146	2.904e-06	0.42393	4.2393e-06	144.206
FlwrSx_pheno	7_21128945	7	21128945	2	0.17122	0.84282	-0.082553	0.18665	0.66639	-0.033599	0.03026	0.86216	146	0.00232	0.42393	4.2393e-06	144.206
FlwrSx_pheno	7_22046989	7	22046989	2	0.99506	0.37234	0.28658	1.94143	0.16575	0.27401	1.80777	0.18098	146	0.01349	0.42393	4.2393e-06	144.206
FlwrSx_pheno	7_22101289	7	22101289	7	0.50563	0.82901	NaN	NaN	NaN	NaN	NaN	NaN	146	0.024	0.42393	4.2393e-06	144.206
FlwrSx_pheno	7_22250380	7	22250380	2	0.55477	0.57548	-0.25214	1.10951	0.29403	-0.23302	0.94576	0.3325	146	0.00752	0.42393	4.2393e-06	144.206
FlwrSx_pheno	7_22580507	7	22580507	5	0.78391	0.56297	NaN	NaN	NaN	NaN	NaN	NaN	146	0.02658	0.42393	4.2393e-06	144.206
FlwrSx_pheno	7_22781295	7	22781295	0	NaN	NaN	NaN	NaN	NaN	NaN	NaN	NaN	146	0	0.42393	4.2393e-06	144.206
FlwrSx_pheno	7_22891955	7	22891955	2	2.13805	0.12177	NaN	NaN	NaN	NaN	NaN	NaN	146	0.029	0.42393	4.2393e-06	144.206
FlwrSx_pheno	7_22991552	7	22991552	3	1.26249	0.2898	NaN	NaN	NaN	NaN	NaN	NaN	146	0.02568	0.42393	4.2393e-06	144.206
FlwrSx_pheno	7_23068209	7	23068209	3	0.69822	0.55468	NaN	NaN	NaN	NaN	NaN	NaN	146	0.0142	0.42393	4.2393e-06	144.206
FlwrSx_pheno	7_23233299	7	23233299	1	0.08671	0.76884	NaN	NaN	NaN	NaN	NaN	NaN	146	0.00058796	0.42393	4.2393e-06	144.206
FlwrSx_pheno	7_23310116	7	23310116	2	1.74956	0.17768	NaN	NaN	NaN	NaN	NaN	NaN	146	0.02373	0.42393	4.2393e-06	144.206
FlwrSx_pheno	7_23660749	7	23660749	0	NaN	NaN	NaN	NaN	NaN	NaN	NaN	NaN	146	0	0.42393	4.2393e-06	144.206
FlwrSx_pheno	7_24373021	7	24373021	3	0.73322	0.5339	NaN	NaN	NaN	NaN	NaN	NaN	146	0.01492	0.42393	4.2393e-06	144.206
FlwrSx_pheno	7_24586966	7	24586966	3	0.51421	0.67317	NaN	NaN	NaN	NaN	NaN	NaN	146	0.01046	0.42393	4.2393e-06	144.206
FlwrSx_pheno	7_24967097	7	24967097	2	0.1871	0.82957	-0.03298	0.34883	0.55574	0.01352	0.04534	0.83169	146	0.00254	0.42393	4.2393e-06	144.206
FlwrSx_pheno	7_25056911	7	25056911	2	0.09756	0.90711	0.06913	0.13701	0.71184	0.08495	0.19467	0.65975	146	0.00132	0.42393	4.2393e-06	144.206
FlwrSx_pheno	7_25141862	7	25141862	1	0.00402	0.94957	NaN	NaN	NaN	NaN	NaN	NaN	146	2.7226e-05	0.42393	4.2393e-06	144.206
FlwrSx_pheno	7_25262311	7	25262311	7	1.07078	0.38576	NaN	NaN	NaN	NaN	NaN	NaN	146	0.05083	0.42393	4.2393e-06	144.206
FlwrSx_pheno	7_25909284	7	25909284	2	1.44943	0.23825	-0.063103	1.74573	0.1886	-0.11101	1.84425	0.17667	146	0.01966	0.42393	4.2393e-06	144.206
FlwrSx_pheno	7_26088532	7	26088532	7	1.97991	0.06234	NaN	NaN	NaN	NaN	NaN	NaN	146	0.09398	0.42393	4.2393e-06	144.206
FlwrSx_pheno	7_26249020	7	26249020	4	1.91081	0.11213	NaN	NaN	NaN	NaN	NaN	NaN	146	0.05183	0.42393	4.2393e-06	144.206
FlwrSx_pheno	7_26363715	7	26363715	1	3.93769	0.04918	NaN	NaN	NaN	NaN	NaN	NaN	146	0.0267	0.42393	4.2393e-06	144.206
FlwrSx_pheno	7_26515058	7	26515058	3	1.74742	0.16024	NaN	NaN	NaN	NaN	NaN	NaN	146	0.03555	0.42393	4.2393e-06	144.206
FlwrSx_pheno	7_26792208	7	26792208	2	3.26689	0.04109	0.30461	2.18116	0.14199	0.08489	0.17163	0.67931	146	0.04431	0.42393	4.2393e-06	144.206
FlwrSx_pheno	7_26919971	7	26919971	1	4.38507	0.03807	NaN	NaN	NaN	NaN	NaN	NaN	146	0.02974	0.42393	4.2393e-06	144.206
FlwrSx_pheno	7_27013763	7	27013763	4	1.08144	0.36824	NaN	NaN	NaN	NaN	NaN	NaN	146	0.02933	0.42393	4.2393e-06	144.206
FlwrSx_pheno	8_30944	8	30944	2	0.13946	0.86995	0.01409	0.07433	0.78554	-0.033542	0.18534	0.66749	146	0.00189	0.42393	4.2393e-06	144.206
FlwrSx_pheno	8_96364	8	96364	1	0.2734	0.60189	NaN	NaN	NaN	NaN	NaN	NaN	146	0.00185	0.42393	4.2393e-06	144.206
FlwrSx_pheno	8_222721	8	222721	2	1.07935	0.34267	0.16086	2.13967	0.14581	0.05023	0.17704	0.67458	146	0.01464	0.42393	4.2393e-06	144.206
FlwrSx_pheno	8_396592	8	396592	8	0.73839	0.65745	NaN	NaN	NaN	NaN	NaN	NaN	146	0.04006	0.42393	4.2393e-06	144.206
FlwrSx_pheno	8_474142	8	474142	4	1.043	0.38748	NaN	NaN	NaN	NaN	NaN	NaN	146	0.02829	0.42393	4.2393e-06	144.206
FlwrSx_pheno	8_1005872	8	1005872	3	1.03659	0.37853	NaN	NaN	NaN	NaN	NaN	NaN	146	0.02109	0.42393	4.2393e-06	144.206
FlwrSx_pheno	8_1155960	8	1155960	2	0.02609	0.97425	-0.026331	0.03835	0.84504	-0.030958	0.05113	0.82144	146	0.00035387	0.42393	4.2393e-06	144.206
FlwrSx_pheno	8_1222997	8	1222997	2	0.1949	0.82314	0.05217	0.06114	0.80507	-0.11863	0.30259	0.58315	146	0.00264	0.42393	4.2393e-06	144.206
FlwrSx_pheno	8_1896435	8	1896435	2	0.81521	0.44467	0.17819	0.94632	0.33236	0.21957	1.40739	0.23753	146	0.01106	0.42393	4.2393e-06	144.206
FlwrSx_pheno	8_2197734	8	2197734	1	0.00534	0.94184	NaN	NaN	NaN	NaN	NaN	NaN	146	3.6223e-05	0.42393	4.2393e-06	144.206
FlwrSx_pheno	8_2250586	8	2250586	7	0.58318	0.76868	NaN	NaN	NaN	NaN	NaN	NaN	146	0.02768	0.42393	4.2393e-06	144.206
FlwrSx_pheno	8_2443239	8	2443239	1	0.00534	0.94184	NaN	NaN	NaN	NaN	NaN	NaN	146	3.6223e-05	0.42393	4.2393e-06	144.206
FlwrSx_pheno	8_2564886	8	2564886	4	0.69895	0.59396	NaN	NaN	NaN	NaN	NaN	NaN	146	0.01896	0.42393	4.2393e-06	144.206
FlwrSx_pheno	8_3176495	8	3176495	1	0.00368	0.95174	NaN	NaN	NaN	NaN	NaN	NaN	146	2.4929e-05	0.42393	4.2393e-06	144.206
FlwrSx_pheno	8_3320879	8	3320879	1	0.00368	0.95174	NaN	NaN	NaN	NaN	NaN	NaN	146	2.4929e-05	0.42393	4.2393e-06	144.206
FlwrSx_pheno	8_4108038	8	4108038	1	0.257	0.61299	NaN	NaN	NaN	NaN	NaN	NaN	146	0.00174	0.42393	4.2393e-06	144.206
FlwrSx_pheno	8_4214869	8	4214869	1	0.257	0.61299	NaN	NaN	NaN	NaN	NaN	NaN	146	0.00174	0.42393	4.2393e-06	144.206
FlwrSx_pheno	8_4661848	8	4661848	1	1.0141	0.31567	NaN	NaN	NaN	NaN	NaN	NaN	146	0.00688	0.42393	4.2393e-06	144.206
FlwrSx_pheno	8_4918103	8	4918103	7	1.83498	0.08557	NaN	NaN	NaN	NaN	NaN	NaN	146	0.0871	0.42393	4.2393e-06	144.206
FlwrSx_pheno	8_5062235	8	5062235	0	NaN	NaN	NaN	NaN	NaN	NaN	NaN	NaN	146	0	0.42393	4.2393e-06	144.206
FlwrSx_pheno	8_5630677	8	5630677	2	2.013	0.13749	0.11097	0.47189	0.49327	-0.2655	2.92188	0.08963	146	0.0273	0.42393	4.2393e-06	144.206
FlwrSx_pheno	8_7224682	8	7224682	8	0.68339	0.70553	NaN	NaN	NaN	NaN	NaN	NaN	146	0.03707	0.42393	4.2393e-06	144.206
FlwrSx_pheno	8_7371285	8	7371285	3	0.34754	0.79098	NaN	NaN	NaN	NaN	NaN	NaN	146	0.00707	0.42393	4.2393e-06	144.206
FlwrSx_pheno	8_7443260	8	7443260	1	0.8129	0.36882	NaN	NaN	NaN	NaN	NaN	NaN	146	0.00551	0.42393	4.2393e-06	144.206
FlwrSx_pheno	8_7542838	8	7542838	2	0.39572	0.67396	0.02925	0.09609	0.75704	-0.056355	0.30977	0.57872	146	0.00537	0.42393	4.2393e-06	144.206
FlwrSx_pheno	8_7898256	8	7898256	1	0.30715	0.58033	NaN	NaN	NaN	NaN	NaN	NaN	146	0.00208	0.42393	4.2393e-06	144.206
FlwrSx_pheno	8_8086885	8	8086885	6	0.57359	0.75082	NaN	NaN	NaN	NaN	NaN	NaN	146	0.02334	0.42393	4.2393e-06	144.206
FlwrSx_pheno	8_8227840	8	8227840	2	0.26575	0.76702	0.04706	0.51239	0.47532	0.00123	0.00018582	0.98914	146	0.0036	0.42393	4.2393e-06	144.206
FlwrSx_pheno	8_9037920	8	9037920	2	0.37137	0.69047	NaN	NaN	NaN	NaN	NaN	NaN	146	0.00504	0.42393	4.2393e-06	144.206
FlwrSx_pheno	8_9266897	8	9266897	4	0.32455	0.86112	NaN	NaN	NaN	NaN	NaN	NaN	146	0.0088	0.42393	4.2393e-06	144.206
FlwrSx_pheno	8_9332167	8	9332167	1	0.23785	0.62653	NaN	NaN	NaN	NaN	NaN	NaN	146	0.00161	0.42393	4.2393e-06	144.206
FlwrSx_pheno	8_9585235	8	9585235	7	1.27526	0.26729	NaN	NaN	NaN	NaN	NaN	NaN	146	0.06053	0.42393	4.2393e-06	144.206
FlwrSx_pheno	8_9702346	8	9702346	4	0.92891	0.44921	NaN	NaN	NaN	NaN	NaN	NaN	146	0.0252	0.42393	4.2393e-06	144.206
FlwrSx_pheno	8_10383725	8	10383725	2	0.8205	0.44235	-0.21317	0.96241	0.3283	-0.064568	0.08459	0.77161	146	0.01113	0.42393	4.2393e-06	144.206
FlwrSx_pheno	8_10545513	8	10545513	3	1.76732	0.15633	NaN	NaN	NaN	NaN	NaN	NaN	146	0.03595	0.42393	4.2393e-06	144.206
FlwrSx_pheno	8_10660800	8	10660800	1	0.84713	0.35896	NaN	NaN	NaN	NaN	NaN	NaN	146	0.00574	0.42393	4.2393e-06	144.206
FlwrSx_pheno	8_10735044	8	10735044	2	4.00108	0.02046	-0.17038	0.63195	0.42801	-0.49683	4.99201	0.02707	146	0.05426	0.42393	4.2393e-06	144.206
FlwrSx_pheno	8_10850929	8	10850929	5	0.70422	0.62122	NaN	NaN	NaN	NaN	NaN	NaN	146	0.02388	0.42393	4.2393e-06	144.206
FlwrSx_pheno	8_10993976	8	10993976	1	3.48521	0.06403	NaN	NaN	NaN	NaN	NaN	NaN	146	0.02363	0.42393	4.2393e-06	144.206
FlwrSx_pheno	8_11082356	8	11082356	4	1.87374	0.11856	NaN	NaN	NaN	NaN	NaN	NaN	146	0.05082	0.42393	4.2393e-06	144.206
FlwrSx_pheno	8_11215366	8	11215366	2	1.70573	0.18545	0.02858	0.03815	0.84543	-0.20442	1.82089	0.17942	146	0.02313	0.42393	4.2393e-06	144.206
FlwrSx_pheno	8_11308042	8	11308042	2	2.04337	0.13349	0.01997	0.00899	0.92459	0.2847	1.88242	0.17229	146	0.02771	0.42393	4.2393e-06	144.206
FlwrSx_pheno	8_11544717	8	11544717	1	1.08375	0.29967	NaN	NaN	NaN	NaN	NaN	NaN	146	0.00735	0.42393	4.2393e-06	144.206
FlwrSx_pheno	8_11650720	8	11650720	4	1.45695	0.21877	NaN	NaN	NaN	NaN	NaN	NaN	146	0.03952	0.42393	4.2393e-06	144.206
FlwrSx_pheno	8_11773246	8	11773246	7	1.28248	0.26369	NaN	NaN	NaN	NaN	NaN	NaN	146	0.06087	0.42393	4.2393e-06	144.206
FlwrSx_pheno	8_11992421	8	11992421	5	0.77682	0.56806	NaN	NaN	NaN	NaN	NaN	NaN	146	0.02634	0.42393	4.2393e-06	144.206
FlwrSx_pheno	8_12251683	8	12251683	5	1.90586	0.09735	NaN	NaN	NaN	NaN	NaN	NaN	146	0.06462	0.42393	4.2393e-06	144.206
FlwrSx_pheno	8_12336402	8	12336402	2	0.19581	0.82239	0.04992	0.38948	0.5336	0.00552	0.01113	0.91613	146	0.00266	0.42393	4.2393e-06	144.206
FlwrSx_pheno	8_12429651	8	12429651	1	0.90977	0.34183	NaN	NaN	NaN	NaN	NaN	NaN	146	0.00617	0.42393	4.2393e-06	144.206
FlwrSx_pheno	8_12529769	8	12529769	4	1.14156	0.3397	NaN	NaN	NaN	NaN	NaN	NaN	146	0.03096	0.42393	4.2393e-06	144.206
FlwrSx_pheno	8_12843847	8	12843847	1	0.01439	0.90468	NaN	NaN	NaN	NaN	NaN	NaN	146	9.7598e-05	0.42393	4.2393e-06	144.206
FlwrSx_pheno	8_12950516	8	12950516	7	0.68955	0.68074	NaN	NaN	NaN	NaN	NaN	NaN	146	0.03273	0.42393	4.2393e-06	144.206
FlwrSx_pheno	8_13104592	8	13104592	1	0.76485	0.38332	NaN	NaN	NaN	NaN	NaN	NaN	146	0.00519	0.42393	4.2393e-06	144.206
FlwrSx_pheno	8_13261367	8	13261367	7	0.64727	0.71608	NaN	NaN	NaN	NaN	NaN	NaN	146	0.03072	0.42393	4.2393e-06	144.206
FlwrSx_pheno	8_13355367	8	13355367	8	0.30901	0.96152	NaN	NaN	NaN	NaN	NaN	NaN	146	0.01676	0.42393	4.2393e-06	144.206
FlwrSx_pheno	8_13482645	8	13482645	6	0.88679	0.50656	NaN	NaN	NaN	NaN	NaN	NaN	146	0.03608	0.42393	4.2393e-06	144.206
FlwrSx_pheno	8_13582202	8	13582202	2	1.80534	0.16828	0.1567	3.29327	0.07174	-0.0090942	0.00214	0.96316	146	0.02448	0.42393	4.2393e-06	144.206
FlwrSx_pheno	8_13705893	8	13705893	2	1.71975	0.18293	NaN	NaN	NaN	NaN	NaN	NaN	146	0.02332	0.42393	4.2393e-06	144.206
FlwrSx_pheno	8_13823480	8	13823480	1	2.99238	0.08588	NaN	NaN	NaN	NaN	NaN	NaN	146	0.02029	0.42393	4.2393e-06	144.206
FlwrSx_pheno	8_14233651	8	14233651	1	0.48123	0.48902	NaN	NaN	NaN	NaN	NaN	NaN	146	0.00326	0.42393	4.2393e-06	144.206
FlwrSx_pheno	8_14401501	8	14401501	0	NaN	NaN	NaN	NaN	NaN	NaN	NaN	NaN	146	0	0.42393	4.2393e-06	144.206
FlwrSx_pheno	8_14638681	8	14638681	0	NaN	NaN	NaN	NaN	NaN	NaN	NaN	NaN	146	0	0.42393	4.2393e-06	144.206
FlwrSx_pheno	8_14793667	8	14793667	2	0.87409	0.41954	0.19682	1.74044	0.18927	0.12334	0.60293	0.43879	146	0.01185	0.42393	4.2393e-06	144.206
FlwrSx_pheno	8_14881905	8	14881905	5	1.05973	0.3856	NaN	NaN	NaN	NaN	NaN	NaN	146	0.03593	0.42393	4.2393e-06	144.206
FlwrSx_pheno	8_14968234	8	14968234	7	1.47974	0.17969	NaN	NaN	NaN	NaN	NaN	NaN	146	0.07024	0.42393	4.2393e-06	144.206
FlwrSx_pheno	8_15158961	8	15158961	7	1.12944	0.34847	NaN	NaN	NaN	NaN	NaN	NaN	146	0.05361	0.42393	4.2393e-06	144.206
FlwrSx_pheno	8_15245498	8	15245498	4	1.97671	0.10152	NaN	NaN	NaN	NaN	NaN	NaN	146	0.05362	0.42393	4.2393e-06	144.206
FlwrSx_pheno	8_15413080	8	15413080	4	1.79433	0.13351	NaN	NaN	NaN	NaN	NaN	NaN	146	0.04867	0.42393	4.2393e-06	144.206
FlwrSx_pheno	8_15673111	8	15673111	1	1.02692	0.31264	NaN	NaN	NaN	NaN	NaN	NaN	146	0.00696	0.42393	4.2393e-06	144.206
FlwrSx_pheno	8_15761184	8	15761184	5	0.41206	0.83975	NaN	NaN	NaN	NaN	NaN	NaN	146	0.01397	0.42393	4.2393e-06	144.206
FlwrSx_pheno	8_15917624	8	15917624	1	0.26135	0.61	NaN	NaN	NaN	NaN	NaN	NaN	146	0.00177	0.42393	4.2393e-06	144.206
FlwrSx_pheno	8_16151298	8	16151298	5	0.4935	0.78067	NaN	NaN	NaN	NaN	NaN	NaN	146	0.01673	0.42393	4.2393e-06	144.206
FlwrSx_pheno	8_16282470	8	16282470	2	0.22301	0.80039	NaN	NaN	NaN	NaN	NaN	NaN	146	0.00302	0.42393	4.2393e-06	144.206
FlwrSx_pheno	8_16390041	8	16390041	4	0.1622	0.95711	NaN	NaN	NaN	NaN	NaN	NaN	146	0.0044	0.42393	4.2393e-06	144.206
FlwrSx_pheno	8_16617028	8	16617028	1	0.47147	0.49345	NaN	NaN	NaN	NaN	NaN	NaN	146	0.0032	0.42393	4.2393e-06	144.206
FlwrSx_pheno	8_16821914	8	16821914	2	0.55252	0.57677	NaN	NaN	NaN	NaN	NaN	NaN	146	0.00749	0.42393	4.2393e-06	144.206
FlwrSx_pheno	8_16925218	8	16925218	0	NaN	NaN	NaN	NaN	NaN	NaN	NaN	NaN	146	0	0.42393	4.2393e-06	144.206
FlwrSx_pheno	8_17200985	8	17200985	3	0.38756	0.76214	NaN	NaN	NaN	NaN	NaN	NaN	146	0.00788	0.42393	4.2393e-06	144.206
FlwrSx_pheno	8_17355913	8	17355913	1	0.31927	0.57296	NaN	NaN	NaN	NaN	NaN	NaN	146	0.00216	0.42393	4.2393e-06	144.206
FlwrSx_pheno	8_17618164	8	17618164	1	0.22134	0.63876	NaN	NaN	NaN	NaN	NaN	NaN	146	0.0015	0.42393	4.2393e-06	144.206
FlwrSx_pheno	8_17684438	8	17684438	1	0.08213	0.77485	NaN	NaN	NaN	NaN	NaN	NaN	146	0.00055695	0.42393	4.2393e-06	144.206
FlwrSx_pheno	8_17861216	8	17861216	6	0.35275	0.90725	NaN	NaN	NaN	NaN	NaN	NaN	146	0.01435	0.42393	4.2393e-06	144.206
FlwrSx_pheno	8_17992110	8	17992110	7	0.39982	0.90102	NaN	NaN	NaN	NaN	NaN	NaN	146	0.01898	0.42393	4.2393e-06	144.206
FlwrSx_pheno	8_19107704	8	19107704	6	1.69379	0.12719	NaN	NaN	NaN	NaN	NaN	NaN	146	0.06891	0.42393	4.2393e-06	144.206
FlwrSx_pheno	8_19310146	8	19310146	2	1.08228	0.34168	NaN	NaN	NaN	NaN	NaN	NaN	146	0.01468	0.42393	4.2393e-06	144.206
FlwrSx_pheno	8_19481018	8	19481018	2	2.94313	0.05602	0.05562	1.15658	0.28405	0.41953	3.93507	0.04927	146	0.03991	0.42393	4.2393e-06	144.206
FlwrSx_pheno	8_19687962	8	19687962	3	0.29854	0.82641	NaN	NaN	NaN	NaN	NaN	NaN	146	0.00607	0.42393	4.2393e-06	144.206
FlwrSx_pheno	8_19745123	8	19745123	4	0.34795	0.84509	NaN	NaN	NaN	NaN	NaN	NaN	146	0.00944	0.42393	4.2393e-06	144.206
FlwrSx_pheno	8_20006189	8	20006189	7	0.76248	0.61969	NaN	NaN	NaN	NaN	NaN	NaN	146	0.03619	0.42393	4.2393e-06	144.206
FlwrSx_pheno	8_20100013	8	20100013	5	1.14255	0.34105	NaN	NaN	NaN	NaN	NaN	NaN	146	0.03874	0.42393	4.2393e-06	144.206
FlwrSx_pheno	8_20316557	8	20316557	7	0.55937	0.78769	NaN	NaN	NaN	NaN	NaN	NaN	146	0.02655	0.42393	4.2393e-06	144.206
FlwrSx_pheno	8_20732778	8	20732778	2	1.07173	0.34525	NaN	NaN	NaN	NaN	NaN	NaN	146	0.01453	0.42393	4.2393e-06	144.206
FlwrSx_pheno	8_20838429	8	20838429	1	0.03011	0.8625	NaN	NaN	NaN	NaN	NaN	NaN	146	0.00020416	0.42393	4.2393e-06	144.206
FlwrSx_pheno	8_20966593	8	20966593	1	0.03011	0.8625	NaN	NaN	NaN	NaN	NaN	NaN	146	0.00020416	0.42393	4.2393e-06	144.206
FlwrSx_pheno	8_21172946	8	21172946	3	0.12274	0.94656	NaN	NaN	NaN	NaN	NaN	NaN	146	0.0025	0.42393	4.2393e-06	144.206
FlwrSx_pheno	8_21332630	8	21332630	2	0.30274	0.73928	NaN	NaN	NaN	NaN	NaN	NaN	146	0.00411	0.42393	4.2393e-06	144.206
FlwrSx_pheno	8_21436766	8	21436766	4	0.21748	0.92833	NaN	NaN	NaN	NaN	NaN	NaN	146	0.0059	0.42393	4.2393e-06	144.206
FlwrSx_pheno	8_21551764	8	21551764	2	0.87093	0.42085	-0.023106	0.12259	0.72678	0.08678	1.18489	0.27826	146	0.01181	0.42393	4.2393e-06	144.206
FlwrSx_pheno	8_21621683	8	21621683	3	0.21323	0.8871	NaN	NaN	NaN	NaN	NaN	NaN	146	0.00434	0.42393	4.2393e-06	144.206
FlwrSx_pheno	8_21969721	8	21969721	4	1.5756	0.18431	NaN	NaN	NaN	NaN	NaN	NaN	146	0.04274	0.42393	4.2393e-06	144.206
FlwrSx_pheno	8_22142275	8	22142275	2	0.02932	0.97111	0.01002	0.01092	0.91693	-0.012894	0.01474	0.90354	146	0.00039762	0.42393	4.2393e-06	144.206
FlwrSx_pheno	8_22251587	8	22251587	4	0.75728	0.55485	NaN	NaN	NaN	NaN	NaN	NaN	146	0.02054	0.42393	4.2393e-06	144.206
FlwrSx_pheno	9_226145	9	226145	2	1.22	0.29839	NaN	NaN	NaN	NaN	NaN	NaN	146	0.01655	0.42393	4.2393e-06	144.206
FlwrSx_pheno	9_301541	9	301541	2	1.56389	0.21301	-0.10428	0.46333	0.49721	0.24946	2.31551	0.13038	146	0.02121	0.42393	4.2393e-06	144.206
FlwrSx_pheno	9_516308	9	516308	2	1.60008	0.2056	0.1702	1.2791	0.26003	0.03812	0.06347	0.80147	146	0.0217	0.42393	4.2393e-06	144.206
FlwrSx_pheno	9_618812	9	618812	1	2.68676	0.10345	NaN	NaN	NaN	NaN	NaN	NaN	146	0.01822	0.42393	4.2393e-06	144.206
FlwrSx_pheno	9_739923	9	739923	2	2.12087	0.12382	0.2755	1.78933	0.18321	0.13002	0.41125	0.5224	146	0.02876	0.42393	4.2393e-06	144.206
FlwrSx_pheno	9_813785	9	813785	1	1.2083	0.27357	NaN	NaN	NaN	NaN	NaN	NaN	146	0.00819	0.42393	4.2393e-06	144.206
FlwrSx_pheno	9_893002	9	893002	3	1.50557	0.21589	NaN	NaN	NaN	NaN	NaN	NaN	146	0.03063	0.42393	4.2393e-06	144.206
FlwrSx_pheno	9_1150801	9	1150801	7	0.96717	0.45791	NaN	NaN	NaN	NaN	NaN	NaN	146	0.04591	0.42393	4.2393e-06	144.206
FlwrSx_pheno	9_1250145	9	1250145	5	1.08361	0.37233	NaN	NaN	NaN	NaN	NaN	NaN	146	0.03674	0.42393	4.2393e-06	144.206
FlwrSx_pheno	9_1305204	9	1305204	2	1.67977	0.19021	-0.063448	1.75691	0.1872	-0.085443	0.9072	0.34252	146	0.02278	0.42393	4.2393e-06	144.206
FlwrSx_pheno	9_1407687	9	1407687	2	0.42183	0.65669	-0.068782	0.74368	0.38998	0.02292	0.07698	0.78184	146	0.00572	0.42393	4.2393e-06	144.206
FlwrSx_pheno	9_1464217	9	1464217	5	0.76385	0.5774	NaN	NaN	NaN	NaN	NaN	NaN	146	0.0259	0.42393	4.2393e-06	144.206
FlwrSx_pheno	9_1575241	9	1575241	0	NaN	NaN	NaN	NaN	NaN	NaN	NaN	NaN	146	0	0.42393	4.2393e-06	144.206
FlwrSx_pheno	9_1648912	9	1648912	3	1.13894	0.3357	NaN	NaN	NaN	NaN	NaN	NaN	146	0.02317	0.42393	4.2393e-06	144.206
FlwrSx_pheno	9_2133495	9	2133495	3	0.6479	0.58557	NaN	NaN	NaN	NaN	NaN	NaN	146	0.01318	0.42393	4.2393e-06	144.206
FlwrSx_pheno	9_2249377	9	2249377	2	0.78452	0.45836	0.15557	1.36615	0.24449	0.08406	0.41658	0.51972	146	0.01064	0.42393	4.2393e-06	144.206
FlwrSx_pheno	9_2302342	9	2302342	4	1.91229	0.11188	NaN	NaN	NaN	NaN	NaN	NaN	146	0.05187	0.42393	4.2393e-06	144.206
FlwrSx_pheno	9_2391752	9	2391752	1	0.10032	0.75193	NaN	NaN	NaN	NaN	NaN	NaN	146	0.00068023	0.42393	4.2393e-06	144.206
FlwrSx_pheno	9_2474475	9	2474475	6	1.24341	0.28819	NaN	NaN	NaN	NaN	NaN	NaN	146	0.05059	0.42393	4.2393e-06	144.206
FlwrSx_pheno	9_2539091	9	2539091	1	0.18102	0.67115	NaN	NaN	NaN	NaN	NaN	NaN	146	0.00123	0.42393	4.2393e-06	144.206
FlwrSx_pheno	9_3370837	9	3370837	5	1.2722	0.27954	NaN	NaN	NaN	NaN	NaN	NaN	146	0.04313	0.42393	4.2393e-06	144.206
FlwrSx_pheno	9_3600480	9	3600480	3	0.18877	0.9039	NaN	NaN	NaN	NaN	NaN	NaN	146	0.00384	0.42393	4.2393e-06	144.206
FlwrSx_pheno	9_4085999	9	4085999	2	0.52742	0.59131	0.00213	0.00147	0.9695	-0.071816	1.05005	0.30729	146	0.00715	0.42393	4.2393e-06	144.206
FlwrSx_pheno	9_4242318	9	4242318	1	0.31237	0.57713	NaN	NaN	NaN	NaN	NaN	NaN	146	0.00212	0.42393	4.2393e-06	144.206
FlwrSx_pheno	9_4796302	9	4796302	4	0.27633	0.89285	NaN	NaN	NaN	NaN	NaN	NaN	146	0.0075	0.42393	4.2393e-06	144.206
FlwrSx_pheno	9_5405159	9	5405159	2	1.51027	0.22448	0.00811	0.02357	0.8782	-0.548	3.00684	0.08515	146	0.02048	0.42393	4.2393e-06	144.206
FlwrSx_pheno	9_5500102	9	5500102	4	0.33989	0.85065	NaN	NaN	NaN	NaN	NaN	NaN	146	0.00922	0.42393	4.2393e-06	144.206
FlwrSx_pheno	9_5566204	9	5566204	2	1.96895	0.14351	-0.46128	2.96561	0.08729	0.03259	0.01303	0.9093	146	0.0267	0.42393	4.2393e-06	144.206
FlwrSx_pheno	9_5920608	9	5920608	2	0.87565	0.41889	NaN	NaN	NaN	NaN	NaN	NaN	146	0.01188	0.42393	4.2393e-06	144.206
FlwrSx_pheno	9_6446554	9	6446554	2	0.58866	0.55646	-0.028089	0.28183	0.59636	-0.21079	1.07374	0.30191	146	0.00798	0.42393	4.2393e-06	144.206
FlwrSx_pheno	9_6523189	9	6523189	3	0.75871	0.51914	NaN	NaN	NaN	NaN	NaN	NaN	146	0.01543	0.42393	4.2393e-06	144.206
FlwrSx_pheno	9_6602203	9	6602203	5	0.65573	0.65764	NaN	NaN	NaN	NaN	NaN	NaN	146	0.02223	0.42393	4.2393e-06	144.206
FlwrSx_pheno	9_6717488	9	6717488	4	0.2602	0.90299	NaN	NaN	NaN	NaN	NaN	NaN	146	0.00706	0.42393	4.2393e-06	144.206
FlwrSx_pheno	9_6771287	9	6771287	2	0.47808	0.621	-0.035733	0.24741	0.61969	-0.070378	0.88475	0.34855	146	0.00648	0.42393	4.2393e-06	144.206
FlwrSx_pheno	9_6915807	9	6915807	2	0.88042	0.41693	-0.020074	0.05704	0.8116	0.06327	0.47631	0.49126	146	0.01194	0.42393	4.2393e-06	144.206
FlwrSx_pheno	9_6990766	9	6990766	0	NaN	NaN	NaN	NaN	NaN	NaN	NaN	NaN	146	0	0.42393	4.2393e-06	144.206
FlwrSx_pheno	9_7476640	9	7476640	0	NaN	NaN	NaN	NaN	NaN	NaN	NaN	NaN	146	0	0.42393	4.2393e-06	144.206
FlwrSx_pheno	9_7625622	9	7625622	4	0.65183	0.62655	NaN	NaN	NaN	NaN	NaN	NaN	146	0.01768	0.42393	4.2393e-06	144.206
FlwrSx_pheno	9_8610386	9	8610386	3	1.51495	0.21343	NaN	NaN	NaN	NaN	NaN	NaN	146	0.03082	0.42393	4.2393e-06	144.206
FlwrSx_pheno	9_8899256	9	8899256	6	0.55406	0.76611	NaN	NaN	NaN	NaN	NaN	NaN	146	0.02254	0.42393	4.2393e-06	144.206
FlwrSx_pheno	9_9426423	9	9426423	0	NaN	NaN	NaN	NaN	NaN	NaN	NaN	NaN	146	0	0.42393	4.2393e-06	144.206
FlwrSx_pheno	9_9574105	9	9574105	3	0.73908	0.53047	NaN	NaN	NaN	NaN	NaN	NaN	146	0.01504	0.42393	4.2393e-06	144.206
FlwrSx_pheno	9_10684574	9	10684574	2	0.0218	0.97844	NaN	NaN	NaN	NaN	NaN	NaN	146	0.00029565	0.42393	4.2393e-06	144.206
FlwrSx_pheno	9_13197248	9	13197248	1	0.98025	0.32386	NaN	NaN	NaN	NaN	NaN	NaN	146	0.00665	0.42393	4.2393e-06	144.206
FlwrSx_pheno	9_13400197	9	13400197	3	0.917	0.43454	NaN	NaN	NaN	NaN	NaN	NaN	146	0.01865	0.42393	4.2393e-06	144.206
FlwrSx_pheno	9_13689984	9	13689984	2	0.3251	0.72301	NaN	NaN	NaN	NaN	NaN	NaN	146	0.00441	0.42393	4.2393e-06	144.206
FlwrSx_pheno	9_13760891	9	13760891	2	0.31697	0.72888	0.02718	0.14146	0.70741	0.05782	0.49226	0.4841	146	0.0043	0.42393	4.2393e-06	144.206
FlwrSx_pheno	9_14029478	9	14029478	2	0.70917	0.49384	NaN	NaN	NaN	NaN	NaN	NaN	146	0.00962	0.42393	4.2393e-06	144.206
FlwrSx_pheno	9_14194102	9	14194102	5	0.65523	0.65801	NaN	NaN	NaN	NaN	NaN	NaN	146	0.02222	0.42393	4.2393e-06	144.206
FlwrSx_pheno	9_16094913	9	16094913	5	1.31142	0.26284	NaN	NaN	NaN	NaN	NaN	NaN	146	0.04446	0.42393	4.2393e-06	144.206
FlwrSx_pheno	9_16162865	9	16162865	4	0.33291	0.85544	NaN	NaN	NaN	NaN	NaN	NaN	146	0.00903	0.42393	4.2393e-06	144.206
FlwrSx_pheno	9_17005889	9	17005889	5	1.13571	0.34457	NaN	NaN	NaN	NaN	NaN	NaN	146	0.03851	0.42393	4.2393e-06	144.206
FlwrSx_pheno	9_17042572	9	17042572	5	0.75007	0.58742	NaN	NaN	NaN	NaN	NaN	NaN	146	0.02543	0.42393	4.2393e-06	144.206
FlwrSx_pheno	9_18081402	9	18081402	4	1.27222	0.28398	NaN	NaN	NaN	NaN	NaN	NaN	146	0.03451	0.42393	4.2393e-06	144.206
FlwrSx_pheno	9_18392600	9	18392600	1	2.1211	0.14754	NaN	NaN	NaN	NaN	NaN	NaN	146	0.01438	0.42393	4.2393e-06	144.206
FlwrSx_pheno	9_18463570	9	18463570	2	0.76756	0.46612	0.06364	0.40999	0.52304	-0.041316	0.14075	0.70811	146	0.01041	0.42393	4.2393e-06	144.206
FlwrSx_pheno	9_18628859	9	18628859	6	0.79087	0.57859	NaN	NaN	NaN	NaN	NaN	NaN	146	0.03218	0.42393	4.2393e-06	144.206
FlwrSx_pheno	9_19000027	9	19000027	2	0.17432	0.84021	-0.034078	0.30823	0.57967	0.05216	0.14824	0.70082	146	0.00236	0.42393	4.2393e-06	144.206
FlwrSx_pheno	9_19072322	9	19072322	2	0.16488	0.84816	NaN	NaN	NaN	NaN	NaN	NaN	146	0.00224	0.42393	4.2393e-06	144.206
FlwrSx_pheno	9_19148103	9	19148103	4	0.90448	0.46332	NaN	NaN	NaN	NaN	NaN	NaN	146	0.02453	0.42393	4.2393e-06	144.206
FlwrSx_pheno	9_19253175	9	19253175	5	0.33038	0.8939	NaN	NaN	NaN	NaN	NaN	NaN	146	0.0112	0.42393	4.2393e-06	144.206
FlwrSx_pheno	9_19317456	9	19317456	6	1.05165	0.39502	NaN	NaN	NaN	NaN	NaN	NaN	146	0.04279	0.42393	4.2393e-06	144.206
FlwrSx_pheno	9_19944895	9	19944895	1	0.06246	0.80302	NaN	NaN	NaN	NaN	NaN	NaN	146	0.00042355	0.42393	4.2393e-06	144.206
FlwrSx_pheno	9_20042224	9	20042224	2	0.90433	0.4072	0.0967	0.91483	0.34051	0.13861	1.54683	0.21571	146	0.01226	0.42393	4.2393e-06	144.206
FlwrSx_pheno	9_20127590	9	20127590	1	0.0061	0.93787	NaN	NaN	NaN	NaN	NaN	NaN	146	4.1346e-05	0.42393	4.2393e-06	144.206
FlwrSx_pheno	9_23002835	9	23002835	6	0.4968	0.80987	NaN	NaN	NaN	NaN	NaN	NaN	146	0.02021	0.42393	4.2393e-06	144.206
FlwrSx_pheno	10_370298	10	370298	1	0.07417	0.78576	NaN	NaN	NaN	NaN	NaN	NaN	146	0.00050296	0.42393	4.2393e-06	144.206
FlwrSx_pheno	10_423938	10	423938	5	0.40915	0.84179	NaN	NaN	NaN	NaN	NaN	NaN	146	0.01387	0.42393	4.2393e-06	144.206
FlwrSx_pheno	10_508428	10	508428	2	0.34728	0.70722	0.08209	0.32537	0.56933	0.10045	0.42166	0.51719	146	0.00471	0.42393	4.2393e-06	144.206
FlwrSx_pheno	10_650959	10	650959	2	0.69514	0.50074	0.0512	0.51592	0.4738	-0.11655	1.25742	0.26409	146	0.00943	0.42393	4.2393e-06	144.206
FlwrSx_pheno	10_874103	10	874103	1	0.68489	0.40933	NaN	NaN	NaN	NaN	NaN	NaN	146	0.00464	0.42393	4.2393e-06	144.206
FlwrSx_pheno	10_939355	10	939355	0	NaN	NaN	NaN	NaN	NaN	NaN	NaN	NaN	146	0	0.42393	4.2393e-06	144.206
FlwrSx_pheno	10_1013557	10	1013557	2	0.26566	0.76709	0.15821	0.52143	0.47146	0.11546	0.28516	0.5942	146	0.0036	0.42393	4.2393e-06	144.206
FlwrSx_pheno	10_1111687	10	1111687	3	1.63074	0.18512	NaN	NaN	NaN	NaN	NaN	NaN	146	0.03317	0.42393	4.2393e-06	144.206
FlwrSx_pheno	10_1174215	10	1174215	2	1.05783	0.35001	-0.072363	1.22271	0.27075	-0.16292	1.03833	0.30999	146	0.01435	0.42393	4.2393e-06	144.206
FlwrSx_pheno	10_1265993	10	1265993	5	0.22919	0.94924	NaN	NaN	NaN	NaN	NaN	NaN	146	0.00777	0.42393	4.2393e-06	144.206
FlwrSx_pheno	10_1430660	10	1430660	1	1.22121	0.27103	NaN	NaN	NaN	NaN	NaN	NaN	146	0.00828	0.42393	4.2393e-06	144.206
FlwrSx_pheno	10_2469486	10	2469486	2	0.73584	0.48097	0.16415	0.77335	0.38071	0.06509	0.10832	0.74257	146	0.00998	0.42393	4.2393e-06	144.206
FlwrSx_pheno	10_2600993	10	2600993	2	0.13818	0.87106	NaN	NaN	NaN	NaN	NaN	NaN	146	0.00187	0.42393	4.2393e-06	144.206
FlwrSx_pheno	10_2803328	10	2803328	2	0.3723	0.68984	0.01904	0.06807	0.79456	-0.2776	0.61715	0.43346	146	0.00505	0.42393	4.2393e-06	144.206
FlwrSx_pheno	10_2983812	10	2983812	1	0.03524	0.85136	NaN	NaN	NaN	NaN	NaN	NaN	146	0.00023899	0.42393	4.2393e-06	144.206
FlwrSx_pheno	10_3426575	10	3426575	1	0.15051	0.69864	NaN	NaN	NaN	NaN	NaN	NaN	146	0.00102	0.42393	4.2393e-06	144.206
FlwrSx_pheno	10_3540296	10	3540296	3	1.03284	0.38019	NaN	NaN	NaN	NaN	NaN	NaN	146	0.02101	0.42393	4.2393e-06	144.206
FlwrSx_pheno	10_3690372	10	3690372	2	0.14755	0.86296	0.02163	0.02188	0.88262	0.07748	0.2663	0.60665	146	0.002	0.42393	4.2393e-06	144.206
FlwrSx_pheno	10_4005129	10	4005129	8	0.19559	0.9911	NaN	NaN	NaN	NaN	NaN	NaN	146	0.01061	0.42393	4.2393e-06	144.206
FlwrSx_pheno	10_4427721	10	4427721	1	0.12502	0.72419	NaN	NaN	NaN	NaN	NaN	NaN	146	0.00084777	0.42393	4.2393e-06	144.206
FlwrSx_pheno	10_4503995	10	4503995	2	0.76437	0.46759	-0.0052859	0.00637	0.93649	0.28662	1.51712	0.22015	146	0.01037	0.42393	4.2393e-06	144.206
FlwrSx_pheno	10_4623373	10	4623373	7	0.62181	0.73717	NaN	NaN	NaN	NaN	NaN	NaN	146	0.02952	0.42393	4.2393e-06	144.206
FlwrSx_pheno	10_4847719	10	4847719	7	0.32465	0.9417	NaN	NaN	NaN	NaN	NaN	NaN	146	0.01541	0.42393	4.2393e-06	144.206
FlwrSx_pheno	10_4950540	10	4950540	3	0.2932	0.83026	NaN	NaN	NaN	NaN	NaN	NaN	146	0.00596	0.42393	4.2393e-06	144.206
FlwrSx_pheno	10_5055530	10	5055530	3	0.02042	0.99602	NaN	NaN	NaN	NaN	NaN	NaN	146	0.00041538	0.42393	4.2393e-06	144.206
FlwrSx_pheno	10_5247875	10	5247875	2	0.03515	0.96547	0.00967	0.01384	0.90652	-0.043205	0.07031	0.79129	146	0.00047675	0.42393	4.2393e-06	144.206
FlwrSx_pheno	10_5381836	10	5381836	1	0.01801	0.89344	NaN	NaN	NaN	NaN	NaN	NaN	146	0.00012211	0.42393	4.2393e-06	144.206
FlwrSx_pheno	10_5443410	10	5443410	3	0.7167	0.54363	NaN	NaN	NaN	NaN	NaN	NaN	146	0.01458	0.42393	4.2393e-06	144.206
FlwrSx_pheno	10_5930341	10	5930341	4	0.29019	0.88394	NaN	NaN	NaN	NaN	NaN	NaN	146	0.00787	0.42393	4.2393e-06	144.206
FlwrSx_pheno	10_6200947	10	6200947	3	0.33308	0.80144	NaN	NaN	NaN	NaN	NaN	NaN	146	0.00678	0.42393	4.2393e-06	144.206
FlwrSx_pheno	10_6407241	10	6407241	1	0.00445	0.94689	NaN	NaN	NaN	NaN	NaN	NaN	146	3.0202e-05	0.42393	4.2393e-06	144.206
FlwrSx_pheno	10_6523776	10	6523776	1	1.54804	0.21552	NaN	NaN	NaN	NaN	NaN	NaN	146	0.0105	0.42393	4.2393e-06	144.206
FlwrSx_pheno	10_6732153	10	6732153	2	0.40911	0.66505	-0.038213	0.25312	0.61569	0.16857	0.33602	0.56308	146	0.00555	0.42393	4.2393e-06	144.206
FlwrSx_pheno	10_7345058	10	7345058	1	1.66823	0.19864	NaN	NaN	NaN	NaN	NaN	NaN	146	0.01131	0.42393	4.2393e-06	144.206
FlwrSx_pheno	10_7537254	10	7537254	1	0.04928	0.82465	NaN	NaN	NaN	NaN	NaN	NaN	146	0.00033414	0.42393	4.2393e-06	144.206
FlwrSx_pheno	10_7930703	10	7930703	4	0.83006	0.50825	NaN	NaN	NaN	NaN	NaN	NaN	146	0.02251	0.42393	4.2393e-06	144.206
FlwrSx_pheno	10_8038057	10	8038057	7	0.79986	0.58877	NaN	NaN	NaN	NaN	NaN	NaN	146	0.03797	0.42393	4.2393e-06	144.206
FlwrSx_pheno	10_8528547	10	8528547	3	2.23878	0.08653	NaN	NaN	NaN	NaN	NaN	NaN	146	0.04554	0.42393	4.2393e-06	144.206
FlwrSx_pheno	10_8787351	10	8787351	4	0.50222	0.73414	NaN	NaN	NaN	NaN	NaN	NaN	146	0.01362	0.42393	4.2393e-06	144.206
FlwrSx_pheno	10_8893209	10	8893209	1	0.04928	0.82465	NaN	NaN	NaN	NaN	NaN	NaN	146	0.00033414	0.42393	4.2393e-06	144.206
FlwrSx_pheno	10_9014261	10	9014261	2	2.50725	0.0852	-0.12189	2.23339	0.13734	-0.13053	2.18679	0.14148	146	0.034	0.42393	4.2393e-06	144.206
FlwrSx_pheno	10_9215683	10	9215683	4	0.88547	0.47453	NaN	NaN	NaN	NaN	NaN	NaN	146	0.02402	0.42393	4.2393e-06	144.206
FlwrSx_pheno	10_9467495	10	9467495	6	0.54678	0.77177	NaN	NaN	NaN	NaN	NaN	NaN	146	0.02225	0.42393	4.2393e-06	144.206
FlwrSx_pheno	10_10334806	10	10334806	4	0.12714	0.97239	NaN	NaN	NaN	NaN	NaN	NaN	146	0.00345	0.42393	4.2393e-06	144.206
FlwrSx_pheno	10_10475020	10	10475020	4	1.12817	0.34589	NaN	NaN	NaN	NaN	NaN	NaN	146	0.0306	0.42393	4.2393e-06	144.206
FlwrSx_pheno	10_10547760	10	10547760	2	3.0309	0.0515	NaN	NaN	NaN	NaN	NaN	NaN	146	0.0411	0.42393	4.2393e-06	144.206
FlwrSx_pheno	10_10653854	10	10653854	5	0.7424	0.59302	NaN	NaN	NaN	NaN	NaN	NaN	146	0.02517	0.42393	4.2393e-06	144.206
FlwrSx_pheno	10_11157943	10	11157943	4	1.06938	0.37419	NaN	NaN	NaN	NaN	NaN	NaN	146	0.02901	0.42393	4.2393e-06	144.206
FlwrSx_pheno	10_11408804	10	11408804	6	0.35091	0.90833	NaN	NaN	NaN	NaN	NaN	NaN	146	0.01428	0.42393	4.2393e-06	144.206
FlwrSx_pheno	10_11863766	10	11863766	2	0.35079	0.70476	-0.042094	0.46337	0.49719	-0.054236	0.39063	0.533	146	0.00476	0.42393	4.2393e-06	144.206
FlwrSx_pheno	10_12464008	10	12464008	2	0.47984	0.61991	0.15941	0.8233	0.3658	0.18012	0.95513	0.33013	146	0.00651	0.42393	4.2393e-06	144.206
FlwrSx_pheno	10_12605914	10	12605914	5	0.05623	0.99793	NaN	NaN	NaN	NaN	NaN	NaN	146	0.00191	0.42393	4.2393e-06	144.206
FlwrSx_pheno	10_14200734	10	14200734	0	NaN	NaN	NaN	NaN	NaN	NaN	NaN	NaN	146	0	0.42393	4.2393e-06	144.206
FlwrSx_pheno	10_14341231	10	14341231	0	NaN	NaN	NaN	NaN	NaN	NaN	NaN	NaN	146	0	0.42393	4.2393e-06	144.206
FlwrSx_pheno	10_15341739	10	15341739	3	0.21249	0.88761	NaN	NaN	NaN	NaN	NaN	NaN	146	0.00432	0.42393	4.2393e-06	144.206
FlwrSx_pheno	10_16851267	10	16851267	4	0.52411	0.71817	NaN	NaN	NaN	NaN	NaN	NaN	146	0.01422	0.42393	4.2393e-06	144.206
FlwrSx_pheno	10_16979798	10	16979798	3	0.06732	0.97718	NaN	NaN	NaN	NaN	NaN	NaN	146	0.00137	0.42393	4.2393e-06	144.206
FlwrSx_pheno	10_17170708	10	17170708	4	2.0967	0.0846	NaN	NaN	NaN	NaN	NaN	NaN	146	0.05687	0.42393	4.2393e-06	144.206
FlwrSx_pheno	10_19677254	10	19677254	2	1.82503	0.16508	0.1081	3.38076	0.06811	-0.041795	0.36423	0.54715	146	0.02475	0.42393	4.2393e-06	144.206
FlwrSx_pheno	10_20553231	10	20553231	1	0.03748	0.84677	NaN	NaN	NaN	NaN	NaN	NaN	146	0.00025415	0.42393	4.2393e-06	144.206
FlwrSx_pheno	10_21059800	10	21059800	6	0.37344	0.89481	NaN	NaN	NaN	NaN	NaN	NaN	146	0.01519	0.42393	4.2393e-06	144.206
FlwrSx_pheno	10_21760871	10	21760871	0	NaN	NaN	NaN	NaN	NaN	NaN	NaN	NaN	146	0	0.42393	4.2393e-06	144.206
FlwrSx_pheno	10_23440244	10	23440244	2	1.08569	0.34054	-0.21672	0.84308	0.36012	-0.30076	1.55545	0.21445	146	0.01472	0.42393	4.2393e-06	144.206
FlwrSx_pheno	11_255751	11	255751	3	0.46935	0.70414	NaN	NaN	NaN	NaN	NaN	NaN	146	0.00955	0.42393	4.2393e-06	144.206
FlwrSx_pheno	11_386863	11	386863	8	0.58367	0.78993	NaN	NaN	NaN	NaN	NaN	NaN	146	0.03166	0.42393	4.2393e-06	144.206
FlwrSx_pheno	11_542859	11	542859	1	2.88136	0.09185	NaN	NaN	NaN	NaN	NaN	NaN	146	0.01954	0.42393	4.2393e-06	144.206
FlwrSx_pheno	11_601198	11	601198	7	0.96249	0.46135	NaN	NaN	NaN	NaN	NaN	NaN	146	0.04569	0.42393	4.2393e-06	144.206
FlwrSx_pheno	11_691194	11	691194	2	0.16717	0.84623	0.11427	0.32761	0.568	0.1122	0.30086	0.58423	146	0.00227	0.42393	4.2393e-06	144.206
FlwrSx_pheno	11_1025585	11	1025585	1	0.54459	0.46178	NaN	NaN	NaN	NaN	NaN	NaN	146	0.00369	0.42393	4.2393e-06	144.206
FlwrSx_pheno	11_1183569	11	1183569	5	0.48484	0.78712	NaN	NaN	NaN	NaN	NaN	NaN	146	0.01644	0.42393	4.2393e-06	144.206
FlwrSx_pheno	11_1343142	11	1343142	2	0.84246	0.43285	0.0817	1.67293	0.19803	-0.00062715	0.00012098	0.99124	146	0.01143	0.42393	4.2393e-06	144.206
FlwrSx_pheno	11_1442687	11	1442687	4	1.82974	0.12664	NaN	NaN	NaN	NaN	NaN	NaN	146	0.04963	0.42393	4.2393e-06	144.206
FlwrSx_pheno	11_1857249	11	1857249	2	0.45216	0.63719	-0.018061	0.00892	0.9249	-0.10263	0.28743	0.59273	146	0.00613	0.42393	4.2393e-06	144.206
FlwrSx_pheno	11_1985173	11	1985173	7	0.54109	0.80202	NaN	NaN	NaN	NaN	NaN	NaN	146	0.02568	0.42393	4.2393e-06	144.206
FlwrSx_pheno	11_2216980	11	2216980	3	0.89988	0.44311	NaN	NaN	NaN	NaN	NaN	NaN	146	0.01831	0.42393	4.2393e-06	144.206
FlwrSx_pheno	11_2515310	11	2515310	2	0.03788	0.96283	NaN	NaN	NaN	NaN	NaN	NaN	146	0.00051378	0.42393	4.2393e-06	144.206
FlwrSx_pheno	11_2737838	11	2737838	4	0.28935	0.88449	NaN	NaN	NaN	NaN	NaN	NaN	146	0.00785	0.42393	4.2393e-06	144.206
FlwrSx_pheno	11_2977354	11	2977354	5	0.14518	0.98117	NaN	NaN	NaN	NaN	NaN	NaN	146	0.00492	0.42393	4.2393e-06	144.206
FlwrSx_pheno	11_3112858	11	3112858	4	1.09269	0.36276	NaN	NaN	NaN	NaN	NaN	NaN	146	0.02964	0.42393	4.2393e-06	144.206
FlwrSx_pheno	11_3263224	11	3263224	2	0.41141	0.66352	0.01037	0.02886	0.86535	0.08324	0.80479	0.37123	146	0.00558	0.42393	4.2393e-06	144.206
FlwrSx_pheno	11_3395372	11	3395372	3	0.34842	0.79035	NaN	NaN	NaN	NaN	NaN	NaN	146	0.00709	0.42393	4.2393e-06	144.206
FlwrSx_pheno	11_3749132	11	3749132	1	1.4285	0.23404	NaN	NaN	NaN	NaN	NaN	NaN	146	0.00969	0.42393	4.2393e-06	144.206
FlwrSx_pheno	11_3938527	11	3938527	6	1.03483	0.40559	NaN	NaN	NaN	NaN	NaN	NaN	146	0.0421	0.42393	4.2393e-06	144.206
FlwrSx_pheno	11_4000176	11	4000176	2	1.69409	0.18757	-0.14085	3.24584	0.07379	-0.034267	0.16777	0.68273	146	0.02298	0.42393	4.2393e-06	144.206
FlwrSx_pheno	11_4081344	11	4081344	5	0.83721	0.5255	NaN	NaN	NaN	NaN	NaN	NaN	146	0.02839	0.42393	4.2393e-06	144.206
FlwrSx_pheno	11_4254847	11	4254847	4	0.62984	0.64203	NaN	NaN	NaN	NaN	NaN	NaN	146	0.01708	0.42393	4.2393e-06	144.206
FlwrSx_pheno	11_4359180	11	4359180	2	1.88388	0.15589	0.40596	3.52786	0.06246	0.29902	1.83565	0.17768	146	0.02555	0.42393	4.2393e-06	144.206
FlwrSx_pheno	11_4501448	11	4501448	4	0.77125	0.54571	NaN	NaN	NaN	NaN	NaN	NaN	146	0.02092	0.42393	4.2393e-06	144.206
FlwrSx_pheno	11_4657459	11	4657459	5	0.59665	0.70255	NaN	NaN	NaN	NaN	NaN	NaN	146	0.02023	0.42393	4.2393e-06	144.206
FlwrSx_pheno	11_4738446	11	4738446	1	0.00698	0.93353	NaN	NaN	NaN	NaN	NaN	NaN	146	4.7344e-05	0.42393	4.2393e-06	144.206
FlwrSx_pheno	11_4833197	11	4833197	5	1.08701	0.37047	NaN	NaN	NaN	NaN	NaN	NaN	146	0.03685	0.42393	4.2393e-06	144.206
FlwrSx_pheno	11_4899312	11	4899312	1	0.50449	0.47872	NaN	NaN	NaN	NaN	NaN	NaN	146	0.00342	0.42393	4.2393e-06	144.206
FlwrSx_pheno	11_5215446	11	5215446	1	0.24702	0.61997	NaN	NaN	NaN	NaN	NaN	NaN	146	0.00168	0.42393	4.2393e-06	144.206
FlwrSx_pheno	11_5357281	11	5357281	2	0.83264	0.43707	0.09057	1.14421	0.28663	-0.054455	0.73557	0.39257	146	0.01129	0.42393	4.2393e-06	144.206
FlwrSx_pheno	11_5534517	11	5534517	4	0.34807	0.845	NaN	NaN	NaN	NaN	NaN	NaN	146	0.00944	0.42393	4.2393e-06	144.206
FlwrSx_pheno	11_5792931	11	5792931	2	0.64007	0.52881	0.17932	0.70941	0.4011	0.07559	0.121	0.72848	146	0.00868	0.42393	4.2393e-06	144.206
FlwrSx_pheno	11_6139019	11	6139019	2	0.18822	0.82864	-0.045277	0.32285	0.57083	-0.00057104	3.9854e-05	0.99497	146	0.00255	0.42393	4.2393e-06	144.206
FlwrSx_pheno	11_6276211	11	6276211	1	0.50483	0.47858	NaN	NaN	NaN	NaN	NaN	NaN	146	0.00342	0.42393	4.2393e-06	144.206
FlwrSx_pheno	11_6379656	11	6379656	2	0.06729	0.93495	-0.054828	0.08521	0.77079	-0.065592	0.12147	0.72798	146	0.00091258	0.42393	4.2393e-06	144.206
FlwrSx_pheno	11_6612094	11	6612094	4	0.96088	0.43121	NaN	NaN	NaN	NaN	NaN	NaN	146	0.02606	0.42393	4.2393e-06	144.206
FlwrSx_pheno	11_6821881	11	6821881	5	2.03403	0.07774	NaN	NaN	NaN	NaN	NaN	NaN	146	0.06896	0.42393	4.2393e-06	144.206
FlwrSx_pheno	11_6956387	11	6956387	2	1.01222	0.36609	-0.08189	1.44178	0.23191	-0.040618	0.1832	0.66931	146	0.01373	0.42393	4.2393e-06	144.206
FlwrSx_pheno	11_7093931	11	7093931	7	0.57246	0.77728	NaN	NaN	NaN	NaN	NaN	NaN	146	0.02717	0.42393	4.2393e-06	144.206
FlwrSx_pheno	11_7329819	11	7329819	6	0.78805	0.58077	NaN	NaN	NaN	NaN	NaN	NaN	146	0.03206	0.42393	4.2393e-06	144.206
FlwrSx_pheno	11_7449768	11	7449768	7	0.88203	0.52263	NaN	NaN	NaN	NaN	NaN	NaN	146	0.04187	0.42393	4.2393e-06	144.206
FlwrSx_pheno	11_7656746	11	7656746	1	0.64657	0.42271	NaN	NaN	NaN	NaN	NaN	NaN	146	0.00438	0.42393	4.2393e-06	144.206
FlwrSx_pheno	11_7713575	11	7713575	1	0.41732	0.51934	NaN	NaN	NaN	NaN	NaN	NaN	146	0.00283	0.42393	4.2393e-06	144.206
FlwrSx_pheno	11_8109770	11	8109770	3	0.09972	0.96005	NaN	NaN	NaN	NaN	NaN	NaN	146	0.00203	0.42393	4.2393e-06	144.206
FlwrSx_pheno	11_8194452	11	8194452	4	0.67561	0.61	NaN	NaN	NaN	NaN	NaN	NaN	146	0.01833	0.42393	4.2393e-06	144.206
FlwrSx_pheno	11_8650142	11	8650142	4	0.54714	0.7014	NaN	NaN	NaN	NaN	NaN	NaN	146	0.01484	0.42393	4.2393e-06	144.206
FlwrSx_pheno	11_9798821	11	9798821	1	0.05523	0.81455	NaN	NaN	NaN	NaN	NaN	NaN	146	0.00037451	0.42393	4.2393e-06	144.206
FlwrSx_pheno	11_10089836	11	10089836	2	1.46033	0.23572	0.06274	1.1376	0.28802	-0.30344	1.30144	0.25593	146	0.0198	0.42393	4.2393e-06	144.206
FlwrSx_pheno	11_12164303	11	12164303	4	0.31778	0.86569	NaN	NaN	NaN	NaN	NaN	NaN	146	0.00862	0.42393	4.2393e-06	144.206
FlwrSx_pheno	11_14828475	11	14828475	3	0.50087	0.6823	NaN	NaN	NaN	NaN	NaN	NaN	146	0.01019	0.42393	4.2393e-06	144.206
FlwrSx_pheno	11_16272381	11	16272381	1	1.84614	0.17643	NaN	NaN	NaN	NaN	NaN	NaN	146	0.01252	0.42393	4.2393e-06	144.206
FlwrSx_pheno	11_16886199	11	16886199	5	0.84696	0.51879	NaN	NaN	NaN	NaN	NaN	NaN	146	0.02872	0.42393	4.2393e-06	144.206
FlwrSx_pheno	11_16949037	11	16949037	6	0.17795	0.98243	NaN	NaN	NaN	NaN	NaN	NaN	146	0.00724	0.42393	4.2393e-06	144.206
FlwrSx_pheno	11_17611360	11	17611360	2	0.11535	0.89114	-0.0080946	0.01656	0.89779	0.02786	0.22768	0.634	146	0.00156	0.42393	4.2393e-06	144.206
FlwrSx_pheno	11_17767859	11	17767859	7	1.30649	0.252	NaN	NaN	NaN	NaN	NaN	NaN	146	0.06201	0.42393	4.2393e-06	144.206
FlwrSx_pheno	11_17987786	11	17987786	3	0.55567	0.6452	NaN	NaN	NaN	NaN	NaN	NaN	146	0.0113	0.42393	4.2393e-06	144.206
FlwrSx_pheno	11_18204712	11	18204712	2	1.01134	0.36641	-0.14664	2.02116	0.15738	-0.057847	0.27442	0.60122	146	0.01372	0.42393	4.2393e-06	144.206
FlwrSx_pheno	11_18433819	11	18433819	1	0.48763	0.48615	NaN	NaN	NaN	NaN	NaN	NaN	146	0.00331	0.42393	4.2393e-06	144.206
FlwrSx_pheno	11_18646367	11	18646367	2	0.94373	0.39167	-0.014553	0.04259	0.8368	-0.10607	1.63419	0.20327	146	0.0128	0.42393	4.2393e-06	144.206
FlwrSx_pheno	11_18708021	11	18708021	1	0.48763	0.48615	NaN	NaN	NaN	NaN	NaN	NaN	146	0.00331	0.42393	4.2393e-06	144.206
FlwrSx_pheno	11_18836141	11	18836141	6	0.11246	0.99485	NaN	NaN	NaN	NaN	NaN	NaN	146	0.00458	0.42393	4.2393e-06	144.206
FlwrSx_pheno	11_18910740	11	18910740	7	0.41363	0.8925	NaN	NaN	NaN	NaN	NaN	NaN	146	0.01963	0.42393	4.2393e-06	144.206
FlwrSx_pheno	11_19533500	11	19533500	2	0.27526	0.75979	-0.02915	0.29604	0.58726	0.03948	0.30535	0.58144	146	0.00373	0.42393	4.2393e-06	144.206
FlwrSx_pheno	11_19712713	11	19712713	2	0.61031	0.54464	-0.058001	0.94764	0.33202	-0.18613	0.21101	0.6467	146	0.00828	0.42393	4.2393e-06	144.206
FlwrSx_pheno	11_19766239	11	19766239	4	0.62125	0.64812	NaN	NaN	NaN	NaN	NaN	NaN	146	0.01685	0.42393	4.2393e-06	144.206
FlwrSx_pheno	11_19978651	11	19978651	8	1.09531	0.37049	NaN	NaN	NaN	NaN	NaN	NaN	146	0.05942	0.42393	4.2393e-06	144.206
FlwrSx_pheno	11_20115217	11	20115217	2	0.19835	0.82032	-0.023636	0.15151	0.6977	0.04719	0.11333	0.7369	146	0.00269	0.42393	4.2393e-06	144.206
FlwrSx_pheno	12_5638	12	5638	5	1.58369	0.16881	NaN	NaN	NaN	NaN	NaN	NaN	146	0.05369	0.42393	4.2393e-06	144.206
FlwrSx_pheno	12_115867	12	115867	2	3.18638	0.04438	-0.062746	1.6088	0.2068	-0.19303	5.23405	0.02367	146	0.04321	0.42393	4.2393e-06	144.206
FlwrSx_pheno	12_173874	12	173874	7	1.06937	0.38669	NaN	NaN	NaN	NaN	NaN	NaN	146	0.05076	0.42393	4.2393e-06	144.206
FlwrSx_pheno	12_390468	12	390468	1	0.54842	0.46021	NaN	NaN	NaN	NaN	NaN	NaN	146	0.00372	0.42393	4.2393e-06	144.206
FlwrSx_pheno	12_521695	12	521695	6	1.3581	0.23611	NaN	NaN	NaN	NaN	NaN	NaN	146	0.05526	0.42393	4.2393e-06	144.206
FlwrSx_pheno	12_844914	12	844914	2	0.09972	0.90516	0.00706	0.00329	0.95431	0.05015	0.1221	0.7273	146	0.00135	0.42393	4.2393e-06	144.206
FlwrSx_pheno	12_996164	12	996164	1	0.50912	0.47672	NaN	NaN	NaN	NaN	NaN	NaN	146	0.00345	0.42393	4.2393e-06	144.206
FlwrSx_pheno	12_1266582	12	1266582	4	0.52794	0.71538	NaN	NaN	NaN	NaN	NaN	NaN	146	0.01432	0.42393	4.2393e-06	144.206
FlwrSx_pheno	12_1368028	12	1368028	4	0.98329	0.41892	NaN	NaN	NaN	NaN	NaN	NaN	146	0.02667	0.42393	4.2393e-06	144.206
FlwrSx_pheno	12_1524783	12	1524783	1	0.56258	0.45449	NaN	NaN	NaN	NaN	NaN	NaN	146	0.00381	0.42393	4.2393e-06	144.206
FlwrSx_pheno	12_1709224	12	1709224	2	0.38799	0.67915	0.05755	0.7754	0.38008	0.03439	0.01587	0.89994	146	0.00526	0.42393	4.2393e-06	144.206
FlwrSx_pheno	12_1818274	12	1818274	1	1.32646	0.25141	NaN	NaN	NaN	NaN	NaN	NaN	146	0.00899	0.42393	4.2393e-06	144.206
FlwrSx_pheno	12_2066524	12	2066524	2	0.60961	0.54502	NaN	NaN	NaN	NaN	NaN	NaN	146	0.00827	0.42393	4.2393e-06	144.206
FlwrSx_pheno	12_2121248	12	2121248	0	NaN	NaN	NaN	NaN	NaN	NaN	NaN	NaN	146	0	0.42393	4.2393e-06	144.206
FlwrSx_pheno	12_2305412	12	2305412	3	1.21104	0.30817	NaN	NaN	NaN	NaN	NaN	NaN	146	0.02464	0.42393	4.2393e-06	144.206
FlwrSx_pheno	12_2439647	12	2439647	0	NaN	NaN	NaN	NaN	NaN	NaN	NaN	NaN	146	0	0.42393	4.2393e-06	144.206
FlwrSx_pheno	12_2673100	12	2673100	7	0.71803	0.65685	NaN	NaN	NaN	NaN	NaN	NaN	146	0.03408	0.42393	4.2393e-06	144.206
FlwrSx_pheno	12_2966354	12	2966354	2	2.04021	0.1339	NaN	NaN	NaN	NaN	NaN	NaN	146	0.02767	0.42393	4.2393e-06	144.206
FlwrSx_pheno	12_3116725	12	3116725	4	1.38512	0.24236	NaN	NaN	NaN	NaN	NaN	NaN	146	0.03757	0.42393	4.2393e-06	144.206
FlwrSx_pheno	12_3218920	12	3218920	2	0.67093	0.51289	NaN	NaN	NaN	NaN	NaN	NaN	146	0.0091	0.42393	4.2393e-06	144.206
FlwrSx_pheno	12_3325270	12	3325270	3	0.84721	0.47034	NaN	NaN	NaN	NaN	NaN	NaN	146	0.01723	0.42393	4.2393e-06	144.206
FlwrSx_pheno	12_3478868	12	3478868	4	1.35332	0.2535	NaN	NaN	NaN	NaN	NaN	NaN	146	0.03671	0.42393	4.2393e-06	144.206
FlwrSx_pheno	12_3962172	12	3962172	2	0.2056	0.8144	-0.030589	0.10804	0.74289	-0.067397	0.40497	0.52559	146	0.00279	0.42393	4.2393e-06	144.206
FlwrSx_pheno	12_5074355	12	5074355	7	0.24656	0.97252	NaN	NaN	NaN	NaN	NaN	NaN	146	0.0117	0.42393	4.2393e-06	144.206
FlwrSx_pheno	12_5164930	12	5164930	3	0.20821	0.89057	NaN	NaN	NaN	NaN	NaN	NaN	146	0.00424	0.42393	4.2393e-06	144.206
FlwrSx_pheno	12_5418237	12	5418237	1	0.03066	0.86125	NaN	NaN	NaN	NaN	NaN	NaN	146	0.00020794	0.42393	4.2393e-06	144.206
FlwrSx_pheno	12_5533572	12	5533572	4	0.41491	0.79767	NaN	NaN	NaN	NaN	NaN	NaN	146	0.01125	0.42393	4.2393e-06	144.206
FlwrSx_pheno	12_5598767	12	5598767	1	0.5889	0.44415	NaN	NaN	NaN	NaN	NaN	NaN	146	0.00399	0.42393	4.2393e-06	144.206
FlwrSx_pheno	12_5985351	12	5985351	2	0.21721	0.80503	0.10749	0.24024	0.62481	0.13741	0.42478	0.51564	146	0.00295	0.42393	4.2393e-06	144.206
FlwrSx_pheno	12_6104436	12	6104436	2	1.10135	0.33533	0.23208	2.01667	0.15784	0.14496	0.71207	0.40022	146	0.01494	0.42393	4.2393e-06	144.206
FlwrSx_pheno	12_6325821	12	6325821	2	0.13267	0.87587	-0.026743	0.19956	0.65578	0.01278	0.01805	0.89331	146	0.0018	0.42393	4.2393e-06	144.206
FlwrSx_pheno	12_6691567	12	6691567	1	0.20982	0.64762	NaN	NaN	NaN	NaN	NaN	NaN	146	0.00142	0.42393	4.2393e-06	144.206
FlwrSx_pheno	12_7053640	12	7053640	6	0.1921	0.97859	NaN	NaN	NaN	NaN	NaN	NaN	146	0.00782	0.42393	4.2393e-06	144.206
FlwrSx_pheno	12_7220783	12	7220783	6	0.66179	0.6806	NaN	NaN	NaN	NaN	NaN	NaN	146	0.02693	0.42393	4.2393e-06	144.206
FlwrSx_pheno	12_7374050	12	7374050	2	0.19367	0.82416	-0.020942	0.02684	0.87011	-0.067376	0.24682	0.62012	146	0.00263	0.42393	4.2393e-06	144.206
FlwrSx_pheno	12_7525515	12	7525515	3	0.22268	0.8805	NaN	NaN	NaN	NaN	NaN	NaN	146	0.00453	0.42393	4.2393e-06	144.206
FlwrSx_pheno	12_8048809	12	8048809	2	0.89141	0.41242	-0.21685	1.2627	0.26309	-0.2646	1.78174	0.18413	146	0.01209	0.42393	4.2393e-06	144.206
FlwrSx_pheno	12_8142405	12	8142405	2	0.15483	0.85671	-0.014409	0.01092	0.91691	0.05356	0.1165	0.73338	146	0.0021	0.42393	4.2393e-06	144.206
FlwrSx_pheno	12_8493396	12	8493396	3	0.55562	0.64523	NaN	NaN	NaN	NaN	NaN	NaN	146	0.0113	0.42393	4.2393e-06	144.206
FlwrSx_pheno	12_8801535	12	8801535	6	1.27903	0.2711	NaN	NaN	NaN	NaN	NaN	NaN	146	0.05204	0.42393	4.2393e-06	144.206
FlwrSx_pheno	12_8872106	12	8872106	2	1.24806	0.29028	-0.19787	1.12623	0.29043	0.0019	0.00011021	0.99164	146	0.01693	0.42393	4.2393e-06	144.206
FlwrSx_pheno	12_8944870	12	8944870	6	0.73198	0.62466	NaN	NaN	NaN	NaN	NaN	NaN	146	0.02978	0.42393	4.2393e-06	144.206
FlwrSx_pheno	12_9691021	12	9691021	1	0.04975	0.82383	NaN	NaN	NaN	NaN	NaN	NaN	146	0.00033735	0.42393	4.2393e-06	144.206
FlwrSx_pheno	12_9898269	12	9898269	7	0.61652	0.74152	NaN	NaN	NaN	NaN	NaN	NaN	146	0.02926	0.42393	4.2393e-06	144.206
FlwrSx_pheno	12_10018038	12	10018038	2	0.02731	0.97307	0.00892	0.0359	0.85001	-0.017142	0.00815	0.92821	146	0.00037031	0.42393	4.2393e-06	144.206
FlwrSx_pheno	12_13578193	12	13578193	4	0.64146	0.63383	NaN	NaN	NaN	NaN	NaN	NaN	146	0.0174	0.42393	4.2393e-06	144.206
FlwrSx_pheno	12_14587489	12	14587489	2	0.13523	0.87363	0.01998	0.11647	0.73342	-0.035288	0.17002	0.68074	146	0.00183	0.42393	4.2393e-06	144.206
FlwrSx_pheno	12_15428839	12	15428839	3	0.17686	0.91192	NaN	NaN	NaN	NaN	NaN	NaN	146	0.0036	0.42393	4.2393e-06	144.206
FlwrSx_pheno	12_17156423	12	17156423	7	0.43163	0.88096	NaN	NaN	NaN	NaN	NaN	NaN	146	0.02049	0.42393	4.2393e-06	144.206
FlwrSx_pheno	12_18628428	12	18628428	5	0.29027	0.91769	NaN	NaN	NaN	NaN	NaN	NaN	146	0.00984	0.42393	4.2393e-06	144.206
FlwrSx_pheno	12_18779599	12	18779599	3	0.44358	0.72223	NaN	NaN	NaN	NaN	NaN	NaN	146	0.00902	0.42393	4.2393e-06	144.206
FlwrSx_pheno	12_19467018	12	19467018	7	0.58325	0.76862	NaN	NaN	NaN	NaN	NaN	NaN	146	0.02768	0.42393	4.2393e-06	144.206
FlwrSx_pheno	12_19528528	12	19528528	2	0.01343	0.98666	-0.010781	0.02581	0.87259	-0.0034122	0.00162	0.96799	146	0.00018216	0.42393	4.2393e-06	144.206
FlwrSx_pheno	12_19783710	12	19783710	3	0.52898	0.66313	NaN	NaN	NaN	NaN	NaN	NaN	146	0.01076	0.42393	4.2393e-06	144.206
FlwrSx_pheno	12_20018956	12	20018956	5	0.38498	0.85842	NaN	NaN	NaN	NaN	NaN	NaN	146	0.01305	0.42393	4.2393e-06	144.206
FlwrSx_pheno	12_20361061	12	20361061	1	0.00647	0.93601	NaN	NaN	NaN	NaN	NaN	NaN	146	4.3867e-05	0.42393	4.2393e-06	144.206
FlwrSx_pheno	12_20594460	12	20594460	3	0.37099	0.77406	NaN	NaN	NaN	NaN	NaN	NaN	146	0.00755	0.42393	4.2393e-06	144.206
FlwrSx_pheno	12_20990376	12	20990376	4	0.54293	0.70446	NaN	NaN	NaN	NaN	NaN	NaN	146	0.01473	0.42393	4.2393e-06	144.206
FlwrSx_pheno	12_21100305	12	21100305	1	1.82616	0.17878	NaN	NaN	NaN	NaN	NaN	NaN	146	0.01238	0.42393	4.2393e-06	144.206
FlwrSx_pheno	12_21712346	12	21712346	0	NaN	NaN	NaN	NaN	NaN	NaN	NaN	NaN	146	0	0.42393	4.2393e-06	144.206
FlwrSx_pheno	12_21952129	12	21952129	5	0.05317	0.99819	NaN	NaN	NaN	NaN	NaN	NaN	146	0.0018	0.42393	4.2393e-06	144.206
FlwrSx_pheno	12_22049998	12	22049998	1	0.06951	0.79245	NaN	NaN	NaN	NaN	NaN	NaN	146	0.00047133	0.42393	4.2393e-06	144.206
FlwrSx_pheno	12_22115627	12	22115627	2	0.10896	0.89685	-0.030727	0.21762	0.6416	-0.013773	0.02792	0.86753	146	0.00148	0.42393	4.2393e-06	144.206
FlwrSx_pheno	12_22200448	12	22200448	3	1.20872	0.30903	NaN	NaN	NaN	NaN	NaN	NaN	146	0.02459	0.42393	4.2393e-06	144.206
FlwrSx_pheno	12_22346427	12	22346427	3	0.01852	0.99656	NaN	NaN	NaN	NaN	NaN	NaN	146	0.00037673	0.42393	4.2393e-06	144.206
FlwrSx_pheno	12_22430141	12	22430141	1	0.06951	0.79245	NaN	NaN	NaN	NaN	NaN	NaN	146	0.00047133	0.42393	4.2393e-06	144.206
FlwrSx_pheno	12_22516082	12	22516082	2	0.21047	0.81046	0.05068	0.37898	0.53916	0.04159	0.2113	0.64647	146	0.00285	0.42393	4.2393e-06	144.206
FlwrSx_pheno	12_22586794	12	22586794	1	0.06951	0.79245	NaN	NaN	NaN	NaN	NaN	NaN	146	0.00047133	0.42393	4.2393e-06	144.206
FlwrSx_pheno	12_23504918	12	23504918	4	1.7659	0.13928	NaN	NaN	NaN	NaN	NaN	NaN	146	0.0479	0.42393	4.2393e-06	144.206
FlwrSx_pheno	12_23572750	12	23572750	3	0.08846	0.96627	NaN	NaN	NaN	NaN	NaN	NaN	146	0.0018	0.42393	4.2393e-06	144.206
FlwrSx_pheno	12_23834651	12	23834651	2	1.66671	0.19265	0.01872	0.05074	0.82211	0.15462	3.03583	0.08367	146	0.0226	0.42393	4.2393e-06	144.206
FlwrSx_pheno	12_23999415	12	23999415	1	0.0058	0.93943	NaN	NaN	NaN	NaN	NaN	NaN	146	3.9299e-05	0.42393	4.2393e-06	144.206
FlwrSx_pheno	12_24104070	12	24104070	4	0.22656	0.92315	NaN	NaN	NaN	NaN	NaN	NaN	146	0.00615	0.42393	4.2393e-06	144.206
FlwrSx_pheno	13_54877	13	54877	1	0.32051	0.57221	NaN	NaN	NaN	NaN	NaN	NaN	146	0.00217	0.42393	4.2393e-06	144.206
FlwrSx_pheno	13_305162	13	305162	2	0.23656	0.78965	0.03516	0.4686	0.49478	0.00558	0.00546	0.94121	146	0.00321	0.42393	4.2393e-06	144.206
FlwrSx_pheno	13_507206	13	507206	3	0.25514	0.85757	NaN	NaN	NaN	NaN	NaN	NaN	146	0.00519	0.42393	4.2393e-06	144.206
FlwrSx_pheno	13_965334	13	965334	2	0.3761	0.68724	NaN	NaN	NaN	NaN	NaN	NaN	146	0.0051	0.42393	4.2393e-06	144.206
FlwrSx_pheno	13_1211616	13	1211616	4	0.95341	0.43537	NaN	NaN	NaN	NaN	NaN	NaN	146	0.02586	0.42393	4.2393e-06	144.206
FlwrSx_pheno	13_1298235	13	1298235	4	0.44513	0.77579	NaN	NaN	NaN	NaN	NaN	NaN	146	0.01207	0.42393	4.2393e-06	144.206
FlwrSx_pheno	13_1426203	13	1426203	5	0.15451	0.97836	NaN	NaN	NaN	NaN	NaN	NaN	146	0.00524	0.42393	4.2393e-06	144.206
FlwrSx_pheno	13_1635674	13	1635674	1	0.47012	0.49408	NaN	NaN	NaN	NaN	NaN	NaN	146	0.00319	0.42393	4.2393e-06	144.206
FlwrSx_pheno	13_2110146	13	2110146	5	1.54282	0.18068	NaN	NaN	NaN	NaN	NaN	NaN	146	0.05231	0.42393	4.2393e-06	144.206
FlwrSx_pheno	13_2230274	13	2230274	4	0.6123	0.65448	NaN	NaN	NaN	NaN	NaN	NaN	146	0.01661	0.42393	4.2393e-06	144.206
FlwrSx_pheno	13_2381644	13	2381644	2	0.55964	0.57271	-0.22009	1.052	0.30684	-0.21466	1.03414	0.31097	146	0.00759	0.42393	4.2393e-06	144.206
FlwrSx_pheno	13_2530757	13	2530757	4	1.05599	0.38089	NaN	NaN	NaN	NaN	NaN	NaN	146	0.02864	0.42393	4.2393e-06	144.206
FlwrSx_pheno	13_2994658	13	2994658	2	0.64768	0.52484	-0.08506	0.86239	0.35469	-0.089026	0.77093	0.38145	146	0.00878	0.42393	4.2393e-06	144.206
FlwrSx_pheno	13_3148270	13	3148270	2	0.31558	0.72989	-0.028417	0.06036	0.80629	0.07873	0.43262	0.5118	146	0.00428	0.42393	4.2393e-06	144.206
FlwrSx_pheno	13_3257266	13	3257266	1	0.00736	0.93177	NaN	NaN	NaN	NaN	NaN	NaN	146	4.9882e-05	0.42393	4.2393e-06	144.206
FlwrSx_pheno	13_3335044	13	3335044	3	0.39674	0.75555	NaN	NaN	NaN	NaN	NaN	NaN	146	0.00807	0.42393	4.2393e-06	144.206
FlwrSx_pheno	13_3469326	13	3469326	2	0.41873	0.65872	0.12091	0.83727	0.36177	0.07375	0.31536	0.57532	146	0.00568	0.42393	4.2393e-06	144.206
FlwrSx_pheno	13_3578143	13	3578143	2	0.56926	0.56727	0.00465	0.00632	0.93674	-0.37539	1.13016	0.2896	146	0.00772	0.42393	4.2393e-06	144.206
FlwrSx_pheno	13_3640676	13	3640676	7	0.64897	0.71467	NaN	NaN	NaN	NaN	NaN	NaN	146	0.0308	0.42393	4.2393e-06	144.206
FlwrSx_pheno	13_3748786	13	3748786	2	0.69021	0.50319	NaN	NaN	NaN	NaN	NaN	NaN	146	0.00936	0.42393	4.2393e-06	144.206
FlwrSx_pheno	13_3813814	13	3813814	4	0.16085	0.95775	NaN	NaN	NaN	NaN	NaN	NaN	146	0.00436	0.42393	4.2393e-06	144.206
FlwrSx_pheno	13_4021260	13	4021260	2	0.73629	0.48076	-0.23956	1.3928	0.23996	-0.2101	1.01297	0.31595	146	0.00999	0.42393	4.2393e-06	144.206
FlwrSx_pheno	13_5238141	13	5238141	1	0.0028	0.95789	NaN	NaN	NaN	NaN	NaN	NaN	146	1.8969e-05	0.42393	4.2393e-06	144.206
FlwrSx_pheno	13_5625117	13	5625117	2	0.25361	0.77636	-0.1266	0.19132	0.66251	-0.16728	0.33051	0.5663	146	0.00344	0.42393	4.2393e-06	144.206
FlwrSx_pheno	13_5766649	13	5766649	4	0.19292	0.94175	NaN	NaN	NaN	NaN	NaN	NaN	146	0.00523	0.42393	4.2393e-06	144.206
FlwrSx_pheno	13_5863106	13	5863106	1	0.17367	0.67751	NaN	NaN	NaN	NaN	NaN	NaN	146	0.00118	0.42393	4.2393e-06	144.206
FlwrSx_pheno	13_5949531	13	5949531	1	0.03311	0.85588	NaN	NaN	NaN	NaN	NaN	NaN	146	0.00022451	0.42393	4.2393e-06	144.206
FlwrSx_pheno	13_6033227	13	6033227	2	0.48719	0.6154	0.18946	0.86962	0.35269	0.1292	0.39926	0.52852	146	0.00661	0.42393	4.2393e-06	144.206
FlwrSx_pheno	13_6119963	13	6119963	7	1.03623	0.40895	NaN	NaN	NaN	NaN	NaN	NaN	146	0.04919	0.42393	4.2393e-06	144.206
FlwrSx_pheno	13_6402644	13	6402644	1	0.17139	0.67952	NaN	NaN	NaN	NaN	NaN	NaN	146	0.00116	0.42393	4.2393e-06	144.206
FlwrSx_pheno	13_6540716	13	6540716	2	0.18674	0.82987	0.02221	0.16553	0.68475	0.04581	0.29426	0.58838	146	0.00253	0.42393	4.2393e-06	144.206
FlwrSx_pheno	13_6660218	13	6660218	5	0.90813	0.47785	NaN	NaN	NaN	NaN	NaN	NaN	146	0.03079	0.42393	4.2393e-06	144.206
FlwrSx_pheno	13_6867117	13	6867117	2	0.2057	0.81433	0.03264	0.25458	0.61468	-0.034502	0.17114	0.67974	146	0.00279	0.42393	4.2393e-06	144.206
FlwrSx_pheno	13_7620093	13	7620093	0	NaN	NaN	NaN	NaN	NaN	NaN	NaN	NaN	146	0	0.42393	4.2393e-06	144.206
FlwrSx_pheno	13_7734187	13	7734187	4	0.41202	0.79975	NaN	NaN	NaN	NaN	NaN	NaN	146	0.01118	0.42393	4.2393e-06	144.206
FlwrSx_pheno	13_7923799	13	7923799	7	1.78831	0.09462	NaN	NaN	NaN	NaN	NaN	NaN	146	0.08489	0.42393	4.2393e-06	144.206
FlwrSx_pheno	13_8083875	13	8083875	3	0.45482	0.71431	NaN	NaN	NaN	NaN	NaN	NaN	146	0.00925	0.42393	4.2393e-06	144.206
FlwrSx_pheno	13_8192631	13	8192631	1	0.75488	0.38643	NaN	NaN	NaN	NaN	NaN	NaN	146	0.00512	0.42393	4.2393e-06	144.206
FlwrSx_pheno	13_8308812	13	8308812	2	0.38725	0.67966	0.02442	0.1565	0.69301	-0.075629	0.76377	0.38367	146	0.00525	0.42393	4.2393e-06	144.206
FlwrSx_pheno	13_13390889	13	13390889	5	0.8374	0.52537	NaN	NaN	NaN	NaN	NaN	NaN	146	0.02839	0.42393	4.2393e-06	144.206
FlwrSx_pheno	13_14338425	13	14338425	1	0.75708	0.38574	NaN	NaN	NaN	NaN	NaN	NaN	146	0.00513	0.42393	4.2393e-06	144.206
FlwrSx_pheno	13_15266603	13	15266603	2	0.24667	0.78174	0.01191	0.01318	0.90877	0.06958	0.48043	0.48939	146	0.00335	0.42393	4.2393e-06	144.206
FlwrSx_pheno	13_15347566	13	15347566	1	0.45482	0.50118	NaN	NaN	NaN	NaN	NaN	NaN	146	0.00308	0.42393	4.2393e-06	144.206
FlwrSx_pheno	13_15736455	13	15736455	1	0.09151	0.76272	NaN	NaN	NaN	NaN	NaN	NaN	146	0.00062053	0.42393	4.2393e-06	144.206
FlwrSx_pheno	13_16075743	13	16075743	4	0.84471	0.49918	NaN	NaN	NaN	NaN	NaN	NaN	146	0.02291	0.42393	4.2393e-06	144.206
FlwrSx_pheno	13_16250951	13	16250951	7	0.51268	0.82374	NaN	NaN	NaN	NaN	NaN	NaN	146	0.02434	0.42393	4.2393e-06	144.206
FlwrSx_pheno	13_16320948	13	16320948	4	0.47466	0.75428	NaN	NaN	NaN	NaN	NaN	NaN	146	0.01287	0.42393	4.2393e-06	144.206
FlwrSx_pheno	13_16754260	13	16754260	7	1.04979	0.39974	NaN	NaN	NaN	NaN	NaN	NaN	146	0.04983	0.42393	4.2393e-06	144.206
FlwrSx_pheno	13_16925901	13	16925901	5	0.47449	0.79477	NaN	NaN	NaN	NaN	NaN	NaN	146	0.01609	0.42393	4.2393e-06	144.206
FlwrSx_pheno	13_18218422	13	18218422	3	0.86444	0.46129	NaN	NaN	NaN	NaN	NaN	NaN	146	0.01759	0.42393	4.2393e-06	144.206
FlwrSx_pheno	13_18789364	13	18789364	4	0.32209	0.86279	NaN	NaN	NaN	NaN	NaN	NaN	146	0.00874	0.42393	4.2393e-06	144.206
FlwrSx_pheno	13_19058179	13	19058179	1	0.38158	0.53777	NaN	NaN	NaN	NaN	NaN	NaN	146	0.00259	0.42393	4.2393e-06	144.206
FlwrSx_pheno	13_20576036	13	20576036	2	0.58735	0.55718	-0.027257	0.18962	0.66391	-0.097738	0.71367	0.39969	146	0.00797	0.42393	4.2393e-06	144.206
FlwrSx_pheno	13_22005655	13	22005655	2	0.30387	0.73845	0.04683	0.45033	0.5033	0.04552	0.18595	0.66698	146	0.00412	0.42393	4.2393e-06	144.206
FlwrSx_pheno	13_22173380	13	22173380	5	0.62096	0.68403	NaN	NaN	NaN	NaN	NaN	NaN	146	0.02105	0.42393	4.2393e-06	144.206
FlwrSx_pheno	13_22226946	13	22226946	5	0.38672	0.85723	NaN	NaN	NaN	NaN	NaN	NaN	146	0.01311	0.42393	4.2393e-06	144.206
FlwrSx_pheno	13_22281023	13	22281023	5	1.14905	0.33773	NaN	NaN	NaN	NaN	NaN	NaN	146	0.03896	0.42393	4.2393e-06	144.206
FlwrSx_pheno	13_24703210	13	24703210	1	0.34241	0.55939	NaN	NaN	NaN	NaN	NaN	NaN	146	0.00232	0.42393	4.2393e-06	144.206
FlwrSx_pheno	13_24958287	13	24958287	1	0.29009	0.59103	NaN	NaN	NaN	NaN	NaN	NaN	146	0.00197	0.42393	4.2393e-06	144.206
FlwrSx_pheno	13_25013004	13	25013004	4	1.42385	0.22937	NaN	NaN	NaN	NaN	NaN	NaN	146	0.03862	0.42393	4.2393e-06	144.206
FlwrSx_pheno	13_25280719	13	25280719	3	0.10325	0.95804	NaN	NaN	NaN	NaN	NaN	NaN	146	0.0021	0.42393	4.2393e-06	144.206
FlwrSx_pheno	13_25721137	13	25721137	1	0.00231	0.96176	NaN	NaN	NaN	NaN	NaN	NaN	146	1.5644e-05	0.42393	4.2393e-06	144.206
FlwrSx_pheno	13_26962710	13	26962710	1	1.73446	0.19001	NaN	NaN	NaN	NaN	NaN	NaN	146	0.01176	0.42393	4.2393e-06	144.206
FlwrSx_pheno	13_27413917	13	27413917	1	1.88705	0.17175	NaN	NaN	NaN	NaN	NaN	NaN	146	0.0128	0.42393	4.2393e-06	144.206
FlwrSx_pheno	13_27586684	13	27586684	2	1.21662	0.29939	-0.034817	0.46816	0.49498	0.16975	1.70272	0.1941	146	0.0165	0.42393	4.2393e-06	144.206
FlwrSx_pheno	13_27796053	13	27796053	1	1.27774	0.26027	NaN	NaN	NaN	NaN	NaN	NaN	146	0.00866	0.42393	4.2393e-06	144.206
FlwrSx_pheno	13_27884063	13	27884063	2	0.47401	0.62351	0.01108	0.03849	0.84476	0.09201	0.88832	0.34758	146	0.00643	0.42393	4.2393e-06	144.206
FlwrSx_pheno	13_27978882	13	27978882	5	0.38214	0.86033	NaN	NaN	NaN	NaN	NaN	NaN	146	0.01296	0.42393	4.2393e-06	144.206
FlwrSx_pheno	13_28096981	13	28096981	2	0.21857	0.80394	0.13627	0.42255	0.51675	0.11157	0.27274	0.60233	146	0.00296	0.42393	4.2393e-06	144.206
FlwrSx_pheno	13_28631883	13	28631883	1	2.04234	0.15522	NaN	NaN	NaN	NaN	NaN	NaN	146	0.01385	0.42393	4.2393e-06	144.206
FlwrSx_pheno	13_28855433	13	28855433	5	0.34197	0.88664	NaN	NaN	NaN	NaN	NaN	NaN	146	0.01159	0.42393	4.2393e-06	144.206
FlwrSx_pheno	13_28928847	13	28928847	3	1.12572	0.34097	NaN	NaN	NaN	NaN	NaN	NaN	146	0.0229	0.42393	4.2393e-06	144.206
FlwrSx_pheno	13_29070085	13	29070085	4	0.9452	0.43997	NaN	NaN	NaN	NaN	NaN	NaN	146	0.02564	0.42393	4.2393e-06	144.206
FlwrSx_pheno	14_88562	14	88562	1	0.07458	0.78519	NaN	NaN	NaN	NaN	NaN	NaN	146	0.0005057	0.42393	4.2393e-06	144.206
FlwrSx_pheno	14_257360	14	257360	2	0.57612	0.56342	NaN	NaN	NaN	NaN	NaN	NaN	146	0.00781	0.42393	4.2393e-06	144.206
FlwrSx_pheno	14_360989	14	360989	2	0.01219	0.98789	-0.0072876	0.02404	0.877	-0.0038368	0.00012655	0.99104	146	0.00016531	0.42393	4.2393e-06	144.206
FlwrSx_pheno	14_434513	14	434513	3	0.76114	0.51774	NaN	NaN	NaN	NaN	NaN	NaN	146	0.01548	0.42393	4.2393e-06	144.206
FlwrSx_pheno	14_594524	14	594524	1	0.11178	0.73863	NaN	NaN	NaN	NaN	NaN	NaN	146	0.00075796	0.42393	4.2393e-06	144.206
FlwrSx_pheno	14_836379	14	836379	3	1.20064	0.31201	NaN	NaN	NaN	NaN	NaN	NaN	146	0.02442	0.42393	4.2393e-06	144.206
FlwrSx_pheno	14_1159858	14	1159858	1	0.20807	0.649	NaN	NaN	NaN	NaN	NaN	NaN	146	0.00141	0.42393	4.2393e-06	144.206
FlwrSx_pheno	14_1509565	14	1509565	1	0.20807	0.649	NaN	NaN	NaN	NaN	NaN	NaN	146	0.00141	0.42393	4.2393e-06	144.206
FlwrSx_pheno	14_1806350	14	1806350	2	0.06633	0.93585	0.02494	0.07204	0.78879	0.03544	0.12539	0.7238	146	0.00089952	0.42393	4.2393e-06	144.206
FlwrSx_pheno	14_2055250	14	2055250	1	4.308e-05	0.99477	NaN	NaN	NaN	NaN	NaN	NaN	146	2.9213e-07	0.42393	4.2393e-06	144.206
FlwrSx_pheno	14_3027635	14	3027635	0	NaN	NaN	NaN	NaN	NaN	NaN	NaN	NaN	146	0	0.42393	4.2393e-06	144.206
FlwrSx_pheno	14_3099967	14	3099967	5	0.46273	0.80342	NaN	NaN	NaN	NaN	NaN	NaN	146	0.01569	0.42393	4.2393e-06	144.206
FlwrSx_pheno	14_3183108	14	3183108	3	0.41887	0.73975	NaN	NaN	NaN	NaN	NaN	NaN	146	0.00852	0.42393	4.2393e-06	144.206
FlwrSx_pheno	14_3303300	14	3303300	2	0.5839	0.55909	0.19827	1.16474	0.28237	0.15235	0.73501	0.39275	146	0.00792	0.42393	4.2393e-06	144.206
FlwrSx_pheno	14_3479410	14	3479410	5	0.98175	0.43135	NaN	NaN	NaN	NaN	NaN	NaN	146	0.03329	0.42393	4.2393e-06	144.206
FlwrSx_pheno	14_4331688	14	4331688	2	2.23236	0.11114	0.08536	1.54159	0.21649	-0.16562	1.00876	0.31696	146	0.03028	0.42393	4.2393e-06	144.206
FlwrSx_pheno	14_4941220	14	4941220	2	1.14726	0.32051	-0.039327	0.34676	0.55692	-0.14357	1.7499	0.18808	146	0.01556	0.42393	4.2393e-06	144.206
FlwrSx_pheno	14_5687927	14	5687927	6	0.56038	0.76117	NaN	NaN	NaN	NaN	NaN	NaN	146	0.0228	0.42393	4.2393e-06	144.206
FlwrSx_pheno	14_5966808	14	5966808	5	0.95763	0.44624	NaN	NaN	NaN	NaN	NaN	NaN	146	0.03247	0.42393	4.2393e-06	144.206
FlwrSx_pheno	14_6141335	14	6141335	7	0.71297	0.66109	NaN	NaN	NaN	NaN	NaN	NaN	146	0.03384	0.42393	4.2393e-06	144.206
FlwrSx_pheno	14_6208302	14	6208302	5	0.69903	0.62508	NaN	NaN	NaN	NaN	NaN	NaN	146	0.0237	0.42393	4.2393e-06	144.206
FlwrSx_pheno	14_6495285	14	6495285	1	1.2391	0.26757	NaN	NaN	NaN	NaN	NaN	NaN	146	0.0084	0.42393	4.2393e-06	144.206
FlwrSx_pheno	14_6974992	14	6974992	1	0.02931	0.86431	NaN	NaN	NaN	NaN	NaN	NaN	146	0.00019875	0.42393	4.2393e-06	144.206
FlwrSx_pheno	14_7174167	14	7174167	3	0.03682	0.99051	NaN	NaN	NaN	NaN	NaN	NaN	146	0.00074897	0.42393	4.2393e-06	144.206
FlwrSx_pheno	14_7296877	14	7296877	2	0.57908	0.56177	0.05299	0.22402	0.63674	0.12234	1.15644	0.28408	146	0.00785	0.42393	4.2393e-06	144.206
FlwrSx_pheno	14_7510359	14	7510359	4	0.33997	0.8506	NaN	NaN	NaN	NaN	NaN	NaN	146	0.00922	0.42393	4.2393e-06	144.206
FlwrSx_pheno	14_7624685	14	7624685	4	1.24935	0.29313	NaN	NaN	NaN	NaN	NaN	NaN	146	0.03389	0.42393	4.2393e-06	144.206
FlwrSx_pheno	14_7777740	14	7777740	2	0.95785	0.38625	-0.025761	0.08857	0.76645	-0.13207	1.87455	0.17318	146	0.01299	0.42393	4.2393e-06	144.206
FlwrSx_pheno	14_8308158	14	8308158	1	1.44316	0.23167	NaN	NaN	NaN	NaN	NaN	NaN	146	0.00979	0.42393	4.2393e-06	144.206
FlwrSx_pheno	14_10135191	14	10135191	4	1.40241	0.23648	NaN	NaN	NaN	NaN	NaN	NaN	146	0.03804	0.42393	4.2393e-06	144.206
FlwrSx_pheno	14_10197424	14	10197424	3	1.21218	0.30775	NaN	NaN	NaN	NaN	NaN	NaN	146	0.02466	0.42393	4.2393e-06	144.206
FlwrSx_pheno	14_10528514	14	10528514	2	0.057	0.94462	0.0257	0.08884	0.7661	0.00201	0.00056795	0.98102	146	0.00077299	0.42393	4.2393e-06	144.206
FlwrSx_pheno	14_10743715	14	10743715	3	0.78505	0.50421	NaN	NaN	NaN	NaN	NaN	NaN	146	0.01597	0.42393	4.2393e-06	144.206
FlwrSx_pheno	14_11677439	14	11677439	5	1.15973	0.33233	NaN	NaN	NaN	NaN	NaN	NaN	146	0.03932	0.42393	4.2393e-06	144.206
FlwrSx_pheno	14_12584178	14	12584178	4	1.58343	0.18221	NaN	NaN	NaN	NaN	NaN	NaN	146	0.04295	0.42393	4.2393e-06	144.206
FlwrSx_pheno	14_12730584	14	12730584	2	0.47226	0.6246	0.01073	0.0087	0.92581	0.10314	0.67611	0.41235	146	0.0064	0.42393	4.2393e-06	144.206
FlwrSx_pheno	14_13171276	14	13171276	1	1.02452	0.31321	NaN	NaN	NaN	NaN	NaN	NaN	146	0.00695	0.42393	4.2393e-06	144.206
FlwrSx_pheno	14_13378081	14	13378081	1	0.01538	0.90147	NaN	NaN	NaN	NaN	NaN	NaN	146	0.00010432	0.42393	4.2393e-06	144.206
FlwrSx_pheno	14_14229668	14	14229668	2	2.31402	0.10269	0.00117	0.00019592	0.98885	-0.32187	4.49516	0.03578	146	0.03138	0.42393	4.2393e-06	144.206
FlwrSx_pheno	14_14755965	14	14755965	3	2.17359	0.09396	NaN	NaN	NaN	NaN	NaN	NaN	146	0.04422	0.42393	4.2393e-06	144.206
FlwrSx_pheno	14_14863028	14	14863028	0	NaN	NaN	NaN	NaN	NaN	NaN	NaN	NaN	146	0	0.42393	4.2393e-06	144.206
FlwrSx_pheno	14_15714242	14	15714242	3	2.17359	0.09396	NaN	NaN	NaN	NaN	NaN	NaN	146	0.04422	0.42393	4.2393e-06	144.206
FlwrSx_pheno	14_15875843	14	15875843	4	0.52282	0.71911	NaN	NaN	NaN	NaN	NaN	NaN	146	0.01418	0.42393	4.2393e-06	144.206
FlwrSx_pheno	14_16000806	14	16000806	1	0.06737	0.79559	NaN	NaN	NaN	NaN	NaN	NaN	146	0.00045682	0.42393	4.2393e-06	144.206
FlwrSx_pheno	14_16253640	14	16253640	7	0.96726	0.45784	NaN	NaN	NaN	NaN	NaN	NaN	146	0.04591	0.42393	4.2393e-06	144.206
FlwrSx_pheno	14_16490288	14	16490288	0	NaN	NaN	NaN	NaN	NaN	NaN	NaN	NaN	146	0	0.42393	4.2393e-06	144.206
FlwrSx_pheno	14_16652730	14	16652730	1	1.88807	0.17163	NaN	NaN	NaN	NaN	NaN	NaN	146	0.0128	0.42393	4.2393e-06	144.206
FlwrSx_pheno	14_17077376	14	17077376	2	0.76518	0.46721	0.04056	0.22049	0.63941	0.15584	1.51178	0.22096	146	0.01038	0.42393	4.2393e-06	144.206
FlwrSx_pheno	14_17379596	14	17379596	3	0.37683	0.76985	NaN	NaN	NaN	NaN	NaN	NaN	146	0.00767	0.42393	4.2393e-06	144.206
FlwrSx_pheno	14_17450562	14	17450562	1	0.21859	0.64085	NaN	NaN	NaN	NaN	NaN	NaN	146	0.00148	0.42393	4.2393e-06	144.206
FlwrSx_pheno	14_17873209	14	17873209	1	1.56254	0.21339	NaN	NaN	NaN	NaN	NaN	NaN	146	0.0106	0.42393	4.2393e-06	144.206
FlwrSx_pheno	14_18215931	14	18215931	5	1.6224	0.15821	NaN	NaN	NaN	NaN	NaN	NaN	146	0.05501	0.42393	4.2393e-06	144.206
FlwrSx_pheno	14_18868775	14	18868775	4	0.31398	0.86824	NaN	NaN	NaN	NaN	NaN	NaN	146	0.00852	0.42393	4.2393e-06	144.206
FlwrSx_pheno	14_19103240	14	19103240	0	NaN	NaN	NaN	NaN	NaN	NaN	NaN	NaN	146	0	0.42393	4.2393e-06	144.206
FlwrSx_pheno	14_19325226	14	19325226	2	0.40996	0.66448	-0.013332	0.02246	0.8811	-0.081151	0.5027	0.47951	146	0.00556	0.42393	4.2393e-06	144.206
FlwrSx_pheno	14_19429359	14	19429359	2	0.69302	0.50179	-0.11751	0.83671	0.36194	-0.13668	0.98382	0.32299	146	0.0094	0.42393	4.2393e-06	144.206
FlwrSx_pheno	14_19587909	14	19587909	2	1.85486	0.16035	0.06198	0.58279	0.44652	-0.14628	1.67599	0.19762	146	0.02516	0.42393	4.2393e-06	144.206
FlwrSx_pheno	14_20102426	14	20102426	2	1.37976	0.25509	NaN	NaN	NaN	NaN	NaN	NaN	146	0.01871	0.42393	4.2393e-06	144.206
FlwrSx_pheno	14_20174098	14	20174098	4	0.35416	0.84077	NaN	NaN	NaN	NaN	NaN	NaN	146	0.00961	0.42393	4.2393e-06	144.206
FlwrSx_pheno	14_20629301	14	20629301	5	0.86169	0.50875	NaN	NaN	NaN	NaN	NaN	NaN	146	0.02922	0.42393	4.2393e-06	144.206
FlwrSx_pheno	14_20733951	14	20733951	0	NaN	NaN	NaN	NaN	NaN	NaN	NaN	NaN	146	0	0.42393	4.2393e-06	144.206
FlwrSx_pheno	14_21019303	14	21019303	1	0.11253	0.73779	NaN	NaN	NaN	NaN	NaN	NaN	146	0.00076303	0.42393	4.2393e-06	144.206
FlwrSx_pheno	14_21740224	14	21740224	1	0.11253	0.73779	NaN	NaN	NaN	NaN	NaN	NaN	146	0.00076303	0.42393	4.2393e-06	144.206
FlwrSx_pheno	14_21885849	14	21885849	7	0.87651	0.52697	NaN	NaN	NaN	NaN	NaN	NaN	146	0.0416	0.42393	4.2393e-06	144.206
FlwrSx_pheno	14_22118159	14	22118159	5	1.11758	0.35405	NaN	NaN	NaN	NaN	NaN	NaN	146	0.03789	0.42393	4.2393e-06	144.206
FlwrSx_pheno	14_22405745	14	22405745	1	0.26156	0.60986	NaN	NaN	NaN	NaN	NaN	NaN	146	0.00177	0.42393	4.2393e-06	144.206
FlwrSx_pheno	14_22568886	14	22568886	3	0.6073	0.61136	NaN	NaN	NaN	NaN	NaN	NaN	146	0.01235	0.42393	4.2393e-06	144.206
FlwrSx_pheno	14_22889555	14	22889555	2	0.71849	0.4893	0.06985	1.26463	0.26273	-0.031494	0.09911	0.75338	146	0.00974	0.42393	4.2393e-06	144.206
FlwrSx_pheno	14_22993902	14	22993902	1	1.00293	0.31834	NaN	NaN	NaN	NaN	NaN	NaN	146	0.0068	0.42393	4.2393e-06	144.206
FlwrSx_pheno	14_23056941	14	23056941	3	0.42457	0.73569	NaN	NaN	NaN	NaN	NaN	NaN	146	0.00864	0.42393	4.2393e-06	144.206
FlwrSx_pheno	14_23376067	14	23376067	5	1.06355	0.38346	NaN	NaN	NaN	NaN	NaN	NaN	146	0.03606	0.42393	4.2393e-06	144.206
FlwrSx_pheno	14_23566639	14	23566639	7	0.7496	0.63043	NaN	NaN	NaN	NaN	NaN	NaN	146	0.03558	0.42393	4.2393e-06	144.206
FlwrSx_pheno	14_23657569	14	23657569	2	0.5573	0.57404	0.30403	1.10847	0.29425	-0.013786	0.00264	0.95911	146	0.00756	0.42393	4.2393e-06	144.206
FlwrSx_pheno	14_24137881	14	24137881	1	0.14871	0.70036	NaN	NaN	NaN	NaN	NaN	NaN	146	0.00101	0.42393	4.2393e-06	144.206
FlwrSx_pheno	14_24462111	14	24462111	2	1.06588	0.34724	-0.10563	1.11247	0.29339	0.13683	1.55661	0.21428	146	0.01446	0.42393	4.2393e-06	144.206
FlwrSx_pheno	14_24536812	14	24536812	7	1.12059	0.35392	NaN	NaN	NaN	NaN	NaN	NaN	146	0.05319	0.42393	4.2393e-06	144.206
FlwrSx_pheno	14_24617329	14	24617329	1	2.07237	0.15224	NaN	NaN	NaN	NaN	NaN	NaN	146	0.01405	0.42393	4.2393e-06	144.206
FlwrSx_pheno	14_24753252	14	24753252	4	1.3469	0.2558	NaN	NaN	NaN	NaN	NaN	NaN	146	0.03653	0.42393	4.2393e-06	144.206
FlwrSx_pheno	14_25292543	14	25292543	1	0.44281	0.50687	NaN	NaN	NaN	NaN	NaN	NaN	146	0.003	0.42393	4.2393e-06	144.206
FlwrSx_pheno	14_25365836	14	25365836	1	0.90457	0.34321	NaN	NaN	NaN	NaN	NaN	NaN	146	0.00613	0.42393	4.2393e-06	144.206
FlwrSx_pheno	14_25568672	14	25568672	4	2.47623	0.04713	NaN	NaN	NaN	NaN	NaN	NaN	146	0.06716	0.42393	4.2393e-06	144.206
FlwrSx_pheno	14_25763085	14	25763085	7	1.43332	0.19709	NaN	NaN	NaN	NaN	NaN	NaN	146	0.06804	0.42393	4.2393e-06	144.206
FlwrSx_pheno	14_26224717	14	26224717	5	1.17124	0.32658	NaN	NaN	NaN	NaN	NaN	NaN	146	0.03971	0.42393	4.2393e-06	144.206
FlwrSx_pheno	14_26404940	14	26404940	4	0.95918	0.43215	NaN	NaN	NaN	NaN	NaN	NaN	146	0.02602	0.42393	4.2393e-06	144.206
FlwrSx_pheno	14_26687062	14	26687062	6	1.40181	0.21844	NaN	NaN	NaN	NaN	NaN	NaN	146	0.05703	0.42393	4.2393e-06	144.206
FlwrSx_pheno	14_26877597	14	26877597	2	0.56434	0.57004	0.151	1.01986	0.31432	0.03317	0.05256	0.819	146	0.00765	0.42393	4.2393e-06	144.206
FlwrSx_pheno	14_26987507	14	26987507	2	1.17058	0.31325	0.13224	0.81437	0.3684	0.23409	2.26852	0.13431	146	0.01588	0.42393	4.2393e-06	144.206
FlwrSx_pheno	14_27088319	14	27088319	1	0.60908	0.43646	NaN	NaN	NaN	NaN	NaN	NaN	146	0.00413	0.42393	4.2393e-06	144.206
FlwrSx_pheno	14_27199117	14	27199117	2	2.22994	0.1114	-0.1902	0.79866	0.37305	-0.02813	0.01739	0.89528	146	0.03024	0.42393	4.2393e-06	144.206
FlwrSx_pheno	14_27425134	14	27425134	2	0.16816	0.84539	0.03369	0.02865	0.86584	0.10021	0.23711	0.62707	146	0.00228	0.42393	4.2393e-06	144.206
FlwrSx_pheno	14_27607541	14	27607541	1	0.22132	0.63878	NaN	NaN	NaN	NaN	NaN	NaN	146	0.0015	0.42393	4.2393e-06	144.206
FlwrSx_pheno	14_27926007	14	27926007	0	NaN	NaN	NaN	NaN	NaN	NaN	NaN	NaN	146	0	0.42393	4.2393e-06	144.206
FlwrSx_pheno	14_28052199	14	28052199	4	2.26289	0.06557	NaN	NaN	NaN	NaN	NaN	NaN	146	0.06138	0.42393	4.2393e-06	144.206
FlwrSx_pheno	14_28371145	14	28371145	6	1.13623	0.34479	NaN	NaN	NaN	NaN	NaN	NaN	146	0.04623	0.42393	4.2393e-06	144.206
FlwrSx_pheno	14_28521701	14	28521701	3	0.20766	0.89096	NaN	NaN	NaN	NaN	NaN	NaN	146	0.00422	0.42393	4.2393e-06	144.206
FlwrSx_pheno	14_28627512	14	28627512	2	0.65714	0.51995	0.01592	0.03504	0.85179	0.09778	0.97188	0.32594	146	0.00891	0.42393	4.2393e-06	144.206
FlwrSx_pheno	14_28947831	14	28947831	4	1.03929	0.38938	NaN	NaN	NaN	NaN	NaN	NaN	146	0.02819	0.42393	4.2393e-06	144.206
FlwrSx_pheno	14_29234849	14	29234849	1	0.17011	0.68065	NaN	NaN	NaN	NaN	NaN	NaN	146	0.00115	0.42393	4.2393e-06	144.206
FlwrSx_pheno	14_29335601	14	29335601	4	1.08268	0.36763	NaN	NaN	NaN	NaN	NaN	NaN	146	0.02937	0.42393	4.2393e-06	144.206
FlwrSx_pheno	14_29446606	14	29446606	2	0.90631	0.4064	0.01866	0.08268	0.77413	0.11051	1.8	0.18192	146	0.01229	0.42393	4.2393e-06	144.206
FlwrSx_pheno	14_29574449	14	29574449	7	0.91827	0.49454	NaN	NaN	NaN	NaN	NaN	NaN	146	0.04359	0.42393	4.2393e-06	144.206
FlwrSx_pheno	14_29774895	14	29774895	2	0.24789	0.78079	-0.022742	0.19521	0.6593	0.04149	0.28436	0.59472	146	0.00336	0.42393	4.2393e-06	144.206
FlwrSx_pheno	14_29979493	14	29979493	4	0.36722	0.83164	NaN	NaN	NaN	NaN	NaN	NaN	146	0.00996	0.42393	4.2393e-06	144.206
FlwrSx_pheno	15_177997	15	177997	4	0.71686	0.5818	NaN	NaN	NaN	NaN	NaN	NaN	146	0.01944	0.42393	4.2393e-06	144.206
FlwrSx_pheno	15_1096801	15	1096801	4	0.50785	0.73003	NaN	NaN	NaN	NaN	NaN	NaN	146	0.01377	0.42393	4.2393e-06	144.206
FlwrSx_pheno	15_1547883	15	1547883	5	0.10479	0.99103	NaN	NaN	NaN	NaN	NaN	NaN	146	0.00355	0.42393	4.2393e-06	144.206
FlwrSx_pheno	15_1928239	15	1928239	2	0.81875	0.44311	0.24303	1.36132	0.24532	0.25883	1.56671	0.2128	146	0.0111	0.42393	4.2393e-06	144.206
FlwrSx_pheno	15_2868330	15	2868330	1	0.02206	0.88213	NaN	NaN	NaN	NaN	NaN	NaN	146	0.00014961	0.42393	4.2393e-06	144.206
FlwrSx_pheno	15_2990680	15	2990680	5	0.542	0.74416	NaN	NaN	NaN	NaN	NaN	NaN	146	0.01838	0.42393	4.2393e-06	144.206
FlwrSx_pheno	15_5536174	15	5536174	1	0.19973	0.65563	NaN	NaN	NaN	NaN	NaN	NaN	146	0.00135	0.42393	4.2393e-06	144.206
FlwrSx_pheno	15_6458112	15	6458112	2	0.17863	0.83661	NaN	NaN	NaN	NaN	NaN	NaN	146	0.00242	0.42393	4.2393e-06	144.206
FlwrSx_pheno	15_6996975	15	6996975	6	0.62402	0.71081	NaN	NaN	NaN	NaN	NaN	NaN	146	0.02539	0.42393	4.2393e-06	144.206
FlwrSx_pheno	15_8267292	15	8267292	2	0.20815	0.81234	-0.038848	0.28213	0.59616	0.01617	0.02916	0.86465	146	0.00282	0.42393	4.2393e-06	144.206
FlwrSx_pheno	15_8357773	15	8357773	4	0.78998	0.5336	NaN	NaN	NaN	NaN	NaN	NaN	146	0.02143	0.42393	4.2393e-06	144.206
FlwrSx_pheno	15_9562659	15	9562659	2	2.83119	0.06237	0.03171	0.39138	0.53261	-0.14064	5.08769	0.02567	146	0.0384	0.42393	4.2393e-06	144.206
FlwrSx_pheno	15_9660835	15	9660835	1	0.00406	0.9493	NaN	NaN	NaN	NaN	NaN	NaN	146	2.7513e-05	0.42393	4.2393e-06	144.206
FlwrSx_pheno	15_9799495	15	9799495	6	0.38053	0.8904	NaN	NaN	NaN	NaN	NaN	NaN	146	0.01548	0.42393	4.2393e-06	144.206
FlwrSx_pheno	15_9863712	15	9863712	0	NaN	NaN	NaN	NaN	NaN	NaN	NaN	NaN	146	0	0.42393	4.2393e-06	144.206
FlwrSx_pheno	15_9993215	15	9993215	3	0.17544	0.91287	NaN	NaN	NaN	NaN	NaN	NaN	146	0.00357	0.42393	4.2393e-06	144.206
FlwrSx_pheno	15_10407188	15	10407188	7	0.54619	0.79804	NaN	NaN	NaN	NaN	NaN	NaN	146	0.02593	0.42393	4.2393e-06	144.206
FlwrSx_pheno	15_10773666	15	10773666	6	0.58909	0.73859	NaN	NaN	NaN	NaN	NaN	NaN	146	0.02397	0.42393	4.2393e-06	144.206
FlwrSx_pheno	15_10851058	15	10851058	2	0.23853	0.78811	0.01913	0.00858	0.92634	0.08179	0.15042	0.69873	146	0.00323	0.42393	4.2393e-06	144.206
FlwrSx_pheno	15_10990214	15	10990214	3	0.68776	0.561	NaN	NaN	NaN	NaN	NaN	NaN	146	0.01399	0.42393	4.2393e-06	144.206
FlwrSx_pheno	15_11204418	15	11204418	8	0.5638	0.80592	NaN	NaN	NaN	NaN	NaN	NaN	146	0.03059	0.42393	4.2393e-06	144.206
FlwrSx_pheno	15_11421844	15	11421844	4	0.41992	0.79406	NaN	NaN	NaN	NaN	NaN	NaN	146	0.01139	0.42393	4.2393e-06	144.206
FlwrSx_pheno	15_11503363	15	11503363	2	1.03	0.35974	-0.10067	1.76507	0.18619	-0.022432	0.14617	0.70281	146	0.01397	0.42393	4.2393e-06	144.206
FlwrSx_pheno	15_11792802	15	11792802	7	1.56439	0.15137	NaN	NaN	NaN	NaN	NaN	NaN	146	0.07426	0.42393	4.2393e-06	144.206
FlwrSx_pheno	15_12253375	15	12253375	2	0.52927	0.59023	-0.00083115	2.0469e-05	0.9964	-0.090934	0.23979	0.62513	146	0.00718	0.42393	4.2393e-06	144.206
FlwrSx_pheno	15_12844486	15	12844486	2	0.54283	0.58233	-0.0048245	0.00198	0.96454	0.1079	1.04713	0.30796	146	0.00736	0.42393	4.2393e-06	144.206
FlwrSx_pheno	15_13063122	15	13063122	4	0.83207	0.507	NaN	NaN	NaN	NaN	NaN	NaN	146	0.02257	0.42393	4.2393e-06	144.206
FlwrSx_pheno	15_13642456	15	13642456	0	NaN	NaN	NaN	NaN	NaN	NaN	NaN	NaN	146	0	0.42393	4.2393e-06	144.206
FlwrSx_pheno	15_13822901	15	13822901	5	0.2657	0.93112	NaN	NaN	NaN	NaN	NaN	NaN	146	0.00901	0.42393	4.2393e-06	144.206
FlwrSx_pheno	15_14360708	15	14360708	7	1.06127	0.39206	NaN	NaN	NaN	NaN	NaN	NaN	146	0.05037	0.42393	4.2393e-06	144.206
FlwrSx_pheno	15_15160259	15	15160259	8	1.6025	0.12989	NaN	NaN	NaN	NaN	NaN	NaN	146	0.08693	0.42393	4.2393e-06	144.206
FlwrSx_pheno	15_15294725	15	15294725	1	0.12797	0.72108	NaN	NaN	NaN	NaN	NaN	NaN	146	0.00086779	0.42393	4.2393e-06	144.206
FlwrSx_pheno	15_15543151	15	15543151	2	0.58984	0.5558	0.15897	0.85086	0.35792	0.08868	0.24864	0.61883	146	0.008	0.42393	4.2393e-06	144.206
FlwrSx_pheno	15_15944126	15	15944126	2	0.18647	0.83009	-0.090308	0.31611	0.57487	-0.04731	0.07442	0.78541	146	0.00253	0.42393	4.2393e-06	144.206
FlwrSx_pheno	15_16000117	15	16000117	4	0.33352	0.85502	NaN	NaN	NaN	NaN	NaN	NaN	146	0.00905	0.42393	4.2393e-06	144.206
FlwrSx_pheno	15_16066225	15	16066225	1	0.41359	0.52121	NaN	NaN	NaN	NaN	NaN	NaN	146	0.0028	0.42393	4.2393e-06	144.206
FlwrSx_pheno	15_16221824	15	16221824	2	0.12551	0.88215	0.01786	0.03065	0.86128	0.05561	0.23923	0.62554	146	0.0017	0.42393	4.2393e-06	144.206
FlwrSx_pheno	15_16450847	15	16450847	3	0.35389	0.7864	NaN	NaN	NaN	NaN	NaN	NaN	146	0.0072	0.42393	4.2393e-06	144.206
FlwrSx_pheno	15_16551845	15	16551845	2	0.59635	0.55223	-0.041409	0.56935	0.4518	0.05147	0.59102	0.44334	146	0.00809	0.42393	4.2393e-06	144.206
FlwrSx_pheno	15_16667790	15	16667790	4	0.38145	0.8216	NaN	NaN	NaN	NaN	NaN	NaN	146	0.01035	0.42393	4.2393e-06	144.206
FlwrSx_pheno	15_16810432	15	16810432	7	0.33135	0.93849	NaN	NaN	NaN	NaN	NaN	NaN	146	0.01573	0.42393	4.2393e-06	144.206
FlwrSx_pheno	15_17076337	15	17076337	2	0.56044	0.57225	NaN	NaN	NaN	NaN	NaN	NaN	146	0.0076	0.42393	4.2393e-06	144.206
FlwrSx_pheno	15_17146098	15	17146098	2	0.7918	0.45507	0.08997	1.40044	0.23868	-0.018318	0.05157	0.8207	146	0.01074	0.42393	4.2393e-06	144.206
FlwrSx_pheno	15_17224145	15	17224145	2	0.65603	0.52052	NaN	NaN	NaN	NaN	NaN	NaN	146	0.0089	0.42393	4.2393e-06	144.206
FlwrSx_pheno	15_17313670	15	17313670	2	1.01344	0.36565	0.07967	1.75656	0.18724	0.14	0.31709	0.57427	146	0.01374	0.42393	4.2393e-06	144.206
FlwrSx_pheno	15_17991582	15	17991582	6	0.81423	0.56066	NaN	NaN	NaN	NaN	NaN	NaN	146	0.03313	0.42393	4.2393e-06	144.206
FlwrSx_pheno	15_18072427	15	18072427	1	1.59479	0.20876	NaN	NaN	NaN	NaN	NaN	NaN	146	0.01081	0.42393	4.2393e-06	144.206
FlwrSx_pheno	15_18166857	15	18166857	5	1.63025	0.15614	NaN	NaN	NaN	NaN	NaN	NaN	146	0.05527	0.42393	4.2393e-06	144.206
FlwrSx_pheno	15_18318476	15	18318476	2	0.10068	0.90429	-0.021377	0.09779	0.75497	-0.032565	0.16011	0.68968	146	0.00137	0.42393	4.2393e-06	144.206
FlwrSx_pheno	15_18408364	15	18408364	2	0.12714	0.88071	0.02195	0.15145	0.69775	-0.093148	0.12288	0.72646	146	0.00172	0.42393	4.2393e-06	144.206
FlwrSx_pheno	15_18480191	15	18480191	2	0.7563	0.47134	0.01989	0.08314	0.77352	0.10348	1.4869	0.22478	146	0.01026	0.42393	4.2393e-06	144.206
FlwrSx_pheno	15_18688959	15	18688959	4	0.86705	0.48556	NaN	NaN	NaN	NaN	NaN	NaN	146	0.02352	0.42393	4.2393e-06	144.206
FlwrSx_pheno	15_18821643	15	18821643	3	1.0872	0.35678	NaN	NaN	NaN	NaN	NaN	NaN	146	0.02212	0.42393	4.2393e-06	144.206
FlwrSx_pheno	15_18931494	15	18931494	2	0.3045	0.73799	0.01712	0.10407	0.74748	-0.052469	0.39466	0.5309	146	0.00413	0.42393	4.2393e-06	144.206
FlwrSx_pheno	15_19173163	15	19173163	2	0.26996	0.76381	0.01049	0.03765	0.84643	-0.06252	0.43712	0.50962	146	0.00366	0.42393	4.2393e-06	144.206
FlwrSx_pheno	15_19261933	15	19261933	2	1.68966	0.18838	-0.090345	3.05114	0.08291	0.06137	0.51363	0.47478	146	0.02292	0.42393	4.2393e-06	144.206
FlwrSx_pheno	15_19600528	15	19600528	7	0.9447	0.47455	NaN	NaN	NaN	NaN	NaN	NaN	146	0.04484	0.42393	4.2393e-06	144.206
FlwrSx_pheno	15_19956945	15	19956945	4	0.7677	0.54803	NaN	NaN	NaN	NaN	NaN	NaN	146	0.02082	0.42393	4.2393e-06	144.206
FlwrSx_pheno	16_3648	16	3648	2	0.35303	0.70319	NaN	NaN	NaN	NaN	NaN	NaN	146	0.00479	0.42393	4.2393e-06	144.206
FlwrSx_pheno	16_226853	16	226853	4	3.16821	0.01589	NaN	NaN	NaN	NaN	NaN	NaN	146	0.08593	0.42393	4.2393e-06	144.206
FlwrSx_pheno	16_335665	16	335665	2	0.81506	0.44473	0.13367	1.57793	0.21118	0.11078	0.84307	0.36012	146	0.01105	0.42393	4.2393e-06	144.206
FlwrSx_pheno	16_596324	16	596324	4	0.48295	0.74822	NaN	NaN	NaN	NaN	NaN	NaN	146	0.0131	0.42393	4.2393e-06	144.206
FlwrSx_pheno	16_843485	16	843485	2	0.13796	0.87126	0.02284	0.0816	0.77557	0.0467	0.27213	0.60275	146	0.00187	0.42393	4.2393e-06	144.206
FlwrSx_pheno	16_911072	16	911072	1	0.87063	0.3524	NaN	NaN	NaN	NaN	NaN	NaN	146	0.0059	0.42393	4.2393e-06	144.206
FlwrSx_pheno	16_1341063	16	1341063	0	NaN	NaN	NaN	NaN	NaN	NaN	NaN	NaN	146	0	0.42393	4.2393e-06	144.206
FlwrSx_pheno	16_1727633	16	1727633	2	0.25472	0.7755	-0.11735	0.42022	0.5179	0.01869	0.01105	0.91645	146	0.00345	0.42393	4.2393e-06	144.206
FlwrSx_pheno	16_1806434	16	1806434	2	0.16639	0.84688	0.00665	0.01511	0.90235	0.04611	0.33089	0.56607	146	0.00226	0.42393	4.2393e-06	144.206
FlwrSx_pheno	16_2212134	16	2212134	7	0.5322	0.80889	NaN	NaN	NaN	NaN	NaN	NaN	146	0.02526	0.42393	4.2393e-06	144.206
FlwrSx_pheno	16_2376878	16	2376878	2	0.2055	0.81448	-0.12921	0.36122	0.54882	-0.098905	0.21655	0.64241	146	0.00279	0.42393	4.2393e-06	144.206
FlwrSx_pheno	16_3077015	16	3077015	2	0.38929	0.67828	-0.066346	0.67341	0.41328	-0.063853	0.42273	0.51666	146	0.00528	0.42393	4.2393e-06	144.206
FlwrSx_pheno	16_3142469	16	3142469	2	0.88289	0.41591	-0.083438	1.76482	0.18622	0.03693	0.08963	0.7651	146	0.01197	0.42393	4.2393e-06	144.206
FlwrSx_pheno	16_4758085	16	4758085	7	1.11003	0.36052	NaN	NaN	NaN	NaN	NaN	NaN	146	0.05269	0.42393	4.2393e-06	144.206
FlwrSx_pheno	16_4903556	16	4903556	1	0.1705	0.68031	NaN	NaN	NaN	NaN	NaN	NaN	146	0.00116	0.42393	4.2393e-06	144.206
FlwrSx_pheno	16_5070029	16	5070029	7	0.58879	0.76415	NaN	NaN	NaN	NaN	NaN	NaN	146	0.02795	0.42393	4.2393e-06	144.206
FlwrSx_pheno	16_5362647	16	5362647	1	1.04249	0.30902	NaN	NaN	NaN	NaN	NaN	NaN	146	0.00707	0.42393	4.2393e-06	144.206
FlwrSx_pheno	16_5479328	16	5479328	0	NaN	NaN	NaN	NaN	NaN	NaN	NaN	NaN	146	0	0.42393	4.2393e-06	144.206
FlwrSx_pheno	16_6018898	16	6018898	2	0.12973	0.87844	NaN	NaN	NaN	NaN	NaN	NaN	146	0.00176	0.42393	4.2393e-06	144.206
FlwrSx_pheno	16_6070066	16	6070066	0	NaN	NaN	NaN	NaN	NaN	NaN	NaN	NaN	146	0	0.42393	4.2393e-06	144.206
FlwrSx_pheno	16_8807936	16	8807936	4	0.11279	0.97785	NaN	NaN	NaN	NaN	NaN	NaN	146	0.00306	0.42393	4.2393e-06	144.206
FlwrSx_pheno	16_9592553	16	9592553	2	0.83374	0.4366	NaN	NaN	NaN	NaN	NaN	NaN	146	0.01131	0.42393	4.2393e-06	144.206
FlwrSx_pheno	16_10292798	16	10292798	1	0.02473	0.87527	NaN	NaN	NaN	NaN	NaN	NaN	146	0.00016769	0.42393	4.2393e-06	144.206
FlwrSx_pheno	16_13500169	16	13500169	3	0.47958	0.69702	NaN	NaN	NaN	NaN	NaN	NaN	146	0.00976	0.42393	4.2393e-06	144.206
FlwrSx_pheno	16_13647716	16	13647716	7	0.31289	0.94712	NaN	NaN	NaN	NaN	NaN	NaN	146	0.01485	0.42393	4.2393e-06	144.206
FlwrSx_pheno	16_14056705	16	14056705	4	0.10376	0.98103	NaN	NaN	NaN	NaN	NaN	NaN	146	0.00281	0.42393	4.2393e-06	144.206
FlwrSx_pheno	16_14617522	16	14617522	2	4.06469	0.01926	-0.065576	1.11195	0.2935	0.20818	7.40472	0.00734	146	0.05512	0.42393	4.2393e-06	144.206
FlwrSx_pheno	16_14911808	16	14911808	3	0.44766	0.71935	NaN	NaN	NaN	NaN	NaN	NaN	146	0.00911	0.42393	4.2393e-06	144.206
FlwrSx_pheno	16_14964416	16	14964416	4	0.48447	0.74711	NaN	NaN	NaN	NaN	NaN	NaN	146	0.01314	0.42393	4.2393e-06	144.206
FlwrSx_pheno	16_15611288	16	15611288	2	0.19945	0.81942	-0.030429	0.0812	0.7761	-0.068164	0.35359	0.55306	146	0.0027	0.42393	4.2393e-06	144.206
FlwrSx_pheno	16_15708354	16	15708354	1	0.1541	0.69525	NaN	NaN	NaN	NaN	NaN	NaN	146	0.00104	0.42393	4.2393e-06	144.206
FlwrSx_pheno	16_16216489	16	16216489	7	0.98544	0.44463	NaN	NaN	NaN	NaN	NaN	NaN	146	0.04678	0.42393	4.2393e-06	144.206
FlwrSx_pheno	16_17330464	16	17330464	3	0.54942	0.64937	NaN	NaN	NaN	NaN	NaN	NaN	146	0.01118	0.42393	4.2393e-06	144.206
FlwrSx_pheno	16_18232369	16	18232369	1	0.0393	0.84314	NaN	NaN	NaN	NaN	NaN	NaN	146	0.0002665	0.42393	4.2393e-06	144.206
FlwrSx_pheno	16_19027656	16	19027656	4	0.39232	0.81387	NaN	NaN	NaN	NaN	NaN	NaN	146	0.01064	0.42393	4.2393e-06	144.206
FlwrSx_pheno	16_19266135	16	19266135	2	1.20614	0.30249	0.00615	0.01167	0.91411	-0.24489	2.35636	0.12706	146	0.01636	0.42393	4.2393e-06	144.206
FlwrSx_pheno	16_19529525	16	19529525	1	0.4949	0.48293	NaN	NaN	NaN	NaN	NaN	NaN	146	0.00336	0.42393	4.2393e-06	144.206
FlwrSx_pheno	16_20248493	16	20248493	6	0.37252	0.89537	NaN	NaN	NaN	NaN	NaN	NaN	146	0.01516	0.42393	4.2393e-06	144.206
FlwrSx_pheno	16_20666264	16	20666264	2	0.26326	0.76893	0.17966	0.51675	0.47344	0.08818	0.1198	0.72977	146	0.00357	0.42393	4.2393e-06	144.206
FlwrSx_pheno	16_20813029	16	20813029	4	0.28824	0.88521	NaN	NaN	NaN	NaN	NaN	NaN	146	0.00782	0.42393	4.2393e-06	144.206
FlwrSx_pheno	16_20908774	16	20908774	1	0.10471	0.74674	NaN	NaN	NaN	NaN	NaN	NaN	146	0.00071001	0.42393	4.2393e-06	144.206
FlwrSx_pheno	16_20978919	16	20978919	6	1.01653	0.41731	NaN	NaN	NaN	NaN	NaN	NaN	146	0.04136	0.42393	4.2393e-06	144.206
FlwrSx_pheno	16_22246438	16	22246438	1	0.26755	0.6058	NaN	NaN	NaN	NaN	NaN	NaN	146	0.00181	0.42393	4.2393e-06	144.206
FlwrSx_pheno	16_22482333	16	22482333	1	0.00943	0.92276	NaN	NaN	NaN	NaN	NaN	NaN	146	6.3973e-05	0.42393	4.2393e-06	144.206
FlwrSx_pheno	16_22580044	16	22580044	2	0.09528	0.90918	-0.025975	0.13528	0.71358	-0.023401	0.07878	0.77938	146	0.00129	0.42393	4.2393e-06	144.206
FlwrSx_pheno	16_22676335	16	22676335	4	1.26498	0.28685	NaN	NaN	NaN	NaN	NaN	NaN	146	0.03431	0.42393	4.2393e-06	144.206
FlwrSx_pheno	16_22751612	16	22751612	1	0.06584	0.79787	NaN	NaN	NaN	NaN	NaN	NaN	146	0.00044649	0.42393	4.2393e-06	144.206
FlwrSx_pheno	16_22811338	16	22811338	4	0.71031	0.58623	NaN	NaN	NaN	NaN	NaN	NaN	146	0.01927	0.42393	4.2393e-06	144.206
FlwrSx_pheno	16_22877339	16	22877339	1	0.05395	0.81666	NaN	NaN	NaN	NaN	NaN	NaN	146	0.00036586	0.42393	4.2393e-06	144.206
FlwrSx_pheno	16_23084690	16	23084690	1	0.40628	0.52491	NaN	NaN	NaN	NaN	NaN	NaN	146	0.00275	0.42393	4.2393e-06	144.206
FlwrSx_pheno	16_23164495	16	23164495	2	0.02424	0.97605	-0.040212	0.02908	0.86483	0.04908	0.03809	0.84556	146	0.00032875	0.42393	4.2393e-06	144.206
FlwrSx_pheno	16_23327502	16	23327502	3	0.60452	0.61315	NaN	NaN	NaN	NaN	NaN	NaN	146	0.0123	0.42393	4.2393e-06	144.206
FlwrSx_pheno	16_23486995	16	23486995	2	1.34711	0.26339	-0.25252	1.55127	0.21506	-0.16616	0.6296	0.42887	146	0.01827	0.42393	4.2393e-06	144.206
FlwrSx_pheno	17_287812	17	287812	4	0.2351	0.91816	NaN	NaN	NaN	NaN	NaN	NaN	146	0.00638	0.42393	4.2393e-06	144.206
FlwrSx_pheno	17_394787	17	394787	4	0.29139	0.88316	NaN	NaN	NaN	NaN	NaN	NaN	146	0.0079	0.42393	4.2393e-06	144.206
FlwrSx_pheno	17_565468	17	565468	2	0.03168	0.96883	-0.015705	0.0572	0.81134	0.00896	0.01117	0.91599	146	0.00042958	0.42393	4.2393e-06	144.206
FlwrSx_pheno	17_640103	17	640103	8	0.6954	0.69507	NaN	NaN	NaN	NaN	NaN	NaN	146	0.03772	0.42393	4.2393e-06	144.206
FlwrSx_pheno	17_765729	17	765729	1	0.13498	0.71388	NaN	NaN	NaN	NaN	NaN	NaN	146	0.00091533	0.42393	4.2393e-06	144.206
FlwrSx_pheno	17_888795	17	888795	8	0.27821	0.9721	NaN	NaN	NaN	NaN	NaN	NaN	146	0.01509	0.42393	4.2393e-06	144.206
FlwrSx_pheno	17_1026884	17	1026884	4	0.828	0.50953	NaN	NaN	NaN	NaN	NaN	NaN	146	0.02246	0.42393	4.2393e-06	144.206
FlwrSx_pheno	17_1114348	17	1114348	1	0.20054	0.65499	NaN	NaN	NaN	NaN	NaN	NaN	146	0.00136	0.42393	4.2393e-06	144.206
FlwrSx_pheno	17_1237387	17	1237387	4	0.42625	0.78948	NaN	NaN	NaN	NaN	NaN	NaN	146	0.01156	0.42393	4.2393e-06	144.206
FlwrSx_pheno	17_1413957	17	1413957	4	0.63541	0.63809	NaN	NaN	NaN	NaN	NaN	NaN	146	0.01723	0.42393	4.2393e-06	144.206
FlwrSx_pheno	17_1629617	17	1629617	4	0.4965	0.73833	NaN	NaN	NaN	NaN	NaN	NaN	146	0.01347	0.42393	4.2393e-06	144.206
FlwrSx_pheno	17_1756458	17	1756458	1	0.6671	0.41546	NaN	NaN	NaN	NaN	NaN	NaN	146	0.00452	0.42393	4.2393e-06	144.206
FlwrSx_pheno	17_1846156	17	1846156	4	0.44198	0.77808	NaN	NaN	NaN	NaN	NaN	NaN	146	0.01199	0.42393	4.2393e-06	144.206
FlwrSx_pheno	17_2051197	17	2051197	0	NaN	NaN	NaN	NaN	NaN	NaN	NaN	NaN	146	0	0.42393	4.2393e-06	144.206
FlwrSx_pheno	17_2143741	17	2143741	1	1.95106	0.1647	NaN	NaN	NaN	NaN	NaN	NaN	146	0.01323	0.42393	4.2393e-06	144.206
FlwrSx_pheno	17_2242880	17	2242880	4	0.51238	0.72672	NaN	NaN	NaN	NaN	NaN	NaN	146	0.0139	0.42393	4.2393e-06	144.206
FlwrSx_pheno	17_2331425	17	2331425	2	1.2785	0.28173	0.07723	2.55454	0.11227	-0.0011819	0.00019426	0.9889	146	0.01734	0.42393	4.2393e-06	144.206
FlwrSx_pheno	17_2443257	17	2443257	2	0.96364	0.38405	NaN	NaN	NaN	NaN	NaN	NaN	146	0.01307	0.42393	4.2393e-06	144.206
FlwrSx_pheno	17_2504924	17	2504924	2	0.22359	0.79993	0.05725	0.39168	0.53245	0.01971	0.03753	0.84667	146	0.00303	0.42393	4.2393e-06	144.206
FlwrSx_pheno	17_3018336	17	3018336	1	0.7728	0.38087	NaN	NaN	NaN	NaN	NaN	NaN	146	0.00524	0.42393	4.2393e-06	144.206
FlwrSx_pheno	17_3672966	17	3672966	4	0.14673	0.96417	NaN	NaN	NaN	NaN	NaN	NaN	146	0.00398	0.42393	4.2393e-06	144.206
FlwrSx_pheno	17_4131742	17	4131742	5	0.18766	0.96685	NaN	NaN	NaN	NaN	NaN	NaN	146	0.00636	0.42393	4.2393e-06	144.206
FlwrSx_pheno	17_4287538	17	4287538	3	0.46439	0.7076	NaN	NaN	NaN	NaN	NaN	NaN	146	0.00945	0.42393	4.2393e-06	144.206
FlwrSx_pheno	17_4418396	17	4418396	2	0.39452	0.67476	-0.066431	0.21638	0.64254	-0.12231	0.70898	0.40124	146	0.00535	0.42393	4.2393e-06	144.206
FlwrSx_pheno	17_4524306	17	4524306	1	0.30074	0.5843	NaN	NaN	NaN	NaN	NaN	NaN	146	0.00204	0.42393	4.2393e-06	144.206
FlwrSx_pheno	17_4615128	17	4615128	3	0.87419	0.45623	NaN	NaN	NaN	NaN	NaN	NaN	146	0.01778	0.42393	4.2393e-06	144.206
FlwrSx_pheno	17_4713215	17	4713215	2	0.70701	0.49489	0.06797	1.14355	0.28677	0.02993	0.24807	0.61923	146	0.00959	0.42393	4.2393e-06	144.206
FlwrSx_pheno	17_4889129	17	4889129	2	2.0577	0.13165	0.05338	1.27036	0.26166	0.15762	2.83039	0.09476	146	0.02791	0.42393	4.2393e-06	144.206
FlwrSx_pheno	17_4966290	17	4966290	4	0.24698	0.91107	NaN	NaN	NaN	NaN	NaN	NaN	146	0.0067	0.42393	4.2393e-06	144.206
FlwrSx_pheno	17_5060931	17	5060931	2	0.15562	0.85604	NaN	NaN	NaN	NaN	NaN	NaN	146	0.00211	0.42393	4.2393e-06	144.206
FlwrSx_pheno	17_5258199	17	5258199	1	0.7203	0.39751	NaN	NaN	NaN	NaN	NaN	NaN	146	0.00488	0.42393	4.2393e-06	144.206
FlwrSx_pheno	17_5357866	17	5357866	7	0.11442	0.9973	NaN	NaN	NaN	NaN	NaN	NaN	146	0.00543	0.42393	4.2393e-06	144.206
FlwrSx_pheno	17_5447096	17	5447096	7	1.15153	0.33512	NaN	NaN	NaN	NaN	NaN	NaN	146	0.05466	0.42393	4.2393e-06	144.206
FlwrSx_pheno	17_5707009	17	5707009	2	0.1823	0.83355	-0.038066	0.33223	0.56529	-0.0053435	0.00042346	0.98361	146	0.00247	0.42393	4.2393e-06	144.206
FlwrSx_pheno	17_5893163	17	5893163	4	0.37824	0.82387	NaN	NaN	NaN	NaN	NaN	NaN	146	0.01026	0.42393	4.2393e-06	144.206
FlwrSx_pheno	17_5999935	17	5999935	1	0.18675	0.6663	NaN	NaN	NaN	NaN	NaN	NaN	146	0.00127	0.42393	4.2393e-06	144.206
FlwrSx_pheno	17_6121150	17	6121150	4	0.67369	0.61133	NaN	NaN	NaN	NaN	NaN	NaN	146	0.01827	0.42393	4.2393e-06	144.206
FlwrSx_pheno	17_6207888	17	6207888	4	1.13576	0.34237	NaN	NaN	NaN	NaN	NaN	NaN	146	0.03081	0.42393	4.2393e-06	144.206
FlwrSx_pheno	17_6745403	17	6745403	7	0.28029	0.96072	NaN	NaN	NaN	NaN	NaN	NaN	146	0.0133	0.42393	4.2393e-06	144.206
FlwrSx_pheno	17_7134878	17	7134878	4	0.72654	0.57528	NaN	NaN	NaN	NaN	NaN	NaN	146	0.01971	0.42393	4.2393e-06	144.206
FlwrSx_pheno	17_7292907	17	7292907	4	0.49605	0.73865	NaN	NaN	NaN	NaN	NaN	NaN	146	0.01345	0.42393	4.2393e-06	144.206
FlwrSx_pheno	17_7355598	17	7355598	2	0.82652	0.43972	-0.016708	0.10025	0.75201	-0.15392	1.64023	0.20244	146	0.01121	0.42393	4.2393e-06	144.206
FlwrSx_pheno	17_7609398	17	7609398	1	0.35526	0.55212	NaN	NaN	NaN	NaN	NaN	NaN	146	0.00241	0.42393	4.2393e-06	144.206
FlwrSx_pheno	17_7780366	17	7780366	2	0.49305	0.61183	-0.14859	0.90015	0.3444	0.09495	0.32536	0.56933	146	0.00669	0.42393	4.2393e-06	144.206
FlwrSx_pheno	17_8069497	17	8069497	2	1.7591	0.17604	0.39963	3.49323	0.06374	0.18802	0.81706	0.36762	146	0.02386	0.42393	4.2393e-06	144.206
FlwrSx_pheno	17_8226581	17	8226581	2	0.44716	0.64036	0.05142	0.87165	0.35213	-0.0041325	0.00361	0.95221	146	0.00606	0.42393	4.2393e-06	144.206
FlwrSx_pheno	17_8307596	17	8307596	2	1.67337	0.1914	0.07815	1.98848	0.16075	0.12528	2.88795	0.0915	146	0.02269	0.42393	4.2393e-06	144.206
FlwrSx_pheno	17_8608505	17	8608505	2	3.15225	0.04585	0.0083	0.02799	0.86739	-0.23619	5.78988	0.01744	146	0.04275	0.42393	4.2393e-06	144.206
FlwrSx_pheno	17_8750761	17	8750761	5	0.13093	0.98508	NaN	NaN	NaN	NaN	NaN	NaN	146	0.00444	0.42393	4.2393e-06	144.206
FlwrSx_pheno	17_8934947	17	8934947	2	0.09121	0.91288	0.03386	0.07468	0.78505	-0.0052001	0.00165	0.9677	146	0.00124	0.42393	4.2393e-06	144.206
FlwrSx_pheno	17_9005479	17	9005479	2	0.95652	0.38676	NaN	NaN	NaN	NaN	NaN	NaN	146	0.01297	0.42393	4.2393e-06	144.206
FlwrSx_pheno	17_9197188	17	9197188	3	0.53623	0.65823	NaN	NaN	NaN	NaN	NaN	NaN	146	0.01091	0.42393	4.2393e-06	144.206
FlwrSx_pheno	17_9353710	17	9353710	3	1.08359	0.35829	NaN	NaN	NaN	NaN	NaN	NaN	146	0.02204	0.42393	4.2393e-06	144.206
FlwrSx_pheno	17_9938493	17	9938493	5	1.85895	0.10562	NaN	NaN	NaN	NaN	NaN	NaN	146	0.06303	0.42393	4.2393e-06	144.206
FlwrSx_pheno	17_10013916	17	10013916	3	1.18002	0.31975	NaN	NaN	NaN	NaN	NaN	NaN	146	0.02401	0.42393	4.2393e-06	144.206
FlwrSx_pheno	17_10369486	17	10369486	1	0.57841	0.44822	NaN	NaN	NaN	NaN	NaN	NaN	146	0.00392	0.42393	4.2393e-06	144.206
FlwrSx_pheno	17_11268517	17	11268517	4	0.10609	0.98022	NaN	NaN	NaN	NaN	NaN	NaN	146	0.00288	0.42393	4.2393e-06	144.206
FlwrSx_pheno	17_11747237	17	11747237	4	0.50331	0.73335	NaN	NaN	NaN	NaN	NaN	NaN	146	0.01365	0.42393	4.2393e-06	144.206
FlwrSx_pheno	17_11961661	17	11961661	2	0.58251	0.55986	0.26164	0.81991	0.36678	-0.1726	0.35796	0.55062	146	0.0079	0.42393	4.2393e-06	144.206
FlwrSx_pheno	17_12164305	17	12164305	3	0.18339	0.90754	NaN	NaN	NaN	NaN	NaN	NaN	146	0.00373	0.42393	4.2393e-06	144.206
FlwrSx_pheno	17_12396147	17	12396147	1	0.01086	0.91716	NaN	NaN	NaN	NaN	NaN	NaN	146	7.362e-05	0.42393	4.2393e-06	144.206
FlwrSx_pheno	17_12640993	17	12640993	3	0.01483	0.99753	NaN	NaN	NaN	NaN	NaN	NaN	146	0.00030163	0.42393	4.2393e-06	144.206
FlwrSx_pheno	17_13928628	17	13928628	2	0.23643	0.78976	0.12282	0.32582	0.56906	0.14641	0.46959	0.49432	146	0.00321	0.42393	4.2393e-06	144.206
FlwrSx_pheno	17_15672031	17	15672031	1	2.21574	0.13887	NaN	NaN	NaN	NaN	NaN	NaN	146	0.01502	0.42393	4.2393e-06	144.206
FlwrSx_pheno	17_16303050	17	16303050	3	0.50566	0.67902	NaN	NaN	NaN	NaN	NaN	NaN	146	0.01029	0.42393	4.2393e-06	144.206
FlwrSx_pheno	17_17076170	17	17076170	2	0.60594	0.54701	-0.046699	1.21002	0.27324	-0.0066877	0.00765	0.93042	146	0.00822	0.42393	4.2393e-06	144.206
FlwrSx_pheno	17_17142778	17	17142778	2	1.45042	0.23802	-0.069453	1.58891	0.20961	0.44159	1.19342	0.27654	146	0.01967	0.42393	4.2393e-06	144.206
FlwrSx_pheno	17_18015932	17	18015932	1	1.31415	0.25362	NaN	NaN	NaN	NaN	NaN	NaN	146	0.00891	0.42393	4.2393e-06	144.206
FlwrSx_pheno	18_70737	18	70737	4	0.09431	0.98412	NaN	NaN	NaN	NaN	NaN	NaN	146	0.00256	0.42393	4.2393e-06	144.206
FlwrSx_pheno	18_227536	18	227536	2	1.1734	0.31238	-0.051114	0.05727	0.81122	-0.18646	0.74726	0.38885	146	0.01591	0.42393	4.2393e-06	144.206
FlwrSx_pheno	18_474745	18	474745	2	1.04892	0.35309	-0.1159	0.38636	0.53524	0.01887	0.01051	0.91849	146	0.01423	0.42393	4.2393e-06	144.206
FlwrSx_pheno	18_582430	18	582430	0	NaN	NaN	NaN	NaN	NaN	NaN	NaN	NaN	146	0	0.42393	4.2393e-06	144.206
FlwrSx_pheno	18_721947	18	721947	0	NaN	NaN	NaN	NaN	NaN	NaN	NaN	NaN	146	0	0.42393	4.2393e-06	144.206
FlwrSx_pheno	18_823493	18	823493	2	0.63921	0.52926	-0.032278	0.38304	0.537	-0.34731	0.98596	0.32247	146	0.00867	0.42393	4.2393e-06	144.206
FlwrSx_pheno	18_983057	18	983057	2	3.38142	0.03684	-0.13414	4.17898	0.04283	-0.107	2.04548	0.15492	146	0.04586	0.42393	4.2393e-06	144.206
FlwrSx_pheno	18_1143128	18	1143128	1	0.11995	0.72961	NaN	NaN	NaN	NaN	NaN	NaN	146	0.00081341	0.42393	4.2393e-06	144.206
FlwrSx_pheno	18_1535599	18	1535599	0	NaN	NaN	NaN	NaN	NaN	NaN	NaN	NaN	146	0	0.42393	4.2393e-06	144.206
FlwrSx_pheno	18_1782705	18	1782705	1	0.00939	0.92295	NaN	NaN	NaN	NaN	NaN	NaN	146	6.3665e-05	0.42393	4.2393e-06	144.206
FlwrSx_pheno	18_2200869	18	2200869	1	0.1359	0.71296	NaN	NaN	NaN	NaN	NaN	NaN	146	0.0009215	0.42393	4.2393e-06	144.206
FlwrSx_pheno	18_2286800	18	2286800	2	0.05456	0.94693	-0.015563	0.03176	0.85883	-0.03492	0.10658	0.74457	146	0.00073988	0.42393	4.2393e-06	144.206
FlwrSx_pheno	18_2662553	18	2662553	2	0.1941	0.8238	NaN	NaN	NaN	NaN	NaN	NaN	146	0.00263	0.42393	4.2393e-06	144.206
FlwrSx_pheno	18_2813601	18	2813601	1	1.339	0.24919	NaN	NaN	NaN	NaN	NaN	NaN	146	0.00908	0.42393	4.2393e-06	144.206
FlwrSx_pheno	18_3084390	18	3084390	1	0.21301	0.64514	NaN	NaN	NaN	NaN	NaN	NaN	146	0.00144	0.42393	4.2393e-06	144.206
FlwrSx_pheno	18_3299536	18	3299536	2	0.2743	0.76051	-0.059096	0.49313	0.48372	-0.026689	0.07375	0.78635	146	0.00372	0.42393	4.2393e-06	144.206
FlwrSx_pheno	18_3402250	18	3402250	1	0.13039	0.71858	NaN	NaN	NaN	NaN	NaN	NaN	146	0.00088415	0.42393	4.2393e-06	144.206
FlwrSx_pheno	18_3488083	18	3488083	6	0.70273	0.64789	NaN	NaN	NaN	NaN	NaN	NaN	146	0.02859	0.42393	4.2393e-06	144.206
FlwrSx_pheno	18_3555950	18	3555950	4	0.2391	0.91579	NaN	NaN	NaN	NaN	NaN	NaN	146	0.00649	0.42393	4.2393e-06	144.206
FlwrSx_pheno	18_3752475	18	3752475	4	0.30793	0.87228	NaN	NaN	NaN	NaN	NaN	NaN	146	0.00835	0.42393	4.2393e-06	144.206
FlwrSx_pheno	18_3952793	18	3952793	4	0.84034	0.50187	NaN	NaN	NaN	NaN	NaN	NaN	146	0.02279	0.42393	4.2393e-06	144.206
FlwrSx_pheno	18_6012983	18	6012983	7	0.14152	0.99474	NaN	NaN	NaN	NaN	NaN	NaN	146	0.00672	0.42393	4.2393e-06	144.206
FlwrSx_pheno	18_6135846	18	6135846	2	0.04378	0.95718	NaN	NaN	NaN	NaN	NaN	NaN	146	0.00059377	0.42393	4.2393e-06	144.206
FlwrSx_pheno	18_6229663	18	6229663	4	0.06468	0.99223	NaN	NaN	NaN	NaN	NaN	NaN	146	0.00175	0.42393	4.2393e-06	144.206
FlwrSx_pheno	18_6936362	18	6936362	1	1.3298	0.25082	NaN	NaN	NaN	NaN	NaN	NaN	146	0.00902	0.42393	4.2393e-06	144.206
FlwrSx_pheno	18_7076548	18	7076548	4	0.61285	0.65409	NaN	NaN	NaN	NaN	NaN	NaN	146	0.01662	0.42393	4.2393e-06	144.206
FlwrSx_pheno	18_7128961	18	7128961	2	1.52308	0.22168	0.09204	2.02169	0.15732	0.03341	0.10602	0.74522	146	0.02066	0.42393	4.2393e-06	144.206
FlwrSx_pheno	18_7569505	18	7569505	3	2.06541	0.10768	NaN	NaN	NaN	NaN	NaN	NaN	146	0.04202	0.42393	4.2393e-06	144.206
FlwrSx_pheno	18_7653397	18	7653397	1	0.07547	0.78394	NaN	NaN	NaN	NaN	NaN	NaN	146	0.00051176	0.42393	4.2393e-06	144.206
FlwrSx_pheno	18_7809270	18	7809270	4	1.18142	0.3218	NaN	NaN	NaN	NaN	NaN	NaN	146	0.03204	0.42393	4.2393e-06	144.206
FlwrSx_pheno	18_7997064	18	7997064	2	0.25733	0.77348	-0.055442	0.49197	0.48423	-0.029216	0.10626	0.74493	146	0.00349	0.42393	4.2393e-06	144.206
FlwrSx_pheno	18_8237032	18	8237032	9	0.4595	0.89922	NaN	NaN	NaN	NaN	NaN	NaN	146	0.02804	0.42393	4.2393e-06	144.206
FlwrSx_pheno	18_8343849	18	8343849	4	0.33791	0.85201	NaN	NaN	NaN	NaN	NaN	NaN	146	0.00917	0.42393	4.2393e-06	144.206
FlwrSx_pheno	18_8594348	18	8594348	2	0.01288	0.98721	0.00856	0.02048	0.88641	-0.0016024	0.00027594	0.98677	146	0.00017461	0.42393	4.2393e-06	144.206
FlwrSx_pheno	18_8759038	18	8759038	2	0.77712	0.46173	0.07779	1.43006	0.2338	-0.084025	0.48545	0.48714	146	0.01054	0.42393	4.2393e-06	144.206
FlwrSx_pheno	18_9339521	18	9339521	4	1.84172	0.12439	NaN	NaN	NaN	NaN	NaN	NaN	146	0.04995	0.42393	4.2393e-06	144.206
FlwrSx_pheno	18_9598522	18	9598522	5	0.33765	0.88936	NaN	NaN	NaN	NaN	NaN	NaN	146	0.01145	0.42393	4.2393e-06	144.206
FlwrSx_pheno	18_9651215	18	9651215	5	0.82348	0.53502	NaN	NaN	NaN	NaN	NaN	NaN	146	0.02792	0.42393	4.2393e-06	144.206
FlwrSx_pheno	18_9885500	18	9885500	3	0.76122	0.5177	NaN	NaN	NaN	NaN	NaN	NaN	146	0.01549	0.42393	4.2393e-06	144.206
FlwrSx_pheno	18_10584610	18	10584610	4	1.54185	0.19357	NaN	NaN	NaN	NaN	NaN	NaN	146	0.04182	0.42393	4.2393e-06	144.206
FlwrSx_pheno	18_10907482	18	10907482	4	0.76452	0.5501	NaN	NaN	NaN	NaN	NaN	NaN	146	0.02074	0.42393	4.2393e-06	144.206
FlwrSx_pheno	18_11045227	18	11045227	2	0.23214	0.79314	0.03597	0.4153	0.52036	-0.038958	0.12259	0.72678	146	0.00315	0.42393	4.2393e-06	144.206
FlwrSx_pheno	18_11215764	18	11215764	4	0.34151	0.84953	NaN	NaN	NaN	NaN	NaN	NaN	146	0.00926	0.42393	4.2393e-06	144.206
FlwrSx_pheno	18_11286900	18	11286900	3	1.92621	0.12823	NaN	NaN	NaN	NaN	NaN	NaN	146	0.03918	0.42393	4.2393e-06	144.206
FlwrSx_pheno	18_11553491	18	11553491	1	0.49601	0.48244	NaN	NaN	NaN	NaN	NaN	NaN	146	0.00336	0.42393	4.2393e-06	144.206
FlwrSx_pheno	18_12999959	18	12999959	5	0.63782	0.67121	NaN	NaN	NaN	NaN	NaN	NaN	146	0.02163	0.42393	4.2393e-06	144.206
FlwrSx_pheno	18_13446367	18	13446367	2	0.11418	0.89218	0.0839	0.22274	0.63771	0.08204	0.18891	0.6645	146	0.00155	0.42393	4.2393e-06	144.206
FlwrSx_pheno	18_13686865	18	13686865	2	0.47903	0.62041	-0.13404	0.93929	0.33416	-0.047042	0.12302	0.72632	146	0.0065	0.42393	4.2393e-06	144.206
FlwrSx_pheno	18_13860028	18	13860028	1	0.00093907	0.9756	NaN	NaN	NaN	NaN	NaN	NaN	146	6.3678e-06	0.42393	4.2393e-06	144.206
FlwrSx_pheno	18_14135632	18	14135632	4	0.72165	0.57857	NaN	NaN	NaN	NaN	NaN	NaN	146	0.01957	0.42393	4.2393e-06	144.206
FlwrSx_pheno	18_14491995	18	14491995	4	0.61725	0.65096	NaN	NaN	NaN	NaN	NaN	NaN	146	0.01674	0.42393	4.2393e-06	144.206
FlwrSx_pheno	18_14551153	18	14551153	5	0.8228	0.53549	NaN	NaN	NaN	NaN	NaN	NaN	146	0.0279	0.42393	4.2393e-06	144.206
FlwrSx_pheno	18_14846541	18	14846541	1	0.00153	0.96883	NaN	NaN	NaN	NaN	NaN	NaN	146	1.0391e-05	0.42393	4.2393e-06	144.206
FlwrSx_pheno	18_17449458	18	17449458	2	0.53458	0.58712	NaN	NaN	NaN	NaN	NaN	NaN	146	0.00725	0.42393	4.2393e-06	144.206
FlwrSx_pheno	18_18048055	18	18048055	7	1.00499	0.43068	NaN	NaN	NaN	NaN	NaN	NaN	146	0.0477	0.42393	4.2393e-06	144.206
FlwrSx_pheno	18_18227410	18	18227410	6	0.3993	0.87841	NaN	NaN	NaN	NaN	NaN	NaN	146	0.01625	0.42393	4.2393e-06	144.206
FlwrSx_pheno	18_20579251	18	20579251	7	0.82825	0.56558	NaN	NaN	NaN	NaN	NaN	NaN	146	0.03931	0.42393	4.2393e-06	144.206
FlwrSx_pheno	18_20761725	18	20761725	8	0.50109	0.85367	NaN	NaN	NaN	NaN	NaN	NaN	146	0.02718	0.42393	4.2393e-06	144.206
FlwrSx_pheno	18_22082943	18	22082943	0	NaN	NaN	NaN	NaN	NaN	NaN	NaN	NaN	146	0	0.42393	4.2393e-06	144.206
FlwrSx_pheno	18_22284854	18	22284854	2	0.0627	0.93925	-0.023787	0.11266	0.73764	0.01178	0.00235	0.96144	146	0.00085037	0.42393	4.2393e-06	144.206
FlwrSx_pheno	18_22372187	18	22372187	2	1.04888	0.35311	-0.15414	1.3212	0.25236	-0.19059	1.76912	0.18568	146	0.01422	0.42393	4.2393e-06	144.206
FlwrSx_pheno	18_22455321	18	22455321	4	0.72165	0.57857	NaN	NaN	NaN	NaN	NaN	NaN	146	0.01957	0.42393	4.2393e-06	144.206
FlwrSx_pheno	18_22586109	18	22586109	8	0.6064	0.77122	NaN	NaN	NaN	NaN	NaN	NaN	146	0.0329	0.42393	4.2393e-06	144.206
FlwrSx_pheno	18_22829291	18	22829291	4	0.39605	0.8112	NaN	NaN	NaN	NaN	NaN	NaN	146	0.01074	0.42393	4.2393e-06	144.206
FlwrSx_pheno	18_22955610	18	22955610	4	0.24817	0.91035	NaN	NaN	NaN	NaN	NaN	NaN	146	0.00673	0.42393	4.2393e-06	144.206
FlwrSx_pheno	18_23201357	18	23201357	5	0.47973	0.7909	NaN	NaN	NaN	NaN	NaN	NaN	146	0.01627	0.42393	4.2393e-06	144.206
FlwrSx_pheno	18_23351706	18	23351706	4	1.05345	0.38217	NaN	NaN	NaN	NaN	NaN	NaN	146	0.02857	0.42393	4.2393e-06	144.206
FlwrSx_pheno	18_23738824	18	23738824	2	0.22999	0.79484	0.00475	0.00181	0.96611	0.07558	0.41318	0.52143	146	0.00312	0.42393	4.2393e-06	144.206
FlwrSx_pheno	18_23887396	18	23887396	1	0.00153	0.96883	NaN	NaN	NaN	NaN	NaN	NaN	146	1.0391e-05	0.42393	4.2393e-06	144.206
FlwrSx_pheno	18_24556216	18	24556216	2	0.00806	0.99198	NaN	NaN	NaN	NaN	NaN	NaN	146	0.00010927	0.42393	4.2393e-06	144.206
FlwrSx_pheno	18_24904198	18	24904198	4	0.44571	0.77537	NaN	NaN	NaN	NaN	NaN	NaN	146	0.01209	0.42393	4.2393e-06	144.206
FlwrSx_pheno	18_26302911	18	26302911	3	0.4531	0.71552	NaN	NaN	NaN	NaN	NaN	NaN	146	0.00922	0.42393	4.2393e-06	144.206
FlwrSx_pheno	18_27872983	18	27872983	6	0.61004	0.72195	NaN	NaN	NaN	NaN	NaN	NaN	146	0.02482	0.42393	4.2393e-06	144.206
FlwrSx_pheno	18_28224774	18	28224774	4	0.96519	0.42882	NaN	NaN	NaN	NaN	NaN	NaN	146	0.02618	0.42393	4.2393e-06	144.206
FlwrSx_pheno	18_30314724	18	30314724	2	1.24771	0.29038	0.20591	2.38132	0.12508	0.14041	1.07073	0.30259	146	0.01692	0.42393	4.2393e-06	144.206
FlwrSx_pheno	18_31132460	18	31132460	2	0.99397	0.37274	0.02481	0.30708	0.58037	-0.08573	1.63721	0.20286	146	0.01348	0.42393	4.2393e-06	144.206
FlwrSx_pheno	18_31885147	18	31885147	2	2.11725	0.12426	-0.34528	4.00248	0.0474	-0.27371	2.50992	0.11542	146	0.02871	0.42393	4.2393e-06	144.206
FlwrSx_pheno	18_32680533	18	32680533	2	1.69514	0.18737	-0.070405	1.6755	0.19769	0.09259	0.86572	0.35377	146	0.02299	0.42393	4.2393e-06	144.206
FlwrSx_pheno	18_32908620	18	32908620	2	0.52157	0.59475	-0.0087232	0.00861	0.92619	-0.087651	1.00302	0.31833	146	0.00707	0.42393	4.2393e-06	144.206
FlwrSx_pheno	18_34123552	18	34123552	3	0.89466	0.44575	NaN	NaN	NaN	NaN	NaN	NaN	146	0.0182	0.42393	4.2393e-06	144.206
FlwrSx_pheno	19_5269	19	5269	1	0.21979	0.63993	NaN	NaN	NaN	NaN	NaN	NaN	146	0.00149	0.42393	4.2393e-06	144.206
FlwrSx_pheno	19_197793	19	197793	2	0.11155	0.89453	0.02493	0.09862	0.75397	-0.031485	0.135	0.71386	146	0.00151	0.42393	4.2393e-06	144.206
FlwrSx_pheno	19_271672	19	271672	4	1.02378	0.39739	NaN	NaN	NaN	NaN	NaN	NaN	146	0.02777	0.42393	4.2393e-06	144.206
FlwrSx_pheno	19_377073	19	377073	3	0.14919	0.93006	NaN	NaN	NaN	NaN	NaN	NaN	146	0.00303	0.42393	4.2393e-06	144.206
FlwrSx_pheno	19_472320	19	472320	4	0.41459	0.7979	NaN	NaN	NaN	NaN	NaN	NaN	146	0.01125	0.42393	4.2393e-06	144.206
FlwrSx_pheno	19_900536	19	900536	6	0.41925	0.86519	NaN	NaN	NaN	NaN	NaN	NaN	146	0.01706	0.42393	4.2393e-06	144.206
FlwrSx_pheno	19_1219270	19	1219270	2	1.00958	0.36705	0.0353	0.22574	0.63546	0.12271	2.01889	0.15761	146	0.01369	0.42393	4.2393e-06	144.206
FlwrSx_pheno	19_1306780	19	1306780	7	0.2489	0.97177	NaN	NaN	NaN	NaN	NaN	NaN	146	0.01181	0.42393	4.2393e-06	144.206
FlwrSx_pheno	19_1612358	19	1612358	1	0.74029	0.39105	NaN	NaN	NaN	NaN	NaN	NaN	146	0.00502	0.42393	4.2393e-06	144.206
FlwrSx_pheno	19_2036017	19	2036017	2	1.07403	0.34447	-0.020582	0.12926	0.71975	0.10066	2.02457	0.15703	146	0.01457	0.42393	4.2393e-06	144.206
FlwrSx_pheno	19_2096267	19	2096267	4	0.78215	0.53864	NaN	NaN	NaN	NaN	NaN	NaN	146	0.02121	0.42393	4.2393e-06	144.206
FlwrSx_pheno	19_2366639	19	2366639	5	1.17837	0.32306	NaN	NaN	NaN	NaN	NaN	NaN	146	0.03995	0.42393	4.2393e-06	144.206
FlwrSx_pheno	19_2689517	19	2689517	7	0.53235	0.80877	NaN	NaN	NaN	NaN	NaN	NaN	146	0.02527	0.42393	4.2393e-06	144.206
FlwrSx_pheno	19_2847152	19	2847152	5	1.21357	0.30614	NaN	NaN	NaN	NaN	NaN	NaN	146	0.04115	0.42393	4.2393e-06	144.206
FlwrSx_pheno	19_3299138	19	3299138	1	0.40162	0.5273	NaN	NaN	NaN	NaN	NaN	NaN	146	0.00272	0.42393	4.2393e-06	144.206
FlwrSx_pheno	19_3372376	19	3372376	7	0.6265	0.7333	NaN	NaN	NaN	NaN	NaN	NaN	146	0.02974	0.42393	4.2393e-06	144.206
FlwrSx_pheno	19_3429612	19	3429612	4	0.88885	0.47252	NaN	NaN	NaN	NaN	NaN	NaN	146	0.02411	0.42393	4.2393e-06	144.206
FlwrSx_pheno	19_3532026	19	3532026	2	0.90888	0.40537	-0.047781	0.38461	0.53617	-0.11691	1.80714	0.18106	146	0.01233	0.42393	4.2393e-06	144.206
FlwrSx_pheno	19_4132489	19	4132489	2	0.1546	0.85691	-0.018874	0.1482	0.70085	0.15711	0.18487	0.66789	146	0.0021	0.42393	4.2393e-06	144.206
FlwrSx_pheno	19_4706082	19	4706082	2	0.51542	0.59839	0.04889	0.41038	0.52284	-0.053988	0.2223	0.63804	146	0.00699	0.42393	4.2393e-06	144.206
FlwrSx_pheno	19_5003967	19	5003967	1	0.22351	0.63712	NaN	NaN	NaN	NaN	NaN	NaN	146	0.00152	0.42393	4.2393e-06	144.206
FlwrSx_pheno	19_5072068	19	5072068	7	0.77379	0.6103	NaN	NaN	NaN	NaN	NaN	NaN	146	0.03673	0.42393	4.2393e-06	144.206
FlwrSx_pheno	19_5230241	19	5230241	4	0.99254	0.41392	NaN	NaN	NaN	NaN	NaN	NaN	146	0.02692	0.42393	4.2393e-06	144.206
FlwrSx_pheno	19_5485618	19	5485618	1	0.61755	0.4333	NaN	NaN	NaN	NaN	NaN	NaN	146	0.00419	0.42393	4.2393e-06	144.206
FlwrSx_pheno	19_5807614	19	5807614	3	0.99903	0.39541	NaN	NaN	NaN	NaN	NaN	NaN	146	0.02032	0.42393	4.2393e-06	144.206
FlwrSx_pheno	19_5928605	19	5928605	1	0.13146	0.71748	NaN	NaN	NaN	NaN	NaN	NaN	146	0.00089141	0.42393	4.2393e-06	144.206
FlwrSx_pheno	19_6154322	19	6154322	1	0.06978	0.79205	NaN	NaN	NaN	NaN	NaN	NaN	146	0.00047319	0.42393	4.2393e-06	144.206
FlwrSx_pheno	19_6602361	19	6602361	3	0.66577	0.57446	NaN	NaN	NaN	NaN	NaN	NaN	146	0.01354	0.42393	4.2393e-06	144.206
FlwrSx_pheno	19_6693425	19	6693425	4	1.39594	0.23867	NaN	NaN	NaN	NaN	NaN	NaN	146	0.03786	0.42393	4.2393e-06	144.206
FlwrSx_pheno	19_7055420	19	7055420	4	0.97506	0.4234	NaN	NaN	NaN	NaN	NaN	NaN	146	0.02645	0.42393	4.2393e-06	144.206
FlwrSx_pheno	19_7169706	19	7169706	4	0.85257	0.49436	NaN	NaN	NaN	NaN	NaN	NaN	146	0.02313	0.42393	4.2393e-06	144.206
FlwrSx_pheno	19_7238559	19	7238559	2	0.33155	0.71838	NaN	NaN	NaN	NaN	NaN	NaN	146	0.0045	0.42393	4.2393e-06	144.206
FlwrSx_pheno	19_7474984	19	7474984	2	0.17251	0.84173	0.02867	0.18616	0.6668	0.03671	0.20169	0.65406	146	0.00234	0.42393	4.2393e-06	144.206
FlwrSx_pheno	19_7695207	19	7695207	2	0.45999	0.63225	-0.14694	0.85983	0.35541	-0.068662	0.1938	0.66046	146	0.00624	0.42393	4.2393e-06	144.206
FlwrSx_pheno	19_8133480	19	8133480	3	1.05502	0.37048	NaN	NaN	NaN	NaN	NaN	NaN	146	0.02146	0.42393	4.2393e-06	144.206
FlwrSx_pheno	19_8299444	19	8299444	7	0.91564	0.49655	NaN	NaN	NaN	NaN	NaN	NaN	146	0.04346	0.42393	4.2393e-06	144.206
FlwrSx_pheno	19_8367018	19	8367018	7	0.88943	0.51683	NaN	NaN	NaN	NaN	NaN	NaN	146	0.04222	0.42393	4.2393e-06	144.206
FlwrSx_pheno	19_8566871	19	8566871	1	0.07593	0.7833	NaN	NaN	NaN	NaN	NaN	NaN	146	0.00051488	0.42393	4.2393e-06	144.206
FlwrSx_pheno	19_8657020	19	8657020	5	0.56754	0.72474	NaN	NaN	NaN	NaN	NaN	NaN	146	0.01924	0.42393	4.2393e-06	144.206
FlwrSx_pheno	19_8733005	19	8733005	0	NaN	NaN	NaN	NaN	NaN	NaN	NaN	NaN	146	0	0.42393	4.2393e-06	144.206
FlwrSx_pheno	19_8787547	19	8787547	1	0.03916	0.84343	NaN	NaN	NaN	NaN	NaN	NaN	146	0.00026551	0.42393	4.2393e-06	144.206
FlwrSx_pheno	19_9045752	19	9045752	1	0.03916	0.84343	NaN	NaN	NaN	NaN	NaN	NaN	146	0.00026551	0.42393	4.2393e-06	144.206
FlwrSx_pheno	19_9151792	19	9151792	5	0.4175	0.83593	NaN	NaN	NaN	NaN	NaN	NaN	146	0.01416	0.42393	4.2393e-06	144.206
FlwrSx_pheno	19_9229826	19	9229826	4	0.47081	0.75708	NaN	NaN	NaN	NaN	NaN	NaN	146	0.01277	0.42393	4.2393e-06	144.206
FlwrSx_pheno	19_9486156	19	9486156	2	0.02146	0.97878	NaN	NaN	NaN	NaN	NaN	NaN	146	0.00029099	0.42393	4.2393e-06	144.206
FlwrSx_pheno	19_9695699	19	9695699	2	0.09458	0.90981	-0.0044728	0.00147	0.96951	0.03049	0.06349	0.80144	146	0.00128	0.42393	4.2393e-06	144.206
FlwrSx_pheno	19_9748768	19	9748768	3	0.30032	0.82512	NaN	NaN	NaN	NaN	NaN	NaN	146	0.00611	0.42393	4.2393e-06	144.206
FlwrSx_pheno	19_10336006	19	10336006	4	0.49582	0.73882	NaN	NaN	NaN	NaN	NaN	NaN	146	0.01345	0.42393	4.2393e-06	144.206
FlwrSx_pheno	19_10514939	19	10514939	2	0.26298	0.76914	-0.041184	0.21715	0.64195	0.05143	0.27425	0.60134	146	0.00357	0.42393	4.2393e-06	144.206
FlwrSx_pheno	19_10666680	19	10666680	1	0.0204	0.88663	NaN	NaN	NaN	NaN	NaN	NaN	146	0.00013835	0.42393	4.2393e-06	144.206
FlwrSx_pheno	19_10724583	19	10724583	1	2.31177	0.13067	NaN	NaN	NaN	NaN	NaN	NaN	146	0.01568	0.42393	4.2393e-06	144.206
FlwrSx_pheno	19_10968935	19	10968935	1	0.0204	0.88663	NaN	NaN	NaN	NaN	NaN	NaN	146	0.00013835	0.42393	4.2393e-06	144.206
FlwrSx_pheno	19_11030882	19	11030882	4	0.38043	0.82232	NaN	NaN	NaN	NaN	NaN	NaN	146	0.01032	0.42393	4.2393e-06	144.206
FlwrSx_pheno	19_14659354	19	14659354	1	0.00486	0.94454	NaN	NaN	NaN	NaN	NaN	NaN	146	3.2928e-05	0.42393	4.2393e-06	144.206
FlwrSx_pheno	19_14747580	19	14747580	4	0.94843	0.43815	NaN	NaN	NaN	NaN	NaN	NaN	146	0.02572	0.42393	4.2393e-06	144.206
FlwrSx_pheno	19_17622217	19	17622217	2	0.02929	0.97115	NaN	NaN	NaN	NaN	NaN	NaN	146	0.00039717	0.42393	4.2393e-06	144.206
FlwrSx_pheno	19_17658056	19	17658056	3	0.14894	0.93022	NaN	NaN	NaN	NaN	NaN	NaN	146	0.00303	0.42393	4.2393e-06	144.206
FlwrSx_pheno	19_19077261	19	19077261	2	0.09353	0.91077	-0.030601	0.1782	0.67358	-0.016541	0.04185	0.83822	146	0.00127	0.42393	4.2393e-06	144.206
FlwrSx_pheno	19_19495933	19	19495933	1	0.24234	0.6233	NaN	NaN	NaN	NaN	NaN	NaN	146	0.00164	0.42393	4.2393e-06	144.206
FlwrSx_pheno	19_21537562	19	21537562	2	0.40234	0.66953	-0.098601	0.51437	0.47447	0.09838	0.48978	0.4852	146	0.00546	0.42393	4.2393e-06	144.206
FlwrSx_pheno	19_21589986	19	21589986	5	0.81235	0.54281	NaN	NaN	NaN	NaN	NaN	NaN	146	0.02754	0.42393	4.2393e-06	144.206
FlwrSx_pheno	19_22763652	19	22763652	1	0.68585	0.409	NaN	NaN	NaN	NaN	NaN	NaN	146	0.00465	0.42393	4.2393e-06	144.206
FlwrSx_pheno	19_22967359	19	22967359	1	0.04739	0.82798	NaN	NaN	NaN	NaN	NaN	NaN	146	0.00032137	0.42393	4.2393e-06	144.206
FlwrSx_pheno	19_24442103	19	24442103	2	1.40273	0.24941	-0.078782	0.83264	0.3631	0.03442	0.14981	0.69932	146	0.01902	0.42393	4.2393e-06	144.206
FlwrSx_pheno	19_24538531	19	24538531	0	NaN	NaN	NaN	NaN	NaN	NaN	NaN	NaN	146	0	0.42393	4.2393e-06	144.206
FlwrSx_pheno	19_24632229	19	24632229	2	1.48043	0.23113	0.04706	0.12175	0.72768	0.15227	1.18715	0.2778	146	0.02008	0.42393	4.2393e-06	144.206

## Sheet: RS MLM stats
Trait	Marker	Chr	Pos	df	F	p	add_effect	add_F	add_p	dom_effect	dom_F	dom_p	errordf	MarkerR2	Genetic Var	Residual Var	-2LnLikelihood
FlowerSex_pheno	None			0	NaN	NaN	NaN	NaN	NaN	NaN	NaN	NaN	96	NaN	0.32836	0.22822	188.47
FlowerSex_pheno	1_93619	1	93619	2	1.32816	0.26994	-0.092585	0.57185	0.45144	-0.18331	1.89773	0.17164	96	0.02796	0.32836	0.22822	188.47
FlowerSex_pheno	1_268616	1	268616	2	2.23542	0.11266	0.14996	1.36578	0.24552	-0.22609	2.94444	0.0895	96	0.04706	0.32836	0.22822	188.47
FlowerSex_pheno	1_334737	1	334737	2	0.42014	0.65822	-0.011955	0.01122	0.91588	-0.12104	0.78163	0.37897	94	0.00912	0.32836	0.22822	188.47
FlowerSex_pheno	1_443667	1	443667	2	2.21248	0.11516	0.15607	1.50524	0.22296	-0.21932	2.852	0.09461	96	0.04657	0.32836	0.22822	188.47
FlowerSex_pheno	1_547952	1	547952	2	2.81684	0.06491	0.18494	1.96729	0.16407	-0.24737	3.57373	0.06181	96	0.0593	0.32836	0.22822	188.47
FlowerSex_pheno	1_631086	1	631086	2	1.78407	0.17365	0.15062	1.223	0.27163	-0.19758	2.34491	0.12909	96	0.03756	0.32836	0.22822	188.47
FlowerSex_pheno	1_741516	1	741516	2	1.38219	0.25614	0.08739	0.41477	0.52114	-0.19835	2.31263	0.13172	96	0.0291	0.32836	0.22822	188.47
FlowerSex_pheno	1_1170229	1	1170229	2	0.34369	0.71004	0.07182	0.24519	0.62165	-0.08678	0.42846	0.51436	96	0.00724	0.32836	0.22822	188.47
FlowerSex_pheno	1_1304008	1	1304008	2	0.34369	0.71004	-0.071818	0.24519	0.62165	-0.08678	0.42846	0.51436	96	0.00724	0.32836	0.22822	188.47
FlowerSex_pheno	1_1400565	1	1400565	2	0.02189	0.97836	0.00058478	1.6547e-05	0.99676	-0.027772	0.04368	0.83491	96	0.00046071	0.32836	0.22822	188.47
FlowerSex_pheno	1_2145831	1	2145831	2	0.11953	0.88747	0.03585	0.0586	0.80925	-0.054924	0.1801	0.67227	96	0.00252	0.32836	0.22822	188.47
FlowerSex_pheno	1_2306205	1	2306205	2	0.1195	0.8875	0.01707	0.0123	0.91192	-0.06083	0.22129	0.63916	96	0.00252	0.32836	0.22822	188.47
FlowerSex_pheno	1_2618562	1	2618562	2	0.89008	0.41409	0.21147	1.76726	0.18697	-0.0079023	0.00386	0.95059	96	0.01874	0.32836	0.22822	188.47
FlowerSex_pheno	1_2822616	1	2822616	2	0.09677	0.90786	0.0591	0.19253	0.66184	-0.010717	0.00638	0.9365	96	0.00204	0.32836	0.22822	188.47
FlowerSex_pheno	1_2955463	1	2955463	2	0.42269	0.65654	0.14148	0.7778	0.38009	0.0348	0.07247	0.78838	96	0.0089	0.32836	0.22822	188.47
FlowerSex_pheno	1_3008587	1	3008587	2	0.48813	0.61534	-0.14669	0.87248	0.35269	0.03948	0.0946	0.7591	96	0.01028	0.32836	0.22822	188.47
FlowerSex_pheno	1_3523735	1	3523735	2	0.35386	0.70292	0.09568	0.32963	0.56726	0.0749	0.34413	0.55888	96	0.00745	0.32836	0.22822	188.47
FlowerSex_pheno	1_3758335	1	3758335	2	0.35386	0.70292	0.09568	0.32963	0.56726	0.0749	0.34413	0.55888	96	0.00745	0.32836	0.22822	188.47
FlowerSex_pheno	1_3959025	1	3959025	2	0.39155	0.67712	0.09921	0.363	0.54831	0.08086	0.39001	0.53382	96	0.00824	0.32836	0.22822	188.47
FlowerSex_pheno	1_4330482	1	4330482	1	1.29123	0.26995	NaN	NaN	NaN	NaN	NaN	NaN	21	0.13955	0.32836	0.22822	188.47
FlowerSex_pheno	1_4613003	1	4613003	2	0.37679	0.6871	0.09211	0.32654	0.56908	0.08112	0.40472	0.52623	96	0.00793	0.32836	0.22822	188.47
FlowerSex_pheno	1_4681418	1	4681418	2	0.37679	0.6871	0.09211	0.32654	0.56908	0.08112	0.40472	0.52623	96	0.00793	0.32836	0.22822	188.47
FlowerSex_pheno	1_4913189	1	4913189	2	0.68029	0.50897	-0.017694	0.01154	0.91469	0.15032	1.35913	0.24667	96	0.01432	0.32836	0.22822	188.47
FlowerSex_pheno	1_5045973	1	5045973	2	0.68029	0.50897	-0.017694	0.01154	0.91469	0.15032	1.35913	0.24667	96	0.01432	0.32836	0.22822	188.47
FlowerSex_pheno	1_5191317	1	5191317	2	0.59418	0.5541	-0.0024292	0.00021588	0.98831	0.14032	1.18559	0.27903	96	0.01251	0.32836	0.22822	188.47
FlowerSex_pheno	1_5368350	1	5368350	2	0.59418	0.5541	-0.0024292	0.00021588	0.98831	0.14032	1.18559	0.27903	96	0.01251	0.32836	0.22822	188.47
FlowerSex_pheno	1_5610096	1	5610096	2	0.94625	0.3919	0.02944	0.03395	0.85422	0.17167	1.8025	0.18268	96	0.01992	0.32836	0.22822	188.47
FlowerSex_pheno	1_5782424	1	5782424	2	0.87191	0.42154	0.02318	0.02044	0.88662	0.17315	1.71168	0.19399	96	0.01835	0.32836	0.22822	188.47
FlowerSex_pheno	1_5860561	1	5860561	2	0.87191	0.42154	0.02318	0.02044	0.88662	0.17315	1.71168	0.19399	96	0.01835	0.32836	0.22822	188.47
FlowerSex_pheno	1_6034925	1	6034925	2	0.87471	0.42038	0.02284	0.01989	0.88816	0.17288	1.7206	0.19285	96	0.01841	0.32836	0.22822	188.47
FlowerSex_pheno	1_6875844	1	6875844	2	0.2837	0.75364	0.05422	0.11752	0.73252	0.08818	0.46378	0.49755	96	0.00597	0.32836	0.22822	188.47
FlowerSex_pheno	1_6966756	1	6966756	2	0.06465	0.93744	-0.023025	0.02479	0.87522	0.04345	0.1067	0.74467	96	0.00136	0.32836	0.22822	188.47
FlowerSex_pheno	1_7243488	1	7243488	2	0.70907	0.4956	-0.070807	0.10201	0.75038	-0.65126	1.00236	0.32019	73	0.0187	0.32836	0.22822	188.47
FlowerSex_pheno	1_7377641	1	7377641	2	0.01302	0.98707	0.00198	0.00017112	0.98959	0.02032	0.02551	0.87344	96	0.00027401	0.32836	0.22822	188.47
FlowerSex_pheno	1_7478412	1	7478412	2	0.97701	0.38027	0.22065	1.95045	0.16586	-0.011837	0.00841	0.92712	96	0.02057	0.32836	0.22822	188.47
FlowerSex_pheno	1_7643877	1	7643877	2	0.05364	0.9478	0.05018	0.08157	0.77581	0.02115	0.02723	0.86928	96	0.00113	0.32836	0.22822	188.47
FlowerSex_pheno	1_7710739	1	7710739	2	0.05364	0.9478	0.05018	0.08157	0.77581	0.02115	0.02723	0.86928	96	0.00113	0.32836	0.22822	188.47
FlowerSex_pheno	1_8017533	1	8017533	2	0.05364	0.9478	0.05018	0.08157	0.77581	0.02115	0.02723	0.86928	96	0.00113	0.32836	0.22822	188.47
FlowerSex_pheno	1_8371555	1	8371555	2	0.05364	0.9478	0.05018	0.08157	0.77581	0.02115	0.02723	0.86928	96	0.00113	0.32836	0.22822	188.47
FlowerSex_pheno	1_9183554	1	9183554	2	0.06113	0.94074	0.05629	0.10572	0.7458	0.01766	0.01902	0.89062	96	0.00129	0.32836	0.22822	188.47
FlowerSex_pheno	1_9254255	1	9254255	2	0.09868	0.90613	0.00882	0.00256	0.95976	0.05817	0.19528	0.65962	93	0.00215	0.32836	0.22822	188.47
FlowerSex_pheno	1_9320212	1	9320212	2	0.12849	0.87958	0.07755	0.25362	0.61573	-1.727e-05	1.7879e-08	0.99989	96	0.0027	0.32836	0.22822	188.47
FlowerSex_pheno	1_9696161	1	9696161	2	0.04462	0.95638	0.03213	0.03417	0.85375	0.03064	0.05685	0.81206	96	0.00093922	0.32836	0.22822	188.47
FlowerSex_pheno	1_9997807	1	9997807	2	0.04462	0.95638	0.03213	0.03417	0.85375	0.03064	0.05685	0.81206	96	0.00093922	0.32836	0.22822	188.47
FlowerSex_pheno	1_10143990	1	10143990	2	0.04462	0.95638	0.03213	0.03417	0.85375	0.03064	0.05685	0.81206	96	0.00093922	0.32836	0.22822	188.47
FlowerSex_pheno	1_10197542	1	10197542	2	0.00731	0.99272	0.01413	0.01353	0.90766	0.01365	0.00399	0.94976	89	0.0001826	0.32836	0.22822	188.47
FlowerSex_pheno	1_10270991	1	10270991	2	0.04462	0.95638	0.03213	0.03417	0.85375	0.03064	0.05685	0.81206	96	0.00093922	0.32836	0.22822	188.47
FlowerSex_pheno	1_10327568	1	10327568	2	0.04462	0.95638	0.03213	0.03417	0.85375	0.03064	0.05685	0.81206	96	0.00093922	0.32836	0.22822	188.47
FlowerSex_pheno	1_10502666	1	10502666	2	0.04462	0.95638	0.03213	0.03417	0.85375	0.03064	0.05685	0.81206	96	0.00093922	0.32836	0.22822	188.47
FlowerSex_pheno	1_10608149	1	10608149	2	0.04462	0.95638	0.03213	0.03417	0.85375	0.03064	0.05685	0.81206	96	0.00093922	0.32836	0.22822	188.47
FlowerSex_pheno	1_10668596	1	10668596	2	0.04462	0.95638	0.03213	0.03417	0.85375	0.03064	0.05685	0.81206	96	0.00093922	0.32836	0.22822	188.47
FlowerSex_pheno	1_10871127	1	10871127	2	0.06548	0.93666	0.00398	0.00055294	0.98129	0.04714	0.13073	0.7185	96	0.00138	0.32836	0.22822	188.47
FlowerSex_pheno	1_11933074	1	11933074	2	0.15011	0.86082	-0.034172	0.04614	0.83038	0.06558	0.25871	0.61221	96	0.00316	0.32836	0.22822	188.47
FlowerSex_pheno	1_12562013	1	12562013	2	0.00648	0.99354	-0.0149	0.01295	0.90964	0.00171	0.00017946	0.98934	96	0.00013639	0.32836	0.22822	188.47
FlowerSex_pheno	1_12754531	1	12754531	2	0.30083	0.74092	-0.082929	0.32121	0.57225	0.06637	0.25521	0.61463	96	0.00633	0.32836	0.22822	188.47
FlowerSex_pheno	1_12827804	1	12827804	2	0.30083	0.74092	-0.082929	0.32121	0.57225	0.06637	0.25521	0.61463	96	0.00633	0.32836	0.22822	188.47
FlowerSex_pheno	1_12892148	1	12892148	2	0.30083	0.74092	-0.082929	0.32121	0.57225	0.06637	0.25521	0.61463	96	0.00633	0.32836	0.22822	188.47
FlowerSex_pheno	1_13380398	1	13380398	2	0.29771	0.74322	-0.071162	0.23797	0.62683	0.07585	0.34742	0.557	96	0.00627	0.32836	0.22822	188.47
FlowerSex_pheno	1_14682355	1	14682355	2	0.4837	0.61804	0.13914	0.93905	0.33504	0.02152	0.02808	0.8673	96	0.01018	0.32836	0.22822	188.47
FlowerSex_pheno	1_14789269	1	14789269	2	0.44041	0.64511	0.13125	0.83227	0.36398	0.02777	0.04657	0.82961	96	0.00927	0.32836	0.22822	188.47
FlowerSex_pheno	1_15601127	1	15601127	2	0.29086	0.74829	0.10919	0.58152	0.44765	-0.0029786	0.00054587	0.98141	96	0.00612	0.32836	0.22822	188.47
FlowerSex_pheno	1_16657949	1	16657949	2	0.42221	0.65685	-0.12976	0.81273	0.36964	-0.022863	0.03314	0.85594	96	0.00889	0.32836	0.22822	188.47
FlowerSex_pheno	1_17053165	1	17053165	2	0.94221	0.39353	-0.19056	1.85327	0.17677	-0.016066	0.01605	0.89946	94	0.02021	0.32836	0.22822	188.47
FlowerSex_pheno	1_17438406	1	17438406	2	0.57338	0.5656	0.15396	1.1459	0.28718	0.00195	0.0002216	0.98815	96	0.01207	0.32836	0.22822	188.47
FlowerSex_pheno	1_17835220	1	17835220	2	0.40574	0.66766	0.12703	0.7707	0.38226	-0.019967	0.02272	0.8805	96	0.00854	0.32836	0.22822	188.47
FlowerSex_pheno	1_18877141	1	18877141	2	0.18632	0.83031	-0.089765	0.3658	0.54678	0.01375	0.01133	0.91547	96	0.00392	0.32836	0.22822	188.47
FlowerSex_pheno	1_19421864	1	19421864	2	0.64122	0.52896	-0.12468	0.67509	0.41338	0.10563	0.66548	0.41672	96	0.0135	0.32836	0.22822	188.47
FlowerSex_pheno	1_19775332	1	19775332	2	0.31288	0.73211	-0.10708	0.59122	0.44389	0.02492	0.03528	0.85143	96	0.00659	0.32836	0.22822	188.47
FlowerSex_pheno	1_20297007	1	20297007	2	0.19681	0.82169	0.01061	0.00805	0.92872	0.07656	0.34237	0.55991	94	0.00423	0.32836	0.22822	188.47
FlowerSex_pheno	1_20624760	1	20624760	2	0.13637	0.8727	-0.067228	0.2165	0.64281	0.0317	0.0606	0.80609	96	0.00287	0.32836	0.22822	188.47
FlowerSex_pheno	1_20722844	1	20722844	2	0.10957	0.89633	-0.051577	0.12914	0.72014	-0.037518	0.08916	0.76592	96	0.00231	0.32836	0.22822	188.47
FlowerSex_pheno	1_20914451	1	20914451	2	0.10957	0.89633	-0.051577	0.12914	0.72014	-0.037518	0.08916	0.76592	96	0.00231	0.32836	0.22822	188.47
FlowerSex_pheno	1_21277450	1	21277450	2	0.4823	0.6189	0.11802	0.6685	0.41567	-0.065189	0.27863	0.59886	96	0.01015	0.32836	0.22822	188.47
FlowerSex_pheno	1_21821786	1	21821786	2	0.4823	0.6189	-0.11802	0.6685	0.41567	-0.065189	0.27863	0.59886	96	0.01015	0.32836	0.22822	188.47
FlowerSex_pheno	1_21945869	1	21945869	2	0.40865	0.66575	0.11794	0.81306	0.36957	-0.011274	0.0085	0.92675	95	0.00873	0.32836	0.22822	188.47
FlowerSex_pheno	1_22123159	1	22123159	2	1.1957	0.3071	0.17068	1.48753	0.22568	-0.11172	0.80954	0.37058	96	0.02517	0.32836	0.22822	188.47
FlowerSex_pheno	1_22193391	1	22193391	2	0.78638	0.4585	0.13413	0.96904	0.32747	-0.085075	0.48168	0.48939	96	0.01655	0.32836	0.22822	188.47
FlowerSex_pheno	1_22352558	1	22352558	2	0.72725	0.48596	-0.13117	0.91244	0.34195	-0.087005	0.47952	0.49036	96	0.01531	0.32836	0.22822	188.47
FlowerSex_pheno	1_22424733	1	22424733	2	0.41213	0.66344	-0.097824	0.52872	0.46897	-0.062089	0.24459	0.62208	96	0.00868	0.32836	0.22822	188.47
FlowerSex_pheno	1_22701079	1	22701079	2	0.26813	0.7654	0.03042	0.0748	0.78507	-0.095626	0.49568	0.48316	96	0.00564	0.32836	0.22822	188.47
FlowerSex_pheno	1_22874519	1	22874519	2	1.01495	0.3664	-0.092865	0.5447	0.46235	-0.15311	1.57948	0.21198	96	0.02137	0.32836	0.22822	188.47
FlowerSex_pheno	1_22974826	1	22974826	2	1.58617	0.2102	-0.037767	0.08627	0.76962	-0.22257	3.09888	0.08163	96	0.03339	0.32836	0.22822	188.47
FlowerSex_pheno	1_23665313	1	23665313	2	0.7196	0.48964	0.05755	0.23188	0.63126	-0.13491	1.09127	0.2989	96	0.01515	0.32836	0.22822	188.47
FlowerSex_pheno	1_23733091	1	23733091	2	0.7196	0.48964	-0.057546	0.23188	0.63126	-0.13491	1.09127	0.2989	96	0.01515	0.32836	0.22822	188.47
FlowerSex_pheno	2_328355	2	328355	2	0.69381	0.50333	-0.10478	1.3764	0.245	0.00914	0.00233	0.96165	68	0.02071	0.32836	0.22822	188.47
FlowerSex_pheno	2_583705	2	583705	2	3.01009	0.05411	-0.21213	3.59419	0.06109	-0.16435	1.69556	0.19609	96	0.06337	0.32836	0.22822	188.47
FlowerSex_pheno	2_681324	2	681324	2	2.40213	0.09612	-0.19743	3.05558	0.08376	-0.14913	1.33133	0.25153	96	0.05057	0.32836	0.22822	188.47
FlowerSex_pheno	2_953454	2	953454	2	1.02429	0.36307	0.13808	1.55532	0.21548	-0.082316	0.44467	0.50653	96	0.02156	0.32836	0.22822	188.47
FlowerSex_pheno	2_1080658	2	1080658	0	NaN	NaN	NaN	NaN	NaN	NaN	NaN	NaN	5	0	0.32836	0.22822	188.47
FlowerSex_pheno	2_1626662	2	1626662	2	4.6248	0.01217	0.20885	2.90828	0.09146	-0.31936	6.01729	0.01603	96	0.09736	0.32836	0.22822	188.47
FlowerSex_pheno	2_1876931	2	1876931	2	7.37773	0.00106	-0.27029	4.9667	0.02825	-0.39016	8.827	0.00378	96	0.15531	0.32836	0.22822	188.47
FlowerSex_pheno	2_2348470	2	2348470	2	21.1621	2.6637e-08	0.47379	13.0324	0.00049568	-0.65323	26.5788	1.4186e-06	96	0.44548	0.32836	0.22822	188.47
FlowerSex_pheno	2_2688648	2	2688648	2	19.3379	9.4934e-08	-0.44032	9.95169	0.00216	-0.66381	26.633	1.3881e-06	96	0.40708	0.32836	0.22822	188.47
FlowerSex_pheno	2_2787199	2	2787199	2	25.5668	1.4186e-09	-0.57575	15.5819	0.0001534	-0.72982	31.9687	1.7114e-07	96	0.5382	0.32836	0.22822	188.47
FlowerSex_pheno	2_2912460	2	2912460	2	21.5921	2.0496e-08	0.48434	12.7506	0.00056831	-0.67234	25.7745	1.9929e-06	95	0.45565	0.32836	0.22822	188.47
FlowerSex_pheno	2_3061567	2	3061567	2	29.0315	1.5981e-10	0.6598	19.5785	2.6218e-05	-0.78277	36.1146	3.5991e-08	96	0.61114	0.32836	0.22822	188.47
FlowerSex_pheno	2_3271376	2	3271376	2	29.0315	1.5981e-10	0.6598	19.5785	2.6218e-05	-0.78277	36.1146	3.5991e-08	96	0.61114	0.32836	0.22822	188.47
FlowerSex_pheno	2_3371243	2	3371243	2	29.0315	1.5981e-10	-0.6598	19.5785	2.6218e-05	-0.78277	36.1146	3.5991e-08	96	0.61114	0.32836	0.22822	188.47
FlowerSex_pheno	2_3531507	2	3531507	2	29.0315	1.5981e-10	0.6598	19.5785	2.6218e-05	-0.78277	36.1146	3.5991e-08	96	0.61114	0.32836	0.22822	188.47
FlowerSex_pheno	2_3665247	2	3665247	2	29.0315	1.5981e-10	0.6598	19.5785	2.6218e-05	-0.78277	36.1146	3.5991e-08	96	0.61114	0.32836	0.22822	188.47
FlowerSex_pheno	2_3759497	2	3759497	2	19.4504	8.7688e-08	0.41436	10.8474	0.0014	-0.6309	24.3123	3.5665e-06	96	0.40945	0.32836	0.22822	188.47
FlowerSex_pheno	2_3959655	2	3959655	2	29.0315	1.5981e-10	0.6598	19.5785	2.6218e-05	-0.78277	36.1146	3.5991e-08	96	0.61114	0.32836	0.22822	188.47
FlowerSex_pheno	2_4224825	2	4224825	5	1.3601e-28	1	NaN	NaN	NaN	NaN	NaN	NaN	51	Infinity	0.32836	0.22822	188.47
FlowerSex_pheno	2_4288608	2	4288608	2	30.9024	5.1224e-11	0.73777	23.0819	5.9342e-06	-0.83519	40.4666	7.4192e-09	96	0.65052	0.32836	0.22822	188.47
FlowerSex_pheno	2_4497054	2	4497054	2	39.0497	4.8798e-13	0.87773	31.6236	1.9535e-07	-0.91195	48.5764	4.5065e-10	96	0.82203	0.32836	0.22822	188.47
FlowerSex_pheno	2_4599939	2	4599939	2	41.1687	1.5642e-13	1.00632	37.491	2.1708e-08	-0.98889	53.5939	8.6594e-11	96	0.86664	0.32836	0.22822	188.47
FlowerSex_pheno	2_4703733	2	4703733	2	41.1683	1.5645e-13	1.00592	36.6966	2.9044e-08	-0.98893	51.7006	1.6022e-10	96	0.86663	0.32836	0.22822	188.47
FlowerSex_pheno	2_4825658	2	4825658	2	41.1732	1.5605e-13	1.01176	37.0547	2.5466e-08	-0.98417	48.165	5.1732e-10	96	0.86673	0.32836	0.22822	188.47
FlowerSex_pheno	2_5870753	2	5870753	2	20.4571	4.3353e-08	0.71747	19.004	3.3631e-05	-0.67451	25.2043	2.4752e-06	96	0.43064	0.32836	0.22822	188.47
FlowerSex_pheno	2_5966830	2	5966830	2	20.4479	4.3632e-08	0.7122	17.7939	5.7125e-05	-0.67802	24.8403	2.8719e-06	96	0.43045	0.32836	0.22822	188.47
FlowerSex_pheno	2_6129731	2	6129731	2	13.2548	8.6143e-06	0.53931	10.2613	0.00186	-0.59511	18.0928	5.0084e-05	96	0.27903	0.32836	0.22822	188.47
FlowerSex_pheno	2_6241099	2	6241099	2	6.80328	0.00177	0.17285	1.7399	0.1905	-0.41747	10.0295	0.0021	93	0.1454	0.32836	0.22822	188.47
FlowerSex_pheno	2_6781830	2	6781830	2	15.7728	1.2639e-06	0.55696	10.3499	0.00178	-0.65319	23.2471	5.5403e-06	96	0.33203	0.32836	0.22822	188.47
FlowerSex_pheno	2_7412824	2	7412824	2	9.50122	0.00017595	0.35183	5.71595	0.01883	-0.48068	14.4803	0.00025344	96	0.20001	0.32836	0.22822	188.47
FlowerSex_pheno	2_7474244	2	7474244	2	2.20346	0.11615	-0.091592	0.56158	0.45552	-0.28084	4.38279	0.03902	96	0.04638	0.32836	0.22822	188.47
FlowerSex_pheno	2_7651035	2	7651035	2	11.2755	4.1256e-05	0.44396	7.15722	0.00882	-0.54208	16.597	9.7176e-05	96	0.23736	0.32836	0.22822	188.47
FlowerSex_pheno	2_7919124	2	7919124	2	10.9256	5.4721e-05	0.42375	6.66156	0.01142	-0.54372	16.3877	0.00010672	96	0.22999	0.32836	0.22822	188.47
FlowerSex_pheno	2_7999319	2	7999319	2	8.62047	0.00037026	0.33248	4.61485	0.03432	-0.4914	13.3643	0.00042668	95	0.18415	0.32836	0.22822	188.47
FlowerSex_pheno	2_8110161	2	8110161	2	10.9256	5.4721e-05	0.42375	6.66156	0.01142	-0.54372	16.3877	0.00010672	96	0.22999	0.32836	0.22822	188.47
FlowerSex_pheno	2_8206685	2	8206685	2	13.5027	7.106e-06	0.33668	4.86555	0.02986	-0.63036	19.6604	2.5308e-05	96	0.28424	0.32836	0.22822	188.47
FlowerSex_pheno	2_8319548	2	8319548	2	10.691	6.6195e-05	0.29431	4.58582	0.03485	-0.49137	15.1198	0.0001892	96	0.22506	0.32836	0.22822	188.47
FlowerSex_pheno	2_8433331	2	8433331	2	5.9245	0.00379	0.2454	2.48371	0.11843	-0.42972	9.99685	0.00212	96	0.12472	0.32836	0.22822	188.47
FlowerSex_pheno	2_8487996	2	8487996	2	9.96422	0.00011998	0.39518	5.78982	0.0181	-0.52707	15.2874	0.00017532	96	0.20976	0.32836	0.22822	188.47
FlowerSex_pheno	2_8579012	2	8579012	2	9.96422	0.00011998	0.39518	5.78982	0.0181	-0.52707	15.2874	0.00017532	96	0.20976	0.32836	0.22822	188.47
FlowerSex_pheno	2_8709614	2	8709614	2	9.96422	0.00011998	0.39518	5.78982	0.0181	-0.52707	15.2874	0.00017532	96	0.20976	0.32836	0.22822	188.47
FlowerSex_pheno	2_9074768	2	9074768	2	6.39396	0.0025	0.31863	3.98144	0.04893	-0.44363	10.0133	0.0021	96	0.1346	0.32836	0.22822	188.47
FlowerSex_pheno	2_9127853	2	9127853	2	7.60417	0.00087364	0.31799	3.73712	0.05626	-0.45428	11.9493	0.00082594	96	0.16007	0.32836	0.22822	188.47
FlowerSex_pheno	2_10312496	2	10312496	2	4.80789	0.0103	0.20894	1.57978	0.21194	-0.39252	8.51658	0.00441	96	0.10121	0.32836	0.22822	188.47
FlowerSex_pheno	2_11004272	2	11004272	2	7.60417	0.00087364	-0.31799	3.73712	0.05626	-0.45428	11.9493	0.00082594	96	0.16007	0.32836	0.22822	188.47
FlowerSex_pheno	2_13537760	2	13537760	3	1.62792	0.18884	NaN	NaN	NaN	NaN	NaN	NaN	90	0.0547	0.32836	0.22822	188.47
FlowerSex_pheno	2_14239122	2	14239122	2	6.30987	0.00269	-0.29137	3.4079	0.06807	-0.3854	9.12907	0.00325	96	0.13283	0.32836	0.22822	188.47
FlowerSex_pheno	2_14873799	2	14873799	2	6.60544	0.00208	0.31187	3.79624	0.05438	-0.38638	9.33294	0.00294	96	0.13905	0.32836	0.22822	188.47
FlowerSex_pheno	2_16603629	2	16603629	2	6.60544	0.00208	0.31187	3.79624	0.05438	-0.38638	9.33294	0.00294	96	0.13905	0.32836	0.22822	188.47
FlowerSex_pheno	2_16657933	2	16657933	2	3.75071	0.0273	-0.3489	7.42623	0.00774	-0.053525	0.0289	0.8654	92	0.0868	0.32836	0.22822	188.47
FlowerSex_pheno	2_16741500	2	16741500	2	6.60544	0.00208	0.31187	3.79624	0.05438	-0.38638	9.33294	0.00294	96	0.13905	0.32836	0.22822	188.47
FlowerSex_pheno	2_17012389	2	17012389	2	6.60544	0.00208	0.31187	3.79624	0.05438	-0.38638	9.33294	0.00294	96	0.13905	0.32836	0.22822	188.47
FlowerSex_pheno	2_17246760	2	17246760	2	5.65331	0.00485	-0.345	9.91509	0.00222	0.3021	0.67324	0.41407	94	0.12222	0.32836	0.22822	188.47
FlowerSex_pheno	2_17347640	2	17347640	2	3.16193	0.04693	-0.15161	0.92731	0.33806	-0.30679	5.49256	0.02123	96	0.06656	0.32836	0.22822	188.47
FlowerSex_pheno	2_17478449	2	17478449	2	5.46729	0.00569	0.25452	2.64016	0.10758	-0.36925	8.25449	0.00504	96	0.11509	0.32836	0.22822	188.47
FlowerSex_pheno	2_17720094	2	17720094	2	5.41648	0.00595	0.26918	3.12898	0.08019	-0.35907	8.16277	0.00528	96	0.11402	0.32836	0.22822	188.47
FlowerSex_pheno	2_17785364	2	17785364	2	5.41648	0.00595	0.26918	3.12898	0.08019	-0.35907	8.16277	0.00528	96	0.11402	0.32836	0.22822	188.47
FlowerSex_pheno	2_17916691	2	17916691	2	5.41648	0.00595	0.26918	3.12898	0.08019	-0.35907	8.16277	0.00528	96	0.11402	0.32836	0.22822	188.47
FlowerSex_pheno	2_18194652	2	18194652	2	2.6121	0.07876	-0.11844	0.67275	0.41419	-0.28679	4.73473	0.03209	96	0.05499	0.32836	0.22822	188.47
FlowerSex_pheno	2_18448449	2	18448449	2	4.78167	0.01055	0.19292	1.85621	0.17635	-0.36972	7.7752	0.00642	96	0.10066	0.32836	0.22822	188.47
FlowerSex_pheno	3_271381	3	271381	2	1.5853	0.21037	-0.04079	0.10231	0.74979	-0.21284	2.88727	0.09262	96	0.03337	0.32836	0.22822	188.47
FlowerSex_pheno	3_342741	3	342741	2	1.78922	0.17279	-0.053884	0.17688	0.67504	-0.22799	3.28033	0.07334	96	0.03766	0.32836	0.22822	188.47
FlowerSex_pheno	3_441478	3	441478	2	1.78922	0.17279	-0.053884	0.17688	0.67504	-0.22799	3.28033	0.07334	96	0.03766	0.32836	0.22822	188.47
FlowerSex_pheno	3_609816	3	609816	2	1.70582	0.18726	-0.021635	0.02558	0.87327	-0.22898	3.35783	0.07009	96	0.03591	0.32836	0.22822	188.47
FlowerSex_pheno	3_736742	3	736742	2	2.85388	0.06268	0.19535	4.45415	0.0375	-0.34608	1.22539	0.27116	96	0.06008	0.32836	0.22822	188.47
FlowerSex_pheno	3_931142	3	931142	2	1.84602	0.1636	-0.068881	0.27575	0.60075	-0.22806	3.35231	0.07031	96	0.03886	0.32836	0.22822	188.47
FlowerSex_pheno	3_1041616	3	1041616	2	1.84602	0.1636	-0.068881	0.27575	0.60075	-0.22806	3.35231	0.07031	96	0.03886	0.32836	0.22822	188.47
FlowerSex_pheno	3_1497682	3	1497682	2	1.78777	0.17304	-0.066767	0.25702	0.61337	-0.21974	3.22467	0.07578	96	0.03763	0.32836	0.22822	188.47
FlowerSex_pheno	3_1725150	3	1725150	2	2.34997	0.10101	-0.11956	0.76058	0.38539	-0.24077	3.76356	0.05541	96	0.04947	0.32836	0.22822	188.47
FlowerSex_pheno	3_2101673	3	2101673	6	0.86023	0.52799	NaN	NaN	NaN	NaN	NaN	NaN	85	0.06847	0.32836	0.22822	188.47
FlowerSex_pheno	3_2671385	3	2671385	2	3.11763	0.04892	-0.076099	0.25724	0.61322	-0.30295	5.50948	0.02103	96	0.06563	0.32836	0.22822	188.47
FlowerSex_pheno	3_2901369	3	2901369	2	3.23104	0.04414	-0.12618	1.15688	0.28499	-0.27718	4.65928	0.03355	93	0.07045	0.32836	0.22822	188.47
FlowerSex_pheno	3_3143022	3	3143022	2	2.74182	0.06967	-0.074464	0.25477	0.61493	-0.27558	4.75745	0.03169	96	0.05772	0.32836	0.22822	188.47
FlowerSex_pheno	3_3385014	3	3385014	2	2.1779	0.11902	-0.056689	0.13386	0.7153	-0.26391	3.91595	0.05079	96	0.04585	0.32836	0.22822	188.47
FlowerSex_pheno	3_3488939	3	3488939	2	2.1779	0.11902	-0.056689	0.13386	0.7153	-0.26391	3.91595	0.05079	96	0.04585	0.32836	0.22822	188.47
FlowerSex_pheno	3_3633235	3	3633235	2	2.38528	0.09767	0.02375	0.0254	0.87373	-0.28473	4.76813	0.03151	96	0.05021	0.32836	0.22822	188.47
FlowerSex_pheno	3_3781609	3	3781609	2	2.38528	0.09767	0.02375	0.0254	0.87373	-0.28473	4.76813	0.03151	96	0.05021	0.32836	0.22822	188.47
FlowerSex_pheno	3_3905978	3	3905978	2	2.38528	0.09767	0.02375	0.0254	0.87373	-0.28473	4.76813	0.03151	96	0.05021	0.32836	0.22822	188.47
FlowerSex_pheno	3_4019281	3	4019281	2	1.81944	0.16784	-0.03364	0.05486	0.81533	-0.2464	3.56563	0.0621	96	0.0383	0.32836	0.22822	188.47
FlowerSex_pheno	3_4088612	3	4088612	2	2.38528	0.09767	0.02375	0.0254	0.87373	-0.28473	4.76813	0.03151	96	0.05021	0.32836	0.22822	188.47
FlowerSex_pheno	3_4217957	3	4217957	3	0.87331	0.45892	NaN	NaN	NaN	NaN	NaN	NaN	78	0.03192	0.32836	0.22822	188.47
FlowerSex_pheno	3_4315306	3	4315306	2	1.90542	0.15452	0.05488	0.14305	0.70613	-0.24929	3.75774	0.0556	96	0.04011	0.32836	0.22822	188.47
FlowerSex_pheno	3_4565569	3	4565569	2	1.72907	0.1831	0.0742	0.26089	0.61072	-0.22999	3.35675	0.07013	96	0.0364	0.32836	0.22822	188.47
FlowerSex_pheno	3_4822693	3	4822693	2	1.72907	0.1831	-0.074199	0.26089	0.61072	-0.22999	3.35675	0.07013	96	0.0364	0.32836	0.22822	188.47
FlowerSex_pheno	3_4988294	3	4988294	2	1.38341	0.25583	0.18354	1.87372	0.17435	-0.14938	1.46057	0.2299	96	0.02912	0.32836	0.22822	188.47
FlowerSex_pheno	3_5155501	3	5155501	2	2.04141	0.13562	0.03728	0.06346	0.80166	-0.25598	4.07279	0.04646	96	0.04297	0.32836	0.22822	188.47
FlowerSex_pheno	3_5413458	3	5413458	2	2.02672	0.15286	0.02103	0.02138	0.88493	0.83261	4.0401	0.05534	28	0.26421	0.32836	0.22822	188.47
FlowerSex_pheno	3_5797319	3	5797319	2	0.75871	0.47115	0.10341	0.55341	0.4588	-0.13018	1.03104	0.31255	96	0.01597	0.32836	0.22822	188.47
FlowerSex_pheno	3_5885034	3	5885034	2	0.07743	0.92555	-0.041352	0.09861	0.75421	-0.034299	0.0691	0.79323	96	0.00163	0.32836	0.22822	188.47
FlowerSex_pheno	3_6000617	3	6000617	2	0.16571	0.84754	-0.078042	0.33079	0.56658	-0.0012161	8.7901e-05	0.99254	96	0.00349	0.32836	0.22822	188.47
FlowerSex_pheno	3_6426810	3	6426810	2	0.12597	0.88179	-0.062695	0.24991	0.61832	-0.01454	0.01241	0.91154	96	0.00265	0.32836	0.22822	188.47
FlowerSex_pheno	3_6650857	3	6650857	2	0.37657	0.68726	-0.10455	0.67791	0.41241	-0.043915	0.1145	0.73584	96	0.00793	0.32836	0.22822	188.47
FlowerSex_pheno	3_6848850	3	6848850	2	0.05704	0.94459	0.03082	0.11406	0.73636	-7.603e-05	2.7788e-07	0.99958	92	0.00122	0.32836	0.22822	188.47
FlowerSex_pheno	3_7220808	3	7220808	2	0.25996	0.77164	0.08729	0.49002	0.48567	-0.02736	0.04496	0.83254	96	0.00547	0.32836	0.22822	188.47
FlowerSex_pheno	3_7472345	3	7472345	2	0.30901	0.73492	0.09425	0.56829	0.45284	-0.03356	0.06864	0.79391	96	0.00651	0.32836	0.22822	188.47
FlowerSex_pheno	3_7742797	3	7742797	0	NaN	NaN	NaN	NaN	NaN	NaN	NaN	NaN	96	0	0.32836	0.22822	188.47
FlowerSex_pheno	3_8428406	3	8428406	2	0.51099	0.60157	0.08516	0.90853	0.34298	0.23367	0.14502	0.70421	96	0.01076	0.32836	0.22822	188.47
FlowerSex_pheno	3_9374964	3	9374964	2	0.11312	0.89316	0.02889	0.057	0.81183	0.05586	0.18292	0.66986	96	0.00238	0.32836	0.22822	188.47
FlowerSex_pheno	3_11252155	3	11252155	2	0.11193	0.89423	0.05362	0.18817	0.66545	0.02833	0.05039	0.82288	96	0.00236	0.32836	0.22822	188.47
FlowerSex_pheno	3_11293038	3	11293038	2	0.98298	0.37841	0.13118	1.90506	0.17113	0.05212	0.14779	0.70162	88	0.02196	0.32836	0.22822	188.47
FlowerSex_pheno	3_13417139	3	13417139	2	0.05731	0.94434	0.03168	0.08431	0.77218	0.02598	0.04046	0.84102	96	0.00121	0.32836	0.22822	188.47
FlowerSex_pheno	3_14850509	3	14850509	2	0.21426	0.80753	0.07134	0.38121	0.53847	-0.022378	0.03161	0.85927	96	0.00451	0.32836	0.22822	188.47
FlowerSex_pheno	3_15938806	3	15938806	2	0.07102	0.93149	0.0361	0.119	0.7309	-0.0095102	0.00594	0.93873	96	0.0015	0.32836	0.22822	188.47
FlowerSex_pheno	3_19133207	3	19133207	2	0.16854	0.84518	0.03227	0.12927	0.72007	0.07892	0.24004	0.62543	89	0.00384	0.32836	0.22822	188.47
FlowerSex_pheno	3_19365074	3	19365074	2	0.28711	0.75109	0.00262	0.00058096	0.98082	-0.096563	0.56924	0.45247	96	0.00604	0.32836	0.22822	188.47
FlowerSex_pheno	4_130509	4	130509	2	0.33004	0.71974	-0.055301	0.23192	0.63123	0.08526	0.4474	0.50523	96	0.00695	0.32836	0.22822	188.47
FlowerSex_pheno	4_700172	4	700172	2	0.28014	0.75631	-0.063461	0.28016	0.59786	0.06677	0.28351	0.59568	96	0.0059	0.32836	0.22822	188.47
FlowerSex_pheno	4_1028787	4	1028787	2	0.99378	0.37407	0.09415	0.54604	0.4618	0.16176	1.47219	0.22807	96	0.02092	0.32836	0.22822	188.47
FlowerSex_pheno	4_1187713	4	1187713	2	0.95011	0.39042	-0.10607	0.66255	0.41774	0.1473	1.24233	0.26789	96	0.02	0.32836	0.22822	188.47
FlowerSex_pheno	4_1307469	4	1307469	2	0.56165	0.57219	-0.078916	0.3575	0.55135	0.11628	0.77873	0.37981	96	0.01182	0.32836	0.22822	188.47
FlowerSex_pheno	4_1391400	4	1391400	2	0.70506	0.4967	-0.041611	0.09417	0.75962	0.15116	1.30161	0.25685	96	0.01484	0.32836	0.22822	188.47
FlowerSex_pheno	4_1715906	4	1715906	2	0.70506	0.4967	-0.041611	0.09417	0.75962	0.15116	1.30161	0.25685	96	0.01484	0.32836	0.22822	188.47
FlowerSex_pheno	4_1855396	4	1855396	2	0.70506	0.4967	-0.041611	0.09417	0.75962	0.15116	1.30161	0.25685	96	0.01484	0.32836	0.22822	188.47
FlowerSex_pheno	4_2096842	4	2096842	2	0.67041	0.51395	0.02518	0.03201	0.85839	0.15006	1.29802	0.2575	96	0.01411	0.32836	0.22822	188.47
FlowerSex_pheno	4_2563214	4	2563214	2	0.43741	0.64703	-0.046194	0.09945	0.7532	0.10969	0.71539	0.39983	96	0.00921	0.32836	0.22822	188.47
FlowerSex_pheno	4_2919507	4	2919507	2	0.06398	0.93807	0.01321	0.00667	0.93507	-0.046107	0.10838	0.74274	96	0.00135	0.32836	0.22822	188.47
FlowerSex_pheno	4_3237352	4	3237352	2	0.06361	0.93841	0.01492	0.00808	0.92858	-0.045973	0.10785	0.74334	96	0.00134	0.32836	0.22822	188.47
FlowerSex_pheno	4_3504483	4	3504483	2	0.04271	0.95821	0.00412	0.00064611	0.97978	-0.039894	0.08025	0.77759	96	0.00089899	0.32836	0.22822	188.47
FlowerSex_pheno	4_3597502	4	3597502	2	0.13128	0.87714	0.03856	0.05128	0.82135	-0.062641	0.19114	0.66298	96	0.00276	0.32836	0.22822	188.47
FlowerSex_pheno	4_3661349	4	3661349	2	0.13128	0.87714	-0.038556	0.05128	0.82135	-0.062641	0.19114	0.66298	96	0.00276	0.32836	0.22822	188.47
FlowerSex_pheno	4_3729570	4	3729570	2	0.13791	0.87135	0.02548	0.04899	0.82532	-0.053133	0.13621	0.71292	96	0.0029	0.32836	0.22822	188.47
FlowerSex_pheno	4_3801978	4	3801978	2	0.13128	0.87714	0.03856	0.05128	0.82135	-0.062641	0.19114	0.66298	96	0.00276	0.32836	0.22822	188.47
FlowerSex_pheno	4_4437478	4	4437478	2	0.11367	0.89269	0.04832	0.12142	0.72834	0.03708	0.07024	0.79161	91	0.0026	0.32836	0.22822	188.47
FlowerSex_pheno	4_4596235	4	4596235	2	0.16438	0.84866	-0.092515	0.2981	0.58638	-0.020336	0.0202	0.88728	96	0.00346	0.32836	0.22822	188.47
FlowerSex_pheno	4_4759072	4	4759072	2	0.16438	0.84866	0.09251	0.2981	0.58638	-0.020336	0.0202	0.88728	96	0.00346	0.32836	0.22822	188.47
FlowerSex_pheno	4_4948818	4	4948818	2	0.16438	0.84866	0.09251	0.2981	0.58638	-0.020336	0.0202	0.88728	96	0.00346	0.32836	0.22822	188.47
FlowerSex_pheno	4_5338718	4	5338718	2	1.0208	0.36431	0.25569	2.03404	0.15716	-0.0097792	0.00453	0.94648	96	0.02149	0.32836	0.22822	188.47
FlowerSex_pheno	4_5638153	4	5638153	2	0.64816	0.52535	0.20495	1.26677	0.26327	0.02844	0.03971	0.84247	96	0.01364	0.32836	0.22822	188.47
FlowerSex_pheno	4_6277410	4	6277410	2	0.12587	0.88188	0.0856	0.22013	0.64004	0.03036	0.04316	0.83588	96	0.00265	0.32836	0.22822	188.47
FlowerSex_pheno	4_6583166	4	6583166	3	0.10557	0.95663	NaN	NaN	NaN	NaN	NaN	NaN	96	0.00333	0.32836	0.22822	188.47
FlowerSex_pheno	4_6678764	4	6678764	2	0.01046	0.98959	0.01187	0.00416	0.94873	-0.018033	0.01611	0.89926	96	0.00022026	0.32836	0.22822	188.47
FlowerSex_pheno	4_6752086	4	6752086	2	0.09202	0.91217	-0.071903	0.16432	0.68614	0.02098	0.02158	0.88353	96	0.00194	0.32836	0.22822	188.47
FlowerSex_pheno	4_6834788	4	6834788	2	0.01046	0.98959	0.01187	0.00416	0.94873	-0.018033	0.01611	0.89926	96	0.00022026	0.32836	0.22822	188.47
FlowerSex_pheno	4_7185718	4	7185718	2	0.27984	0.75654	-0.092291	0.27633	0.60037	-0.077527	0.31856	0.57383	96	0.00589	0.32836	0.22822	188.47
FlowerSex_pheno	4_7614182	4	7614182	2	0.40652	0.66714	-0.15706	0.77349	0.38141	-0.030322	0.04911	0.82511	96	0.00856	0.32836	0.22822	188.47
FlowerSex_pheno	4_7771974	4	7771974	2	0.16066	0.85182	-0.060198	0.13025	0.71899	-0.05629	0.1823	0.67039	96	0.00338	0.32836	0.22822	188.47
FlowerSex_pheno	4_8778482	4	8778482	2	0.24533	0.78295	-0.084988	0.21408	0.64467	-0.072158	0.27465	0.60148	96	0.00516	0.32836	0.22822	188.47
FlowerSex_pheno	4_8965154	4	8965154	2	0.24764	0.78115	-0.063865	0.12119	0.72854	-0.083996	0.37484	0.54187	96	0.00521	0.32836	0.22822	188.47
FlowerSex_pheno	4_9358331	4	9358331	2	0.24764	0.78115	0.06387	0.12119	0.72854	-0.083996	0.37484	0.54187	96	0.00521	0.32836	0.22822	188.47
FlowerSex_pheno	4_9417403	4	9417403	2	0.53176	0.58935	0.10917	0.45873	0.4999	-0.10703	0.64655	0.4234	96	0.01119	0.32836	0.22822	188.47
FlowerSex_pheno	4_9541495	4	9541495	2	0.24764	0.78115	-0.063865	0.12119	0.72854	-0.083996	0.37484	0.54187	96	0.00521	0.32836	0.22822	188.47
FlowerSex_pheno	4_9681702	4	9681702	2	0.00508	0.99493	0.01323	0.0073	0.93211	0.00574	0.0019	0.96534	96	0.00010696	0.32836	0.22822	188.47
FlowerSex_pheno	4_9800666	4	9800666	2	0.09209	0.91211	-0.014234	0.00643	0.93627	-0.058533	0.17731	0.67467	96	0.00194	0.32836	0.22822	188.47
FlowerSex_pheno	4_10789218	4	10789218	2	0.07865	0.92442	-0.029092	0.06895	0.79345	0.04153	0.05174	0.82056	96	0.00166	0.32836	0.22822	188.47
FlowerSex_pheno	4_11031511	4	11031511	2	0.32196	0.72553	0.1337	0.61516	0.43484	-0.022682	0.02678	0.87036	96	0.00678	0.32836	0.22822	188.47
FlowerSex_pheno	4_11238026	4	11238026	2	0.32196	0.72553	0.1337	0.61516	0.43484	-0.022682	0.02678	0.87036	96	0.00678	0.32836	0.22822	188.47
FlowerSex_pheno	4_11802988	4	11802988	2	0.32196	0.72553	0.1337	0.61516	0.43484	-0.022682	0.02678	0.87036	96	0.00678	0.32836	0.22822	188.47
FlowerSex_pheno	4_14162870	4	14162870	2	0.09045	0.9136	0.06686	0.16248	0.68781	0.0211	0.02376	0.87783	96	0.0019	0.32836	0.22822	188.47
FlowerSex_pheno	4_14745243	4	14745243	2	1.64606	0.20086	0.02026	0.02558	0.87343	-0.42721	3.18872	0.07889	67	0.04847	0.32836	0.22822	188.47
FlowerSex_pheno	4_14809627	4	14809627	2	0.20235	0.81717	0.08523	0.29269	0.58979	0.0459	0.11463	0.7357	96	0.00426	0.32836	0.22822	188.47
FlowerSex_pheno	4_14964966	4	14964966	2	0.21098	0.81018	0.08834	0.32234	0.57157	0.04207	0.09735	0.75573	96	0.00444	0.32836	0.22822	188.47
FlowerSex_pheno	4_16315879	4	16315879	2	0.19041	0.82694	-0.073061	0.22248	0.63826	0.05326	0.15231	0.69723	96	0.00401	0.32836	0.22822	188.47
FlowerSex_pheno	4_16491374	4	16491374	2	0.31236	0.73248	0.07736	0.26169	0.61018	0.08155	0.35515	0.55266	96	0.00658	0.32836	0.22822	188.47
FlowerSex_pheno	4_17799573	4	17799573	2	1.17538	0.31324	0.08661	0.32358	0.57084	0.20041	2.09125	0.15151	96	0.02474	0.32836	0.22822	188.47
FlowerSex_pheno	4_18311071	4	18311071	2	0.12195	0.88533	0.0011	5.1328e-05	0.9943	0.07149	0.24188	0.62401	96	0.00257	0.32836	0.22822	188.47
FlowerSex_pheno	4_18700982	4	18700982	2	0.12037	0.88673	0.00442	0.00089811	0.97616	0.07111	0.23905	0.62605	96	0.00253	0.32836	0.22822	188.47
FlowerSex_pheno	4_19017335	4	19017335	2	0.33121	0.7189	0.04157	0.0798	0.77819	0.10856	0.59782	0.44137	96	0.00697	0.32836	0.22822	188.47
FlowerSex_pheno	4_19762446	4	19762446	2	0.9371	0.39543	0.00066925	2.1233e-05	0.99633	0.18775	1.87405	0.17431	96	0.01973	0.32836	0.22822	188.47
FlowerSex_pheno	4_19892780	4	19892780	2	0.53236	0.589	0.01133	0.00647	0.93606	0.14019	1.05521	0.30697	96	0.01121	0.32836	0.22822	188.47
FlowerSex_pheno	4_20004123	4	20004123	2	0.9371	0.39543	0.00066925	2.1233e-05	0.99633	0.18775	1.87405	0.17431	96	0.01973	0.32836	0.22822	188.47
FlowerSex_pheno	4_20436338	4	20436338	2	2.39279	0.09698	-0.063437	0.18087	0.67161	0.29701	4.69684	0.03277	96	0.05037	0.32836	0.22822	188.47
FlowerSex_pheno	4_20739437	4	20739437	2	1.69221	0.18973	-0.089205	0.37933	0.53947	0.2337	3.11583	0.08082	96	0.03562	0.32836	0.22822	188.47
FlowerSex_pheno	4_20837957	4	20837957	2	0.7156	0.49157	0.05404	0.15982	0.69024	0.15243	1.33303	0.25123	96	0.01506	0.32836	0.22822	188.47
FlowerSex_pheno	4_21070680	4	21070680	2	0.89174	0.41342	-0.019989	0.01934	0.88969	0.17335	1.77394	0.18615	96	0.01877	0.32836	0.22822	188.47
FlowerSex_pheno	4_21238665	4	21238665	2	0.13582	0.87318	-0.045305	0.15053	0.69895	0.03808	0.07832	0.78023	93	0.00292	0.32836	0.22822	188.47
FlowerSex_pheno	4_22039056	4	22039056	2	0.2086	0.8121	0.08712	0.34053	0.56093	0.04122	0.09855	0.75428	96	0.00439	0.32836	0.22822	188.47
FlowerSex_pheno	4_22127549	4	22127549	2	0.2086	0.8121	0.08712	0.34053	0.56093	0.04122	0.09855	0.75428	96	0.00439	0.32836	0.22822	188.47
FlowerSex_pheno	4_22215506	4	22215506	2	0.12666	0.88118	-0.069225	0.21891	0.64096	0.02746	0.04408	0.83416	96	0.00267	0.32836	0.22822	188.47
FlowerSex_pheno	4_22331368	4	22331368	2	0.12666	0.88118	-0.069225	0.21891	0.64096	0.02746	0.04408	0.83416	96	0.00267	0.32836	0.22822	188.47
FlowerSex_pheno	4_22548287	4	22548287	2	0.11088	0.89516	-0.058735	0.16377	0.68664	0.03486	0.06927	0.79298	96	0.00233	0.32836	0.22822	188.47
FlowerSex_pheno	4_22791294	4	22791294	2	0.11088	0.89516	-0.058735	0.16377	0.68664	0.03486	0.06927	0.79298	96	0.00233	0.32836	0.22822	188.47
FlowerSex_pheno	4_23092663	4	23092663	2	0.10539	0.90008	-0.039064	0.07873	0.77965	0.05168	0.14898	0.70039	96	0.00222	0.32836	0.22822	188.47
FlowerSex_pheno	4_23360446	4	23360446	2	0.0569	0.94472	-0.033537	0.05469	0.81561	0.03404	0.06677	0.79667	96	0.0012	0.32836	0.22822	188.47
FlowerSex_pheno	4_23421280	4	23421280	2	0.11004	0.89592	-0.033639	0.0554	0.81444	0.05608	0.17554	0.6762	96	0.00232	0.32836	0.22822	188.47
FlowerSex_pheno	4_23599054	4	23599054	2	0.06466	0.93743	0.02111	0.02179	0.88296	0.04478	0.11267	0.73788	96	0.00136	0.32836	0.22822	188.47
FlowerSex_pheno	4_23999526	4	23999526	2	0.11004	0.89592	-0.033639	0.0554	0.81444	0.05608	0.17554	0.6762	96	0.00232	0.32836	0.22822	188.47
FlowerSex_pheno	4_24312358	4	24312358	2	0.14857	0.86214	0.03212	0.05494	0.81519	0.06927	0.25291	0.61622	96	0.00313	0.32836	0.22822	188.47
FlowerSex_pheno	4_24558421	4	24558421	2	0.2997	0.74176	-0.10985	0.58311	0.44703	-0.013804	0.01033	0.91926	96	0.00631	0.32836	0.22822	188.47
FlowerSex_pheno	5_196931	5	196931	2	0.43284	0.64996	-0.044215	0.07734	0.78155	0.10165	0.47274	0.49344	96	0.00911	0.32836	0.22822	188.47
FlowerSex_pheno	5_288102	5	288102	2	0.71101	0.4938	-0.069635	0.19176	0.66247	0.1216	0.67556	0.41322	96	0.01497	0.32836	0.22822	188.47
FlowerSex_pheno	5_523818	5	523818	2	0.29942	0.74196	-0.024539	0.02485	0.87508	0.0915	0.3763	0.54109	96	0.0063	0.32836	0.22822	188.47
FlowerSex_pheno	5_601862	5	601862	2	0.29942	0.74196	-0.024539	0.02485	0.87508	0.0915	0.3763	0.54109	96	0.0063	0.32836	0.22822	188.47
FlowerSex_pheno	5_727574	5	727574	2	0.49908	0.6087	-0.070459	0.2109	0.64713	0.09125	0.38753	0.53513	96	0.01051	0.32836	0.22822	188.47
FlowerSex_pheno	5_992113	5	992113	2	0.02117	0.97905	0.02777	0.04223	0.83765	0.01876	0.00899	0.92468	94	0.00044885	0.32836	0.22822	188.47
FlowerSex_pheno	5_1120092	5	1120092	2	0.97265	0.38189	-0.067759	0.20463	0.65206	0.15289	1.15428	0.28543	96	0.02048	0.32836	0.22822	188.47
FlowerSex_pheno	5_1251758	5	1251758	4	0.89844	0.46846	NaN	NaN	NaN	NaN	NaN	NaN	94	0.03866	0.32836	0.22822	188.47
FlowerSex_pheno	5_1449735	5	1449735	2	0.96681	0.38408	-0.04663	0.1055	0.74606	0.16505	1.37952	0.24318	96	0.02035	0.32836	0.22822	188.47
FlowerSex_pheno	5_1508886	5	1508886	2	0.6893	0.50447	-0.026748	0.03458	0.85288	0.14517	1.0735	0.30284	96	0.01451	0.32836	0.22822	188.47
FlowerSex_pheno	5_1581158	5	1581158	2	0.68725	0.50549	-0.025971	0.0317	0.85907	0.14489	1.06514	0.30472	96	0.01447	0.32836	0.22822	188.47
FlowerSex_pheno	5_2346684	5	2346684	2	0.97909	0.37949	0.05063	0.13524	0.71389	0.16485	1.4466	0.23213	96	0.02061	0.32836	0.22822	188.47
FlowerSex_pheno	5_2429823	5	2429823	2	0.97457	0.38117	-0.046676	0.10301	0.74896	0.16674	1.38851	0.24166	96	0.02052	0.32836	0.22822	188.47
FlowerSex_pheno	5_2540724	5	2540724	2	0.97457	0.38117	-0.046676	0.10301	0.74896	0.16674	1.38851	0.24166	96	0.02052	0.32836	0.22822	188.47
FlowerSex_pheno	5_2671340	5	2671340	2	0.97457	0.38117	0.04668	0.10301	0.74896	0.16674	1.38851	0.24166	96	0.02052	0.32836	0.22822	188.47
FlowerSex_pheno	5_2816543	5	2816543	2	1.58058	0.21133	-0.038052	0.0678	0.79515	0.24865	3.0413	0.08448	96	0.03327	0.32836	0.22822	188.47
FlowerSex_pheno	5_2898965	5	2898965	2	1.58058	0.21133	-0.038052	0.0678	0.79515	0.24865	3.0413	0.08448	96	0.03327	0.32836	0.22822	188.47
FlowerSex_pheno	5_3677473	5	3677473	2	0.71881	0.49002	-0.016646	0.01462	0.90401	0.16011	1.25905	0.26472	96	0.01513	0.32836	0.22822	188.47
FlowerSex_pheno	5_3817250	5	3817250	2	0.68023	0.50903	-0.048304	0.11886	0.73106	0.14171	0.93022	0.33733	95	0.01435	0.32836	0.22822	188.47
FlowerSex_pheno	5_4356188	5	4356188	2	0.59788	0.55208	0.0769	0.23759	0.6271	0.11161	0.50557	0.47884	96	0.01259	0.32836	0.22822	188.47
FlowerSex_pheno	5_4631069	5	4631069	2	0.91362	0.40464	-0.20102	1.61033	0.20761	-0.0067744	0.00197	0.96469	96	0.01923	0.32836	0.22822	188.47
FlowerSex_pheno	5_5336805	5	5336805	2	1.90091	0.15519	0.27404	2.86514	0.09387	0.04291	0.08083	0.77681	96	0.04002	0.32836	0.22822	188.47
FlowerSex_pheno	5_5451693	5	5451693	2	1.90091	0.15519	0.27404	2.86514	0.09387	0.04291	0.08083	0.77681	96	0.04002	0.32836	0.22822	188.47
FlowerSex_pheno	5_5623008	5	5623008	2	1.70068	0.18819	-0.23121	2.57417	0.11201	0.05056	0.11741	0.73263	96	0.0358	0.32836	0.22822	188.47
FlowerSex_pheno	5_6783807	5	6783807	2	0.98356	0.37783	0.20447	1.9098	0.1703	-0.019828	0.02047	0.88654	96	0.0207	0.32836	0.22822	188.47
FlowerSex_pheno	5_7530014	5	7530014	1	3.26992	0.07376	NaN	NaN	NaN	NaN	NaN	NaN	96	0.03442	0.32836	0.22822	188.47
FlowerSex_pheno	5_8392088	5	8392088	2	0.48416	0.61823	-0.10335	0.96611	0.32899	-0.03101	0.02442	0.87627	74	0.01342	0.32836	0.22822	188.47
FlowerSex_pheno	5_9249185	5	9249185	2	0.76504	0.46822	0.18037	1.46958	0.22848	0.00408	0.00092699	0.97578	96	0.0161	0.32836	0.22822	188.47
FlowerSex_pheno	5_10046422	5	10046422	2	0.79925	0.45273	-0.17988	1.33941	0.2501	0.04726	0.12231	0.72733	96	0.01682	0.32836	0.22822	188.47
FlowerSex_pheno	5_10303059	5	10303059	2	1.51881	0.22435	-0.26452	2.91516	0.09109	-0.066089	0.2325	0.63081	96	0.03197	0.32836	0.22822	188.47
FlowerSex_pheno	5_10489999	5	10489999	2	0.00514	0.99487	0.01162	0.00604	0.93819	0.00819	0.00354	0.9527	96	0.0001082	0.32836	0.22822	188.47
FlowerSex_pheno	5_10597598	5	10597598	2	1.25302	0.29042	0.23283	2.14201	0.14669	-0.094853	0.48872	0.48624	96	0.02638	0.32836	0.22822	188.47
FlowerSex_pheno	5_10680744	5	10680744	2	1.25302	0.29042	-0.23283	2.14201	0.14669	-0.094853	0.48872	0.48624	96	0.02638	0.32836	0.22822	188.47
FlowerSex_pheno	5_10737322	5	10737322	2	1.07165	0.34663	-0.19064	1.41565	0.23715	-0.1251	0.84772	0.35958	96	0.02256	0.32836	0.22822	188.47
FlowerSex_pheno	5_11411896	5	11411896	2	0.55381	0.57664	-0.13722	0.74707	0.38963	-0.08682	0.41064	0.52322	96	0.01166	0.32836	0.22822	188.47
FlowerSex_pheno	5_12177632	5	12177632	2	0.00615	0.99387	-0.017109	0.01202	0.91292	0.00184	0.00018715	0.98911	96	0.00012939	0.32836	0.22822	188.47
FlowerSex_pheno	5_12317731	5	12317731	2	0.14822	0.86244	-0.039954	0.06524	0.79897	-0.062879	0.23017	0.63253	96	0.00312	0.32836	0.22822	188.47
FlowerSex_pheno	5_12436793	5	12436793	2	0.52285	0.59555	0.00324	0.00093262	0.97574	0.28923	1.04567	0.31068	62	0.02066	0.32836	0.22822	188.47
FlowerSex_pheno	5_12684206	5	12684206	2	0.15612	0.85568	0.08793	0.30803	0.58022	0.00776	0.00353	0.95278	96	0.00329	0.32836	0.22822	188.47
FlowerSex_pheno	5_13959256	5	13959256	2	0.16435	0.84869	-0.027676	0.03084	0.86097	-0.071303	0.29576	0.58786	96	0.00346	0.32836	0.22822	188.47
FlowerSex_pheno	5_14113858	5	14113858	2	0.16435	0.84869	-0.027676	0.03084	0.86097	-0.071303	0.29576	0.58786	96	0.00346	0.32836	0.22822	188.47
FlowerSex_pheno	5_14184102	5	14184102	2	0.16435	0.84869	-0.027676	0.03084	0.86097	-0.071303	0.29576	0.58786	96	0.00346	0.32836	0.22822	188.47
FlowerSex_pheno	5_15376196	5	15376196	2	0.6975	0.5005	0.09101	0.60056	0.4404	-0.25617	0.91929	0.34023	93	0.01558	0.32836	0.22822	188.47
FlowerSex_pheno	5_15439188	5	15439188	2	0.28639	0.75163	0.00841	0.00304	0.95617	-0.095961	0.56438	0.4544	96	0.00603	0.32836	0.22822	188.47
FlowerSex_pheno	5_15494607	5	15494607	2	0.16435	0.84869	0.02768	0.03084	0.86097	-0.071303	0.29576	0.58786	96	0.00346	0.32836	0.22822	188.47
FlowerSex_pheno	5_15849900	5	15849900	2	0.24382	0.78413	0.04882	0.09809	0.75483	-0.083928	0.39417	0.53165	96	0.00513	0.32836	0.22822	188.47
FlowerSex_pheno	5_16092596	5	16092596	2	0.24382	0.78413	0.04882	0.09809	0.75483	-0.083928	0.39417	0.53165	96	0.00513	0.32836	0.22822	188.47
FlowerSex_pheno	5_16184048	5	16184048	2	0.3764	0.68737	-0.13551	0.72324	0.39727	-0.021542	0.02566	0.87309	96	0.00792	0.32836	0.22822	188.47
FlowerSex_pheno	5_16270621	5	16270621	2	0.39274	0.67632	-0.030624	0.03666	0.84857	-0.11434	0.74344	0.39078	96	0.00827	0.32836	0.22822	188.47
FlowerSex_pheno	5_17567199	5	17567199	2	0.14769	0.8629	0.06337	0.16206	0.68819	-0.0502	0.14826	0.70108	96	0.00311	0.32836	0.22822	188.47
FlowerSex_pheno	5_18637567	5	18637567	2	0.11397	0.89241	0.02444	0.02486	0.87505	-0.059534	0.21186	0.64639	96	0.0024	0.32836	0.22822	188.47
FlowerSex_pheno	5_20164865	5	20164865	2	0.19468	0.82343	-0.05378	0.12129	0.72842	-0.069071	0.28266	0.59623	96	0.0041	0.32836	0.22822	188.47
FlowerSex_pheno	5_20239419	5	20239419	2	0.35012	0.70553	0.10904	0.49129	0.4851	0.06163	0.22254	0.63822	96	0.00737	0.32836	0.22822	188.47
FlowerSex_pheno	5_20317279	5	20317279	2	0.35012	0.70553	0.10904	0.49129	0.4851	0.06163	0.22254	0.63822	96	0.00737	0.32836	0.22822	188.47
FlowerSex_pheno	5_20429993	5	20429993	2	0.19197	0.82565	-0.06567	0.17415	0.67741	-0.060842	0.21911	0.64081	96	0.00404	0.32836	0.22822	188.47
FlowerSex_pheno	5_20648848	5	20648848	2	0.63373	0.53335	0.0484	0.29015	0.59168	-0.16257	0.9417	0.33488	80	0.0171	0.32836	0.22822	188.47
FlowerSex_pheno	5_21389712	5	21389712	2	0.72444	0.48731	-0.14582	0.92462	0.33876	-0.092101	0.52869	0.46899	96	0.01525	0.32836	0.22822	188.47
FlowerSex_pheno	5_21582119	5	21582119	2	0.72444	0.48731	0.14582	0.92462	0.33876	-0.092101	0.52869	0.46899	96	0.01525	0.32836	0.22822	188.47
FlowerSex_pheno	5_22368206	5	22368206	2	0.72444	0.48731	-0.14582	0.92462	0.33876	-0.092101	0.52869	0.46899	96	0.01525	0.32836	0.22822	188.47
FlowerSex_pheno	5_22424142	5	22424142	2	0.59595	0.55313	-0.067848	0.21018	0.64769	-0.12554	0.9751	0.32597	96	0.01255	0.32836	0.22822	188.47
FlowerSex_pheno	5_22623177	5	22623177	2	0.93789	0.39512	-0.15809	1.12166	0.2923	-0.11319	0.78069	0.37921	96	0.01974	0.32836	0.22822	188.47
FlowerSex_pheno	5_22732244	5	22732244	2	0.93789	0.39512	-0.15809	1.12166	0.2923	-0.11319	0.78069	0.37921	96	0.01974	0.32836	0.22822	188.47
FlowerSex_pheno	5_22839984	5	22839984	2	0.91302	0.40488	-0.13832	0.88211	0.35006	-0.12765	1.00552	0.31858	96	0.01922	0.32836	0.22822	188.47
FlowerSex_pheno	5_23735988	5	23735988	2	0.34025	0.71248	0.03064	0.04931	0.82476	0.09969	0.65657	0.41984	96	0.00716	0.32836	0.22822	188.47
FlowerSex_pheno	5_23821379	5	23821379	2	0.58374	0.55996	-0.11819	1.16547	0.28328	0.01535	0.0136	0.90743	91	0.01312	0.32836	0.22822	188.47
FlowerSex_pheno	5_23885642	5	23885642	2	0.34025	0.71248	-0.030637	0.04931	0.82476	0.09969	0.65657	0.41984	96	0.00716	0.32836	0.22822	188.47
FlowerSex_pheno	5_23941958	5	23941958	2	0.39667	0.67369	-0.12146	0.76304	0.38463	0.02916	0.05574	0.81389	96	0.00835	0.32836	0.22822	188.47
FlowerSex_pheno	5_24028531	5	24028531	2	0.45816	0.63387	-0.12794	0.87119	0.35304	-0.021205	0.02824	0.86691	96	0.00964	0.32836	0.22822	188.47
FlowerSex_pheno	5_24109446	5	24109446	2	0.13207	0.87645	-0.059698	0.2088	0.64877	0.03463	0.07303	0.78757	96	0.00278	0.32836	0.22822	188.47
FlowerSex_pheno	5_24329039	5	24329039	2	1.65642	0.1964	-0.23477	3.15077	0.07916	-0.03411	0.06567	0.79832	96	0.03487	0.32836	0.22822	188.47
FlowerSex_pheno	5_24516717	5	24516717	2	1.65642	0.1964	-0.23477	3.15077	0.07916	-0.03411	0.06567	0.79832	96	0.03487	0.32836	0.22822	188.47
FlowerSex_pheno	5_24901597	5	24901597	2	1.65642	0.1964	-0.23477	3.15077	0.07916	-0.03411	0.06567	0.79832	96	0.03487	0.32836	0.22822	188.47
FlowerSex_pheno	6_281879	6	281879	2	0.16803	0.84558	0.05833	0.30699	0.58086	-0.024839	0.03466	0.85271	96	0.00354	0.32836	0.22822	188.47
FlowerSex_pheno	6_506716	6	506716	2	0.07259	0.93004	-0.027933	0.06113	0.80526	-0.041942	0.09365	0.76027	96	0.00153	0.32836	0.22822	188.47
FlowerSex_pheno	6_578856	6	578856	2	0.0646	0.93749	0.02787	0.05719	0.81152	-0.035463	0.06336	0.80182	96	0.00136	0.32836	0.22822	188.47
FlowerSex_pheno	6_816414	6	816414	2	0.0646	0.93749	0.02787	0.05719	0.81152	-0.035463	0.06336	0.80182	96	0.00136	0.32836	0.22822	188.47
FlowerSex_pheno	6_2027729	6	2027729	2	0.14854	0.86217	0.01639	0.02004	0.88774	-0.068572	0.27595	0.60062	96	0.00313	0.32836	0.22822	188.47
FlowerSex_pheno	6_2312292	6	2312292	2	0.07744	0.92554	-0.0040875	0.00114	0.97318	-0.054856	0.15203	0.69749	96	0.00163	0.32836	0.22822	188.47
FlowerSex_pheno	6_2871894	6	2871894	2	1.87084	0.16121	0.19436	3.25212	0.0754	-0.14293	0.84617	0.36063	77	0.0473	0.32836	0.22822	188.47
FlowerSex_pheno	6_3096555	6	3096555	2	0.28589	0.75202	-0.042675	0.1306	0.71865	-0.078225	0.33369	0.56492	94	0.00602	0.32836	0.22822	188.47
FlowerSex_pheno	6_3261399	6	3261399	0	NaN	NaN	NaN	NaN	NaN	NaN	NaN	NaN	96	0	0.32836	0.22822	188.47
FlowerSex_pheno	6_4193190	6	4193190	2	0.42825	0.65293	0.00793	0.00326	0.95458	-0.12739	0.81193	0.36988	96	0.00901	0.32836	0.22822	188.47
FlowerSex_pheno	6_4282333	6	4282333	2	0.49465	0.61138	0.00138	9.8924e-05	0.99209	-0.13414	0.9076	0.34322	96	0.01041	0.32836	0.22822	188.47
FlowerSex_pheno	6_4597959	6	4597959	2	0.93063	0.39795	0.02475	0.02834	0.86667	-0.19677	1.82508	0.17999	96	0.01959	0.32836	0.22822	188.47
FlowerSex_pheno	6_4995975	6	4995975	2	0.12862	0.87946	0.03917	0.08345	0.77331	-0.065776	0.2206	0.63968	96	0.00271	0.32836	0.22822	188.47
FlowerSex_pheno	6_5316318	6	5316318	2	0.56376	0.571	0.10645	0.53372	0.46688	-0.13668	0.84653	0.35992	96	0.01187	0.32836	0.22822	188.47
FlowerSex_pheno	6_5491770	6	5491770	2	0.06862	0.93373	0.01161	0.00949	0.92259	-0.071528	0.0935	0.76046	96	0.00144	0.32836	0.22822	188.47
FlowerSex_pheno	6_5661220	6	5661220	2	1.12408	0.32932	-0.18876	1.60929	0.20776	-0.16239	1.21751	0.2727	96	0.02366	0.32836	0.22822	188.47
FlowerSex_pheno	6_5958577	6	5958577	2	0.41753	0.65991	0.000893	3.78e-05	0.99511	0.12752	0.73687	0.3929	95	0.00885	0.32836	0.22822	188.47
FlowerSex_pheno	6_6016850	6	6016850	2	0.70323	0.49759	0.18472	1.39168	0.24113	-0.040048	0.07317	0.78737	96	0.0148	0.32836	0.22822	188.47
FlowerSex_pheno	6_6873743	6	6873743	2	0.52128	0.59549	0.06625	0.24853	0.61929	0.10668	0.59401	0.44283	96	0.01097	0.32836	0.22822	188.47
FlowerSex_pheno	6_6961754	6	6961754	2	1.14331	0.3232	-0.20814	1.967	0.1641	-0.13111	0.8186	0.36793	96	0.02407	0.32836	0.22822	188.47
FlowerSex_pheno	6_7372241	6	7372241	2	0.66153	0.51847	0.15666	0.91661	0.34085	0.04663	0.09718	0.75594	96	0.01393	0.32836	0.22822	188.47
FlowerSex_pheno	6_7690367	6	7690367	2	0.33912	0.71327	0.12005	0.50678	0.47832	0.02584	0.03046	0.86184	96	0.00714	0.32836	0.22822	188.47
FlowerSex_pheno	6_7855019	6	7855019	2	0.21446	0.80737	0.08582	0.36249	0.54859	-0.01014	0.00439	0.94733	96	0.00451	0.32836	0.22822	188.47
FlowerSex_pheno	6_9016289	6	9016289	2	0.45573	0.63539	0.13949	0.66014	0.41858	0.03166	0.04734	0.82824	96	0.00959	0.32836	0.22822	188.47
FlowerSex_pheno	6_9159176	6	9159176	2	0.41641	0.66063	0.12247	0.5314	0.46785	0.04543	0.10287	0.74913	96	0.00877	0.32836	0.22822	188.47
FlowerSex_pheno	6_9426152	6	9426152	2	0.3512	0.70477	0.10377	0.64113	0.42534	0.02475	0.0347	0.85264	96	0.00739	0.32836	0.22822	188.47
FlowerSex_pheno	6_13115981	6	13115981	2	0.67282	0.51273	0.04654	0.06591	0.79796	0.14399	0.96183	0.32927	96	0.01416	0.32836	0.22822	188.47
FlowerSex_pheno	6_13465389	6	13465389	2	0.67282	0.51273	0.04654	0.06591	0.79796	0.14399	0.96183	0.32927	96	0.01416	0.32836	0.22822	188.47
FlowerSex_pheno	6_13524559	6	13524559	2	0.97394	0.38141	0.23182	1.71306	0.19381	0.0078	0.00289	0.95724	96	0.0205	0.32836	0.22822	188.47
FlowerSex_pheno	6_13622915	6	13622915	2	0.67282	0.51273	0.04654	0.06591	0.79796	0.14399	0.96183	0.32927	96	0.01416	0.32836	0.22822	188.47
FlowerSex_pheno	6_14606037	6	14606037	2	0.43526	0.64841	-0.16443	0.86273	0.35538	-0.028202	0.03725	0.84738	96	0.00916	0.32836	0.22822	188.47
FlowerSex_pheno	6_14835830	6	14835830	2	0.34234	0.711	-0.11117	0.65915	0.41893	-0.091903	0.24681	0.62051	96	0.00721	0.32836	0.22822	188.47
FlowerSex_pheno	6_15137467	6	15137467	2	0.39207	0.67677	0.00051225	8.3081e-06	0.99771	0.12218	0.68785	0.40902	96	0.00825	0.32836	0.22822	188.47
FlowerSex_pheno	6_15252969	6	15252969	2	0.26505	0.76775	-0.014062	0.00625	0.93715	0.10136	0.51542	0.4746	96	0.00558	0.32836	0.22822	188.47
FlowerSex_pheno	6_15470523	6	15470523	2	0.41543	0.66127	0.15727	0.82261	0.36676	-0.019593	0.01951	0.88921	96	0.00875	0.32836	0.22822	188.47
FlowerSex_pheno	6_15543938	6	15543938	2	0.28602	0.75215	0.13616	0.57204	0.45206	0.09959	0.14039	0.70906	71	0.00966	0.32836	0.22822	188.47
FlowerSex_pheno	6_15775550	6	15775550	2	0.4969	0.61002	0.16956	0.9649	0.3285	-0.012696	0.00823	0.92789	96	0.01046	0.32836	0.22822	188.47
FlowerSex_pheno	6_15850251	6	15850251	2	0.31906	0.72762	-0.00069219	1.5217e-05	0.9969	0.108	0.58938	0.4446	96	0.00672	0.32836	0.22822	188.47
FlowerSex_pheno	6_15915895	6	15915895	2	0.4969	0.61002	0.16956	0.9649	0.3285	-0.012696	0.00823	0.92789	96	0.01046	0.32836	0.22822	188.47
FlowerSex_pheno	6_16140020	6	16140020	2	0.4395	0.64569	0.02097	0.01425	0.90523	0.12273	0.7443	0.39051	96	0.00925	0.32836	0.22822	188.47
FlowerSex_pheno	6_16196711	6	16196711	3	1.41868	0.24237	NaN	NaN	NaN	NaN	NaN	NaN	96	0.0448	0.32836	0.22822	188.47
FlowerSex_pheno	6_17449050	6	17449050	2	0.76994	0.46597	-0.048834	0.09723	0.75588	0.17487	1.53789	0.21805	96	0.01621	0.32836	0.22822	188.47
FlowerSex_pheno	6_17681109	6	17681109	2	0.66077	0.51886	-0.081366	0.21154	0.64663	0.16495	1.31492	0.25445	96	0.01391	0.32836	0.22822	188.47
FlowerSex_pheno	6_17921641	6	17921641	2	0.71907	0.48989	-0.065952	0.13644	0.71269	0.173	1.43792	0.23352	96	0.01514	0.32836	0.22822	188.47
FlowerSex_pheno	6_18520823	6	18520823	2	1.23305	0.29612	-0.097204	0.3488	0.55623	0.20566	2.38705	0.12574	96	0.02596	0.32836	0.22822	188.47
FlowerSex_pheno	6_18758927	6	18758927	2	2.62197	0.07803	-0.14974	1.03035	0.31271	0.31458	4.89201	0.02943	96	0.05519	0.32836	0.22822	188.47
FlowerSex_pheno	6_19096194	6	19096194	2	0.38768	0.67972	0.04852	0.09328	0.76073	0.10129	0.5897	0.44448	96	0.00816	0.32836	0.22822	188.47
FlowerSex_pheno	6_19937319	6	19937319	2	1.10025	0.33708	0.13854	0.78125	0.37904	0.18315	1.88828	0.1727	96	0.02316	0.32836	0.22822	188.47
FlowerSex_pheno	6_20000657	6	20000657	2	1.10025	0.33708	0.13854	0.78125	0.37904	0.18315	1.88828	0.1727	96	0.02316	0.32836	0.22822	188.47
FlowerSex_pheno	6_20062276	6	20062276	2	1.07866	0.34427	0.15072	0.93226	0.33678	0.17514	1.74629	0.18959	96	0.02271	0.32836	0.22822	188.47
FlowerSex_pheno	6_20373568	6	20373568	2	0.17405	0.84052	0.00288	0.00036875	0.98472	0.07554	0.32755	0.56849	96	0.00366	0.32836	0.22822	188.47
FlowerSex_pheno	6_20569421	6	20569421	2	1.09924	0.33741	-0.13992	0.8244	0.36624	0.1837	1.84881	0.17721	96	0.02314	0.32836	0.22822	188.47
FlowerSex_pheno	6_20646740	6	20646740	2	0.49464	0.61138	-0.067295	0.20604	0.65095	0.12537	0.91406	0.34152	96	0.01041	0.32836	0.22822	188.47
FlowerSex_pheno	6_20765164	6	20765164	3	0.37949	0.768	NaN	NaN	NaN	NaN	NaN	NaN	96	0.01198	0.32836	0.22822	188.47
FlowerSex_pheno	6_20848667	6	20848667	2	0.28734	0.75092	0.0864	0.5085	0.47757	-0.036457	0.07825	0.78031	96	0.00605	0.32836	0.22822	188.47
FlowerSex_pheno	6_21330468	6	21330468	2	1.08144	0.34333	-0.046854	0.13758	0.71154	0.19192	2.13655	0.1472	96	0.02277	0.32836	0.22822	188.47
FlowerSex_pheno	6_21448061	6	21448061	2	0.80356	0.45082	-0.01399	0.00947	0.9227	0.16603	1.5835	0.21141	96	0.01692	0.32836	0.22822	188.47
FlowerSex_pheno	6_21944137	6	21944137	2	0.37663	0.69468	-0.17772	0.73659	0.40907	-0.058223	0.00628	0.93827	14	0.09862	0.32836	0.22822	188.47
FlowerSex_pheno	6_22000727	6	22000727	2	0.66547	0.51646	0.10883	0.64486	0.424	0.08941	0.45781	0.50033	96	0.01401	0.32836	0.22822	188.47
FlowerSex_pheno	6_22260083	6	22260083	2	0.81097	0.44761	0.03807	0.07903	0.77926	0.15783	1.36279	0.2461	94	0.01733	0.32836	0.22822	188.47
FlowerSex_pheno	7_228986	7	228986	2	1.16883	0.31525	-0.16832	2.21676	0.1399	0.00158	0.00013827	0.99064	96	0.0246	0.32836	0.22822	188.47
FlowerSex_pheno	7_629398	7	629398	2	1.30102	0.27716	-0.20247	2.41328	0.12371	-0.018625	0.01811	0.89325	96	0.02739	0.32836	0.22822	188.47
FlowerSex_pheno	7_748361	7	748361	2	1.30102	0.27716	-0.20247	2.41328	0.12371	-0.018625	0.01811	0.89325	96	0.02739	0.32836	0.22822	188.47
FlowerSex_pheno	7_848595	7	848595	2	1.39849	0.25211	-0.23351	2.66433	0.106	-0.14309	0.97125	0.32693	96	0.02944	0.32836	0.22822	188.47
FlowerSex_pheno	7_912369	7	912369	2	1.39849	0.25211	-0.23351	2.66433	0.106	-0.14309	0.97125	0.32693	96	0.02944	0.32836	0.22822	188.47
FlowerSex_pheno	7_1013924	7	1013924	2	1.28382	0.28184	-0.21276	2.25447	0.13662	-0.16342	1.24761	0.26689	96	0.02703	0.32836	0.22822	188.47
FlowerSex_pheno	7_1482314	7	1482314	2	2.52698	0.08537	-0.19406	1.67234	0.19915	-0.33259	4.92138	0.02896	96	0.0532	0.32836	0.22822	188.47
FlowerSex_pheno	7_1722728	7	1722728	2	1.93751	0.14983	-0.1687	1.39182	0.24111	-0.28292	3.6534	0.05903	96	0.04079	0.32836	0.22822	188.47
FlowerSex_pheno	7_1796486	7	1796486	2	1.68765	0.19057	-0.22828	2.51826	0.11593	-0.21656	2.19485	0.14185	96	0.03553	0.32836	0.22822	188.47
FlowerSex_pheno	7_1882551	7	1882551	2	1.74766	0.17985	0.19621	1.90176	0.17119	-0.25306	2.89671	0.0921	96	0.03679	0.32836	0.22822	188.47
FlowerSex_pheno	7_2131456	7	2131456	2	0.85226	0.42975	0.14638	1.01144	0.31717	-0.176	1.37961	0.24317	96	0.01794	0.32836	0.22822	188.47
FlowerSex_pheno	7_2287634	7	2287634	2	0.80833	0.44925	0.1267	1.22664	0.27142	0.16183	0.849	0.35964	82	0.02002	0.32836	0.22822	188.47
FlowerSex_pheno	7_2435368	7	2435368	2	1.68623	0.19083	-0.21874	2.35132	0.12857	-0.22704	2.30552	0.13231	96	0.0355	0.32836	0.22822	188.47
FlowerSex_pheno	7_2590123	7	2590123	3	1.04925	0.37476	NaN	NaN	NaN	NaN	NaN	NaN	95	0.03361	0.32836	0.22822	188.47
FlowerSex_pheno	7_2667199	7	2667199	2	1.92779	0.15124	0.17143	1.46319	0.22949	-0.28387	3.5916	0.06118	96	0.04058	0.32836	0.22822	188.47
FlowerSex_pheno	7_2950372	7	2950372	2	0.69719	0.50056	0.10519	0.49711	0.48254	-0.17553	1.34143	0.24975	96	0.01468	0.32836	0.22822	188.47
FlowerSex_pheno	7_3299440	7	3299440	2	0.77955	0.46224	-0.04341	0.1735	0.6782	-0.24485	1.53263	0.21953	79	0.02026	0.32836	0.22822	188.47
FlowerSex_pheno	7_3559874	7	3559874	2	0.58048	0.56165	-0.10348	0.97676	0.32556	-0.050759	0.14751	0.7018	96	0.01222	0.32836	0.22822	188.47
FlowerSex_pheno	7_3625373	7	3625373	2	0.53799	0.58573	-0.021555	0.02313	0.87944	-0.12714	0.80779	0.37109	96	0.01133	0.32836	0.22822	188.47
FlowerSex_pheno	7_5127224	7	5127224	2	1.01011	0.36902	-0.0082448	0.00685	0.93423	-0.315	1.96154	0.16542	79	0.02307	0.32836	0.22822	188.47
FlowerSex_pheno	7_6389989	7	6389989	2	0.42014	0.65819	-0.01642	0.01573	0.90046	-0.11671	0.70812	0.40223	96	0.00884	0.32836	0.22822	188.47
FlowerSex_pheno	7_8330361	7	8330361	2	1.6923	0.18971	0.047	0.20157	0.6545	-0.25735	3.30385	0.07234	96	0.03562	0.32836	0.22822	188.47
FlowerSex_pheno	7_15243832	7	15243832	2	0.53957	0.58481	0.12925	1.04647	0.30897	0.06253	0.18685	0.66655	96	0.01136	0.32836	0.22822	188.47
FlowerSex_pheno	7_15608927	7	15608927	2	0.00324	0.99677	0.01131	0.00121	0.97234	-0.021011	0.00446	0.94694	84	7.4699e-05	0.32836	0.22822	188.47
FlowerSex_pheno	7_17042396	7	17042396	8	0.69322	0.69651	NaN	NaN	NaN	NaN	NaN	NaN	96	0.05837	0.32836	0.22822	188.47
FlowerSex_pheno	7_17449406	7	17449406	2	0.64814	0.52536	-0.12576	1.28868	0.25921	0.04024	0.08189	0.77539	96	0.01364	0.32836	0.22822	188.47
FlowerSex_pheno	7_18437688	7	18437688	2	0.9359	0.3959	-0.13947	0.98076	0.32458	-0.079684	0.28353	0.59566	96	0.0197	0.32836	0.22822	188.47
FlowerSex_pheno	7_18835505	7	18835505	2	0.75206	0.47424	-0.13221	0.8603	0.35606	-0.061869	0.1763	0.67554	96	0.01583	0.32836	0.22822	188.47
FlowerSex_pheno	7_19049003	7	19049003	2	1.10554	0.33534	0.18935	2.07265	0.15332	0.00564	0.00157	0.96849	96	0.02327	0.32836	0.22822	188.47
FlowerSex_pheno	7_19299297	7	19299297	2	0.71155	0.49354	0.08862	0.36344	0.54807	-0.10723	0.528	0.46928	96	0.01498	0.32836	0.22822	188.47
FlowerSex_pheno	7_19355564	7	19355564	2	0.71155	0.49354	-0.088622	0.36344	0.54807	-0.10723	0.528	0.46928	96	0.01498	0.32836	0.22822	188.47
FlowerSex_pheno	7_20103260	7	20103260	2	0.73904	0.48035	-0.087653	0.36184	0.54895	-0.11094	0.55878	0.45664	96	0.01556	0.32836	0.22822	188.47
FlowerSex_pheno	7_20279884	7	20279884	2	0.95251	0.3895	0.10204	0.48687	0.48707	-0.12754	0.72736	0.39593	96	0.02005	0.32836	0.22822	188.47
FlowerSex_pheno	7_20394121	7	20394121	2	0.15542	0.85629	-0.042399	0.20794	0.64952	0.07601	0.11088	0.73994	90	0.00391	0.32836	0.22822	188.47
FlowerSex_pheno	7_22046989	7	22046989	2	0.94234	0.3934	0.00256	0.00031755	0.98582	-0.18336	1.7217	0.1927	96	0.01984	0.32836	0.22822	188.47
FlowerSex_pheno	7_22101289	7	22101289	2	0.96877	0.38335	-0.0034594	0.00061821	0.98022	-0.1871	1.76877	0.18679	96	0.02039	0.32836	0.22822	188.47
FlowerSex_pheno	7_22250380	7	22250380	2	1.05849	0.35112	0.00834	0.00343	0.95346	-0.1956	2.02262	0.15832	96	0.02228	0.32836	0.22822	188.47
FlowerSex_pheno	7_22781295	7	22781295	2	0.74146	0.47921	0.00729	0.00263	0.95919	-0.165	1.40062	0.23964	96	0.01561	0.32836	0.22822	188.47
FlowerSex_pheno	7_22991552	7	22991552	8	2.04628	0.05584	NaN	NaN	NaN	NaN	NaN	NaN	69	0.24616	0.32836	0.22822	188.47
FlowerSex_pheno	7_23068209	7	23068209	2	0.69106	0.5036	-0.021914	0.02661	0.87078	-0.15449	1.28482	0.25992	96	0.01455	0.32836	0.22822	188.47
FlowerSex_pheno	7_23233299	7	23233299	2	0.72149	0.48873	0.01769	0.01742	0.89529	-0.15817	1.36757	0.24522	96	0.01519	0.32836	0.22822	188.47
FlowerSex_pheno	7_23438032	7	23438032	2	0.59372	0.55437	0.11397	0.76909	0.38278	-0.068158	0.26569	0.60747	95	0.01268	0.32836	0.22822	188.47
FlowerSex_pheno	7_23962575	7	23962575	2	0.45864	0.63357	0.02564	0.03907	0.84373	-0.12144	0.83604	0.3629	96	0.00965	0.32836	0.22822	188.47
FlowerSex_pheno	7_24059511	7	24059511	2	0.86509	0.42437	0.04814	0.13057	0.71866	-0.16314	1.53802	0.21803	96	0.01821	0.32836	0.22822	188.47
FlowerSex_pheno	7_24508748	7	24508748	2	2.18823	0.11786	0.10133	0.57782	0.44909	-0.25885	3.5784	0.06165	96	0.04606	0.32836	0.22822	188.47
FlowerSex_pheno	7_24879814	7	24879814	2	1.4766	0.23372	0.06973	0.26521	0.60779	-0.227	2.63482	0.10793	96	0.03108	0.32836	0.22822	188.47
FlowerSex_pheno	7_24967097	7	24967097	2	1.06548	0.34873	-0.0079154	0.00355	0.9526	-0.20149	2.1243	0.14835	96	0.02243	0.32836	0.22822	188.47
FlowerSex_pheno	7_25056911	7	25056911	2	1.0295	0.36122	0.00767	0.0032	0.95498	-0.20336	2.03759	0.1568	96	0.02167	0.32836	0.22822	188.47
FlowerSex_pheno	7_25141862	7	25141862	2	1.62246	0.20295	0.05157	0.14146	0.70769	-0.24636	3.02211	0.08545	96	0.03415	0.32836	0.22822	188.47
FlowerSex_pheno	7_25262311	7	25262311	2	1.30455	0.27621	0.02649	0.03864	0.84459	-0.2279	2.52218	0.11565	96	0.02746	0.32836	0.22822	188.47
FlowerSex_pheno	7_25909284	7	25909284	4	0.83159	0.50856	NaN	NaN	NaN	NaN	NaN	NaN	95	0.03567	0.32836	0.22822	188.47
FlowerSex_pheno	7_26088532	7	26088532	2	2.6372	0.07691	0.16466	1.39148	0.24116	-0.27451	3.82924	0.05336	96	0.05552	0.32836	0.22822	188.47
FlowerSex_pheno	7_26249020	7	26249020	2	2.82032	0.06469	0.1395	1.01484	0.31636	-0.30133	4.60792	0.03443	96	0.05937	0.32836	0.22822	188.47
FlowerSex_pheno	7_26363715	7	26363715	2	2.82032	0.06469	-0.1395	1.01484	0.31636	-0.30133	4.60792	0.03443	96	0.05937	0.32836	0.22822	188.47
FlowerSex_pheno	7_26515058	7	26515058	2	5.18517	0.00733	-0.23167	2.73987	0.10124	-0.40408	7.89867	0.00603	96	0.10915	0.32836	0.22822	188.47
FlowerSex_pheno	7_26792208	7	26792208	2	5.18517	0.00733	-0.23167	2.73987	0.10124	-0.40408	7.89867	0.00603	96	0.10915	0.32836	0.22822	188.47
FlowerSex_pheno	7_27013763	7	27013763	2	4.86322	0.0098	0.28141	3.90814	0.05101	-0.35219	5.67458	0.01925	96	0.10238	0.32836	0.22822	188.47
FlowerSex_pheno	8_30944	8	30944	2	1.80074	0.17089	0.2972	3.50137	0.06446	0.01744	0.01809	0.89329	96	0.03791	0.32836	0.22822	188.47
FlowerSex_pheno	8_222721	8	222721	2	2.08274	0.13049	-0.28801	4.15593	0.04439	-0.0041349	0.00105	0.97419	94	0.04522	0.32836	0.22822	188.47
FlowerSex_pheno	8_396592	8	396592	4	0.66372	0.6188	NaN	NaN	NaN	NaN	NaN	NaN	96	0.02794	0.32836	0.22822	188.47
FlowerSex_pheno	8_474142	8	474142	2	1.80074	0.17089	0.2972	3.50137	0.06446	0.01744	0.01809	0.89329	96	0.03791	0.32836	0.22822	188.47
FlowerSex_pheno	8_730234	8	730234	0	NaN	NaN	NaN	NaN	NaN	NaN	NaN	NaN	17	0	0.32836	0.22822	188.47
FlowerSex_pheno	8_1005872	8	1005872	2	1.80074	0.17089	0.2972	3.50137	0.06446	0.01744	0.01809	0.89329	96	0.03791	0.32836	0.22822	188.47
FlowerSex_pheno	8_1155960	8	1155960	2	1.80074	0.17089	0.2972	3.50137	0.06446	0.01744	0.01809	0.89329	96	0.03791	0.32836	0.22822	188.47
FlowerSex_pheno	8_1817422	8	1817422	6	2.01948	0.07422	NaN	NaN	NaN	NaN	NaN	NaN	78	0.16531	0.32836	0.22822	188.47
FlowerSex_pheno	8_1896435	8	1896435	2	1.80074	0.17089	0.2972	3.50137	0.06446	0.01744	0.01809	0.89329	96	0.03791	0.32836	0.22822	188.47
FlowerSex_pheno	8_2197734	8	2197734	2	1.63637	0.20024	0.29103	3.22621	0.07572	0.00891	0.00474	0.94529	96	0.03445	0.32836	0.22822	188.47
FlowerSex_pheno	8_2250586	8	2250586	2	2.12346	0.12544	0.241	3.86377	0.05235	0.06993	0.33343	0.56506	95	0.04535	0.32836	0.22822	188.47
FlowerSex_pheno	8_2443239	8	2443239	2	1.63637	0.20024	0.29103	3.22621	0.07572	0.00891	0.00474	0.94529	96	0.03445	0.32836	0.22822	188.47
FlowerSex_pheno	8_2564886	8	2564886	2	1.63637	0.20024	0.29103	3.22621	0.07572	0.00891	0.00474	0.94529	96	0.03445	0.32836	0.22822	188.47
FlowerSex_pheno	8_2666965	8	2666965	2	1.66372	0.19502	0.27855	3.23728	0.07522	0.01426	0.01185	0.91356	96	0.03502	0.32836	0.22822	188.47
FlowerSex_pheno	8_2784591	8	2784591	2	1.16166	0.31746	-0.13115	1.48912	0.22544	-0.37441	0.75814	0.38615	96	0.02445	0.32836	0.22822	188.47
FlowerSex_pheno	8_3176495	8	3176495	2	1.63637	0.20024	0.29103	3.22621	0.07572	0.00891	0.00474	0.94529	96	0.03445	0.32836	0.22822	188.47
FlowerSex_pheno	8_3320879	8	3320879	2	1.63637	0.20024	0.29103	3.22621	0.07572	0.00891	0.00474	0.94529	96	0.03445	0.32836	0.22822	188.47
FlowerSex_pheno	8_4108038	8	4108038	2	1.18145	0.3114	0.24328	2.3622	0.1277	-0.016539	0.01629	0.89873	96	0.02487	0.32836	0.22822	188.47
FlowerSex_pheno	8_4214869	8	4214869	2	0.70941	0.49457	-0.17751	1.33626	0.25066	-0.057334	0.19926	0.65636	96	0.01493	0.32836	0.22822	188.47
FlowerSex_pheno	8_4661848	8	4661848	2	0.82904	0.43967	0.20463	1.6038	0.20853	-0.04499	0.12241	0.72723	96	0.01745	0.32836	0.22822	188.47
FlowerSex_pheno	8_5398297	8	5398297	2	0.21565	0.80642	0.06128	0.2167	0.64266	-0.066027	0.27492	0.6013	96	0.00454	0.32836	0.22822	188.47
FlowerSex_pheno	8_7224682	8	7224682	2	0.29173	0.74765	0.11872	0.56506	0.45413	0.01155	0.00832	0.92754	96	0.00614	0.32836	0.22822	188.47
FlowerSex_pheno	8_7371285	8	7371285	4	0.86701	0.48696	NaN	NaN	NaN	NaN	NaN	NaN	96	0.0365	0.32836	0.22822	188.47
FlowerSex_pheno	8_7812019	8	7812019	2	0.20177	0.81764	0.09425	0.35923	0.55039	0.02159	0.02811	0.86722	96	0.00425	0.32836	0.22822	188.47
FlowerSex_pheno	8_9266897	8	9266897	2	0.00348	0.99652	0.01282	0.00679	0.93451	0.00086986	4.495e-05	0.99467	96	7.3338e-05	0.32836	0.22822	188.47
FlowerSex_pheno	8_9483316	8	9483316	2	0.05342	0.94801	0.04189	0.07328	0.78722	0.02117	0.02627	0.8716	96	0.00112	0.32836	0.22822	188.47
FlowerSex_pheno	8_9585235	8	9585235	2	0.0229	0.97737	0.02825	0.03405	0.85401	0.0121	0.00855	0.92652	96	0.00048196	0.32836	0.22822	188.47
FlowerSex_pheno	8_9702346	8	9702346	2	0.05342	0.94801	-0.04189	0.07328	0.78722	0.02117	0.02627	0.8716	96	0.00112	0.32836	0.22822	188.47
FlowerSex_pheno	8_10545513	8	10545513	2	0.70866	0.49494	0.15165	1.05462	0.30711	-0.096308	0.53669	0.46565	96	0.01492	0.32836	0.22822	188.47
FlowerSex_pheno	8_10735044	8	10735044	2	0.70866	0.49494	0.15165	1.05462	0.30711	-0.096308	0.53669	0.46565	96	0.01492	0.32836	0.22822	188.47
FlowerSex_pheno	8_10993976	8	10993976	2	1.54416	0.21891	0.19643	2.08059	0.15254	-0.14467	1.30751	0.25578	96	0.03251	0.32836	0.22822	188.47
FlowerSex_pheno	8_11082356	8	11082356	2	1.57134	0.21323	-0.13127	0.89367	0.34693	-0.19896	2.46201	0.12003	96	0.03308	0.32836	0.22822	188.47
FlowerSex_pheno	8_11773246	8	11773246	2	0.52253	0.59475	0.09872	0.56467	0.45428	-0.090473	0.52221	0.47172	96	0.011	0.32836	0.22822	188.47
FlowerSex_pheno	8_11992421	8	11992421	2	0.36563	0.69475	0.08177	0.39134	0.53313	-0.077898	0.3762	0.54114	96	0.0077	0.32836	0.22822	188.47
FlowerSex_pheno	8_12336402	8	12336402	2	0.0313	0.9692	-0.030157	0.05224	0.81971	-0.012523	0.00971	0.9217	96	0.00065884	0.32836	0.22822	188.47
FlowerSex_pheno	8_12950516	8	12950516	2	0.36748	0.69348	-0.03727	0.08016	0.77771	-0.1005	0.67747	0.41257	96	0.00774	0.32836	0.22822	188.47
FlowerSex_pheno	8_13104592	8	13104592	2	0.36748	0.69348	-0.03727	0.08016	0.77771	-0.1005	0.67747	0.41257	96	0.00774	0.32836	0.22822	188.47
FlowerSex_pheno	8_13261367	8	13261367	2	0.36748	0.69348	-0.03727	0.08016	0.77771	-0.1005	0.67747	0.41257	96	0.00774	0.32836	0.22822	188.47
FlowerSex_pheno	8_13482645	8	13482645	2	0.37362	0.68926	-0.03586	0.07454	0.78544	-0.10154	0.69737	0.40581	96	0.00787	0.32836	0.22822	188.47
FlowerSex_pheno	8_14233651	8	14233651	2	0.09134	0.91279	0.04236	0.11704	0.73304	0.03171	0.061	0.80547	96	0.00192	0.32836	0.22822	188.47
FlowerSex_pheno	8_14401501	8	14401501	3	1.28964	0.2827	NaN	NaN	NaN	NaN	NaN	NaN	96	0.04072	0.32836	0.22822	188.47
FlowerSex_pheno	8_14638681	8	14638681	2	0.11971	0.88732	0.03505	0.09167	0.76276	-0.045306	0.12108	0.72867	94	0.00253	0.32836	0.22822	188.47
FlowerSex_pheno	8_14700208	8	14700208	2	0.11355	0.89278	-0.050675	0.16997	0.68109	0.02716	0.04522	0.83207	96	0.00239	0.32836	0.22822	188.47
FlowerSex_pheno	8_15245498	8	15245498	2	0.32135	0.72597	-0.099766	0.62634	0.43072	-0.02251	0.03087	0.86091	96	0.00676	0.32836	0.22822	188.47
FlowerSex_pheno	8_15413080	8	15413080	2	0.32135	0.72597	-0.099766	0.62634	0.43072	-0.02251	0.03087	0.86091	96	0.00676	0.32836	0.22822	188.47
FlowerSex_pheno	8_15917624	8	15917624	2	0.70702	0.49574	-0.15429	1.41089	0.23793	0.00714	0.00287	0.95737	96	0.01488	0.32836	0.22822	188.47
FlowerSex_pheno	8_16151298	8	16151298	2	0.34575	0.7086	0.083	0.3848	0.53656	-0.07455	0.32821	0.5681	96	0.00728	0.32836	0.22822	188.47
FlowerSex_pheno	8_16282470	8	16282470	2	0.16539	0.84782	-0.059219	0.19153	0.66266	-0.049765	0.14941	0.69999	96	0.00348	0.32836	0.22822	188.47
FlowerSex_pheno	8_16821914	8	16821914	2	0.01591	0.98422	0.00322	0.00055033	0.98133	-0.022566	0.03102	0.86058	96	0.00033483	0.32836	0.22822	188.47
FlowerSex_pheno	8_17200985	8	17200985	2	0.01591	0.98422	0.00322	0.00055033	0.98133	-0.022566	0.03102	0.86058	96	0.00033483	0.32836	0.22822	188.47
FlowerSex_pheno	8_17355913	8	17355913	2	0.03058	0.9699	0.03397	0.06055	0.80617	0.00408	0.00102	0.97461	96	0.00064366	0.32836	0.22822	188.47
FlowerSex_pheno	8_17921592	8	17921592	2	0.0245	0.97581	0.00607	0.00193	0.96509	0.02813	0.04739	0.82814	96	0.00051566	0.32836	0.22822	188.47
FlowerSex_pheno	8_19107704	8	19107704	2	0.03517	0.96546	-0.03768	0.06781	0.79513	-0.0096143	0.00524	0.94244	96	0.00074026	0.32836	0.22822	188.47
FlowerSex_pheno	8_19310146	8	19310146	2	0.03517	0.96546	-0.03768	0.06781	0.79513	-0.0096143	0.00524	0.94244	96	0.00074026	0.32836	0.22822	188.47
FlowerSex_pheno	8_19687962	8	19687962	2	0.03517	0.96546	-0.03768	0.06781	0.79513	-0.0096143	0.00524	0.94244	96	0.00074026	0.32836	0.22822	188.47
FlowerSex_pheno	8_19745123	8	19745123	2	0.14316	0.8668	-0.071974	0.24988	0.61834	0.01956	0.02155	0.88361	96	0.00301	0.32836	0.22822	188.47
FlowerSex_pheno	8_20100013	8	20100013	2	0.20697	0.81342	-0.082138	0.33457	0.56438	0.02927	0.0485	0.82618	96	0.00436	0.32836	0.22822	188.47
FlowerSex_pheno	8_20316557	8	20316557	9	1.1405	0.34376	NaN	NaN	NaN	NaN	NaN	NaN	96	0.10804	0.32836	0.22822	188.47
FlowerSex_pheno	8_20544048	8	20544048	2	0.08668	0.91704	-0.058633	0.16447	0.686	0.00737	0.00312	0.95561	96	0.00182	0.32836	0.22822	188.47
FlowerSex_pheno	8_20732778	8	20732778	2	0.08668	0.91704	-0.058633	0.16447	0.686	0.00737	0.00312	0.95561	96	0.00182	0.32836	0.22822	188.47
FlowerSex_pheno	8_20838429	8	20838429	2	0.08668	0.91704	-0.058633	0.16447	0.686	0.00737	0.00312	0.95561	96	0.00182	0.32836	0.22822	188.47
FlowerSex_pheno	8_20966593	8	20966593	2	0.08668	0.91704	0.05863	0.16447	0.686	0.00737	0.00312	0.95561	96	0.00182	0.32836	0.22822	188.47
FlowerSex_pheno	8_21172946	8	21172946	2	0.08668	0.91704	-0.058633	0.16447	0.686	0.00737	0.00312	0.95561	96	0.00182	0.32836	0.22822	188.47
FlowerSex_pheno	8_21332630	8	21332630	3	0.24393	0.86545	NaN	NaN	NaN	NaN	NaN	NaN	96	0.0077	0.32836	0.22822	188.47
FlowerSex_pheno	8_21551764	8	21551764	2	0.33327	0.71743	0.04108	0.09194	0.76241	0.09847	0.54061	0.46403	96	0.00702	0.32836	0.22822	188.47
FlowerSex_pheno	8_21969721	8	21969721	2	0.55097	0.57826	-0.091464	0.51599	0.47436	0.0862	0.40578	0.52568	96	0.0116	0.32836	0.22822	188.47
FlowerSex_pheno	8_22329964	8	22329964	2	0.33798	0.71408	-0.062971	0.26788	0.60599	0.07709	0.32882	0.56774	96	0.00711	0.32836	0.22822	188.47
FlowerSex_pheno	9_226145	9	226145	2	0.34882	0.70644	-0.058483	0.23926	0.62589	-0.095342	0.54936	0.46045	96	0.00734	0.32836	0.22822	188.47
FlowerSex_pheno	9_301541	9	301541	2	1.43934	0.24231	-0.13971	1.0559	0.30682	-0.20667	2.47178	0.1193	96	0.0303	0.32836	0.22822	188.47
FlowerSex_pheno	9_516308	9	516308	2	0.81051	0.44775	-0.093108	0.46588	0.49659	-0.15596	1.43095	0.23465	96	0.01706	0.32836	0.22822	188.47
FlowerSex_pheno	9_618812	9	618812	2	0.84319	0.4336	-0.16798	1.47116	0.22824	-0.090959	0.49108	0.4852	96	0.01775	0.32836	0.22822	188.47
FlowerSex_pheno	9_739923	9	739923	2	0.84319	0.4336	-0.16798	1.47116	0.22824	-0.090959	0.49108	0.4852	96	0.01775	0.32836	0.22822	188.47
FlowerSex_pheno	9_813785	9	813785	2	0.74125	0.47931	-0.12165	0.7822	0.37875	-0.13048	0.99525	0.32105	96	0.0156	0.32836	0.22822	188.47
FlowerSex_pheno	9_893002	9	893002	2	0.74125	0.47931	-0.12165	0.7822	0.37875	-0.13048	0.99525	0.32105	96	0.0156	0.32836	0.22822	188.47
FlowerSex_pheno	9_1150801	9	1150801	2	0.4907	0.61377	-0.020789	0.02336	0.87884	-0.12873	0.97998	0.32477	96	0.01033	0.32836	0.22822	188.47
FlowerSex_pheno	9_1305204	9	1305204	2	0.77798	0.4623	-0.06637	0.21785	0.64178	-0.15994	1.50604	0.22284	96	0.01638	0.32836	0.22822	188.47
FlowerSex_pheno	9_1407687	9	1407687	2	0.74885	0.47574	-0.16541	1.33501	0.25088	-0.080698	0.38192	0.53809	96	0.01576	0.32836	0.22822	188.47
FlowerSex_pheno	9_1464217	9	1464217	2	0.74885	0.47574	-0.16541	1.33501	0.25088	-0.080698	0.38192	0.53809	96	0.01576	0.32836	0.22822	188.47
FlowerSex_pheno	9_1575241	9	1575241	2	0.21121	0.80999	-0.094743	0.42234	0.51737	-0.019191	0.02135	0.88416	96	0.00445	0.32836	0.22822	188.47
FlowerSex_pheno	9_1648912	9	1648912	2	0.19054	0.82683	-0.014499	0.00995	0.92077	-0.0812	0.38015	0.53903	96	0.00401	0.32836	0.22822	188.47
FlowerSex_pheno	9_2133495	9	2133495	2	0.01707	0.98308	0.00539	0.00124	0.97202	0.02451	0.03408	0.85393	96	0.00035937	0.32836	0.22822	188.47
FlowerSex_pheno	9_2249377	9	2249377	2	0.2682	0.76535	0.09135	0.35971	0.55013	-0.035502	0.07137	0.78995	96	0.00565	0.32836	0.22822	188.47
FlowerSex_pheno	9_2302342	9	2302342	2	0.05333	0.94809	0.03597	0.06163	0.80448	-0.019252	0.02136	0.88412	96	0.00112	0.32836	0.22822	188.47
FlowerSex_pheno	9_2391752	9	2391752	2	0.04029	0.96053	0.04479	0.0782	0.78037	0.00467	0.00115	0.97296	96	0.00084809	0.32836	0.22822	188.47
FlowerSex_pheno	9_2474475	9	2474475	2	0.2182	0.80437	0.09081	0.31564	0.57559	-0.023022	0.02849	0.86633	96	0.00459	0.32836	0.22822	188.47
FlowerSex_pheno	9_2539091	9	2539091	2	0.01842	0.98175	0.01122	0.00475	0.9452	0.02586	0.0367	0.84849	96	0.00038774	0.32836	0.22822	188.47
FlowerSex_pheno	9_3370837	9	3370837	2	0.23516	0.79091	0.1054	0.47015	0.49462	0.02349	0.03022	0.86237	96	0.00495	0.32836	0.22822	188.47
FlowerSex_pheno	9_3600480	9	3600480	2	0.2288	0.79593	0.10539	0.45755	0.50045	0.0253	0.03557	0.85082	96	0.00482	0.32836	0.22822	188.47
FlowerSex_pheno	9_4796302	9	4796302	2	0.41308	0.66282	0.02778	0.03615	0.84961	0.11657	0.82569	0.36587	96	0.0087	0.32836	0.22822	188.47
FlowerSex_pheno	9_5405159	9	5405159	2	0.76387	0.46876	-0.01338	0.00746	0.93134	0.15602	1.42471	0.23567	96	0.01608	0.32836	0.22822	188.47
FlowerSex_pheno	9_5500102	9	5500102	2	0.76387	0.46876	-0.01338	0.00746	0.93134	0.15602	1.42471	0.23567	96	0.01608	0.32836	0.22822	188.47
FlowerSex_pheno	9_5566204	9	5566204	2	0.76387	0.46876	-0.01338	0.00746	0.93134	0.15602	1.42471	0.23567	96	0.01608	0.32836	0.22822	188.47
FlowerSex_pheno	9_5785960	9	5785960	2	1.64821	0.19796	-0.026665	0.03963	0.84265	0.22453	3.07008	0.08304	96	0.0347	0.32836	0.22822	188.47
FlowerSex_pheno	9_6446554	9	6446554	2	3.58407	0.03184	0.15249	2.06868	0.15386	-0.24731	2.67026	0.10577	92	0.07894	0.32836	0.22822	188.47
FlowerSex_pheno	9_6523189	9	6523189	2	1.19235	0.3081	0.11597	0.53262	0.46734	0.20305	2.18999	0.14229	96	0.0251	0.32836	0.22822	188.47
FlowerSex_pheno	9_6602203	9	6602203	2	1.19235	0.3081	0.11597	0.53262	0.46734	0.20305	2.18999	0.14229	96	0.0251	0.32836	0.22822	188.47
FlowerSex_pheno	9_6717488	9	6717488	2	2.35428	0.1006	0.11709	0.48958	0.48586	0.32544	4.70795	0.03257	96	0.04956	0.32836	0.22822	188.47
FlowerSex_pheno	9_6990766	9	6990766	2	1.71071	0.18771	-0.14956	2.78291	0.09945	0.18519	0.82414	0.36688	78	0.05894	0.32836	0.22822	188.47
FlowerSex_pheno	9_7340587	9	7340587	2	1.56349	0.21486	-0.056446	0.141	0.70815	0.21248	2.46246	0.11999	96	0.03291	0.32836	0.22822	188.47
FlowerSex_pheno	9_7533649	9	7533649	2	1.85816	0.1617	-0.0025352	0.00030303	0.98615	0.25533	3.49736	0.06461	96	0.03912	0.32836	0.22822	188.47
FlowerSex_pheno	9_7625622	9	7625622	2	3.29339	0.0415	0.05418	0.14568	0.70357	0.34764	6.3673	0.01332	96	0.06933	0.32836	0.22822	188.47
FlowerSex_pheno	9_8610386	9	8610386	1	0.15277	0.69679	NaN	NaN	NaN	NaN	NaN	NaN	96	0.00161	0.32836	0.22822	188.47
FlowerSex_pheno	9_8899256	9	8899256	2	2.40216	0.09612	-0.079435	0.33915	0.56173	0.2467	3.46168	0.06597	96	0.05057	0.32836	0.22822	188.47
FlowerSex_pheno	9_9574105	9	9574105	2	1.79029	0.17262	0.00859	0.0043	0.94788	0.24241	3.36757	0.06969	96	0.03769	0.32836	0.22822	188.47
FlowerSex_pheno	9_13400197	9	13400197	2	3.10619	0.04945	-0.019893	0.0253	0.87396	0.31486	6.12554	0.01514	96	0.06539	0.32836	0.22822	188.47
FlowerSex_pheno	9_13689984	9	13689984	2	2.77545	0.06749	-0.0081956	0.00442	0.94711	0.29305	5.32751	0.02321	96	0.05843	0.32836	0.22822	188.47
FlowerSex_pheno	9_13760891	9	13760891	2	3.33805	0.03981	0.03242	0.06713	0.79613	0.33026	6.62276	0.01165	96	0.07027	0.32836	0.22822	188.47
FlowerSex_pheno	9_16094913	9	16094913	2	3.41301	0.03712	0.22645	4.22355	0.04267	0.29468	4.4051	0.03854	96	0.07185	0.32836	0.22822	188.47
FlowerSex_pheno	9_17042572	9	17042572	2	3.29183	0.04156	0.02614	0.0448	0.83283	0.32499	6.53188	0.01222	96	0.0693	0.32836	0.22822	188.47
FlowerSex_pheno	9_18628859	9	18628859	2	3.68909	0.02872	0.00779	0.00393	0.95016	0.34678	7.25977	0.00837	96	0.07766	0.32836	0.22822	188.47
FlowerSex_pheno	9_19000027	9	19000027	2	3.68909	0.02872	0.00779	0.00393	0.95016	0.34678	7.25977	0.00837	96	0.07766	0.32836	0.22822	188.47
FlowerSex_pheno	9_19148103	9	19148103	2	3.51979	0.03361	0.0026	0.00042742	0.98355	0.33945	6.86421	0.01027	96	0.07409	0.32836	0.22822	188.47
FlowerSex_pheno	9_19317456	9	19317456	2	3.68909	0.02872	0.00779	0.00393	0.95016	0.34678	7.25977	0.00837	96	0.07766	0.32836	0.22822	188.47
FlowerSex_pheno	9_19584618	9	19584618	2	3.80334	0.02584	-0.00015271	1.6456e-06	0.99898	0.35102	7.52119	0.00731	96	0.08006	0.32836	0.22822	188.47
FlowerSex_pheno	9_19944895	9	19944895	2	3.80334	0.02584	0.00015271	1.6456e-06	0.99898	0.35102	7.52119	0.00731	96	0.08006	0.32836	0.22822	188.47
FlowerSex_pheno	9_20127590	9	20127590	2	4.77686	0.0106	0.04175	0.12126	0.72846	0.39767	9.55357	0.00263	96	0.10056	0.32836	0.22822	188.47
FlowerSex_pheno	9_20989379	9	20989379	1	0.15862	0.69278	NaN	NaN	NaN	NaN	NaN	NaN	38	0.0056	0.32836	0.22822	188.47
FlowerSex_pheno	10_241961	10	241961	2	0.13236	0.87619	0.01344	0.01237	0.91167	-0.063865	0.24134	0.6244	96	0.00279	0.32836	0.22822	188.47
FlowerSex_pheno	10_370298	10	370298	2	0.59358	0.55443	0.06741	0.29157	0.5905	-0.11681	0.83077	0.36441	96	0.0125	0.32836	0.22822	188.47
FlowerSex_pheno	10_650959	10	650959	2	0.72886	0.4852	0.08039	0.40405	0.52657	-0.12872	0.99798	0.32039	96	0.01534	0.32836	0.22822	188.47
FlowerSex_pheno	10_874103	10	874103	2	0.59358	0.55443	0.06741	0.29157	0.5905	-0.11681	0.83077	0.36441	96	0.0125	0.32836	0.22822	188.47
FlowerSex_pheno	10_939355	10	939355	2	0.59358	0.55443	0.06741	0.29157	0.5905	-0.11681	0.83077	0.36441	96	0.0125	0.32836	0.22822	188.47
FlowerSex_pheno	10_1013557	10	1013557	2	0.59358	0.55443	0.06741	0.29157	0.5905	-0.11681	0.83077	0.36441	96	0.0125	0.32836	0.22822	188.47
FlowerSex_pheno	10_1111687	10	1111687	2	0.59358	0.55443	-0.067412	0.29157	0.5905	-0.11681	0.83077	0.36441	96	0.0125	0.32836	0.22822	188.47
FlowerSex_pheno	10_1174215	10	1174215	2	0.59358	0.55443	0.06741	0.29157	0.5905	-0.11681	0.83077	0.36441	96	0.0125	0.32836	0.22822	188.47
FlowerSex_pheno	10_1265993	10	1265993	2	0.73364	0.48294	-0.12988	1.4576	0.23041	-0.027985	0.04744	0.82807	95	0.01567	0.32836	0.22822	188.47
FlowerSex_pheno	10_1430660	10	1430660	2	0.59358	0.55443	-0.067412	0.29157	0.5905	-0.11681	0.83077	0.36441	96	0.0125	0.32836	0.22822	188.47
FlowerSex_pheno	10_3426575	10	3426575	2	1.98255	0.14549	-0.10624	0.98997	0.32323	-0.31356	3.28586	0.07423	72	0.05084	0.32836	0.22822	188.47
FlowerSex_pheno	10_4005129	10	4005129	2	0.7994	0.45273	-0.051372	0.27018	0.60447	-0.22685	1.51567	0.22145	94	0.01693	0.32836	0.22822	188.47
FlowerSex_pheno	10_4503995	10	4503995	2	0.15047	0.86058	0.05107	0.27473	0.60183	-0.037494	0.03532	0.85148	73	0.00457	0.32836	0.22822	188.47
FlowerSex_pheno	10_4847719	10	4847719	2	2.46112	0.09088	-0.020434	0.02676	0.8704	-0.27747	4.84638	0.03018	96	0.05181	0.32836	0.22822	188.47
FlowerSex_pheno	10_4950540	10	4950540	2	1.95635	0.14715	-0.0040096	0.001	0.97478	-0.25223	3.91235	0.05089	96	0.04118	0.32836	0.22822	188.47
FlowerSex_pheno	10_5247875	10	5247875	2	1.64528	0.19853	-0.027332	0.04755	0.82787	-0.23106	3.26485	0.07401	96	0.03463	0.32836	0.22822	188.47
FlowerSex_pheno	10_5443410	10	5443410	2	1.81198	0.16905	-0.0047934	0.00133	0.97094	-0.24392	3.61925	0.06021	96	0.03814	0.32836	0.22822	188.47
FlowerSex_pheno	10_5930341	10	5930341	2	1.07487	0.34555	0.06021	0.19724	0.65799	-0.17966	1.91855	0.16933	96	0.02263	0.32836	0.22822	188.47
FlowerSex_pheno	10_6030347	10	6030347	2	1.97657	0.14432	-0.019945	0.02237	0.88143	-0.25467	3.93117	0.05035	96	0.04161	0.32836	0.22822	188.47
FlowerSex_pheno	10_6523776	10	6523776	2	1.97657	0.14432	0.01995	0.02237	0.88143	-0.25467	3.93117	0.05035	96	0.04161	0.32836	0.22822	188.47
FlowerSex_pheno	10_8528547	10	8528547	2	0.82847	0.43991	-0.090985	0.46647	0.49631	0.14281	1.2216	0.2719	96	0.01744	0.32836	0.22822	188.47
FlowerSex_pheno	10_8787351	10	8787351	2	0.86114	0.42602	0.15535	1.30054	0.25704	0.08592	0.46874	0.49527	96	0.01813	0.32836	0.22822	188.47
FlowerSex_pheno	10_8893209	10	8893209	2	0.86114	0.42602	0.15535	1.30054	0.25704	0.08592	0.46874	0.49527	96	0.01813	0.32836	0.22822	188.47
FlowerSex_pheno	10_9014261	10	9014261	2	0.6805	0.50887	-0.15048	1.28058	0.2607	0.05074	0.16332	0.68704	96	0.01433	0.32836	0.22822	188.47
FlowerSex_pheno	10_9215683	10	9215683	2	0.5168	0.59813	-0.089614	0.41198	0.52254	0.10358	0.68527	0.4099	96	0.01088	0.32836	0.22822	188.47
FlowerSex_pheno	10_9467495	10	9467495	2	0.76938	0.46623	-0.021841	0.02338	0.87882	0.15342	1.53126	0.21904	96	0.0162	0.32836	0.22822	188.47
FlowerSex_pheno	10_9745840	10	9745840	2	0.38346	0.68257	0.09832	0.52814	0.46922	0.06006	0.23551	0.62861	96	0.00807	0.32836	0.22822	188.47
FlowerSex_pheno	10_10237641	10	10237641	0	NaN	NaN	NaN	NaN	NaN	NaN	NaN	NaN	12	0	0.32836	0.22822	188.47
FlowerSex_pheno	10_10334806	10	10334806	2	1.02151	0.36406	-0.0059216	0.00178	0.96648	0.17847	2.02816	0.15775	96	0.0215	0.32836	0.22822	188.47
FlowerSex_pheno	10_10475020	10	10475020	2	1.02151	0.36406	0.00592	0.00178	0.96648	0.17847	2.02816	0.15775	96	0.0215	0.32836	0.22822	188.47
FlowerSex_pheno	10_10923726	10	10923726	2	0.82575	0.44109	0.03365	0.05761	0.81085	0.15765	1.54772	0.2166	96	0.01738	0.32836	0.22822	188.47
FlowerSex_pheno	10_11353255	10	11353255	2	1.24196	0.29356	-0.021105	0.02181	0.88291	0.19946	2.48347	0.11844	96	0.02614	0.32836	0.22822	188.47
FlowerSex_pheno	10_11408804	10	11408804	2	1.24196	0.29356	-0.021105	0.02181	0.88291	0.19946	2.48347	0.11844	96	0.02614	0.32836	0.22822	188.47
FlowerSex_pheno	10_11919133	10	11919133	2	1.10359	0.33608	0.11952	1.30388	0.2565	-0.33364	0.81814	0.36811	94	0.02362	0.32836	0.22822	188.47
FlowerSex_pheno	10_12409898	10	12409898	2	1.194	0.30761	-0.1168	0.72931	0.3953	0.17378	1.83712	0.17857	96	0.02513	0.32836	0.22822	188.47
FlowerSex_pheno	10_12605914	10	12605914	2	1.60374	0.20665	-0.04944	0.1229	0.72671	0.22487	3.15552	0.07894	96	0.03376	0.32836	0.22822	188.47
FlowerSex_pheno	10_13394270	10	13394270	2	2.02298	0.13804	-0.019268	0.01974	0.88856	0.2527	4.04087	0.04731	96	0.04259	0.32836	0.22822	188.47
FlowerSex_pheno	10_14200734	10	14200734	2	2.26885	0.10913	0.06629	0.22737	0.6346	0.25678	4.06314	0.04671	96	0.04776	0.32836	0.22822	188.47
FlowerSex_pheno	10_15341739	10	15341739	2	1.69501	0.18922	NaN	NaN	NaN	NaN	NaN	NaN	96	0.03568	0.32836	0.22822	188.47
FlowerSex_pheno	10_15601492	10	15601492	2	1.69933	0.18843	-0.036003	0.06867	0.79386	0.2259	3.18941	0.07738	96	0.03577	0.32836	0.22822	188.47
FlowerSex_pheno	10_15747189	10	15747189	1	0.49992	0.48128	NaN	NaN	NaN	NaN	NaN	NaN	96	0.00526	0.32836	0.22822	188.47
FlowerSex_pheno	10_16851267	10	16851267	2	1.98052	0.14377	0.05687	0.16753	0.68326	0.24538	3.64741	0.05924	96	0.04169	0.32836	0.22822	188.47
FlowerSex_pheno	10_16979798	10	16979798	2	1.5087	0.22656	-0.02164	0.02507	0.87453	0.22063	2.92024	0.09081	96	0.03176	0.32836	0.22822	188.47
FlowerSex_pheno	10_19292145	10	19292145	2	1.57899	0.21166	-0.045937	0.15034	0.69909	0.20515	2.70295	0.10354	96	0.03324	0.32836	0.22822	188.47
FlowerSex_pheno	10_19677254	10	19677254	2	0.46092	0.63213	0.06444	0.4333	0.512	0.12154	0.65042	0.42202	96	0.0097	0.32836	0.22822	188.47
FlowerSex_pheno	10_20553231	10	20553231	2	0.72142	0.48876	0.00882	0.00477	0.94507	0.15024	1.41912	0.23658	96	0.01519	0.32836	0.22822	188.47
FlowerSex_pheno	10_21059800	10	21059800	6	0.57794	0.74697	NaN	NaN	NaN	NaN	NaN	NaN	96	0.0365	0.32836	0.22822	188.47
FlowerSex_pheno	10_23054800	10	23054800	2	2.3799	0.09877	-0.073848	0.59404	0.44302	0.31043	4.37733	0.03944	87	0.0518	0.32836	0.22822	188.47
FlowerSex_pheno	11_255751	11	255751	2	1.0183	0.3652	-0.010281	0.00836	0.92733	-0.18656	1.93526	0.1675	96	0.02144	0.32836	0.22822	188.47
FlowerSex_pheno	11_386863	11	386863	2	1.0064	0.36948	0.00628	0.00321	0.95492	-0.18518	1.91411	0.16982	96	0.02119	0.32836	0.22822	188.47
FlowerSex_pheno	11_691194	11	691194	2	0.39619	0.67401	0.09532	0.67861	0.41217	-0.011427	0.00705	0.93327	96	0.00834	0.32836	0.22822	188.47
FlowerSex_pheno	11_1672438	11	1672438	2	0.68273	0.50775	-0.11858	1.00562	0.31856	0.13391	0.85719	0.35692	96	0.01437	0.32836	0.22822	188.47
FlowerSex_pheno	11_2216980	11	2216980	2	2.10555	0.12755	-0.23332	3.08391	0.08236	0.2726	3.14328	0.07951	96	0.04432	0.32836	0.22822	188.47
FlowerSex_pheno	11_3189542	11	3189542	4	1.73982	0.14805	NaN	NaN	NaN	NaN	NaN	NaN	96	0.07325	0.32836	0.22822	188.47
FlowerSex_pheno	11_4833197	11	4833197	2	0.03925	0.96153	0.04323	0.07838	0.78013	-0.012561	0.00826	0.9278	96	0.00082619	0.32836	0.22822	188.47
FlowerSex_pheno	11_4899312	11	4899312	2	0.45318	0.637	0.07689	0.05882	0.80891	0.2347	0.49898	0.48171	96	0.00954	0.32836	0.22822	188.47
FlowerSex_pheno	11_5052504	11	5052504	3	0.25814	0.85535	NaN	NaN	NaN	NaN	NaN	NaN	96	0.00815	0.32836	0.22822	188.47
FlowerSex_pheno	11_5534517	11	5534517	2	0.14652	0.86391	0.03052	0.04305	0.83609	0.05546	0.15812	0.69181	96	0.00308	0.32836	0.22822	188.47
FlowerSex_pheno	11_5792931	11	5792931	2	0.01155	0.98852	-0.0092359	0.00361	0.95221	0.02102	0.02285	0.88019	96	0.00024308	0.32836	0.22822	188.47
FlowerSex_pheno	11_6379656	11	6379656	2	0.42416	0.65558	-0.13161	0.66012	0.41859	0.0343	0.06307	0.80226	96	0.00893	0.32836	0.22822	188.47
FlowerSex_pheno	11_6612094	11	6612094	2	0.39062	0.67774	0.11834	0.55601	0.45775	0.04551	0.11933	0.73054	96	0.00822	0.32836	0.22822	188.47
FlowerSex_pheno	11_6821881	11	6821881	2	0.9718	0.38266	0.15711	1.87477	0.17462	0.03585	0.0631	0.80228	86	0.02137	0.32836	0.22822	188.47
FlowerSex_pheno	11_6956387	11	6956387	2	0.3064	0.73683	0.10044	0.52673	0.46981	0.03503	0.07807	0.78055	96	0.00645	0.32836	0.22822	188.47
FlowerSex_pheno	11_7329819	11	7329819	2	0.34841	0.70673	-0.056946	0.13112	0.71809	0.09012	0.47438	0.49269	96	0.00733	0.32836	0.22822	188.47
FlowerSex_pheno	11_7449768	11	7449768	2	0.34841	0.70673	0.05695	0.13112	0.71809	0.09012	0.47438	0.49269	96	0.00733	0.32836	0.22822	188.47
FlowerSex_pheno	11_7588838	11	7588838	2	0.34841	0.70673	0.05695	0.13112	0.71809	0.09012	0.47438	0.49269	96	0.00733	0.32836	0.22822	188.47
FlowerSex_pheno	11_8109770	11	8109770	1	1.18675	0.28598	NaN	NaN	NaN	NaN	NaN	NaN	28	0.04645	0.32836	0.22822	188.47
FlowerSex_pheno	11_8194452	11	8194452	2	0.34841	0.70673	0.05695	0.13112	0.71809	0.09012	0.47438	0.49269	96	0.00733	0.32836	0.22822	188.47
FlowerSex_pheno	11_9798821	11	9798821	2	0.53517	0.58736	0.15463	0.99048	0.32221	0.01831	0.01966	0.8888	96	0.01127	0.32836	0.22822	188.47
FlowerSex_pheno	11_10089836	11	10089836	2	0.53517	0.58736	0.15463	0.99048	0.32221	0.01831	0.01966	0.8888	96	0.01127	0.32836	0.22822	188.47
FlowerSex_pheno	11_12164303	11	12164303	2	0.69406	0.50211	0.17681	1.24888	0.26665	0.02789	0.04654	0.82967	96	0.01461	0.32836	0.22822	188.47
FlowerSex_pheno	11_13254270	11	13254270	2	1.2108	0.30261	0.24718	2.41798	0.12335	-0.025304	0.03678	0.84832	96	0.02549	0.32836	0.22822	188.47
FlowerSex_pheno	11_13356997	11	13356997	2	1.2108	0.30261	0.24718	2.41798	0.12335	-0.025304	0.03678	0.84832	96	0.02549	0.32836	0.22822	188.47
FlowerSex_pheno	11_14828475	11	14828475	2	1.2108	0.30261	0.24718	2.41798	0.12335	-0.025304	0.03678	0.84832	96	0.02549	0.32836	0.22822	188.47
FlowerSex_pheno	11_15149608	11	15149608	2	1.2108	0.30261	0.24718	2.41798	0.12335	-0.025304	0.03678	0.84832	96	0.02549	0.32836	0.22822	188.47
FlowerSex_pheno	11_16272381	11	16272381	2	0.59129	0.55568	0.16863	1.17402	0.28138	-0.0087052	0.00449	0.94674	96	0.01245	0.32836	0.22822	188.47
FlowerSex_pheno	11_16886199	11	16886199	2	0.46331	0.63064	0.14533	0.92651	0.33827	-0.010568	0.00613	0.93777	96	0.00975	0.32836	0.22822	188.47
FlowerSex_pheno	11_17060668	11	17060668	2	0.24089	0.78642	0.10502	0.47439	0.49269	0.00374	0.00075175	0.97819	96	0.00507	0.32836	0.22822	188.47
FlowerSex_pheno	11_17184199	11	17184199	2	0.24089	0.78642	0.10502	0.47439	0.49269	0.00374	0.00075175	0.97819	96	0.00507	0.32836	0.22822	188.47
FlowerSex_pheno	11_17337960	11	17337960	2	0.24089	0.78642	0.10502	0.47439	0.49269	0.00374	0.00075175	0.97819	96	0.00507	0.32836	0.22822	188.47
FlowerSex_pheno	11_17457569	11	17457569	2	0.74879	0.47577	0.15675	1.288	0.25933	-0.077097	0.31201	0.57779	96	0.01576	0.32836	0.22822	188.47
FlowerSex_pheno	11_17767859	11	17767859	2	0.09143	0.91271	0.06095	0.17182	0.67945	0.01199	0.00828	0.92769	96	0.00192	0.32836	0.22822	188.47
FlowerSex_pheno	11_17987786	11	17987786	2	0.09143	0.91271	0.06095	0.17182	0.67945	0.01199	0.00828	0.92769	96	0.00192	0.32836	0.22822	188.47
FlowerSex_pheno	11_18204712	11	18204712	2	0.88725	0.41524	0.16566	1.38443	0.24235	-0.082254	0.38721	0.53529	96	0.01868	0.32836	0.22822	188.47
FlowerSex_pheno	11_18433819	11	18433819	2	0.33539	0.71592	0.11233	0.61409	0.43524	-0.031469	0.05789	0.81039	96	0.00706	0.32836	0.22822	188.47
FlowerSex_pheno	11_18708021	11	18708021	2	0.73793	0.48088	0.171	1.44495	0.23239	-0.026804	0.04352	0.83521	96	0.01553	0.32836	0.22822	188.47
FlowerSex_pheno	11_18836141	11	18836141	2	0.73793	0.48088	0.171	1.44495	0.23239	-0.026804	0.04352	0.83521	96	0.01553	0.32836	0.22822	188.47
FlowerSex_pheno	11_18910740	11	18910740	2	0.54507	0.58164	-0.14221	1.08451	0.30039	-0.0072503	0.00323	0.95481	96	0.01147	0.32836	0.22822	188.47
FlowerSex_pheno	11_19533500	11	19533500	2	0.41225	0.66336	0.12012	0.79451	0.37504	-0.024033	0.03923	0.84342	96	0.00868	0.32836	0.22822	188.47
FlowerSex_pheno	11_19766239	11	19766239	2	1.14784	0.32178	0.19731	2.00644	0.15997	-0.082271	0.40763	0.52475	96	0.02416	0.32836	0.22822	188.47
FlowerSex_pheno	11_19978651	11	19978651	2	0.75359	0.47352	0.16285	1.38964	0.24147	-0.05458	0.17827	0.67384	96	0.01586	0.32836	0.22822	188.47
FlowerSex_pheno	11_20115217	11	20115217	2	0.86762	0.42332	0.17439	1.70308	0.19511	-0.035696	0.0717	0.78947	96	0.01826	0.32836	0.22822	188.47
FlowerSex_pheno	12_5638	12	5638	2	0.74969	0.47538	0.01943	0.03822	0.84543	0.31106	1.48683	0.22583	95	0.01578	0.32836	0.22822	188.47
FlowerSex_pheno	12_173874	12	173874	2	0.14871	0.86202	0.06357	0.24384	0.62261	0.03954	0.08744	0.76811	96	0.00313	0.32836	0.22822	188.47
FlowerSex_pheno	12_521695	12	521695	2	0.19424	0.8238	0.06164	0.24395	0.62253	0.05758	0.1827	0.67005	96	0.00409	0.32836	0.22822	188.47
FlowerSex_pheno	12_1089461	12	1089461	2	0.07894	0.92416	-0.02797	0.04913	0.82507	0.04232	0.1003	0.75217	96	0.00166	0.32836	0.22822	188.47
FlowerSex_pheno	12_1368028	12	1368028	2	0.16029	0.85214	-0.06933	0.29574	0.58787	0.01134	0.00693	0.93385	96	0.00337	0.32836	0.22822	188.47
FlowerSex_pheno	12_1524783	12	1524783	2	0.04549	0.95555	-0.036429	0.07448	0.78552	0.02345	0.03007	0.86271	96	0.00095759	0.32836	0.22822	188.47
FlowerSex_pheno	12_1709224	12	1709224	2	0.48939	0.61457	0.12815	0.91505	0.34126	-0.0072403	0.00265	0.95905	96	0.0103	0.32836	0.22822	188.47
FlowerSex_pheno	12_1818274	12	1818274	2	0.51252	0.60067	0.13018	0.95892	0.33	-0.017172	0.01541	0.90147	96	0.01079	0.32836	0.22822	188.47
FlowerSex_pheno	12_2121248	12	2121248	1	0.0591	0.81	NaN	NaN	NaN	NaN	NaN	NaN	26	0.00249	0.32836	0.22822	188.47
FlowerSex_pheno	12_2305412	12	2305412	2	0.58472	0.5593	0.13017	0.96724	0.32792	-0.039549	0.08768	0.76781	96	0.01231	0.32836	0.22822	188.47
FlowerSex_pheno	12_2439647	12	2439647	2	0.517	0.59801	0.11211	0.68308	0.41064	-0.059282	0.19923	0.65638	96	0.01088	0.32836	0.22822	188.47
FlowerSex_pheno	12_2966354	12	2966354	2	0.57325	0.56567	0.14713	1.14172	0.28806	0.0385	0.08021	0.77765	96	0.01207	0.32836	0.22822	188.47
FlowerSex_pheno	12_3036761	12	3036761	2	0.26857	0.76507	0.02995	0.0429	0.83636	0.09887	0.53476	0.46645	96	0.00565	0.32836	0.22822	188.47
FlowerSex_pheno	12_3116725	12	3116725	2	0.26857	0.76507	0.02995	0.0429	0.83636	0.09887	0.53476	0.46645	96	0.00565	0.32836	0.22822	188.47
FlowerSex_pheno	12_3218920	12	3218920	2	0.26857	0.76507	0.02995	0.0429	0.83636	0.09887	0.53476	0.46645	96	0.00565	0.32836	0.22822	188.47
FlowerSex_pheno	12_3325270	12	3325270	2	0.27727	0.75847	0.0195	0.0173	0.89564	0.10079	0.55208	0.45934	96	0.00584	0.32836	0.22822	188.47
FlowerSex_pheno	12_3478868	12	3478868	2	0.27727	0.75847	0.0195	0.0173	0.89564	0.10079	0.55208	0.45934	96	0.00584	0.32836	0.22822	188.47
FlowerSex_pheno	12_3962172	12	3962172	2	1.07227	0.34656	0.19026	2.10951	0.14986	-0.078528	0.31247	0.57756	93	0.02329	0.32836	0.22822	188.47
FlowerSex_pheno	12_5074355	12	5074355	2	1.20631	0.30394	-0.089786	0.39322	0.53215	0.22252	2.39302	0.12527	96	0.02539	0.32836	0.22822	188.47
FlowerSex_pheno	12_5164930	12	5164930	2	0.90303	0.40886	-0.11047	0.6003	0.44043	0.17249	1.65329	0.2017	96	0.01901	0.32836	0.22822	188.47
FlowerSex_pheno	12_5533572	12	5533572	2	1.10059	0.33697	0.0774	0.28828	0.59261	0.19418	2.19966	0.14142	96	0.02317	0.32836	0.22822	188.47
FlowerSex_pheno	12_5598767	12	5598767	2	1.24797	0.29185	NaN	NaN	NaN	NaN	NaN	NaN	96	0.02627	0.32836	0.22822	188.47
FlowerSex_pheno	12_5985351	12	5985351	2	1.11703	0.3316	-0.061399	0.17801	0.67406	0.16065	1.57031	0.2133	96	0.02351	0.32836	0.22822	188.47
FlowerSex_pheno	12_6691567	12	6691567	2	0.84325	0.43357	-0.14809	1.01783	0.31565	0.06088	0.22174	0.63882	96	0.01775	0.32836	0.22822	188.47
FlowerSex_pheno	12_7053640	12	7053640	2	0.70843	0.49506	-0.14016	0.89307	0.3471	0.05335	0.17049	0.68063	96	0.01491	0.32836	0.22822	188.47
FlowerSex_pheno	12_7220783	12	7220783	2	0.59425	0.55406	-0.13309	0.78505	0.37789	0.04494	0.12241	0.72722	96	0.01251	0.32836	0.22822	188.47
FlowerSex_pheno	12_7374050	12	7374050	2	0.59425	0.55406	-0.13309	0.78505	0.37789	0.04494	0.12241	0.72722	96	0.01251	0.32836	0.22822	188.47
FlowerSex_pheno	12_7525515	12	7525515	2	0.59425	0.55406	-0.13309	0.78505	0.37789	0.04494	0.12241	0.72722	96	0.01251	0.32836	0.22822	188.47
FlowerSex_pheno	12_8493396	12	8493396	2	0.72436	0.48735	0.11852	0.68559	0.40979	0.08473	0.413	0.52203	96	0.01525	0.32836	0.22822	188.47
FlowerSex_pheno	12_8944870	12	8944870	2	0.17102	0.84307	-0.058383	0.17175	0.67951	0.03917	0.08675	0.76901	96	0.0036	0.32836	0.22822	188.47
FlowerSex_pheno	12_9605397	12	9605397	2	0.23644	0.78991	-0.073245	0.28613	0.59399	0.04191	0.08259	0.77445	96	0.00498	0.32836	0.22822	188.47
FlowerSex_pheno	12_15428839	12	15428839	2	0.63961	0.5298	0.12332	0.72304	0.39733	-0.081926	0.36371	0.54792	96	0.01346	0.32836	0.22822	188.47
FlowerSex_pheno	12_18779599	12	18779599	2	0.19283	0.82495	-0.049908	0.11974	0.7301	-0.060611	0.20116	0.65483	96	0.00406	0.32836	0.22822	188.47
FlowerSex_pheno	12_19037725	12	19037725	2	0.162	0.85068	0.08111	0.30206	0.58391	-0.033952	0.06231	0.80343	96	0.00341	0.32836	0.22822	188.47
FlowerSex_pheno	12_19467018	12	19467018	2	0.28582	0.75206	-0.0047572	0.00097282	0.97518	-0.10165	0.55152	0.45957	96	0.00602	0.32836	0.22822	188.47
FlowerSex_pheno	12_19528528	12	19528528	2	0.28582	0.75206	-0.0047572	0.00097282	0.97518	-0.10165	0.55152	0.45957	96	0.00602	0.32836	0.22822	188.47
FlowerSex_pheno	12_19783710	12	19783710	2	0.28582	0.75206	-0.0047572	0.00097282	0.97518	-0.10165	0.55152	0.45957	96	0.00602	0.32836	0.22822	188.47
FlowerSex_pheno	12_20018956	12	20018956	2	0.28582	0.75206	-0.0047572	0.00097282	0.97518	-0.10165	0.55152	0.45957	96	0.00602	0.32836	0.22822	188.47
FlowerSex_pheno	12_20361061	12	20361061	2	0.17792	0.8373	-0.088562	0.34021	0.56112	-0.028781	0.04393	0.83444	96	0.00375	0.32836	0.22822	188.47
FlowerSex_pheno	12_20990376	12	20990376	2	0.4004	0.6712	-0.13601	0.77445	0.38111	0.00601	0.00193	0.96509	96	0.00843	0.32836	0.22822	188.47
FlowerSex_pheno	12_21100305	12	21100305	2	0.14008	0.86947	-0.037816	0.05884	0.80887	-0.068055	0.24708	0.62031	96	0.00295	0.32836	0.22822	188.47
FlowerSex_pheno	12_21873473	12	21873473	2	0.14008	0.86947	-0.037816	0.05884	0.80887	-0.068055	0.24708	0.62031	96	0.00295	0.32836	0.22822	188.47
FlowerSex_pheno	12_21952129	12	21952129	2	0.14008	0.86947	-0.037816	0.05884	0.80887	-0.068055	0.24708	0.62031	96	0.00295	0.32836	0.22822	188.47
FlowerSex_pheno	12_22049998	12	22049998	2	0.07378	0.92893	-0.016102	0.01112	0.91624	-0.051321	0.14294	0.70624	96	0.00155	0.32836	0.22822	188.47
FlowerSex_pheno	12_22200448	12	22200448	2	0.26825	0.7653	0.0987	0.42239	0.51735	0.03572	0.06895	0.79346	96	0.00565	0.32836	0.22822	188.47
FlowerSex_pheno	12_22346427	12	22346427	2	0.04258	0.95833	-0.0016992	0.00012249	0.99119	-0.039529	0.08478	0.77157	96	0.00089633	0.32836	0.22822	188.47
FlowerSex_pheno	12_22430141	12	22430141	2	0.77878	0.46193	-0.081718	0.48811	0.48652	-0.2984	1.1146	0.29382	96	0.01639	0.32836	0.22822	188.47
FlowerSex_pheno	12_22516082	12	22516082	2	0.04258	0.95833	-0.0016992	0.00012249	0.99119	-0.039529	0.08478	0.77157	96	0.00089633	0.32836	0.22822	188.47
FlowerSex_pheno	12_22586794	12	22586794	2	0.07378	0.92893	-0.016102	0.01112	0.91624	-0.051321	0.14294	0.70624	96	0.00155	0.32836	0.22822	188.47
FlowerSex_pheno	12_23364307	12	23364307	2	0.78211	0.46043	-0.18056	1.4496	0.23165	0.02083	0.02398	0.87728	96	0.01646	0.32836	0.22822	188.47
FlowerSex_pheno	12_23431894	12	23431894	2	0.31256	0.73233	-0.10772	0.49863	0.48187	-0.060818	0.20682	0.65033	96	0.00658	0.32836	0.22822	188.47
FlowerSex_pheno	12_23504918	12	23504918	2	0.22154	0.80171	-0.091694	0.36469	0.54738	-0.048664	0.13215	0.71704	96	0.00466	0.32836	0.22822	188.47
FlowerSex_pheno	12_23572750	12	23572750	2	0.28134	0.75541	0.08121	0.29756	0.58672	-0.080281	0.36522	0.54709	96	0.00592	0.32836	0.22822	188.47
FlowerSex_pheno	12_23834651	12	23834651	2	0.24413	0.78389	-0.099476	0.44445	0.50663	-0.042963	0.10588	0.74562	96	0.00514	0.32836	0.22822	188.47
FlowerSex_pheno	12_23999415	12	23999415	2	0.10871	0.8971	-0.052632	0.13719	0.71193	-0.0452	0.11678	0.73333	96	0.00229	0.32836	0.22822	188.47
FlowerSex_pheno	13_507206	13	507206	2	0.3076	0.73596	0.05444	0.16655	0.68413	0.09644	0.54517	0.46216	96	0.00648	0.32836	0.22822	188.47
FlowerSex_pheno	13_688776	13	688776	2	0.59003	0.55637	0.06017	0.17192	0.67936	0.11567	0.70899	0.40194	96	0.01242	0.32836	0.22822	188.47
FlowerSex_pheno	13_851910	13	851910	2	0.56982	0.56759	-0.072029	0.23516	0.62886	0.1047	0.56	0.45615	96	0.012	0.32836	0.22822	188.47
FlowerSex_pheno	13_965334	13	965334	2	0.56982	0.56759	-0.072029	0.23516	0.62886	0.1047	0.56	0.45615	96	0.012	0.32836	0.22822	188.47
FlowerSex_pheno	13_1211616	13	1211616	2	0.71907	0.48989	-0.082433	0.3121	0.57774	0.11066	0.64383	0.42437	96	0.01514	0.32836	0.22822	188.47
FlowerSex_pheno	13_1298235	13	1298235	2	0.64484	0.52708	-0.081326	0.29328	0.58942	0.10572	0.58844	0.44497	96	0.01357	0.32836	0.22822	188.47
FlowerSex_pheno	13_1426203	13	1426203	2	0.16902	0.84475	-0.027609	0.03361	0.85493	0.06405	0.21525	0.64377	96	0.00356	0.32836	0.22822	188.47
FlowerSex_pheno	13_1635674	13	1635674	2	0.15613	0.85567	0.01105	0.00448	0.94676	0.07784	0.28886	0.59224	96	0.00329	0.32836	0.22822	188.47
FlowerSex_pheno	13_1759677	13	1759677	2	0.15613	0.85567	0.01105	0.00448	0.94676	0.07784	0.28886	0.59224	96	0.00329	0.32836	0.22822	188.47
FlowerSex_pheno	13_1994792	13	1994792	2	0.15644	0.85541	-0.010371	0.00391	0.9503	0.0788	0.29154	0.59053	96	0.00329	0.32836	0.22822	188.47
FlowerSex_pheno	13_2110146	13	2110146	2	0.31922	0.72751	0.04951	0.09811	0.75481	0.1088	0.63106	0.42899	96	0.00672	0.32836	0.22822	188.47
FlowerSex_pheno	13_2230274	13	2230274	2	0.26281	0.76946	0.08414	0.27767	0.59949	0.08571	0.38142	0.53835	96	0.00553	0.32836	0.22822	188.47
FlowerSex_pheno	13_2381644	13	2381644	2	0.12755	0.8804	0.05151	0.11121	0.73952	0.06215	0.20035	0.65548	96	0.00269	0.32836	0.22822	188.47
FlowerSex_pheno	13_2530757	13	2530757	2	0.05341	0.94802	0.02909	0.03275	0.85679	0.04409	0.0953	0.75824	96	0.00112	0.32836	0.22822	188.47
FlowerSex_pheno	13_2714257	13	2714257	2	0.12707	0.88082	0.05212	0.10811	0.74304	0.06143	0.19678	0.65836	96	0.00267	0.32836	0.22822	188.47
FlowerSex_pheno	13_2994658	13	2994658	2	0.12707	0.88082	0.05212	0.10811	0.74304	0.06143	0.19678	0.65836	96	0.00267	0.32836	0.22822	188.47
FlowerSex_pheno	13_3148270	13	3148270	2	0.12707	0.88082	0.05212	0.10811	0.74304	0.06143	0.19678	0.65836	96	0.00267	0.32836	0.22822	188.47
FlowerSex_pheno	13_3257266	13	3257266	2	0.12707	0.88082	0.05212	0.10811	0.74304	0.06143	0.19678	0.65836	96	0.00267	0.32836	0.22822	188.47
FlowerSex_pheno	13_3335044	13	3335044	2	0.12827	0.87977	0.05037	0.10657	0.74482	0.06294	0.2076	0.64972	96	0.0027	0.32836	0.22822	188.47
FlowerSex_pheno	13_3578143	13	3578143	2	0.74513	0.47749	-0.065039	0.19147	0.66271	0.14007	1.02693	0.31351	96	0.01569	0.32836	0.22822	188.47
FlowerSex_pheno	13_3640676	13	3640676	9	0.81618	0.60334	NaN	NaN	NaN	NaN	NaN	NaN	72	0.09017	0.32836	0.22822	188.47
FlowerSex_pheno	13_3748786	13	3748786	2	0.74513	0.47749	-0.065039	0.19147	0.66271	0.14007	1.02693	0.31351	96	0.01569	0.32836	0.22822	188.47
FlowerSex_pheno	13_3813814	13	3813814	2	0.74513	0.47749	0.06504	0.19147	0.66271	0.14007	1.02693	0.31351	96	0.01569	0.32836	0.22822	188.47
FlowerSex_pheno	13_4021260	13	4021260	2	1.17169	0.31437	-0.097331	0.42775	0.51471	0.16799	1.46463	0.22926	96	0.02467	0.32836	0.22822	188.47
FlowerSex_pheno	13_5238141	13	5238141	2	0.94091	0.39396	-0.099393	0.45875	0.49989	0.14293	1.14433	0.28751	96	0.01981	0.32836	0.22822	188.47
FlowerSex_pheno	13_5493926	13	5493926	2	1.97028	0.14519	0.16661	1.26509	0.26359	0.1976	2.14667	0.14625	96	0.04148	0.32836	0.22822	188.47
FlowerSex_pheno	13_5625117	13	5625117	2	0.62924	0.53525	-0.072501	0.2455	0.62143	0.12317	0.841	0.36148	96	0.01325	0.32836	0.22822	188.47
FlowerSex_pheno	13_5766649	13	5766649	2	0.44424	0.64267	-0.13008	0.82743	0.36537	0.02268	0.02874	0.86575	96	0.00935	0.32836	0.22822	188.47
FlowerSex_pheno	13_6033227	13	6033227	2	1.14419	0.32292	0.00936	0.00426	0.9481	0.21044	2.2804	0.13441	96	0.02409	0.32836	0.22822	188.47
FlowerSex_pheno	13_6119963	13	6119963	2	0.89004	0.41411	0.13096	0.78484	0.37795	0.15937	1.26466	0.26366	96	0.01874	0.32836	0.22822	188.47
FlowerSex_pheno	13_6402644	13	6402644	2	0.34926	0.70613	0.06271	0.1589	0.69109	0.11805	0.65749	0.41952	96	0.00735	0.32836	0.22822	188.47
FlowerSex_pheno	13_6540716	13	6540716	2	0.98821	0.37611	0.12996	1.10819	0.2952	-0.050266	0.08618	0.76975	96	0.0208	0.32836	0.22822	188.47
FlowerSex_pheno	13_7054877	13	7054877	2	0.34926	0.70613	-0.062707	0.1589	0.69109	0.11805	0.65749	0.41952	96	0.00735	0.32836	0.22822	188.47
FlowerSex_pheno	13_7620093	13	7620093	2	0.08349	0.92003	-0.04823	0.14896	0.70117	-0.024106	0.00634	0.93687	53	0.00318	0.32836	0.22822	188.47
FlowerSex_pheno	13_7734187	13	7734187	2	0.17973	0.83578	-0.014622	0.01005	0.92038	0.07542	0.32892	0.56768	96	0.00378	0.32836	0.22822	188.47
FlowerSex_pheno	13_7923799	13	7923799	2	0.82605	0.44096	0.10155	0.42049	0.51829	0.16762	1.49855	0.22399	96	0.01739	0.32836	0.22822	188.47
FlowerSex_pheno	13_8083875	13	8083875	2	1.50792	0.22673	0.01009	0.0042	0.94847	0.2343	2.91452	0.09112	96	0.03174	0.32836	0.22822	188.47
FlowerSex_pheno	13_8192631	13	8192631	2	0.82605	0.44096	0.10155	0.42049	0.51829	0.16762	1.49855	0.22399	96	0.01739	0.32836	0.22822	188.47
FlowerSex_pheno	13_8308812	13	8308812	2	0.82605	0.44096	0.10155	0.42049	0.51829	0.16762	1.49855	0.22399	96	0.01739	0.32836	0.22822	188.47
FlowerSex_pheno	13_8681863	13	8681863	2	1.90746	0.15422	-0.19325	1.50936	0.22234	0.247	3.12284	0.08048	96	0.04015	0.32836	0.22822	188.47
FlowerSex_pheno	13_9125164	13	9125164	2	1.88441	0.15767	-0.20381	1.72206	0.19266	0.2397	2.93993	0.08975	96	0.03967	0.32836	0.22822	188.47
FlowerSex_pheno	13_13390889	13	13390889	2	3.35141	0.03932	0.09469	0.42212	0.51748	0.34889	6.70281	0.01117	96	0.07055	0.32836	0.22822	188.47
FlowerSex_pheno	13_13501864	13	13501864	2	3.51134	0.03387	0.14981	1.0894	0.29931	0.33538	6.70243	0.01117	96	0.07392	0.32836	0.22822	188.47
FlowerSex_pheno	13_14382284	13	14382284	2	3.03909	0.05266	0.29096	5.92745	0.01682	0.22726	2.04556	0.156	96	0.06398	0.32836	0.22822	188.47
FlowerSex_pheno	13_15347566	13	15347566	2	6.16658	0.00312	0.12183	0.88876	0.34839	0.4443	11.7451	0.00092953	91	0.14686	0.32836	0.22822	188.47
FlowerSex_pheno	13_15853306	13	15853306	2	3.5184	0.03365	0.10701	0.53392	0.4668	0.34908	7.01494	0.0095	96	0.07407	0.32836	0.22822	188.47
FlowerSex_pheno	13_16075743	13	16075743	2	2.37544	0.0995	0.17267	2.29158	0.13402	-0.32828	1.39737	0.24067	83	0.05799	0.32836	0.22822	188.47
FlowerSex_pheno	13_16250951	13	16250951	2	2.945	0.05753	0.08556	0.31486	0.57606	0.33364	5.87206	0.01732	96	0.06199	0.32836	0.22822	188.47
FlowerSex_pheno	13_16925901	13	16925901	2	2.55472	0.08316	-0.080892	0.2811	0.59725	0.31168	5.06636	0.02675	96	0.05378	0.32836	0.22822	188.47
FlowerSex_pheno	13_18218422	13	18218422	2	2.55472	0.08316	-0.080892	0.2811	0.59725	0.31168	5.06636	0.02675	96	0.05378	0.32836	0.22822	188.47
FlowerSex_pheno	13_18487980	13	18487980	2	2.67654	0.0741	0.07335	0.23227	0.63098	0.31778	5.27267	0.02391	96	0.05634	0.32836	0.22822	188.47
FlowerSex_pheno	13_18789364	13	18789364	2	2.67654	0.0741	-0.073347	0.23227	0.63098	0.31778	5.27267	0.02391	96	0.05634	0.32836	0.22822	188.47
FlowerSex_pheno	13_19058179	13	19058179	2	3.07777	0.05078	0.05007	0.10892	0.74212	0.33454	5.88927	0.01716	96	0.06479	0.32836	0.22822	188.47
FlowerSex_pheno	13_19736524	13	19736524	6	1.35908	0.24022	NaN	NaN	NaN	NaN	NaN	NaN	94	0.08732	0.32836	0.22822	188.47
FlowerSex_pheno	13_22173380	13	22173380	2	1.79469	0.17195	-0.025598	0.03742	0.84704	0.24498	3.05484	0.08383	95	0.03834	0.32836	0.22822	188.47
FlowerSex_pheno	13_22226946	13	22226946	2	0.97061	0.38265	-0.031213	0.04964	0.82418	0.18125	1.55349	0.21575	96	0.02043	0.32836	0.22822	188.47
FlowerSex_pheno	13_22851098	13	22851098	2	1.04465	0.35595	-0.023265	0.02752	0.86861	0.19231	1.74226	0.19013	95	0.02232	0.32836	0.22822	188.47
FlowerSex_pheno	13_25013004	13	25013004	2	1.40398	0.25077	0.20304	2.14035	0.14684	0.05989	0.1973	0.65794	96	0.02956	0.32836	0.22822	188.47
FlowerSex_pheno	13_25145371	13	25145371	2	1.19593	0.30703	-0.14852	1.06414	0.30495	0.11186	0.63782	0.42654	96	0.02518	0.32836	0.22822	188.47
FlowerSex_pheno	13_25721137	13	25721137	2	1.82421	0.16707	-0.21144	2.48243	0.11852	0.08297	0.37344	0.54262	96	0.0384	0.32836	0.22822	188.47
FlowerSex_pheno	13_27413917	13	27413917	2	1.49512	0.22956	-0.21842	2.49287	0.11776	0.03008	0.0471	0.82866	96	0.03147	0.32836	0.22822	188.47
FlowerSex_pheno	13_27714695	13	27714695	2	1.36295	0.26097	-0.14599	1.16722	0.28277	0.11507	0.64447	0.42414	96	0.02869	0.32836	0.22822	188.47
FlowerSex_pheno	13_27796053	13	27796053	2	1.40552	0.2504	-0.16837	1.43885	0.23337	0.09104	0.37761	0.54039	96	0.02959	0.32836	0.22822	188.47
FlowerSex_pheno	13_27978882	13	27978882	5	0.97791	0.43573	NaN	NaN	NaN	NaN	NaN	NaN	96	0.05146	0.32836	0.22822	188.47
FlowerSex_pheno	13_28689372	13	28689372	2	0.34947	0.70598	-0.07834	0.49404	0.48389	0.04095	0.09174	0.76265	96	0.00736	0.32836	0.22822	188.47
FlowerSex_pheno	13_29070085	13	29070085	4	1.44347	0.2261	NaN	NaN	NaN	NaN	NaN	NaN	96	0.06077	0.32836	0.22822	188.47
FlowerSex_pheno	14_88562	14	88562	2	0.89228	0.4132	0.071	0.35533	0.55256	-0.14682	1.36406	0.24582	96	0.01878	0.32836	0.22822	188.47
FlowerSex_pheno	14_257360	14	257360	2	0.84048	0.43476	-0.066678	0.31642	0.57512	-0.14247	1.29257	0.2585	96	0.01769	0.32836	0.22822	188.47
FlowerSex_pheno	14_360989	14	360989	2	0.84048	0.43476	0.06668	0.31642	0.57512	-0.14247	1.29257	0.2585	96	0.01769	0.32836	0.22822	188.47
FlowerSex_pheno	14_434513	14	434513	2	0.84048	0.43476	0.06668	0.31642	0.57512	-0.14247	1.29257	0.2585	96	0.01769	0.32836	0.22822	188.47
FlowerSex_pheno	14_726317	14	726317	2	1.27837	0.28334	-0.085537	0.54302	0.46304	-0.17296	1.86753	0.17505	96	0.02691	0.32836	0.22822	188.47
FlowerSex_pheno	14_836379	14	836379	2	1.27837	0.28334	-0.085537	0.54302	0.46304	-0.17296	1.86753	0.17505	96	0.02691	0.32836	0.22822	188.47
FlowerSex_pheno	14_1101250	14	1101250	2	1.53114	0.22175	0.10729	0.9961	0.32087	-0.18063	2.01016	0.15963	95	0.0324	0.32836	0.22822	188.47
FlowerSex_pheno	14_1242694	14	1242694	1	0.4422	0.50769	NaN	NaN	NaN	NaN	NaN	NaN	96	0.00465	0.32836	0.22822	188.47
FlowerSex_pheno	14_1509565	14	1509565	2	0.40321	0.66933	0.0177	0.02085	0.88551	-0.10828	0.75315	0.38772	96	0.00849	0.32836	0.22822	188.47
FlowerSex_pheno	14_1593532	14	1593532	2	0.36725	0.69363	-0.013743	0.01256	0.91102	-0.10611	0.70164	0.40438	96	0.00773	0.32836	0.22822	188.47
FlowerSex_pheno	14_2673527	14	2673527	1	1.72195	0.20239	NaN	NaN	NaN	NaN	NaN	NaN	25	0.10137	0.32836	0.22822	188.47
FlowerSex_pheno	14_3027635	14	3027635	2	1.20667	0.30383	0.09408	0.60107	0.44014	-0.17814	2.04564	0.15599	96	0.0254	0.32836	0.22822	188.47
FlowerSex_pheno	14_3099967	14	3099967	2	0.88498	0.41617	0.07914	0.39974	0.52878	-0.1567	1.56993	0.21336	96	0.01863	0.32836	0.22822	188.47
FlowerSex_pheno	14_3479410	14	3479410	2	1.14137	0.32381	-0.073963	0.29214	0.59015	-0.18478	2.18438	0.1428	96	0.02403	0.32836	0.22822	188.47
FlowerSex_pheno	14_3580604	14	3580604	1	0.18964	0.66422	NaN	NaN	NaN	NaN	NaN	NaN	96	0.002	0.32836	0.22822	188.47
FlowerSex_pheno	14_4228742	14	4228742	2	1.23683	0.29503	-0.059294	0.1827	0.67005	-0.19415	2.43431	0.1221	96	0.02604	0.32836	0.22822	188.47
FlowerSex_pheno	14_4725743	14	4725743	2	0.96906	0.38324	-0.16191	1.38967	0.24147	-0.11398	0.8321	0.36402	96	0.0204	0.32836	0.22822	188.47
FlowerSex_pheno	14_4941220	14	4941220	2	0.48573	0.6168	0.10842	0.57314	0.45093	-0.094697	0.55705	0.45733	96	0.01023	0.32836	0.22822	188.47
FlowerSex_pheno	14_5966808	14	5966808	2	0.50352	0.60604	-0.13819	0.87485	0.35204	0.03252	0.06552	0.79855	96	0.0106	0.32836	0.22822	188.47
FlowerSex_pheno	14_6141335	14	6141335	2	0.50352	0.60604	0.13819	0.87485	0.35204	0.03252	0.06552	0.79855	96	0.0106	0.32836	0.22822	188.47
FlowerSex_pheno	14_6974992	14	6974992	2	0.45878	0.63348	-0.12539	0.75089	0.38842	0.04241	0.11547	0.73476	96	0.00966	0.32836	0.22822	188.47
FlowerSex_pheno	14_7624685	14	7624685	2	0.82475	0.44153	-0.18431	1.57216	0.21304	0.01202	0.00919	0.92383	96	0.01736	0.32836	0.22822	188.47
FlowerSex_pheno	14_7715530	14	7715530	2	0.82475	0.44153	-0.18431	1.57216	0.21304	0.01202	0.00919	0.92383	96	0.01736	0.32836	0.22822	188.47
FlowerSex_pheno	14_7777740	14	7777740	2	0.82475	0.44153	-0.18431	1.57216	0.21304	0.01202	0.00919	0.92383	96	0.01736	0.32836	0.22822	188.47
FlowerSex_pheno	14_8871788	14	8871788	2	0.91696	0.40332	-0.088493	0.34837	0.55647	0.13533	1.16494	0.28323	96	0.0193	0.32836	0.22822	188.47
FlowerSex_pheno	14_10135191	14	10135191	2	0.86553	0.42419	-0.061947	0.2839	0.59543	0.1362	1.24427	0.26752	96	0.01822	0.32836	0.22822	188.47
FlowerSex_pheno	14_10197424	14	10197424	2	0.46998	0.62649	0.03889	0.07088	0.79065	0.10942	0.73951	0.39203	96	0.00989	0.32836	0.22822	188.47
FlowerSex_pheno	14_10743715	14	10743715	2	0.51921	0.59671	0.06547	0.19174	0.66249	0.12803	0.98417	0.32374	96	0.01093	0.32836	0.22822	188.47
FlowerSex_pheno	14_11677439	14	11677439	2	0.50368	0.60594	0.06968	0.21306	0.64546	0.12458	0.93479	0.33613	96	0.0106	0.32836	0.22822	188.47
FlowerSex_pheno	14_12584178	14	12584178	2	0.78066	0.46108	0.03802	0.07079	0.79077	0.16029	1.55481	0.21556	96	0.01643	0.32836	0.22822	188.47
FlowerSex_pheno	14_14229668	14	14229668	2	0.84489	0.43288	NaN	NaN	NaN	NaN	NaN	NaN	96	0.01779	0.32836	0.22822	188.47
FlowerSex_pheno	14_15714242	14	15714242	2	0.02255	0.97771	0.02116	0.02254	0.88098	0.02103	0.02619	0.87179	96	0.00047463	0.32836	0.22822	188.47
FlowerSex_pheno	14_15875843	14	15875843	2	0.02255	0.97771	0.02116	0.02254	0.88098	0.02103	0.02619	0.87179	96	0.00047463	0.32836	0.22822	188.47
FlowerSex_pheno	14_16000806	14	16000806	2	0.02255	0.97771	0.02116	0.02254	0.88098	0.02103	0.02619	0.87179	96	0.00047463	0.32836	0.22822	188.47
FlowerSex_pheno	14_17379596	14	17379596	2	0.08953	0.91444	0.05737	0.16717	0.68358	-0.0087105	0.0046	0.94606	96	0.00188	0.32836	0.22822	188.47
FlowerSex_pheno	14_17999822	14	17999822	2	0.1852	0.83125	-0.044354	0.1213	0.72841	0.07566	0.29844	0.58617	96	0.0039	0.32836	0.22822	188.47
FlowerSex_pheno	14_18215931	14	18215931	2	0.40242	0.66986	-0.12618	0.76079	0.38533	0.04934	0.13276	0.71642	96	0.00847	0.32836	0.22822	188.47
FlowerSex_pheno	14_19587909	14	19587909	2	0.51842	0.59717	0.13058	0.87843	0.35106	0.06486	0.24839	0.61939	96	0.01091	0.32836	0.22822	188.47
FlowerSex_pheno	14_19715337	14	19715337	2	0.56818	0.56851	0.15162	1.13462	0.28955	0.02088	0.02606	0.87211	96	0.01196	0.32836	0.22822	188.47
FlowerSex_pheno	14_20102426	14	20102426	2	0.7166	0.49109	0.16745	1.41012	0.23806	0.03567	0.07606	0.78332	96	0.01509	0.32836	0.22822	188.47
FlowerSex_pheno	14_20629301	14	20629301	2	1.18328	0.31084	0.09093	0.55696	0.45737	0.19317	2.05412	0.15515	96	0.02491	0.32836	0.22822	188.47
FlowerSex_pheno	14_21019303	14	21019303	2	0.79407	0.45504	0.15821	1.31838	0.25383	0.07986	0.36913	0.54496	96	0.01672	0.32836	0.22822	188.47
FlowerSex_pheno	14_22405745	14	22405745	2	1.6278	0.2019	-0.0053248	0.00168	0.9674	0.24009	3.23187	0.07546	96	0.03427	0.32836	0.22822	188.47
FlowerSex_pheno	14_23056941	14	23056941	2	2.86098	0.06226	-0.22791	5.1695	0.02529	-0.042096	0.05874	0.80903	96	0.06023	0.32836	0.22822	188.47
FlowerSex_pheno	14_23135090	14	23135090	2	2.70527	0.07211	-0.015213	0.01169	0.91414	0.31126	5.40972	0.0222	96	0.05695	0.32836	0.22822	188.47
FlowerSex_pheno	14_23255429	14	23255429	2	0.75281	0.47389	0.05768	0.25092	0.61761	0.13697	1.13371	0.28974	96	0.01585	0.32836	0.22822	188.47
FlowerSex_pheno	14_23376067	14	23376067	2	1.64123	0.1993	0.05164	0.1322	0.71699	0.23682	3.22439	0.0758	96	0.03455	0.32836	0.22822	188.47
FlowerSex_pheno	14_23566639	14	23566639	5	1.09071	0.37115	NaN	NaN	NaN	NaN	NaN	NaN	95	0.05771	0.32836	0.22822	188.47
FlowerSex_pheno	14_24536812	14	24536812	2	0.52836	0.59133	-0.083126	0.36443	0.54753	0.13096	0.94509	0.33349	96	0.01112	0.32836	0.22822	188.47
FlowerSex_pheno	14_25156315	14	25156315	2	0.10985	0.89608	0.01423	0.00843	0.92702	0.06534	0.2197	0.64037	96	0.00231	0.32836	0.22822	188.47
FlowerSex_pheno	14_25292543	14	25292543	2	0.33386	0.71701	0.12353	0.60472	0.43876	-0.014995	0.01162	0.91438	96	0.00703	0.32836	0.22822	188.47
FlowerSex_pheno	14_25365836	14	25365836	2	0.55329	0.57693	-0.10043	0.90905	0.34284	-0.08777	0.17771	0.67432	96	0.01165	0.32836	0.22822	188.47
FlowerSex_pheno	14_25499021	14	25499021	2	0.60417	0.54866	0.17268	1.20833	0.2745	0.02607	0.035	0.852	96	0.01272	0.32836	0.22822	188.47
FlowerSex_pheno	14_25763085	14	25763085	2	0.49657	0.61022	0.15478	0.98235	0.32419	0.03978	0.08259	0.77445	96	0.01045	0.32836	0.22822	188.47
FlowerSex_pheno	14_26071578	14	26071578	2	0.49657	0.61022	-0.15478	0.98235	0.32419	0.03978	0.08259	0.77445	96	0.01045	0.32836	0.22822	188.47
FlowerSex_pheno	14_26224717	14	26224717	2	0.49657	0.61022	0.15478	0.98235	0.32419	0.03978	0.08259	0.77445	96	0.01045	0.32836	0.22822	188.47
FlowerSex_pheno	14_26687062	14	26687062	2	0.49657	0.61022	0.15478	0.98235	0.32419	0.03978	0.08259	0.77445	96	0.01045	0.32836	0.22822	188.47
FlowerSex_pheno	14_26802285	14	26802285	2	0.31412	0.7312	0.08031	0.29728	0.5869	0.09601	0.48103	0.48968	96	0.00661	0.32836	0.22822	188.47
FlowerSex_pheno	14_26877597	14	26877597	2	0.19776	0.82091	0.08452	0.36241	0.54864	0.04653	0.10559	0.74595	96	0.00416	0.32836	0.22822	188.47
FlowerSex_pheno	14_26987507	14	26987507	2	0.49657	0.61022	0.15478	0.98235	0.32419	0.03978	0.08259	0.77445	96	0.01045	0.32836	0.22822	188.47
FlowerSex_pheno	14_27088319	14	27088319	2	0.56216	0.5719	-0.16781	1.12205	0.29222	0.03387	0.06132	0.80496	96	0.01183	0.32836	0.22822	188.47
FlowerSex_pheno	14_27425134	14	27425134	2	0.74236	0.47879	0.18992	1.46967	0.22847	0.01312	0.00889	0.92507	96	0.01563	0.32836	0.22822	188.47
FlowerSex_pheno	14_27607541	14	27607541	2	0.74236	0.47879	0.18992	1.46967	0.22847	0.01312	0.00889	0.92507	96	0.01563	0.32836	0.22822	188.47
FlowerSex_pheno	14_27926007	14	27926007	2	0.74236	0.47879	0.18992	1.46967	0.22847	0.01312	0.00889	0.92507	96	0.01563	0.32836	0.22822	188.47
FlowerSex_pheno	14_28052199	14	28052199	2	0.74236	0.47879	0.18992	1.46967	0.22847	0.01312	0.00889	0.92507	96	0.01563	0.32836	0.22822	188.47
FlowerSex_pheno	14_28371145	14	28371145	2	0.72718	0.486	0.184	1.38248	0.24268	0.0076	0.00285	0.95756	96	0.01531	0.32836	0.22822	188.47
FlowerSex_pheno	14_28521701	14	28521701	2	0.72718	0.486	0.184	1.38248	0.24268	0.0076	0.00285	0.95756	96	0.01531	0.32836	0.22822	188.47
FlowerSex_pheno	14_28627512	14	28627512	4	0.98106	0.42425	NaN	NaN	NaN	NaN	NaN	NaN	69	0.06542	0.32836	0.22822	188.47
FlowerSex_pheno	14_28696564	14	28696564	2	0.72718	0.486	0.184	1.38248	0.24268	0.0076	0.00285	0.95756	96	0.01531	0.32836	0.22822	188.47
FlowerSex_pheno	14_29138298	14	29138298	2	1.18797	0.30942	-0.22376	2.05178	0.15538	-0.023046	0.02626	0.87163	96	0.02501	0.32836	0.22822	188.47
FlowerSex_pheno	14_29234849	14	29234849	2	1.02648	0.36229	0.21277	1.83494	0.17883	-0.011598	0.00672	0.93484	96	0.02161	0.32836	0.22822	188.47
FlowerSex_pheno	14_29574449	14	29574449	2	0.66991	0.51421	0.105	0.49387	0.48396	-0.103	0.56624	0.45366	96	0.0141	0.32836	0.22822	188.47
FlowerSex_pheno	14_29774895	14	29774895	2	2.06552	0.13279	0.21416	3.25661	0.07452	0.17682	1.62961	0.20508	92	0.04453	0.32836	0.22822	188.47
FlowerSex_pheno	14_29979493	14	29979493	2	0.48106	0.61966	0.12625	0.89195	0.3474	0.06183	0.21282	0.64564	96	0.01013	0.32836	0.22822	188.47
FlowerSex_pheno	14_30126656	14	30126656	2	1.1447	0.32276	-0.13936	1.15039	0.28624	-0.18891	0.48664	0.48717	96	0.0241	0.32836	0.22822	188.47
FlowerSex_pheno	15_177997	15	177997	2	0.15339	0.85801	-0.043609	0.16053	0.68959	0.04249	0.11198	0.73865	96	0.00323	0.32836	0.22822	188.47
FlowerSex_pheno	15_482675	15	482675	2	0.15339	0.85801	0.04361	0.16053	0.68959	0.04249	0.11198	0.73865	96	0.00323	0.32836	0.22822	188.47
FlowerSex_pheno	15_1096801	15	1096801	2	0.32423	0.7239	-0.083282	0.57272	0.45109	-0.051025	0.15609	0.69369	96	0.00683	0.32836	0.22822	188.47
FlowerSex_pheno	15_1928239	15	1928239	2	0.07654	0.92637	0.0427	0.14954	0.69985	-0.013955	0.01185	0.91355	96	0.00161	0.32836	0.22822	188.47
FlowerSex_pheno	15_5536174	15	5536174	2	2.04296	0.13542	NaN	NaN	NaN	NaN	NaN	NaN	96	0.04301	0.32836	0.22822	188.47
FlowerSex_pheno	15_6996975	15	6996975	2	0.09035	0.91369	0.00101	7.2448e-05	0.99323	-0.056306	0.18031	0.67209	96	0.0019	0.32836	0.22822	188.47
FlowerSex_pheno	15_8357773	15	8357773	2	0.07366	0.92905	-0.037329	0.11048	0.74037	-0.024807	0.03626	0.84941	93	0.0016	0.32836	0.22822	188.47
FlowerSex_pheno	15_9993215	15	9993215	2	0.14283	0.86709	0.04554	0.14985	0.69957	-0.055865	0.17061	0.68052	96	0.00301	0.32836	0.22822	188.47
FlowerSex_pheno	15_11204418	15	11204418	4	0.52478	0.71775	NaN	NaN	NaN	NaN	NaN	NaN	96	0.02209	0.32836	0.22822	188.47
FlowerSex_pheno	15_15294725	15	15294725	2	0.20588	0.8143	-0.016486	0.00925	0.92358	-0.10103	0.35518	0.55264	96	0.00433	0.32836	0.22822	188.47
FlowerSex_pheno	15_15355400	15	15355400	2	0.00947	0.99058	-0.018018	0.01296	0.9096	-0.019698	0.01542	0.90145	95	0.00020217	0.32836	0.22822	188.47
FlowerSex_pheno	15_15843448	15	15843448	2	1.46115	0.25271	-0.22025	2.84756	0.10503	-0.1644	0.05709	0.81327	26	0.12601	0.32836	0.22822	188.47
FlowerSex_pheno	15_15944126	15	15944126	2	0.72018	0.48936	0.31218	1.16298	0.28364	0.32928	1.40655	0.23865	96	0.01516	0.32836	0.22822	188.47
FlowerSex_pheno	15_16066225	15	16066225	2	0.78739	0.45804	-0.19768	0.86401	0.35502	0.26396	1.56218	0.21448	96	0.01658	0.32836	0.22822	188.47
FlowerSex_pheno	15_16450847	15	16450847	2	0.82575	0.44109	-0.19465	0.86845	0.3538	0.27339	1.64847	0.20236	96	0.01738	0.32836	0.22822	188.47
FlowerSex_pheno	15_16551845	15	16551845	2	1.26008	0.28843	-0.25915	0.87767	0.35127	0.42231	2.17722	0.14345	96	0.02653	0.32836	0.22822	188.47
FlowerSex_pheno	15_16667790	15	16667790	2	1.0175	0.36549	-0.27206	0.96058	0.32958	0.39714	1.92401	0.16873	96	0.02142	0.32836	0.22822	188.47
FlowerSex_pheno	15_16737213	15	16737213	2	1.06328	0.34948	0.27284	0.97452	0.32612	0.40463	1.98574	0.16212	96	0.02238	0.32836	0.22822	188.47
FlowerSex_pheno	15_17076337	15	17076337	1	0.16906	0.68188	NaN	NaN	NaN	NaN	NaN	NaN	96	0.00178	0.32836	0.22822	188.47
FlowerSex_pheno	15_17146098	15	17146098	1	0.11875	0.73117	NaN	NaN	NaN	NaN	NaN	NaN	96	0.00125	0.32836	0.22822	188.47
FlowerSex_pheno	15_17224145	15	17224145	1	0.78708	0.37725	NaN	NaN	NaN	NaN	NaN	NaN	96	0.00828	0.32836	0.22822	188.47
FlowerSex_pheno	15_17313670	15	17313670	2	0.86585	0.42406	-0.22848	0.51132	0.47636	0.38115	1.34757	0.24867	96	0.01823	0.32836	0.22822	188.47
FlowerSex_pheno	15_17418514	15	17418514	2	1.22951	0.29714	-0.21105	0.43773	0.50985	0.41907	1.61611	0.20681	96	0.02588	0.32836	0.22822	188.47
FlowerSex_pheno	15_17991582	15	17991582	2	0.17408	0.8405	-0.077914	0.15284	0.69673	0.1254	0.34759	0.55691	96	0.00366	0.32836	0.22822	188.47
FlowerSex_pheno	15_18072427	15	18072427	2	0.17408	0.8405	-0.077914	0.15284	0.69673	0.1254	0.34759	0.55691	96	0.00366	0.32836	0.22822	188.47
FlowerSex_pheno	15_18318476	15	18318476	2	0.47002	0.62648	0.06822	0.33215	0.5658	0.08676	0.35103	0.55498	95	0.00992	0.32836	0.22822	188.47
FlowerSex_pheno	15_18408364	15	18408364	2	0.55889	0.57375	0.02781	0.03675	0.8484	0.13224	0.69671	0.40603	96	0.01177	0.32836	0.22822	188.47
FlowerSex_pheno	15_18480191	15	18480191	2	0.86125	0.42598	0.04053	0.07991	0.77805	0.15594	0.97195	0.32675	96	0.01813	0.32836	0.22822	188.47
FlowerSex_pheno	15_18688959	15	18688959	2	0.36132	0.69773	0.07446	0.23508	0.62892	0.05775	0.12328	0.7263	96	0.00761	0.32836	0.22822	188.47
FlowerSex_pheno	15_18821643	15	18821643	2	0.72235	0.48831	0.17524	1.41182	0.23778	-0.065634	0.16724	0.68352	96	0.01521	0.32836	0.22822	188.47
FlowerSex_pheno	15_18931494	15	18931494	2	0.14887	0.86188	0.0718	0.26301	0.60927	-0.059369	0.15662	0.69319	96	0.00313	0.32836	0.22822	188.47
FlowerSex_pheno	15_19261933	15	19261933	2	1.12678	0.32846	-0.20742	2.15195	0.14576	-0.063529	0.16323	0.68713	96	0.02372	0.32836	0.22822	188.47
FlowerSex_pheno	15_20158207	15	20158207	9	0.50939	0.86314	NaN	NaN	NaN	NaN	NaN	NaN	82	0.06784	0.32836	0.22822	188.47
FlowerSex_pheno	16_3648	16	3648	2	0.88501	0.41616	0.05471	0.14991	0.6995	-0.1753	1.60387	0.20852	96	0.01863	0.32836	0.22822	188.47
FlowerSex_pheno	16_226853	16	226853	2	0.94269	0.39327	0.04212	0.08438	0.7721	-0.18298	1.77327	0.18623	96	0.01984	0.32836	0.22822	188.47
FlowerSex_pheno	16_335665	16	335665	2	0.94269	0.39327	0.04212	0.08438	0.7721	-0.18298	1.77327	0.18623	96	0.01984	0.32836	0.22822	188.47
FlowerSex_pheno	16_388379	16	388379	2	0.94269	0.39327	0.04212	0.08438	0.7721	-0.18298	1.77327	0.18623	96	0.01984	0.32836	0.22822	188.47
FlowerSex_pheno	16_596324	16	596324	2	1.39382	0.25326	0.05827	0.18352	0.66936	-0.22514	2.50617	0.1168	96	0.02934	0.32836	0.22822	188.47
FlowerSex_pheno	16_843485	16	843485	2	1.58493	0.21051	-0.036303	0.0829	0.77405	-0.23435	3.00403	0.08641	95	0.03345	0.32836	0.22822	188.47
FlowerSex_pheno	16_911072	16	911072	2	0.97046	0.38271	-5.0832e-05	1.2316e-07	0.99972	-0.19535	1.92887	0.1682	96	0.02043	0.32836	0.22822	188.47
FlowerSex_pheno	16_976496	16	976496	2	0.97046	0.38271	-5.0832e-05	1.2316e-07	0.99972	-0.19535	1.92887	0.1682	96	0.02043	0.32836	0.22822	188.47
FlowerSex_pheno	16_1806434	16	1806434	2	2.08115	0.13056	-0.13947	1.21248	0.27368	-0.22318	2.81163	0.09694	96	0.04381	0.32836	0.22822	188.47
FlowerSex_pheno	16_2212134	16	2212134	2	1.5357	0.22071	0.04332	0.09528	0.75826	-0.22828	2.9593	0.08871	96	0.03233	0.32836	0.22822	188.47
FlowerSex_pheno	16_2376878	16	2376878	2	1.25634	0.28948	0.08051	0.32833	0.56803	-0.19263	2.19271	0.14205	96	0.02645	0.32836	0.22822	188.47
FlowerSex_pheno	16_3007610	16	3007610	2	1.10796	0.33455	0.06549	0.1725	0.67885	-0.18344	1.72464	0.19233	96	0.02332	0.32836	0.22822	188.47
FlowerSex_pheno	16_3077015	16	3077015	2	0.63656	0.5314	0.05473	0.17212	0.67919	-0.12997	0.92009	0.33994	96	0.0134	0.32836	0.22822	188.47
FlowerSex_pheno	16_3142469	16	3142469	2	1.10796	0.33455	-0.065488	0.1725	0.67885	-0.18344	1.72464	0.19233	96	0.02332	0.32836	0.22822	188.47
FlowerSex_pheno	16_4903556	16	4903556	2	0.49172	0.61315	0.00107	4.6824e-05	0.99455	-0.13719	0.94607	0.33324	96	0.01035	0.32836	0.22822	188.47
FlowerSex_pheno	16_5070029	16	5070029	2	0.49172	0.61315	-0.0010695	4.6824e-05	0.99455	-0.13719	0.94607	0.33324	96	0.01035	0.32836	0.22822	188.47
FlowerSex_pheno	16_5362647	16	5362647	2	0.49172	0.61315	-0.0010695	4.6824e-05	0.99455	-0.13719	0.94607	0.33324	96	0.01035	0.32836	0.22822	188.47
FlowerSex_pheno	16_6018898	16	6018898	2	1.92135	0.15237	-0.057712	0.32152	0.57211	0.45717	3.68867	0.05795	93	0.04213	0.32836	0.22822	188.47
FlowerSex_pheno	16_6070066	16	6070066	2	0.72378	0.48762	-0.034664	0.05204	0.82005	-0.16792	1.44707	0.23205	96	0.01524	0.32836	0.22822	188.47
FlowerSex_pheno	16_6589347	16	6589347	2	0.72378	0.48762	-0.034664	0.05204	0.82005	-0.16792	1.44707	0.23205	96	0.01524	0.32836	0.22822	188.47
FlowerSex_pheno	16_6693016	16	6693016	2	1.53523	0.22082	-0.044454	0.12484	0.72464	-0.26201	2.96058	0.08864	96	0.03232	0.32836	0.22822	188.47
FlowerSex_pheno	16_8776259	16	8776259	2	1.60442	0.20652	-0.17033	1.56018	0.21477	-0.16339	1.27479	0.26177	96	0.03377	0.32836	0.22822	188.47
FlowerSex_pheno	16_9592553	16	9592553	2	1.68116	0.19177	0.11886	0.59549	0.44226	-0.21007	2.13435	0.1474	96	0.03539	0.32836	0.22822	188.47
FlowerSex_pheno	16_13500169	16	13500169	2	1.57566	0.21234	-0.19179	1.42408	0.23577	-0.127	0.72673	0.39614	96	0.03317	0.32836	0.22822	188.47
FlowerSex_pheno	16_13647716	16	13647716	2	1.90601	0.15443	0.21201	1.72328	0.1925	-0.14238	0.90941	0.34274	96	0.04012	0.32836	0.22822	188.47
FlowerSex_pheno	16_14056705	16	14056705	2	1.90601	0.15443	0.21201	1.72328	0.1925	-0.14238	0.90941	0.34274	96	0.04012	0.32836	0.22822	188.47
FlowerSex_pheno	16_14911808	16	14911808	2	1.90601	0.15443	-0.21201	1.72328	0.1925	-0.14238	0.90941	0.34274	96	0.04012	0.32836	0.22822	188.47
FlowerSex_pheno	16_14964416	16	14964416	2	2.8492	0.06296	0.26131	2.57395	0.11203	-0.17807	1.41958	0.23651	96	0.05998	0.32836	0.22822	188.47
FlowerSex_pheno	16_15611288	16	15611288	2	2.90721	0.05961	0.11344	0.52654	0.46989	-0.29401	4.2593	0.04182	96	0.0612	0.32836	0.22822	188.47
FlowerSex_pheno	16_16216489	16	16216489	2	2.11308	0.12663	0.00826	0.00295	0.9568	-0.28666	3.79581	0.0544	96	0.04448	0.32836	0.22822	188.47
FlowerSex_pheno	16_16435327	16	16435327	2	0.46498	0.63089	0.08896	0.6207	0.43458	-0.16922	0.52596	0.47176	52	0.015	0.32836	0.22822	188.47
FlowerSex_pheno	16_17156812	16	17156812	2	2.11308	0.12663	0.00826	0.00295	0.9568	-0.28666	3.79581	0.0544	96	0.04448	0.32836	0.22822	188.47
FlowerSex_pheno	16_17330464	16	17330464	2	2.29472	0.10647	0.01983	0.01688	0.8969	-0.29525	4.03396	0.04749	96	0.04831	0.32836	0.22822	188.47
FlowerSex_pheno	16_19027656	16	19027656	2	0.51627	0.59844	0.10576	0.3855	0.53619	-0.073632	0.22183	0.63875	96	0.01087	0.32836	0.22822	188.47
FlowerSex_pheno	16_19266135	16	19266135	2	0.17244	0.84188	0.05367	0.09338	0.7606	-0.048697	0.09205	0.76227	96	0.00363	0.32836	0.22822	188.47
FlowerSex_pheno	16_19529525	16	19529525	2	0.51166	0.60118	0.0989	0.31315	0.5771	-0.079804	0.247	0.62037	96	0.01077	0.32836	0.22822	188.47
FlowerSex_pheno	16_19830398	16	19830398	2	0.56781	0.56871	0.10987	0.37366	0.54251	-0.08414	0.274	0.60191	96	0.01195	0.32836	0.22822	188.47
FlowerSex_pheno	16_19924082	16	19924082	2	0.56781	0.56871	0.10987	0.37366	0.54251	-0.08414	0.274	0.60191	96	0.01195	0.32836	0.22822	188.47
FlowerSex_pheno	16_20248493	16	20248493	2	0.62603	0.53697	0.16228	0.87912	0.3509	-0.030313	0.03761	0.84665	95	0.01337	0.32836	0.22822	188.47
FlowerSex_pheno	16_20304713	16	20304713	2	0.65948	0.51952	0.16055	0.86055	0.35599	-0.040373	0.06694	0.79642	96	0.01388	0.32836	0.22822	188.47
FlowerSex_pheno	16_20666264	16	20666264	2	0.58465	0.55933	0.13071	0.73754	0.39266	-0.054428	0.13658	0.71255	96	0.01231	0.32836	0.22822	188.47
FlowerSex_pheno	16_20978919	16	20978919	1	0.97692	0.3257	NaN	NaN	NaN	NaN	NaN	NaN	89	0.01044	0.32836	0.22822	188.47
FlowerSex_pheno	16_21094017	16	21094017	2	0.79285	0.45559	0.173	1.44724	0.23203	-0.010547	0.00541	0.94154	96	0.01669	0.32836	0.22822	188.47
FlowerSex_pheno	16_22246438	16	22246438	2	0.60226	0.54969	0.13657	0.77922	0.37966	-0.053529	0.13436	0.71479	96	0.01268	0.32836	0.22822	188.47
FlowerSex_pheno	16_22580044	16	22580044	2	0.17908	0.83633	0.00897	0.00328	0.95444	-0.084065	0.28994	0.59154	96	0.00377	0.32836	0.22822	188.47
FlowerSex_pheno	16_22676335	16	22676335	2	0.06561	0.93654	-0.018865	0.01455	0.90425	-0.056842	0.13121	0.718	96	0.00138	0.32836	0.22822	188.47
FlowerSex_pheno	16_22751612	16	22751612	2	0.02688	0.97349	0.00753	0.00262	0.95932	-0.030983	0.04088	0.84021	96	0.00056576	0.32836	0.22822	188.47
FlowerSex_pheno	16_22877339	16	22877339	2	0.05525	0.94628	-0.047493	0.1105	0.74033	0.01155	0.00605	0.93817	96	0.00116	0.32836	0.22822	188.47
FlowerSex_pheno	16_23084690	16	23084690	2	0.19722	0.82135	-0.081987	0.35186	0.5545	-0.0044475	0.0011	0.97356	96	0.00415	0.32836	0.22822	188.47
FlowerSex_pheno	16_23327502	16	23327502	2	0.11859	0.88831	0.05494	0.16762	0.68317	0.04659	0.12794	0.72139	96	0.0025	0.32836	0.22822	188.47
FlowerSex_pheno	16_23486995	16	23486995	2	0.24766	0.78114	0.07639	0.33411	0.56465	0.06718	0.27329	0.60238	96	0.00521	0.32836	0.22822	188.47
FlowerSex_pheno	17_394787	17	394787	2	0.04778	0.95336	-0.033166	0.09552	0.75797	0.00095475	5.2514e-05	0.99423	96	0.00101	0.32836	0.22822	188.47
FlowerSex_pheno	17_640103	17	640103	2	0.32524	0.72317	-0.063519	0.36424	0.54763	0.07461	0.31391	0.57664	96	0.00685	0.32836	0.22822	188.47
FlowerSex_pheno	17_765729	17	765729	2	0.36831	0.69291	-0.080661	0.52961	0.4686	0.06884	0.2729	0.60264	96	0.00775	0.32836	0.22822	188.47
FlowerSex_pheno	17_888795	17	888795	2	0.48016	0.62021	-0.049828	0.1976	0.6577	0.12148	0.81275	0.36964	96	0.01011	0.32836	0.22822	188.47
FlowerSex_pheno	17_1026884	17	1026884	2	0.33617	0.71543	-0.021313	0.04914	0.82509	0.12657	0.63104	0.42914	90	0.00737	0.32836	0.22822	188.47
FlowerSex_pheno	17_1237387	17	1237387	2	0.57913	0.56239	0.1249	1.14782	0.28678	0.01935	0.0217	0.88321	96	0.01219	0.32836	0.22822	188.47
FlowerSex_pheno	17_1756458	17	1756458	2	0.15321	0.85817	0.06697	0.30053	0.58487	-0.0055905	0.00188	0.96552	96	0.00323	0.32836	0.22822	188.47
FlowerSex_pheno	17_1846156	17	1846156	2	0.09622	0.90836	0.04451	0.16742	0.68338	-0.019976	0.02498	0.87476	94	0.00204	0.32836	0.22822	188.47
FlowerSex_pheno	17_2051197	17	2051197	2	0.27982	0.75656	-0.075265	0.32759	0.56846	0.06862	0.2691	0.60517	96	0.00589	0.32836	0.22822	188.47
FlowerSex_pheno	17_2242880	17	2242880	2	2.5466	0.08847	-0.054239	0.13814	0.71171	1.47019	5.07113	0.02875	53	0.10839	0.32836	0.22822	188.47
FlowerSex_pheno	17_2331425	17	2331425	2	1.01503	0.36641	-0.11035	0.81426	0.36922	0.13636	1.10681	0.29553	95	0.02138	0.32836	0.22822	188.47
FlowerSex_pheno	17_2386884	17	2386884	2	0.28087	0.75576	0.06667	0.25625	0.61391	0.07742	0.33585	0.56364	96	0.00591	0.32836	0.22822	188.47
FlowerSex_pheno	17_2443257	17	2443257	2	0.2857	0.75215	0.08269	0.37887	0.53971	0.06125	0.20807	0.64935	96	0.00601	0.32836	0.22822	188.47
FlowerSex_pheno	17_2504924	17	2504924	2	0.2857	0.75215	-0.082695	0.37887	0.53971	0.06125	0.20807	0.64935	96	0.00601	0.32836	0.22822	188.47
FlowerSex_pheno	17_3018336	17	3018336	2	1.53017	0.2219	-0.16525	1.5734	0.21286	0.15764	1.42391	0.2358	96	0.03221	0.32836	0.22822	188.47
FlowerSex_pheno	17_3492286	17	3492286	2	0.39476	0.67497	0.09379	0.47917	0.49053	0.0852	0.41066	0.52321	96	0.00831	0.32836	0.22822	188.47
FlowerSex_pheno	17_4287538	17	4287538	2	0.54961	0.57904	0.14434	1.06433	0.30491	0.01723	0.01611	0.89927	96	0.01157	0.32836	0.22822	188.47
FlowerSex_pheno	17_4713215	17	4713215	2	0.15861	0.85356	-0.04596	0.12356	0.726	-0.060513	0.20773	0.64961	96	0.00334	0.32836	0.22822	188.47
FlowerSex_pheno	17_4966290	17	4966290	2	0.43763	0.64689	0.05757	0.15955	0.69049	-0.1091	0.72412	0.39698	96	0.00921	0.32836	0.22822	188.47
FlowerSex_pheno	17_5060931	17	5060931	2	0.43763	0.64689	-0.057575	0.15955	0.69049	-0.1091	0.72412	0.39698	96	0.00921	0.32836	0.22822	188.47
FlowerSex_pheno	17_5258199	17	5258199	2	0.42317	0.65622	-0.062692	0.17671	0.67519	-0.10438	0.64965	0.4223	96	0.00891	0.32836	0.22822	188.47
FlowerSex_pheno	17_5357866	17	5357866	2	0.40002	0.67145	-0.061052	0.16475	0.68575	-0.10061	0.61437	0.43514	96	0.00842	0.32836	0.22822	188.47
FlowerSex_pheno	17_5447096	17	5447096	2	0.25699	0.77392	-0.070059	0.22801	0.63412	-0.067197	0.27516	0.60114	96	0.00541	0.32836	0.22822	188.47
FlowerSex_pheno	17_5707009	17	5707009	2	0.56437	0.57065	0.03089	0.0383	0.84527	-0.13626	1.07	0.30363	96	0.01188	0.32836	0.22822	188.47
FlowerSex_pheno	17_5893163	17	5893163	2	0.48865	0.61502	0.05346	0.11396	0.73644	-0.11965	0.83802	0.36233	96	0.01029	0.32836	0.22822	188.47
FlowerSex_pheno	17_5999935	17	5999935	2	0.81761	0.44463	-0.096644	0.38377	0.5371	-0.14163	1.14231	0.28793	96	0.01721	0.32836	0.22822	188.47
FlowerSex_pheno	17_6121150	17	6121150	1	1.20473	0.27518	NaN	NaN	NaN	NaN	NaN	NaN	96	0.01268	0.32836	0.22822	188.47
FlowerSex_pheno	17_6207888	17	6207888	2	0.10128	0.90377	0.02147	0.01761	0.89472	-0.057458	0.19041	0.66359	96	0.00213	0.32836	0.22822	188.47
FlowerSex_pheno	17_6429775	17	6429775	2	0.03269	0.96785	0.03583	0.06446	0.80014	0.00842	0.00391	0.95027	96	0.00068805	0.32836	0.22822	188.47
FlowerSex_pheno	17_6553174	17	6553174	2	0.14576	0.86456	0.09188	0.29149	0.59056	-0.0033591	0.00063871	0.97989	96	0.00307	0.32836	0.22822	188.47
FlowerSex_pheno	17_6623514	17	6623514	2	0.07739	0.92559	0.06263	0.13789	0.71124	0.01524	0.01346	0.90789	96	0.00163	0.32836	0.22822	188.47
FlowerSex_pheno	17_7134878	17	7134878	2	0.43024	0.65164	-0.1547	0.77909	0.3797	0.03968	0.08793	0.76749	96	0.00906	0.32836	0.22822	188.47
FlowerSex_pheno	17_7292907	17	7292907	2	0.35629	0.70122	-0.13211	0.55839	0.45679	0.05367	0.16293	0.6874	96	0.0075	0.32836	0.22822	188.47
FlowerSex_pheno	17_7355598	17	7355598	2	0.65507	0.52189	0.13781	1.04099	0.31036	0.07365	0.31553	0.57572	92	0.01427	0.32836	0.22822	188.47
FlowerSex_pheno	17_7609398	17	7609398	2	0.35629	0.70122	0.13211	0.55839	0.45679	0.05367	0.16293	0.6874	96	0.0075	0.32836	0.22822	188.47
FlowerSex_pheno	17_7695724	17	7695724	2	0.42313	0.65625	-0.13906	0.64345	0.42451	0.05801	0.19393	0.66069	96	0.00891	0.32836	0.22822	188.47
FlowerSex_pheno	17_7780366	17	7780366	2	1.13544	0.32574	0.20917	2.14863	0.14611	0.03427	0.06836	0.79433	95	0.02425	0.32836	0.22822	188.47
FlowerSex_pheno	17_8226581	17	8226581	2	0.42313	0.65625	0.13906	0.64345	0.42451	0.05801	0.19393	0.66069	96	0.00891	0.32836	0.22822	188.47
FlowerSex_pheno	17_8307596	17	8307596	2	3.20738	0.04498	0.23466	3.1189	0.08067	0.15368	1.4194	0.23653	96	0.06752	0.32836	0.22822	188.47
FlowerSex_pheno	17_8539748	17	8539748	2	1.08208	0.34336	-0.18175	1.98843	0.16203	0.23158	0.76213	0.38504	91	0.02431	0.32836	0.22822	188.47
FlowerSex_pheno	17_8608505	17	8608505	2	0.42313	0.65625	0.13906	0.64345	0.42451	0.05801	0.19393	0.66069	96	0.00891	0.32836	0.22822	188.47
FlowerSex_pheno	17_8686547	17	8686547	2	0.42313	0.65625	0.13906	0.64345	0.42451	0.05801	0.19393	0.66069	96	0.00891	0.32836	0.22822	188.47
FlowerSex_pheno	17_8750761	17	8750761	2	1.23126	0.29664	0.26155	2.43556	0.12201	-0.02044	0.0238	0.87772	96	0.02592	0.32836	0.22822	188.47
FlowerSex_pheno	17_8934947	17	8934947	2	0.70571	0.49638	0.06754	0.14533	0.70391	0.1521	1.25133	0.26618	96	0.01486	0.32836	0.22822	188.47
FlowerSex_pheno	17_9005479	17	9005479	2	0.70571	0.49638	0.06754	0.14533	0.70391	0.1521	1.25133	0.26618	96	0.01486	0.32836	0.22822	188.47
FlowerSex_pheno	17_9197188	17	9197188	2	0.49349	0.61208	0.03155	0.03242	0.8575	0.13014	0.9383	0.33523	96	0.01039	0.32836	0.22822	188.47
FlowerSex_pheno	17_9353710	17	9353710	2	0.49349	0.61208	0.03155	0.03242	0.8575	0.13014	0.9383	0.33523	96	0.01039	0.32836	0.22822	188.47
FlowerSex_pheno	17_9692661	17	9692661	2	0.49349	0.61208	0.03155	0.03242	0.8575	0.13014	0.9383	0.33523	96	0.01039	0.32836	0.22822	188.47
FlowerSex_pheno	17_9938493	17	9938493	2	0.49349	0.61208	0.03155	0.03242	0.8575	0.13014	0.9383	0.33523	96	0.01039	0.32836	0.22822	188.47
FlowerSex_pheno	17_10298694	17	10298694	2	0.49349	0.61208	-0.031549	0.03242	0.8575	0.13014	0.9383	0.33523	96	0.01039	0.32836	0.22822	188.47
FlowerSex_pheno	17_10746329	17	10746329	2	0.49349	0.61208	0.03155	0.03242	0.8575	0.13014	0.9383	0.33523	96	0.01039	0.32836	0.22822	188.47
FlowerSex_pheno	17_11268517	17	11268517	2	1.59036	0.21712	0.2423	3.03853	0.0894	0.08311	0.11236	0.73932	41	0.10487	0.32836	0.22822	188.47
FlowerSex_pheno	17_11747237	17	11747237	2	0.49349	0.61208	0.03155	0.03242	0.8575	0.13014	0.9383	0.33523	96	0.01039	0.32836	0.22822	188.47
FlowerSex_pheno	17_11961661	17	11961661	2	0.49349	0.61208	0.03155	0.03242	0.8575	0.13014	0.9383	0.33523	96	0.01039	0.32836	0.22822	188.47
FlowerSex_pheno	17_12164305	17	12164305	2	0.49349	0.61208	0.03155	0.03242	0.8575	0.13014	0.9383	0.33523	96	0.01039	0.32836	0.22822	188.47
FlowerSex_pheno	17_12640993	17	12640993	2	0.49349	0.61208	0.03155	0.03242	0.8575	0.13014	0.9383	0.33523	96	0.01039	0.32836	0.22822	188.47
FlowerSex_pheno	17_13928628	17	13928628	2	0.49349	0.61208	0.03155	0.03242	0.8575	0.13014	0.9383	0.33523	96	0.01039	0.32836	0.22822	188.47
FlowerSex_pheno	17_13991916	17	13991916	2	0.49349	0.61208	0.03155	0.03242	0.8575	0.13014	0.9383	0.33523	96	0.01039	0.32836	0.22822	188.47
FlowerSex_pheno	17_15046000	17	15046000	2	0.99746	0.37273	-0.058368	0.1134	0.73707	0.18577	1.91082	0.17018	96	0.021	0.32836	0.22822	188.47
FlowerSex_pheno	17_16552770	17	16552770	2	0.83816	0.43574	-0.035721	0.04288	0.8364	0.17015	1.64128	0.20333	96	0.01764	0.32836	0.22822	188.47
FlowerSex_pheno	17_17142778	17	17142778	2	0.83816	0.43574	-0.035721	0.04288	0.8364	0.17015	1.64128	0.20333	96	0.01764	0.32836	0.22822	188.47
FlowerSex_pheno	17_17291745	17	17291745	2	0.84793	0.43221	-0.42512	1.62471	0.20622	-0.24807	0.55281	0.45941	81	0.02039	0.32836	0.22822	188.47
FlowerSex_pheno	17_17582924	17	17582924	2	0.83707	0.43628	0.14529	1.58642	0.21106	0.12431	0.12003	0.72981	94	0.01765	0.32836	0.22822	188.47
FlowerSex_pheno	17_17955492	17	17955492	2	1.16075	0.31775	0.13252	1.45314	0.23108	-0.10843	0.26471	0.60812	96	0.02443	0.32836	0.22822	188.47
FlowerSex_pheno	17_18015932	17	18015932	2	0.84579	0.43249	-0.041952	0.06634	0.79731	0.17197	1.65631	0.2013	96	0.0178	0.32836	0.22822	188.47
FlowerSex_pheno	18_227536	18	227536	2	0.04311	0.95783	-0.036208	0.06702	0.7963	-0.021089	0.02327	0.8791	96	0.00090741	0.32836	0.22822	188.47
FlowerSex_pheno	18_474745	18	474745	2	0.139	0.87041	-0.0058479	0.00169	0.96728	0.07149	0.27301	0.60256	96	0.00293	0.32836	0.22822	188.47
FlowerSex_pheno	18_582430	18	582430	2	0.33488	0.71628	-0.023521	0.02745	0.86878	0.10793	0.62308	0.43191	96	0.00705	0.32836	0.22822	188.47
FlowerSex_pheno	18_721947	18	721947	2	0.34795	0.70705	0.08589	0.39349	0.53201	0.07552	0.32372	0.57075	96	0.00732	0.32836	0.22822	188.47
FlowerSex_pheno	18_823493	18	823493	2	0.23585	0.79037	0.00977	0.00452	0.94653	0.09119	0.46003	0.49929	96	0.00496	0.32836	0.22822	188.47
FlowerSex_pheno	18_983057	18	983057	2	0.23585	0.79037	-0.0097664	0.00452	0.94653	0.09119	0.46003	0.49929	96	0.00496	0.32836	0.22822	188.47
FlowerSex_pheno	18_1143128	18	1143128	2	0.23585	0.79037	-0.0097664	0.00452	0.94653	0.09119	0.46003	0.49929	96	0.00496	0.32836	0.22822	188.47
FlowerSex_pheno	18_1535599	18	1535599	2	0.61921	0.54129	0.05532	0.27843	0.5994	0.20549	0.96009	0.33054	73	0.01956	0.32836	0.22822	188.47
FlowerSex_pheno	18_1680517	18	1680517	2	0.20942	0.81147	0.03616	0.09931	0.75343	0.07835	0.18632	0.66708	89	0.00466	0.32836	0.22822	188.47
FlowerSex_pheno	18_1782705	18	1782705	2	0.11968	0.88734	0.0374	0.0679	0.79499	0.05755	0.18919	0.6646	96	0.00252	0.32836	0.22822	188.47
FlowerSex_pheno	18_2022059	18	2022059	2	0.34403	0.70981	0.07387	0.271	0.6039	0.08834	0.45837	0.50007	96	0.00724	0.32836	0.22822	188.47
FlowerSex_pheno	18_2200869	18	2200869	2	0.34403	0.70981	0.07387	0.271	0.6039	0.08834	0.45837	0.50007	96	0.00724	0.32836	0.22822	188.47
FlowerSex_pheno	18_2662553	18	2662553	2	0.50773	0.60352	0.11875	0.6779	0.41242	0.08444	0.39476	0.53135	96	0.01069	0.32836	0.22822	188.47
FlowerSex_pheno	18_2813601	18	2813601	2	0.50773	0.60352	0.11875	0.6779	0.41242	0.08444	0.39476	0.53135	96	0.01069	0.32836	0.22822	188.47
FlowerSex_pheno	18_3190122	18	3190122	2	0.50773	0.60352	0.11875	0.6779	0.41242	0.08444	0.39476	0.53135	96	0.01069	0.32836	0.22822	188.47
FlowerSex_pheno	18_3299536	18	3299536	2	0.19042	0.82693	-0.078566	0.28446	0.59506	0.04766	0.12457	0.72493	96	0.00401	0.32836	0.22822	188.47
FlowerSex_pheno	18_3402250	18	3402250	2	0.20285	0.81676	0.08594	0.33117	0.56636	0.04245	0.10038	0.75209	96	0.00427	0.32836	0.22822	188.47
FlowerSex_pheno	18_3488083	18	3488083	2	0.20285	0.81676	0.08594	0.33117	0.56636	0.04245	0.10038	0.75209	96	0.00427	0.32836	0.22822	188.47
FlowerSex_pheno	18_3555950	18	3555950	2	0.26857	0.76506	0.11084	0.51228	0.47595	0.02594	0.03801	0.84585	96	0.00565	0.32836	0.22822	188.47
FlowerSex_pheno	18_3752475	18	3752475	2	0.26857	0.76506	0.11084	0.51228	0.47595	0.02594	0.03801	0.84585	96	0.00565	0.32836	0.22822	188.47
FlowerSex_pheno	18_3952793	18	3952793	2	0.26857	0.76506	0.11084	0.51228	0.47595	0.02594	0.03801	0.84585	96	0.00565	0.32836	0.22822	188.47
FlowerSex_pheno	18_6012983	18	6012983	2	0.08367	0.91981	-0.038828	0.06501	0.7993	0.04291	0.09898	0.75376	96	0.00176	0.32836	0.22822	188.47
FlowerSex_pheno	18_6135846	18	6135846	2	0.08367	0.91981	-0.038828	0.06501	0.7993	0.04291	0.09898	0.75376	96	0.00176	0.32836	0.22822	188.47
FlowerSex_pheno	18_6229663	18	6229663	2	0.08367	0.91981	-0.038828	0.06501	0.7993	0.04291	0.09898	0.75376	96	0.00176	0.32836	0.22822	188.47
FlowerSex_pheno	18_6710920	18	6710920	2	0.15552	0.85619	0.08101	0.27026	0.60439	0.03195	0.05307	0.8183	96	0.00327	0.32836	0.22822	188.47
FlowerSex_pheno	18_6936362	18	6936362	2	0.15539	0.85631	0.08185	0.2664	0.60698	0.03187	0.05254	0.81921	96	0.00327	0.32836	0.22822	188.47
FlowerSex_pheno	18_7076548	18	7076548	2	0.11306	0.89322	0.05549	0.1358	0.71333	0.04142	0.0838	0.77285	96	0.00238	0.32836	0.22822	188.47
FlowerSex_pheno	18_7128961	18	7128961	2	0.16676	0.84665	0.08542	0.31881	0.57368	0.01436	0.01001	0.92052	96	0.00351	0.32836	0.22822	188.47
FlowerSex_pheno	18_7569505	18	7569505	2	1.46208	0.23703	0.22165	2.01629	0.15896	0.12318	0.74752	0.38949	96	0.03078	0.32836	0.22822	188.47
FlowerSex_pheno	18_7809270	18	7809270	2	0.43811	0.64658	0.13809	0.87074	0.35317	0.00239	0.00027585	0.98678	96	0.00922	0.32836	0.22822	188.47
FlowerSex_pheno	18_7997064	18	7997064	2	1.5112	0.22601	0.23329	2.23113	0.13864	0.11426	0.65282	0.42117	96	0.03181	0.32836	0.22822	188.47
FlowerSex_pheno	18_8237032	18	8237032	2	1.86631	0.16044	0.259	2.70586	0.10336	0.13529	0.90255	0.34456	96	0.03929	0.32836	0.22822	188.47
FlowerSex_pheno	18_8343849	18	8343849	2	0.49537	0.61094	0.10311	0.49334	0.4842	0.10081	0.49561	0.4832	96	0.01043	0.32836	0.22822	188.47
FlowerSex_pheno	18_8494785	18	8494785	2	1.24585	0.29245	0.21712	1.9041	0.17093	0.10652	0.54279	0.46313	96	0.02623	0.32836	0.22822	188.47
FlowerSex_pheno	18_8594348	18	8594348	2	0.96851	0.38345	0.19274	1.52335	0.22022	0.08588	0.35767	0.55126	96	0.02039	0.32836	0.22822	188.47
FlowerSex_pheno	18_8759038	18	8759038	2	1.28842	0.28058	0.22335	2.10778	0.14992	0.09765	0.44732	0.50527	96	0.02712	0.32836	0.22822	188.47
FlowerSex_pheno	18_8998759	18	8998759	2	1.28842	0.28058	0.22335	2.10778	0.14992	0.09765	0.44732	0.50527	96	0.02712	0.32836	0.22822	188.47
FlowerSex_pheno	18_9339521	18	9339521	2	0.29013	0.74884	0.10941	0.55987	0.4562	0.02188	0.02227	0.88168	96	0.00611	0.32836	0.22822	188.47
FlowerSex_pheno	18_9478149	18	9478149	4	0.88882	0.474	NaN	NaN	NaN	NaN	NaN	NaN	96	0.03742	0.32836	0.22822	188.47
FlowerSex_pheno	18_9598522	18	9598522	2	1.50219	0.22799	0.23817	2.39834	0.12486	0.11303	0.59276	0.4433	96	0.03162	0.32836	0.22822	188.47
FlowerSex_pheno	18_9651215	18	9651215	2	1.50219	0.22799	0.23817	2.39834	0.12486	0.11303	0.59276	0.4433	96	0.03162	0.32836	0.22822	188.47
FlowerSex_pheno	18_9885500	18	9885500	2	1.17355	0.31381	0.17914	1.37949	0.24319	0.14004	0.93427	0.33626	96	0.0247	0.32836	0.22822	188.47
FlowerSex_pheno	18_9976929	18	9976929	2	1.43774	0.24269	0.23526	2.59561	0.11055	0.08324	0.3304	0.56681	96	0.03027	0.32836	0.22822	188.47
FlowerSex_pheno	18_10584610	18	10584610	2	0.69127	0.5035	0.05951	0.16066	0.68947	0.15133	1.23478	0.26934	96	0.01455	0.32836	0.22822	188.47
FlowerSex_pheno	18_10762383	18	10762383	2	0.64745	0.52575	0.06192	0.17385	0.67768	0.1451	1.13344	0.28983	95	0.01383	0.32836	0.22822	188.47
FlowerSex_pheno	18_10907482	18	10907482	2	0.23825	0.78849	0.07751	0.22532	0.63613	0.06913	0.28347	0.5957	96	0.00502	0.32836	0.22822	188.47
FlowerSex_pheno	18_11045227	18	11045227	2	0.05585	0.94571	0.01745	0.02322	0.87923	0.04352	0.09517	0.75841	94	0.00119	0.32836	0.22822	188.47
FlowerSex_pheno	18_11215764	18	11215764	2	0.2321	0.79333	0.07016	0.18605	0.66723	0.07297	0.30969	0.57921	96	0.00489	0.32836	0.22822	188.47
FlowerSex_pheno	18_11286900	18	11286900	2	0.00296	0.99704	0.01203	0.00549	0.94107	-0.0020152	0.00024297	0.9876	96	6.2354e-05	0.32836	0.22822	188.47
FlowerSex_pheno	18_11482876	18	11482876	2	0.04489	0.95612	-0.044165	0.08368	0.77301	0.00666	0.00262	0.95926	96	0.000945	0.32836	0.22822	188.47
FlowerSex_pheno	18_11553491	18	11553491	2	0.18739	0.82943	-0.0035191	0.00059451	0.9806	0.07849	0.36375	0.5479	96	0.00394	0.32836	0.22822	188.47
FlowerSex_pheno	18_11614594	18	11614594	2	0.04765	0.95349	-0.036149	0.04763	0.82772	0.0263	0.0419	0.83826	96	0.001	0.32836	0.22822	188.47
FlowerSex_pheno	18_12999959	18	12999959	2	1.17819	0.31239	0.09955	0.53421	0.46668	-0.18318	1.8744	0.17427	96	0.0248	0.32836	0.22822	188.47
FlowerSex_pheno	18_13105502	18	13105502	5	1.91347	0.13482	NaN	NaN	NaN	NaN	NaN	NaN	27	0.35449	0.32836	0.22822	188.47
FlowerSex_pheno	18_13389611	18	13389611	1	7.52395	0.0078	NaN	NaN	NaN	NaN	NaN	NaN	69	0.10886	0.32836	0.22822	188.47
FlowerSex_pheno	18_13786964	18	13786964	2	0.02938	0.97106	0.03151	0.03368	0.8548	0.02237	0.02869	0.86587	96	0.00061839	0.32836	0.22822	188.47
FlowerSex_pheno	18_14135632	18	14135632	2	0.02872	0.9717	0.02249	0.01708	0.89631	0.02758	0.0427	0.83674	96	0.00060451	0.32836	0.22822	188.47
FlowerSex_pheno	18_14215513	18	14215513	2	0.02872	0.9717	-0.022485	0.01708	0.89631	0.02758	0.0427	0.83674	96	0.00060451	0.32836	0.22822	188.47
FlowerSex_pheno	18_14491995	18	14491995	2	0.0833	0.92015	0.07097	0.16627	0.68438	-0.00044376	1.1038e-05	0.99736	96	0.00175	0.32836	0.22822	188.47
FlowerSex_pheno	18_14551153	18	14551153	2	0.25999	0.77161	0.12215	0.47066	0.49439	-0.028308	0.04474	0.83294	96	0.00547	0.32836	0.22822	188.47
FlowerSex_pheno	18_14788154	18	14788154	2	0.25999	0.77161	0.12215	0.47066	0.49439	-0.028308	0.04474	0.83294	96	0.00547	0.32836	0.22822	188.47
FlowerSex_pheno	18_14846541	18	14846541	2	0.1296	0.87861	0.03735	0.10779	0.74342	-0.11702	0.13901	0.71012	95	0.00284	0.32836	0.22822	188.47
FlowerSex_pheno	18_17449458	18	17449458	2	0.25999	0.77161	0.12215	0.47066	0.49439	-0.028308	0.04474	0.83294	96	0.00547	0.32836	0.22822	188.47
FlowerSex_pheno	18_18048055	18	18048055	2	0.41064	0.66443	0.13161	0.80947	0.37063	0.01187	0.00813	0.92837	95	0.00877	0.32836	0.22822	188.47
FlowerSex_pheno	18_18227410	18	18227410	2	0.25999	0.77161	0.12215	0.47066	0.49439	-0.028308	0.04474	0.83294	96	0.00547	0.32836	0.22822	188.47
FlowerSex_pheno	18_20579251	18	20579251	2	0.03413	0.96646	0.01093	0.00389	0.95043	0.03395	0.06554	0.79852	96	0.00071847	0.32836	0.22822	188.47
FlowerSex_pheno	18_20761725	18	20761725	3	0.28129	0.83878	NaN	NaN	NaN	NaN	NaN	NaN	96	0.00888	0.32836	0.22822	188.47
FlowerSex_pheno	18_22082943	18	22082943	2	0.36841	0.69302	-0.081996	0.64864	0.42302	0.04663	0.07943	0.7788	82	0.00903	0.32836	0.22822	188.47
FlowerSex_pheno	18_22144736	18	22144736	2	0.11316	0.89313	-0.079955	0.20956	0.64818	-0.018122	0.01918	0.89015	96	0.00238	0.32836	0.22822	188.47
FlowerSex_pheno	18_22284854	18	22284854	2	0.42825	0.65303	0.06051	0.25319	0.61612	0.20757	0.7663	0.3838	89	0.00996	0.32836	0.22822	188.47
FlowerSex_pheno	18_22372187	18	22372187	2	0.11316	0.89313	-0.079955	0.20956	0.64818	-0.018122	0.01918	0.89015	96	0.00238	0.32836	0.22822	188.47
FlowerSex_pheno	18_22455321	18	22455321	2	0.11316	0.89313	-0.079955	0.20956	0.64818	-0.018122	0.01918	0.89015	96	0.00238	0.32836	0.22822	188.47
FlowerSex_pheno	18_22586109	18	22586109	2	0.14517	0.86507	0.08924	0.29013	0.59142	-0.0028457	0.00047038	0.98274	96	0.00306	0.32836	0.22822	188.47
FlowerSex_pheno	18_22829291	18	22829291	2	0.11316	0.89313	-0.079955	0.20956	0.64818	-0.018122	0.01918	0.89015	96	0.00238	0.32836	0.22822	188.47
FlowerSex_pheno	18_22955610	18	22955610	2	0.11316	0.89313	-0.079955	0.20956	0.64818	-0.018122	0.01918	0.89015	96	0.00238	0.32836	0.22822	188.47
FlowerSex_pheno	18_23201357	18	23201357	2	0.21655	0.80569	0.09569	0.412	0.52253	-0.024052	0.0357	0.85056	96	0.00456	0.32836	0.22822	188.47
FlowerSex_pheno	18_23418352	18	23418352	2	0.61808	0.5412	0.12928	1.0399	0.31052	-0.033519	0.05817	0.80995	95	0.0132	0.32836	0.22822	188.47
FlowerSex_pheno	18_23738824	18	23738824	2	0.80239	0.45133	-0.18524	1.19871	0.27641	-0.081885	0.39423	0.53162	96	0.01689	0.32836	0.22822	188.47
FlowerSex_pheno	18_23887396	18	23887396	2	0.57735	0.56338	-0.15795	0.88177	0.35015	-0.068625	0.27183	0.60334	96	0.01215	0.32836	0.22822	188.47
FlowerSex_pheno	18_24556216	18	24556216	2	0.57735	0.56338	-0.15795	0.88177	0.35015	-0.068625	0.27183	0.60334	96	0.01215	0.32836	0.22822	188.47
FlowerSex_pheno	18_24904198	18	24904198	2	0.57735	0.56338	-0.15795	0.88177	0.35015	-0.068625	0.27183	0.60334	96	0.01215	0.32836	0.22822	188.47
FlowerSex_pheno	18_26302911	18	26302911	2	0.11961	0.8874	0.06782	0.20172	0.65438	-0.018832	0.02089	0.88538	96	0.00252	0.32836	0.22822	188.47
FlowerSex_pheno	18_27803197	18	27803197	2	1.63572	0.20037	-0.013754	0.01802	0.89351	0.56898	3.17019	0.07826	96	0.03443	0.32836	0.22822	188.47
FlowerSex_pheno	18_28224774	18	28224774	2	0.10818	0.89758	-0.019968	0.01858	0.89187	-0.056618	0.185	0.66811	96	0.00228	0.32836	0.22822	188.47
FlowerSex_pheno	18_28307719	18	28307719	2	0.66141	0.51862	0.01191	0.01591	0.89991	-0.3464	1.32275	0.25315	93	0.01459	0.32836	0.22822	188.47
FlowerSex_pheno	18_31650949	18	31650949	0	NaN	NaN	NaN	NaN	NaN	NaN	NaN	NaN	13	0	0.32836	0.22822	188.47
FlowerSex_pheno	18_31885147	18	31885147	2	0.11491	0.89157	0.04888	0.19704	0.65816	-0.020136	0.02454	0.87585	96	0.00242	0.32836	0.22822	188.47
FlowerSex_pheno	18_32680533	18	32680533	2	0.53668	0.58725	0.03981	0.19726	0.65842	-0.19255	0.83436	0.36439	68	0.01739	0.32836	0.22822	188.47
FlowerSex_pheno	18_32908620	18	32908620	2	0.29457	0.74555	0.00168	0.00025285	0.98735	-0.10185	0.58472	0.44643	95	0.00628	0.32836	0.22822	188.47
FlowerSex_pheno	18_34381037	18	34381037	2	3.70941	0.02819	-0.1197	1.41072	0.23796	-0.3175	6.40196	0.01308	96	0.07809	0.32836	0.22822	188.47
FlowerSex_pheno	19_5269	19	5269	2	0.9672	0.38394	0.13569	1.27779	0.26122	0.12403	0.746	0.38997	96	0.02036	0.32836	0.22822	188.47
FlowerSex_pheno	19_197793	19	197793	2	1.02675	0.36219	0.158	1.68403	0.1976	0.09285	0.41718	0.51994	96	0.02161	0.32836	0.22822	188.47
FlowerSex_pheno	19_377073	19	377073	2	0.8781	0.41899	0.09834	0.59856	0.44109	0.15436	1.16965	0.28227	96	0.01848	0.32836	0.22822	188.47
FlowerSex_pheno	19_472320	19	472320	2	0.8781	0.41899	0.09834	0.59856	0.44109	0.15436	1.16965	0.28227	96	0.01848	0.32836	0.22822	188.47
FlowerSex_pheno	19_900536	19	900536	2	0.95623	0.38808	0.10591	0.68036	0.41157	0.16284	1.27928	0.26094	96	0.02013	0.32836	0.22822	188.47
FlowerSex_pheno	19_984249	19	984249	2	1.10875	0.33429	-0.077238	0.35596	0.55221	0.19675	1.90089	0.17129	96	0.02334	0.32836	0.22822	188.47
FlowerSex_pheno	19_1219270	19	1219270	2	1.38282	0.25598	-0.14627	1.31905	0.25371	0.15584	1.24062	0.26822	96	0.02911	0.32836	0.22822	188.47
FlowerSex_pheno	19_1306780	19	1306780	2	0.91379	0.40457	0.13721	1.05483	0.30706	0.12393	0.7449	0.39032	96	0.01924	0.32836	0.22822	188.47
FlowerSex_pheno	19_1367967	19	1367967	2	0.91564	0.40384	0.12245	0.81427	0.36919	0.14075	0.94759	0.33286	96	0.01927	0.32836	0.22822	188.47
FlowerSex_pheno	19_1612358	19	1612358	1	3.056	0.0837	NaN	NaN	NaN	NaN	NaN	NaN	96	0.03217	0.32836	0.22822	188.47
FlowerSex_pheno	19_1954527	19	1954527	2	0.36945	0.69213	-0.037757	0.13336	0.7158	0.13476	0.70287	0.40397	96	0.00778	0.32836	0.22822	188.47
FlowerSex_pheno	19_2096267	19	2096267	2	0.58997	0.5564	0.07787	0.30207	0.5839	0.13163	0.92901	0.33762	96	0.01242	0.32836	0.22822	188.47
FlowerSex_pheno	19_2600280	19	2600280	2	0.22813	0.79646	0.10401	0.45259	0.50277	0.00714	0.00242	0.96086	96	0.0048	0.32836	0.22822	188.47
FlowerSex_pheno	19_2689517	19	2689517	2	0.22588	0.79825	0.1044	0.44909	0.50443	0.00881	0.00377	0.95119	96	0.00476	0.32836	0.22822	188.47
FlowerSex_pheno	19_2847152	19	2847152	2	0.18685	0.82988	0.00656	0.0017	0.96723	0.0875	0.37145	0.5437	96	0.00393	0.32836	0.22822	188.47
FlowerSex_pheno	19_3058726	19	3058726	2	0.24333	0.78451	0.04941	0.15785	0.69206	0.12011	0.44259	0.50752	96	0.00512	0.32836	0.22822	188.47
FlowerSex_pheno	19_3372376	19	3372376	2	0.11718	0.88956	-0.055652	0.19032	0.66371	0.02032	0.01853	0.89204	92	0.00263	0.32836	0.22822	188.47
FlowerSex_pheno	19_3429612	19	3429612	2	0.33195	0.71837	-0.11128	0.50846	0.47759	0.03817	0.07331	0.78718	96	0.00699	0.32836	0.22822	188.47
FlowerSex_pheno	19_3532026	19	3532026	2	0.33195	0.71837	0.11128	0.50846	0.47759	0.03817	0.07331	0.78718	96	0.00699	0.32836	0.22822	188.47
FlowerSex_pheno	19_3653862	19	3653862	2	0.33195	0.71837	-0.11128	0.50846	0.47759	0.03817	0.07331	0.78718	96	0.00699	0.32836	0.22822	188.47
FlowerSex_pheno	19_4132489	19	4132489	2	1.3232	0.27394	0.1672	2.55962	0.11488	0.07248	0.0707	0.79123	63	0.03931	0.32836	0.22822	188.47
FlowerSex_pheno	19_4492595	19	4492595	2	0.37121	0.69092	0.1153	0.58054	0.44803	0.03497	0.05931	0.80813	96	0.00781	0.32836	0.22822	188.47
FlowerSex_pheno	19_5072068	19	5072068	2	0.31761	0.72867	-0.11882	0.54436	0.46249	0.02431	0.03021	0.86239	96	0.00669	0.32836	0.22822	188.47
FlowerSex_pheno	19_5485618	19	5485618	2	1.52695	0.22259	0.26972	2.86866	0.09367	-0.089585	0.43045	0.51339	96	0.03214	0.32836	0.22822	188.47
FlowerSex_pheno	19_5807614	19	5807614	2	0.73785	0.48092	-0.17478	1.22364	0.2715	-0.083302	0.37856	0.53988	96	0.01553	0.32836	0.22822	188.47
FlowerSex_pheno	19_5928605	19	5928605	2	0.37487	0.68841	-0.1257	0.66351	0.4174	-0.046144	0.12056	0.72921	96	0.00789	0.32836	0.22822	188.47
FlowerSex_pheno	19_6154322	19	6154322	2	0.0257	0.97464	-0.031819	0.03972	0.84247	0.01182	0.00811	0.92844	96	0.00054099	0.32836	0.22822	188.47
FlowerSex_pheno	19_6602361	19	6602361	2	0.02322	0.97705	-0.012554	0.00637	0.93654	0.02525	0.03794	0.84599	96	0.00048881	0.32836	0.22822	188.47
FlowerSex_pheno	19_6693425	19	6693425	2	0.00784	0.99219	0.00103	4.2433e-05	0.99482	0.01615	0.01569	0.9006	96	0.00016514	0.32836	0.22822	188.47
FlowerSex_pheno	19_7055420	19	7055420	2	0.02322	0.97705	-0.012554	0.00637	0.93654	0.02525	0.03794	0.84599	96	0.00048881	0.32836	0.22822	188.47
FlowerSex_pheno	19_7169706	19	7169706	2	0.02322	0.97705	-0.012554	0.00637	0.93654	0.02525	0.03794	0.84599	96	0.00048881	0.32836	0.22822	188.47
FlowerSex_pheno	19_7238559	19	7238559	2	0.02322	0.97705	0.01255	0.00637	0.93654	0.02525	0.03794	0.84599	96	0.00048881	0.32836	0.22822	188.47
FlowerSex_pheno	19_7350707	19	7350707	2	0.02322	0.97705	0.01255	0.00637	0.93654	0.02525	0.03794	0.84599	96	0.00048881	0.32836	0.22822	188.47
FlowerSex_pheno	19_7474984	19	7474984	2	0.0289	0.97152	0.01685	0.02818	0.86705	-0.052013	0.03491	0.85219	96	0.00060832	0.32836	0.22822	188.47
FlowerSex_pheno	19_8133480	19	8133480	2	0.0069	0.99312	0.00264	0.00028037	0.98668	0.0151	0.01373	0.90699	96	0.00014528	0.32836	0.22822	188.47
FlowerSex_pheno	19_8367018	19	8367018	2	0.0069	0.99312	0.00264	0.00028037	0.98668	0.0151	0.01373	0.90699	96	0.00014528	0.32836	0.22822	188.47
FlowerSex_pheno	19_8566871	19	8566871	2	0.0069	0.99312	0.00264	0.00028037	0.98668	0.0151	0.01373	0.90699	96	0.00014528	0.32836	0.22822	188.47
FlowerSex_pheno	19_8657020	19	8657020	2	0.35027	0.70543	-0.11397	0.55314	0.45891	0.03967	0.09564	0.75782	96	0.00737	0.32836	0.22822	188.47
FlowerSex_pheno	19_8787547	19	8787547	2	0.28836	0.75016	-0.076724	0.24588	0.62116	0.06673	0.27395	0.60194	96	0.00607	0.32836	0.22822	188.47
FlowerSex_pheno	19_9045752	19	9045752	2	0.28836	0.75016	-0.076724	0.24588	0.62116	0.06673	0.27395	0.60194	96	0.00607	0.32836	0.22822	188.47
FlowerSex_pheno	19_9151792	19	9151792	2	0.14802	0.86262	0.01645	0.01862	0.89174	0.06786	0.26976	0.60473	96	0.00312	0.32836	0.22822	188.47
FlowerSex_pheno	19_9486156	19	9486156	2	0.45766	0.63418	0.00636	0.00174	0.9668	0.12017	0.90879	0.34291	96	0.00963	0.32836	0.22822	188.47
FlowerSex_pheno	19_9695699	19	9695699	2	0.31402	0.73127	-0.0024349	0.00024221	0.98762	0.09918	0.61698	0.43417	96	0.00661	0.32836	0.22822	188.47
FlowerSex_pheno	19_9748768	19	9748768	2	0.31402	0.73127	-0.0024349	0.00024221	0.98762	0.09918	0.61698	0.43417	96	0.00661	0.32836	0.22822	188.47
FlowerSex_pheno	19_10514939	19	10514939	2	0.74099	0.47944	0.08917	0.41819	0.51944	0.11481	0.85487	0.35757	96	0.0156	0.32836	0.22822	188.47
FlowerSex_pheno	19_10724583	19	10724583	2	1.36029	0.26164	-0.034677	0.06625	0.79744	0.19709	2.27832	0.13458	96	0.02864	0.32836	0.22822	188.47
FlowerSex_pheno	19_10968935	19	10968935	2	1.35659	0.26259	-0.044137	0.10074	0.75166	0.199	2.29158	0.13347	96	0.02856	0.32836	0.22822	188.47
FlowerSex_pheno	19_11030882	19	11030882	2	1.29962	0.27754	-0.041448	0.08824	0.76709	0.19321	2.19727	0.14164	96	0.02736	0.32836	0.22822	188.47
FlowerSex_pheno	19_14747580	19	14747580	2	0.52052	0.59593	0.02845	0.04044	0.84107	0.14183	1.03454	0.31173	96	0.01096	0.32836	0.22822	188.47
FlowerSex_pheno	19_17622217	19	17622217	4	0.38561	0.81834	NaN	NaN	NaN	NaN	NaN	NaN	85	0.01983	0.32836	0.22822	188.47
FlowerSex_pheno	19_17658056	19	17658056	2	1.09823	0.33774	0.09065	1.05634	0.30672	-0.3862	1.12286	0.29205	96	0.02312	0.32836	0.22822	188.47
FlowerSex_pheno	19_19077261	19	19077261	2	1.35625	0.26267	0.06455	0.27537	0.601	0.20904	2.63121	0.10817	96	0.02855	0.32836	0.22822	188.47
FlowerSex_pheno	19_19725625	19	19725625	9	0.72892	0.68117	NaN	NaN	NaN	NaN	NaN	NaN	91	0.07653	0.32836	0.22822	188.47
FlowerSex_pheno	19_21537562	19	21537562	2	0.18354	0.83262	0.06544	0.35868	0.5507	-0.022716	0.03194	0.85854	96	0.00386	0.32836	0.22822	188.47
FlowerSex_pheno	19_22763652	19	22763652	2	0.18354	0.83262	-0.065439	0.35868	0.5507	-0.022716	0.03194	0.85854	96	0.00386	0.32836	0.22822	188.47
FlowerSex_pheno	19_23034666	19	23034666	2	0.01973	0.98047	-0.0019237	0.00036442	0.98481	0.02484	0.03883	0.84422	96	0.00041526	0.32836	0.22822	188.47
FlowerSex_pheno	19_24285394	19	24285394	2	0.03331	0.96725	-0.02505	0.06577	0.79817	0.0045	0.00129	0.97139	96	0.00070117	0.32836	0.22822	188.47
FlowerSex_pheno	19_24632229	19	24632229	2	0.42578	0.65453	0.02819	0.08731	0.76828	0.1145	0.79235	0.37569	96	0.00896	0.32836	0.22822	188.47
